# Supplementary material for: The Computational Bottleneck of Basal Ganglia Output (and What to Do About it)
Source: eNeuro. 2025 Apr 18;12(4):ENEURO.0431-23.2024. doi: 10.1523/ENEURO.0431-23.2024 (PMC12039478; doi:10.1523/ENEURO.0431-23.2024)
Supplement: Extended Code — Download Extended Code, ZIP file. [file eneuro-12-ENEURO.0431-23.2024-s009.zip]

Archive with 29 entries (28 files):
- Cortical RNN model/brewermap.m
- Cortical RNN model/Network building/
- Cortical RNN model/Network building/buildRandomBalancedNetwork.m
- Cortical RNN model/Network building/initialise_SOC_Weight_Matrix.m
- Cortical RNN model/Network building/minimiseMaximumRealEigenvalue.m
- Cortical RNN model/Network building/Random_Network_20240610T160119_80_20.mat
- Cortical RNN model/Network building/Random_Network_20240611T111018_80_20.mat
- Cortical RNN model/Network building/SOC_Network_20240610T155910_80_20.mat
- Cortical RNN model/neuron_output.m
- Cortical RNN model/RNN_PowerLawOutput_BGbasis_fcn_TC_constant_input.m
- Counting SNr target neurons/AllenMouseProjectionAtlas_SNr_experiments.xlsx
- Counting SNr target neurons/analyse_BGoutput_connectivity_inj_vol_scaling.m
- Counting SNr target neurons/analyse_BGoutput_connectivity_SNr_proportion.m
- Counting SNr target neurons/Complete_Allen_Mouse_CCF_namespace.xlsx
- Counting SNr target neurons/count_target_neurons.m
- Counting SNr target neurons/Experiment_100141993.xml
- Counting SNr target neurons/Experiment_158914182.xml
- Counting SNr target neurons/Experiment_175263063.xml
- Counting SNr target neurons/Experiment_299895444.xml
- Counting SNr target neurons/Experiment_478096249.xml
- Counting SNr target neurons/Experiment_478097069.xml
- Counting SNr target neurons/find_asymptotic_ratio.m
- Counting SNr target neurons/Oh2014_regions_for_connectome.xlsx
- Counting SNr target neurons/plot_and_fit.m
- Counting SNr target neurons/Rodarie2023_PLoSCB_data.xlsx
- Superior colliculus model/neuron_output.m
- Superior colliculus model/SC_Dynamics_Dual_SC_Inputs.m
- Superior colliculus model/SC_Dynamics_Single_SC_Inputs.m
- Superior colliculus model/Strip_tiling_2D.m
