# Supplementary material for: The Computational Bottleneck of Basal Ganglia Output (and What to Do About it)
Source: eNeuro. 2025 Apr 18;12(4):ENEURO.0431-23.2024. doi: 10.1523/ENEURO.0431-23.2024 (PMC12039478; doi:10.1523/ENEURO.0431-23.2024)
Supplement: Extended Code — Download Extended Code, ZIP file. [file eneuro-12-ENEURO.0431-23.2024-s009.zip › Counting SNr target neurons/AllenMouseProjectionAtlas_SNr_experiments.xlsx]

## Sheet: SNr_AllenMouseProjectionAtlas_p
id	transgenic-line	product-id	structure-id	structure-abbrev	structure-name	name	injection-volume	injection-structures	Fraction of each injection in SNr (my addition)	gender	strain	injection-coordinates	experiment_page_url	Notes
478096249	Rasgrf2-T2A-dCre	5	381	SNr	Substantia nigra, reticular part	Rasgrf2-2A-dCre-179420	0.494436	[{"id"=>128, "abbreviation"=>"MRN", "name"=>"Midbrain reticular nucleus", "color"=>"FF90FF"}, {"id"=>374, "abbreviation"=>"SNc", "name"=>"Substantia nigra, compact part", "color"=>"FFA6FF"}, {"id"=>381, "abbreviation"=>"SNr", "name"=>"Substantia nigra, reticular part", "color"=>"FF90FF"}, {"id"=>1044, "abbreviation"=>"PP", "name"=>"Peripeduncular nucleus", "color"=>"FF8084"}, {"id"=>560581563, "a…	0.41	M	B6.129	[8530, 4240, 7600]	https://connectivity.brain-map.org/projection/experiment/478096249
158914182		5	381	SNr	Substantia nigra, reticular part	378-1649	0.539167	[{"id"=>58, "abbreviation"=>"MT", "name"=>"Medial terminal nucleus of the accessory optic tract", "color"=>"FF90FF"}, {"id"=>128, "abbreviation"=>"MRN", "name"=>"Midbrain reticular nucleus", "color"=>"FF90FF"}, {"id"=>146, "abbreviation"=>"PRNr", "name"=>"Pontine reticular nucleus", "color"=>"FFC395"}, {"id"=>214, "abbreviation"=>"RN", "name"=>"Red nucleus", "color"=>"FF90FF"}, {"id"=>246, "abbre…	0.29	M	C57BL/6J	[8250, 1120, 6860]	https://connectivity.brain-map.org/projection/experiment/158914182
478097069	Rasgrf2-T2A-dCre	5	381	SNr	Substantia nigra, reticular part	Rasgrf2-2A-dCre-D-180227	0.432539	[{"id"=>58, "abbreviation"=>"MT", "name"=>"Medial terminal nucleus of the accessory optic tract", "color"=>"FF90FF"}, {"id"=>128, "abbreviation"=>"MRN", "name"=>"Midbrain reticular nucleus", "color"=>"FF90FF"}, {"id"=>246, "abbreviation"=>"RR", "name"=>"Midbrain reticular nucleus, retrorubral area", "color"=>"FF90FF"}, {"id"=>374, "abbreviation"=>"SNc", "name"=>"Substantia nigra, compact part", "…	0.32	M	B6.129	[8610, 5310, 6940]	https://connectivity.brain-map.org/projection/experiment/478097069
100141993		5	381	SNr	Substantia nigra, reticular part	378-799	0.225744	[{"id"=>374, "abbreviation"=>"SNc", "name"=>"Substantia nigra, compact part", "color"=>"FFA6FF"}, {"id"=>381, "abbreviation"=>"SNr", "name"=>"Substantia nigra, reticular part", "color"=>"FF90FF"}]	0.95	M	C57BL/6J	[8660, 4990, 7350]	https://connectivity.brain-map.org/projection/experiment/100141993
299895444	Pvalb-IRES-Cre	5	381	SNr	Substantia nigra, reticular part	Pvalb-IRES-Cre-132807	0.36003	[{"id"=>374, "abbreviation"=>"SNc", "name"=>"Substantia nigra, compact part", "color"=>"FFA6FF"}, {"id"=>381, "abbreviation"=>"SNr", "name"=>"Substantia nigra, reticular part", "color"=>"FF90FF"}]	0.94	M	B6.129	[8910, 5280, 7360]	https://connectivity.brain-map.org/projection/experiment/299895444
175263063		5	381	SNr	Substantia nigra, reticular part	378-1792	0.168866	[{"id"=>374, "abbreviation"=>"SNc", "name"=>"Substantia nigra, compact part", "color"=>"FFA6FF"}, {"id"=>381, "abbreviation"=>"SNr", "name"=>"Substantia nigra, reticular part", "color"=>"FF90FF"}]	0.96	M	C57BL/6J	[8830, 5210, 7190]	https://connectivity.brain-map.org/projection/experiment/175263063
303534443	Gad2-IRES-Cre	5	381	SNr	Substantia nigra, reticular part	Gad2-IRES-Cre-129735	0.0395275	[{"id"=>128, "abbreviation"=>"MRN", "name"=>"Midbrain reticular nucleus", "color"=>"FF90FF"}, {"id"=>146, "abbreviation"=>"PRNr", "name"=>"Pontine reticular nucleus", "color"=>"FFC395"}, {"id"=>246, "abbreviation"=>"RR", "name"=>"Midbrain reticular nucleus, retrorubral area", "color"=>"FF90FF"}, {"id"=>374, "abbreviation"=>"SNc", "name"=>"Substantia nigra, compact part", "color"=>"FFA6FF"}, {"id"…	0.38	M	C57BL/6J	[8910, 4840, 6980]	https://connectivity.brain-map.org/projection/experiment/303534443
