# Supplementary material for: The Computational Bottleneck of Basal Ganglia Output (and What to Do About it)
Source: eNeuro. 2025 Apr 18;12(4):ENEURO.0431-23.2024. doi: 10.1523/ENEURO.0431-23.2024 (PMC12039478; doi:10.1523/ENEURO.0431-23.2024)
Supplement: Extended Code — Download Extended Code, ZIP file. [file eneuro-12-ENEURO.0431-23.2024-s009.zip › Counting SNr target neurons/Experiment_100141993.xml]

<Response success='true' start_row='0' num_rows='2546'><projection-structure-unionizes>
  <projection-structure-unionize>
    <hemisphere-id>1</hemisphere-id>
    <id>631730576</id>
    <is-injection>false</is-injection>
    <max-voxel-density>0.0</max-voxel-density>
    <max-voxel-x>0</max-voxel-x>
    <max-voxel-y>0</max-voxel-y>
    <max-voxel-z>0</max-voxel-z>
    <normalized-projection-volume>0.0</normalized-projection-volume>
    <projection-density>0.0</projection-density>
    <projection-energy>0.0</projection-energy>
    <projection-intensity>0.0</projection-intensity>
    <projection-volume>0.0</projection-volume>
    <section-data-set-id>100141993</section-data-set-id>
    <structure-id>312782586</structure-id>
    <sum-pixel-intensity>2816157696.0</sum-pixel-intensity>
    <sum-pixels>25765200.0</sum-pixels>
    <sum-projection-pixel-intensity>0.0</sum-projection-pixel-intensity>
    <sum-projection-pixels>0.0</sum-projection-pixels>
    <volume>0.03156237</volume>
  </projection-structure-unionize>
  <projection-structure-unionize>
    <hemisphere-id>2</hemisphere-id>
    <id>631731252</id>
    <is-injection>false</is-injection>
    <max-voxel-density>0.286321997642517</max-voxel-density>
    <max-voxel-x>8740</max-voxel-x>
    <max-voxel-y>5290</max-voxel-y>
    <max-voxel-z>6040</max-voxel-z>
    <normalized-projection-volume>0.000108629859313811</normalized-projection-volume>
    <projection-density>0.00204661837778986</projection-density>
    <projection-energy>0.304902404546738</projection-energy>
    <projection-intensity>148.978637695312</projection-intensity>
    <projection-volume>2.45225189453125e-05</projection-volume>
    <section-data-set-id>100141993</section-data-set-id>
    <structure-id>607344830</structure-id>
    <sum-pixel-intensity>599144448.0</sum-pixel-intensity>
    <sum-pixels>9781200.0</sum-pixels>
    <sum-projection-pixel-intensity>2982311.5</sum-projection-pixel-intensity>
    <sum-projection-pixels>20018.3828125</sum-projection-pixels>
    <volume>0.01198197</volume>
  </projection-structure-unionize>
  <projection-structure-unionize>
    <hemisphere-id>3</hemisphere-id>
    <id>631732239</id>
    <is-injection>false</is-injection>
    <max-voxel-density>0.124918162822723</max-voxel-density>
    <max-voxel-x>6380</max-voxel-x>
    <max-voxel-y>7170</max-voxel-y>
    <max-voxel-z>5640</max-voxel-z>
    <normalized-projection-volume>9.30206892066215e-05</normalized-projection-volume>
    <projection-density>6.68450870479345e-05</projection-density>
    <projection-energy>0.0105479210438679</projection-energy>
    <projection-intensity>157.796503971998</projection-intensity>
    <projection-volume>2.0998845324707e-05</projection-volume>
    <section-data-set-id>100141993</section-data-set-id>
    <structure-id>223</structure-id>
    <sum-pixel-intensity>5266113280.0</sum-pixel-intensity>
    <sum-pixels>256442400.0</sum-pixels>
    <sum-projection-pixel-intensity>2704934.1875</sum-projection-pixel-intensity>
    <sum-projection-pixels>17141.9145507812</sum-projection-pixels>
    <volume>0.31414194</volume>
  </projection-structure-unionize>
  <projection-structure-unionize>
    <hemisphere-id>3</hemisphere-id>
    <id>631732152</id>
    <is-injection>false</is-injection>
    <max-voxel-density>0.380460619926453</max-voxel-density>
    <max-voxel-x>4530</max-voxel-x>
    <max-voxel-y>5070</max-voxel-y>
    <max-voxel-z>9720</max-voxel-z>
    <normalized-projection-volume>0.00597772506638054</normalized-projection-volume>
    <projection-density>0.000328615260007458</projection-density>
    <projection-energy>0.0549593145867142</projection-energy>
    <projection-intensity>167.24516866766</projection-intensity>
    <projection-volume>0.00134943446595764</projection-volume>
    <section-data-set-id>100141993</section-data-set-id>
    <structure-id>104</structure-id>
    <sum-pixel-intensity>306130981632.0</sum-pixel-intensity>
    <sum-pixels>3352185032.0</sum-pixels>
    <sum-projection-pixel-intensity>184233791.726562</sum-projection-pixel-intensity>
    <sum-projection-pixels>1101579.15588379</sum-projection-pixels>
    <volume>4.1064266642</volume>
  </projection-structure-unionize>
  <projection-structure-unionize>
    <hemisphere-id>2</hemisphere-id>
    <id>631731003</id>
    <is-injection>false</is-injection>
    <max-voxel-density>0.0187666080892086</max-voxel-density>
    <max-voxel-x>8410</max-voxel-x>
    <max-voxel-y>760</max-voxel-y>
    <max-voxel-z>6840</max-voxel-z>
    <normalized-projection-volume>1.82437837787225e-06</normalized-projection-volume>
    <projection-density>1.8123168956663e-06</projection-density>
    <projection-energy>0.000191236526006833</projection-energy>
    <projection-intensity>105.520469665527</projection-intensity>
    <projection-volume>4.11842136383057e-07</projection-volume>
    <section-data-set-id>100141993</section-data-set-id>
    <structure-id>906</structure-id>
    <sum-pixel-intensity>13311071232.0</sum-pixel-intensity>
    <sum-pixels>185507104.0</sum-pixels>
    <sum-projection-pixel-intensity>35475.734375</sum-projection-pixel-intensity>
    <sum-projection-pixels>336.197662353516</sum-projection-pixels>
    <volume>0.2272462024</volume>
  </projection-structure-unionize>
  <projection-structure-unionize>
    <hemisphere-id>2</hemisphere-id>
    <id>631731021</id>
    <is-injection>false</is-injection>
    <max-voxel-density>0.33211562037468</max-voxel-density>
    <max-voxel-x>9490</max-voxel-x>
    <max-voxel-y>6000</max-voxel-y>
    <max-voxel-z>9290</max-voxel-z>
    <normalized-projection-volume>0.00299292670905988</normalized-projection-volume>
    <projection-density>0.000244210004594963</projection-density>
    <projection-energy>0.0360084734419416</projection-energy>
    <projection-intensity>147.448805390524</projection-intensity>
    <projection-volume>0.000675634695547485</projection-volume>
    <section-data-set-id>100141993</section-data-set-id>
    <structure-id>926</structure-id>
    <sum-pixel-intensity>171531986944.0</sum-pixel-intensity>
    <sum-pixels>2258460000.0</sum-pixels>
    <sum-projection-pixel-intensity>81323696.9296875</sum-projection-pixel-intensity>
    <sum-projection-pixels>551538.526977539</sum-projection-pixels>
    <volume>2.7666135</volume>
  </projection-structure-unionize>
  <projection-structure-unionize>
    <hemisphere-id>3</hemisphere-id>
    <id>631732505</id>
    <is-injection>false</is-injection>
    <max-voxel-density>0.999708533287048</max-voxel-density>
    <max-voxel-x>6470</max-voxel-x>
    <max-voxel-y>5050</max-voxel-y>
    <max-voxel-z>7860</max-voxel-z>
    <normalized-projection-volume>4.75897205587904</normalized-projection-volume>
    <projection-density>0.0179365051360703</projection-density>
    <projection-energy>6.11464909700322</projection-energy>
    <projection-intensity>340.905268368399</projection-intensity>
    <projection-volume>1.07430851091666</projection-volume>
    <section-data-set-id>100141993</section-data-set-id>
    <structure-id>623</structure-id>
    <sum-pixel-intensity>4242446977952.0</sum-pixel-intensity>
    <sum-pixels>48893947448.0</sum-pixels>
    <sum-projection-pixel-intensity>298969331611.836</sum-projection-pixel-intensity>
    <sum-projection-pixels>876986539.523804</sum-projection-pixels>
    <volume>59.8950856238</volume>
  </projection-structure-unionize>
  <projection-structure-unionize>
    <hemisphere-id>1</hemisphere-id>
    <id>631731385</id>
    <is-injection>false</is-injection>
    <max-voxel-density>0.124269634485245</max-voxel-density>
    <max-voxel-x>3760</max-voxel-x>
    <max-voxel-y>2670</max-voxel-y>
    <max-voxel-z>4410</max-voxel-z>
    <normalized-projection-volume>0.000421581673677746</normalized-projection-volume>
    <projection-density>7.26083308109082e-05</projection-density>
    <projection-energy>0.00811890698969364</projection-energy>
    <projection-intensity>111.817848205566</projection-intensity>
    <projection-volume>9.51694556640625e-05</projection-volume>
    <section-data-set-id>100141993</section-data-set-id>
    <structure-id>1021</structure-id>
    <sum-pixel-intensity>91247738880.0</sum-pixel-intensity>
    <sum-pixels>1069978496.0</sum-pixels>
    <sum-projection-pixel-intensity>8687056.0</sum-projection-pixel-intensity>
    <sum-projection-pixels>77689.3515625</sum-projection-pixels>
    <volume>1.3107236576</volume>
  </projection-structure-unionize>
  <projection-structure-unionize>
    <hemisphere-id>1</hemisphere-id>
    <id>631731244</id>
    <is-injection>false</is-injection>
    <max-voxel-density>0.18192084133625</max-voxel-density>
    <max-voxel-x>1930</max-voxel-x>
    <max-voxel-y>3090</max-voxel-y>
    <max-voxel-z>4590</max-voxel-z>
    <normalized-projection-volume>9.06156610224972e-05</normalized-projection-volume>
    <projection-density>5.69117069764427e-05</projection-density>
    <projection-energy>0.00593276501596377</projection-energy>
    <projection-intensity>104.245072431574</projection-intensity>
    <projection-volume>2.04559250854492e-05</projection-volume>
    <section-data-set-id>100141993</section-data-set-id>
    <structure-id>151</structure-id>
    <sum-pixel-intensity>14271253760.0</sum-pixel-intensity>
    <sum-pixels>293414400.0</sum-pixels>
    <sum-projection-pixel-intensity>1740758.6875</sum-projection-pixel-intensity>
    <sum-projection-pixels>16698.7143554688</sum-projection-pixels>
    <volume>0.35943264</volume>
  </projection-structure-unionize>
  <projection-structure-unionize>
    <hemisphere-id>3</hemisphere-id>
    <id>631732609</id>
    <is-injection>true</is-injection>
    <max-voxel-density>0.802617251873016</max-voxel-density>
    <max-voxel-x>8850</max-voxel-x>
    <max-voxel-y>4940</max-voxel-y>
    <max-voxel-z>7770</max-voxel-z>
    <normalized-projection-volume>0.00114637907863062</normalized-projection-volume>
    <projection-density>0.943098990031452</projection-density>
    <projection-energy>3361.91289424104</projection-energy>
    <projection-intensity>3564.75081595509</projection-intensity>
    <projection-volume>0.0002587879875</projection-volume>
    <section-data-set-id>100141993</section-data-set-id>
    <structure-id>784</structure-id>
    <sum-pixel-intensity>757874560.0</sum-pixel-intensity>
    <sum-pixels>224001.40625</sum-pixels>
    <sum-projection-pixel-intensity>753073216.0</sum-projection-pixel-intensity>
    <sum-projection-pixels>211255.5</sum-projection-pixels>
    <volume>0.00027440172265625</volume>
  </projection-structure-unionize>
  <projection-structure-unionize>
    <hemisphere-id>3</hemisphere-id>
    <id>631732788</id>
    <is-injection>true</is-injection>
    <max-voxel-density>0.802617251873016</max-voxel-density>
    <max-voxel-x>8850</max-voxel-x>
    <max-voxel-y>4940</max-voxel-y>
    <max-voxel-z>7770</max-voxel-z>
    <normalized-projection-volume>0.00114637907863062</normalized-projection-volume>
    <projection-density>0.943098990031452</projection-density>
    <projection-energy>3361.91289424104</projection-energy>
    <projection-intensity>3564.75081595509</projection-intensity>
    <projection-volume>0.0002587879875</projection-volume>
    <section-data-set-id>100141993</section-data-set-id>
    <structure-id>1009</structure-id>
    <sum-pixel-intensity>757874560.0</sum-pixel-intensity>
    <sum-pixels>224001.40625</sum-pixels>
    <sum-projection-pixel-intensity>753073216.0</sum-projection-pixel-intensity>
    <sum-projection-pixels>211255.5</sum-projection-pixels>
    <volume>0.00027440172265625</volume>
  </projection-structure-unionize>
  <projection-structure-unionize>
    <hemisphere-id>1</hemisphere-id>
    <id>631731914</id>
    <is-injection>false</is-injection>
    <max-voxel-density>0.0</max-voxel-density>
    <max-voxel-x>0</max-voxel-x>
    <max-voxel-y>0</max-voxel-y>
    <max-voxel-z>0</max-voxel-z>
    <normalized-projection-volume>0.0</normalized-projection-volume>
    <projection-density>0.0</projection-density>
    <projection-energy>0.0</projection-energy>
    <projection-intensity>0.0</projection-intensity>
    <projection-volume>0.0</projection-volume>
    <section-data-set-id>100141993</section-data-set-id>
    <structure-id>249</structure-id>
    <sum-pixel-intensity>3485281280.0</sum-pixel-intensity>
    <sum-pixels>35722800.0</sum-pixels>
    <sum-projection-pixel-intensity>0.0</sum-projection-pixel-intensity>
    <sum-projection-pixels>0.0</sum-projection-pixels>
    <volume>0.04376043</volume>
  </projection-structure-unionize>
  <projection-structure-unionize>
    <hemisphere-id>2</hemisphere-id>
    <id>631731241</id>
    <is-injection>false</is-injection>
    <max-voxel-density>0.610422432422638</max-voxel-density>
    <max-voxel-x>10170</max-voxel-x>
    <max-voxel-y>5600</max-voxel-y>
    <max-voxel-z>6900</max-voxel-z>
    <normalized-projection-volume>0.00200156713766169</normalized-projection-volume>
    <projection-density>0.0589179806411266</projection-density>
    <projection-energy>20.3280868530273</projection-energy>
    <projection-intensity>345.023498535156</projection-intensity>
    <projection-volume>0.000451841403125</projection-volume>
    <section-data-set-id>100141993</section-data-set-id>
    <structure-id>549009219</structure-id>
    <sum-pixel-intensity>662508288.0</sum-pixel-intensity>
    <sum-pixels>6260400.0</sum-pixels>
    <sum-projection-pixel-intensity>127261960.0</sum-projection-pixel-intensity>
    <sum-projection-pixels>368850.125</sum-projection-pixels>
    <volume>0.00766899</volume>
  </projection-structure-unionize>
  <projection-structure-unionize>
    <hemisphere-id>1</hemisphere-id>
    <id>631731472</id>
    <is-injection>false</is-injection>
    <max-voxel-density>0.254516988992691</max-voxel-density>
    <max-voxel-x>5290</max-voxel-x>
    <max-voxel-y>1480</max-voxel-y>
    <max-voxel-z>2410</max-voxel-z>
    <normalized-projection-volume>0.000471647781497261</normalized-projection-volume>
    <projection-density>0.000153007060807194</projection-density>
    <projection-energy>0.0196892376430314</projection-energy>
    <projection-intensity>128.681889183154</projection-intensity>
    <projection-volume>0.000106471569882727</projection-volume>
    <section-data-set-id>100141993</section-data-set-id>
    <structure-id>182305689</structure-id>
    <sum-pixel-intensity>69703989600.0</sum-pixel-intensity>
    <sum-pixels>568049388.0</sum-pixels>
    <sum-projection-pixel-intensity>11184459.3933105</sum-projection-pixel-intensity>
    <sum-projection-pixels>86915.5672512054</sum-projection-pixels>
    <volume>0.6958605003</volume>
  </projection-structure-unionize>
  <projection-structure-unionize>
    <hemisphere-id>2</hemisphere-id>
    <id>631730752</id>
    <is-injection>false</is-injection>
    <max-voxel-density>0.163556024432182</max-voxel-density>
    <max-voxel-x>8910</max-voxel-x>
    <max-voxel-y>2790</max-voxel-y>
    <max-voxel-z>10580</max-voxel-z>
    <normalized-projection-volume>0.000478505745486054</normalized-projection-volume>
    <projection-density>6.31645113117512e-05</projection-density>
    <projection-energy>0.00901281392063254</projection-energy>
    <projection-intensity>142.687938740623</projection-intensity>
    <projection-volume>0.000108019712841797</projection-volume>
    <section-data-set-id>100141993</section-data-set-id>
    <structure-id>541</structure-id>
    <sum-pixel-intensity>99940833024.0</sum-pixel-intensity>
    <sum-pixels>1396026908.0</sum-pixels>
    <sum-projection-pixel-intensity>12582130.75</sum-projection-pixel-intensity>
    <sum-projection-pixels>88179.357421875</sum-projection-pixels>
    <volume>1.7101329623</volume>
  </projection-structure-unionize>
  <projection-structure-unionize>
    <hemisphere-id>3</hemisphere-id>
    <id>631732510</id>
    <is-injection>false</is-injection>
    <max-voxel-density>0.3309106528759</max-voxel-density>
    <max-voxel-x>8450</max-voxel-x>
    <max-voxel-y>6820</max-voxel-y>
    <max-voxel-z>9160</max-voxel-z>
    <normalized-projection-volume>0.00615597058838516</normalized-projection-volume>
    <projection-density>0.00038603831003595</projection-density>
    <projection-energy>0.0593335085837571</projection-energy>
    <projection-intensity>153.69849841647</projection-intensity>
    <projection-volume>0.00138967229023437</projection-volume>
    <section-data-set-id>100141993</section-data-set-id>
    <structure-id>631</structure-id>
    <sum-pixel-intensity>189673070592.0</sum-pixel-intensity>
    <sum-pixels>2938636736.0</sum-pixels>
    <sum-projection-pixel-intensity>174359628.0</sum-projection-pixel-intensity>
    <sum-projection-pixels>1134426.359375</sum-projection-pixels>
    <volume>3.5998300016</volume>
  </projection-structure-unionize>
  <projection-structure-unionize>
    <hemisphere-id>1</hemisphere-id>
    <id>631731474</id>
    <is-injection>false</is-injection>
    <max-voxel-density>0.0536673739552498</max-voxel-density>
    <max-voxel-x>3350</max-voxel-x>
    <max-voxel-y>2480</max-voxel-y>
    <max-voxel-z>4930</max-voxel-z>
    <normalized-projection-volume>4.17047562255253e-06</normalized-projection-volume>
    <projection-density>2.44354532696889e-06</projection-density>
    <projection-energy>0.000394533737562597</projection-energy>
    <projection-intensity>161.459548950195</projection-intensity>
    <projection-volume>9.41459080505371e-07</projection-volume>
    <section-data-set-id>100141993</section-data-set-id>
    <structure-id>919</structure-id>
    <sum-pixel-intensity>28759156736.0</sum-pixel-intensity>
    <sum-pixels>314517600.0</sum-pixels>
    <sum-projection-pixel-intensity>124087.8046875</sum-projection-pixel-intensity>
    <sum-projection-pixels>768.538024902344</sum-projection-pixels>
    <volume>0.38528406</volume>
  </projection-structure-unionize>
  <projection-structure-unionize>
    <hemisphere-id>3</hemisphere-id>
    <id>631732091</id>
    <is-injection>false</is-injection>
    <max-voxel-density>0.460305482149124</max-voxel-density>
    <max-voxel-x>9790</max-voxel-x>
    <max-voxel-y>5850</max-voxel-y>
    <max-voxel-z>7530</max-voxel-z>
    <normalized-projection-volume>0.0136526895334928</normalized-projection-volume>
    <projection-density>0.00252737975239789</projection-density>
    <projection-energy>0.626463524082315</projection-energy>
    <projection-intensity>247.870753687865</projection-intensity>
    <projection-volume>0.00308201023046875</projection-volume>
    <section-data-set-id>100141993</section-data-set-id>
    <structure-id>7</structure-id>
    <sum-pixel-intensity>50337896448.0</sum-pixel-intensity>
    <sum-pixels>995468416.0</sum-pixels>
    <sum-projection-pixel-intensity>623624652.0</sum-projection-pixel-intensity>
    <sum-projection-pixels>2515926.71875</sum-projection-pixels>
    <volume>1.2194488096</volume>
  </projection-structure-unionize>
  <projection-structure-unionize>
    <hemisphere-id>2</hemisphere-id>
    <id>631730994</id>
    <is-injection>false</is-injection>
    <max-voxel-density>0.646863579750061</max-voxel-density>
    <max-voxel-x>6570</max-voxel-x>
    <max-voxel-y>4620</max-voxel-y>
    <max-voxel-z>7710</max-voxel-z>
    <normalized-projection-volume>0.00710400692584661</normalized-projection-volume>
    <projection-density>0.0012281126853843</projection-density>
    <projection-energy>0.386534947916296</projection-energy>
    <projection-intensity>314.738991394216</projection-intensity>
    <projection-volume>0.00160368563051758</projection-volume>
    <section-data-set-id>100141993</section-data-set-id>
    <structure-id>896</structure-id>
    <sum-pixel-intensity>21886972416.0</sum-pixel-intensity>
    <sum-pixels>1065969876.0</sum-pixels>
    <sum-projection-pixel-intensity>412034610.5</sum-projection-pixel-intensity>
    <sum-projection-pixels>1309131.12695312</sum-projection-pixels>
    <volume>1.3058130981</volume>
  </projection-structure-unionize>
  <projection-structure-unionize>
    <hemisphere-id>2</hemisphere-id>
    <id>631730460</id>
    <is-injection>false</is-injection>
    <max-voxel-density>0.253162890672684</max-voxel-density>
    <max-voxel-x>11090</max-voxel-x>
    <max-voxel-y>5500</max-voxel-y>
    <max-voxel-z>7220</max-voxel-z>
    <normalized-projection-volume>0.000205578191014172</normalized-projection-volume>
    <projection-density>0.0116537734866142</projection-density>
    <projection-energy>3.18103361129761</projection-energy>
    <projection-intensity>272.961700439453</projection-intensity>
    <projection-volume>4.64080052734375e-05</projection-volume>
    <section-data-set-id>100141993</section-data-set-id>
    <structure-id>106</structure-id>
    <sum-pixel-intensity>400378944.0</sum-pixel-intensity>
    <sum-pixels>3250800.0</sum-pixels>
    <sum-projection-pixel-intensity>10340904.0</sum-projection-pixel-intensity>
    <sum-projection-pixels>37884.0859375</sum-projection-pixels>
    <volume>0.00398223</volume>
  </projection-structure-unionize>
  <projection-structure-unionize>
    <hemisphere-id>3</hemisphere-id>
    <id>631732090</id>
    <is-injection>false</is-injection>
    <max-voxel-density>0.963208019733429</max-voxel-density>
    <max-voxel-x>6590</max-voxel-x>
    <max-voxel-y>4820</max-voxel-y>
    <max-voxel-z>8020</max-voxel-z>
    <normalized-projection-volume>0.182158059020814</normalized-projection-volume>
    <projection-density>0.0177839744542596</projection-density>
    <projection-energy>4.94587075885835</projection-energy>
    <projection-intensity>278.10829191074</projection-intensity>
    <projection-volume>0.0411210553120117</projection-volume>
    <section-data-set-id>100141993</section-data-set-id>
    <structure-id>6</structure-id>
    <sum-pixel-intensity>27636964352.0</sum-pixel-intensity>
    <sum-pixels>1887553792.0</sum-pixels>
    <sum-projection-pixel-intensity>9335597105.625</sum-projection-pixel-intensity>
    <sum-projection-pixels>33568208.4179688</sum-projection-pixels>
    <volume>2.3122533952</volume>
  </projection-structure-unionize>
  <projection-structure-unionize>
    <hemisphere-id>1</hemisphere-id>
    <id>631731238</id>
    <is-injection>false</is-injection>
    <max-voxel-density>0.142408668994904</max-voxel-density>
    <max-voxel-x>8280</max-voxel-x>
    <max-voxel-y>5420</max-voxel-y>
    <max-voxel-z>5490</max-voxel-z>
    <normalized-projection-volume>7.89843471301825e-05</normalized-projection-volume>
    <projection-density>0.000402602483518422</projection-density>
    <projection-energy>0.0545597746968269</projection-energy>
    <projection-intensity>135.517715454102</projection-intensity>
    <projection-volume>1.78302279052734e-05</projection-volume>
    <section-data-set-id>100141993</section-data-set-id>
    <structure-id>607344834</structure-id>
    <sum-pixel-intensity>3752014848.0</sum-pixel-intensity>
    <sum-pixels>36153000.0</sum-pixels>
    <sum-projection-pixel-intensity>1972499.5</sum-projection-pixel-intensity>
    <sum-projection-pixels>14555.2880859375</sum-projection-pixels>
    <volume>0.044287425</volume>
  </projection-structure-unionize>
  <projection-structure-unionize>
    <hemisphere-id>3</hemisphere-id>
    <id>631732725</id>
    <is-injection>false</is-injection>
    <max-voxel-density>0.642604887485504</max-voxel-density>
    <max-voxel-x>8220</max-voxel-x>
    <max-voxel-y>1240</max-voxel-y>
    <max-voxel-z>7280</max-voxel-z>
    <normalized-projection-volume>0.00105880391128357</normalized-projection-volume>
    <projection-density>0.000171280115626047</projection-density>
    <projection-energy>0.0489414367116643</projection-energy>
    <projection-intensity>285.739162031613</projection-intensity>
    <projection-volume>0.000239018435058594</projection-volume>
    <section-data-set-id>100141993</section-data-set-id>
    <structure-id>940</structure-id>
    <sum-pixel-intensity>29123707904.0</sum-pixel-intensity>
    <sum-pixels>1139169536.0</sum-pixels>
    <sum-projection-pixel-intensity>55752593.75</sum-projection-pixel-intensity>
    <sum-projection-pixels>195117.08984375</sum-projection-pixels>
    <volume>1.3954826816</volume>
  </projection-structure-unionize>
  <projection-structure-unionize>
    <hemisphere-id>2</hemisphere-id>
    <id>631731087</id>
    <is-injection>true</is-injection>
    <max-voxel-density>1.0</max-voxel-density>
    <max-voxel-x>8660</max-voxel-x>
    <max-voxel-y>4990</max-voxel-y>
    <max-voxel-z>7350</max-voxel-z>
    <normalized-projection-volume>0.999999946201288</normalized-projection-volume>
    <projection-density>0.986411690711975</projection-density>
    <projection-energy>4341.720703125</projection-energy>
    <projection-intensity>4401.5302734375</projection-intensity>
    <projection-volume>0.2257438036</projection-volume>
    <section-data-set-id>100141993</section-data-set-id>
    <structure-id>997</structure-id>
    <sum-pixel-intensity>811987566592.0</sum-pixel-intensity>
    <sum-pixels>186819216.0</sum-pixels>
    <sum-projection-pixel-intensity>811116855296.0</sum-projection-pixel-intensity>
    <sum-projection-pixels>184280656.0</sum-projection-pixels>
    <volume>0.2288535396</volume>
  </projection-structure-unionize>
  <projection-structure-unionize>
    <hemisphere-id>2</hemisphere-id>
    <id>631731144</id>
    <is-injection>false</is-injection>
    <max-voxel-density>0.243202239274979</max-voxel-density>
    <max-voxel-x>8590</max-voxel-x>
    <max-voxel-y>3280</max-voxel-y>
    <max-voxel-z>8070</max-voxel-z>
    <normalized-projection-volume>0.000258273923576961</normalized-projection-volume>
    <projection-density>0.000611048773862422</projection-density>
    <projection-energy>0.110384725034237</projection-energy>
    <projection-intensity>180.647979736328</projection-intensity>
    <projection-volume>5.8303741015625e-05</projection-volume>
    <section-data-set-id>100141993</section-data-set-id>
    <structure-id>1072</structure-id>
    <sum-pixel-intensity>6343385088.0</sum-pixel-intensity>
    <sum-pixels>77890496.0</sum-pixels>
    <sum-projection-pixel-intensity>8597921.0</sum-projection-pixel-intensity>
    <sum-projection-pixels>47594.890625</sum-projection-pixels>
    <volume>0.0954158576</volume>
  </projection-structure-unionize>
  <projection-structure-unionize>
    <hemisphere-id>3</hemisphere-id>
    <id>631732796</id>
    <is-injection>false</is-injection>
    <max-voxel-density>0.283383280038834</max-voxel-density>
    <max-voxel-x>6970</max-voxel-x>
    <max-voxel-y>3510</max-voxel-y>
    <max-voxel-z>640</max-voxel-z>
    <normalized-projection-volume>0.000415754383230401</normalized-projection-volume>
    <projection-density>4.68195448626161e-05</projection-density>
    <projection-energy>0.00644797475767453</projection-energy>
    <projection-intensity>137.719723175332</projection-intensity>
    <projection-volume>9.38539808830261e-05</projection-volume>
    <section-data-set-id>100141993</section-data-set-id>
    <structure-id>1018</structure-id>
    <sum-pixel-intensity>141264609088.0</sum-pixel-intensity>
    <sum-pixels>1636399816.0</sum-pixels>
    <sum-projection-pixel-intensity>10551464.7070312</sum-projection-pixel-intensity>
    <sum-projection-pixels>76615.4945983887</sum-projection-pixels>
    <volume>2.0045897746</volume>
  </projection-structure-unionize>
  <projection-structure-unionize>
    <hemisphere-id>2</hemisphere-id>
    <id>631731067</id>
    <is-injection>false</is-injection>
    <max-voxel-density>0.849370300769806</max-voxel-density>
    <max-voxel-x>8490</max-voxel-x>
    <max-voxel-y>4200</max-voxel-y>
    <max-voxel-z>5750</max-voxel-z>
    <normalized-projection-volume>0.00559575353380199</normalized-projection-volume>
    <projection-density>0.0900122374296188</projection-density>
    <projection-energy>33.5914649963379</projection-energy>
    <projection-intensity>373.187744140625</projection-intensity>
    <projection-volume>0.0012632067546875</projection-volume>
    <section-data-set-id>100141993</section-data-set-id>
    <structure-id>975</structure-id>
    <sum-pixel-intensity>1164313856.0</sum-pixel-intensity>
    <sum-pixels>11456100.0</sum-pixels>
    <sum-projection-pixel-intensity>384827168.0</sum-projection-pixel-intensity>
    <sum-projection-pixels>1031189.1875</sum-projection-pixels>
    <volume>0.0140337225</volume>
  </projection-structure-unionize>
  <projection-structure-unionize>
    <hemisphere-id>2</hemisphere-id>
    <id>631731004</id>
    <is-injection>false</is-injection>
    <max-voxel-density>1.0</max-voxel-density>
    <max-voxel-x>7210</max-voxel-x>
    <max-voxel-y>4390</max-voxel-y>
    <max-voxel-z>6370</max-voxel-z>
    <normalized-projection-volume>0.120313554816106</normalized-projection-volume>
    <projection-density>0.206919074058533</projection-density>
    <projection-energy>263.117004394531</projection-energy>
    <projection-intensity>1271.59375</projection-intensity>
    <projection-volume>0.02716004095</projection-volume>
    <section-data-set-id>100141993</section-data-set-id>
    <structure-id>907</structure-id>
    <sum-pixel-intensity>38444412928.0</sum-pixel-intensity>
    <sum-pixels>107150400.0</sum-pixels>
    <sum-projection-pixel-intensity>28193091584.0</sum-projection-pixel-intensity>
    <sum-projection-pixels>22171462.0</sum-projection-pixels>
    <volume>0.13125924</volume>
  </projection-structure-unionize>
  <projection-structure-unionize>
    <hemisphere-id>3</hemisphere-id>
    <id>631732278</id>
    <is-injection>false</is-injection>
    <max-voxel-density>0.136904448270798</max-voxel-density>
    <max-voxel-x>6250</max-voxel-x>
    <max-voxel-y>1370</max-voxel-y>
    <max-voxel-z>6290</max-voxel-z>
    <normalized-projection-volume>7.85345195216332e-05</normalized-projection-volume>
    <projection-density>2.12509123234453e-05</projection-density>
    <projection-energy>0.00306807228201997</projection-energy>
    <projection-intensity>144.373673719179</projection-intensity>
    <projection-volume>1.77286821044922e-05</projection-volume>
    <section-data-set-id>100141993</section-data-set-id>
    <structure-id>274</structure-id>
    <sum-pixel-intensity>57268662272.0</sum-pixel-intensity>
    <sum-pixels>681024576.0</sum-pixels>
    <sum-projection-pixel-intensity>2089432.625</sum-projection-pixel-intensity>
    <sum-projection-pixels>14472.3935546875</sum-projection-pixels>
    <volume>0.8342551056</volume>
  </projection-structure-unionize>
  <projection-structure-unionize>
    <hemisphere-id>1</hemisphere-id>
    <id>631731402</id>
    <is-injection>false</is-injection>
    <max-voxel-density>0.260610550642014</max-voxel-density>
    <max-voxel-x>5650</max-voxel-x>
    <max-voxel-y>5680</max-voxel-y>
    <max-voxel-z>3340</max-voxel-z>
    <normalized-projection-volume>0.000958611398535865</normalized-projection-volume>
    <projection-density>0.000916202494408935</projection-density>
    <projection-energy>0.142093420028687</projection-energy>
    <projection-intensity>155.089538574219</projection-intensity>
    <projection-volume>0.000216400594921875</projection-volume>
    <section-data-set-id>100141993</section-data-set-id>
    <structure-id>998</structure-id>
    <sum-pixel-intensity>17473906688.0</sum-pixel-intensity>
    <sum-pixels>192810592.0</sum-pixels>
    <sum-projection-pixel-intensity>27397116.0</sum-projection-pixel-intensity>
    <sum-projection-pixels>176653.546875</sum-projection-pixels>
    <volume>0.2361929752</volume>
  </projection-structure-unionize>
  <projection-structure-unionize>
    <hemisphere-id>1</hemisphere-id>
    <id>631731827</id>
    <is-injection>false</is-injection>
    <max-voxel-density>0.28547129034996</max-voxel-density>
    <max-voxel-x>4970</max-voxel-x>
    <max-voxel-y>1300</max-voxel-y>
    <max-voxel-z>2980</max-voxel-z>
    <normalized-projection-volume>0.000591524560353547</normalized-projection-volume>
    <projection-density>6.42629508679735e-05</projection-density>
    <projection-energy>0.00858291523671216</projection-energy>
    <projection-intensity>133.559307824901</projection-intensity>
    <projection-volume>0.000133533011360931</projection-volume>
    <section-data-set-id>100141993</section-data-set-id>
    <structure-id>369</structure-id>
    <sum-pixel-intensity>217319627648.0</sum-pixel-intensity>
    <sum-pixels>1696257928.0</sum-pixels>
    <sum-projection-pixel-intensity>14558838.015625</sum-projection-pixel-intensity>
    <sum-projection-pixels>109006.539886475</sum-projection-pixels>
    <volume>2.0779159618</volume>
  </projection-structure-unionize>
  <projection-structure-unionize>
    <hemisphere-id>2</hemisphere-id>
    <id>631730930</id>
    <is-injection>false</is-injection>
    <max-voxel-density>0.999708533287048</max-voxel-density>
    <max-voxel-x>6470</max-voxel-x>
    <max-voxel-y>5050</max-voxel-y>
    <max-voxel-z>7860</max-voxel-z>
    <normalized-projection-volume>0.573980691220893</normalized-projection-volume>
    <projection-density>0.0250995270907879</projection-density>
    <projection-energy>7.24473476409912</projection-energy>
    <projection-intensity>288.640289306641</projection-intensity>
    <projection-volume>0.1295725914</projection-volume>
    <section-data-set-id>100141993</section-data-set-id>
    <structure-id>803</structure-id>
    <sum-pixel-intensity>310431247936.0</sum-pixel-intensity>
    <sum-pixels>4214164736.0</sum-pixels>
    <sum-projection-pixel-intensity>30530506752.0</sum-projection-pixel-intensity>
    <sum-projection-pixels>105773544.0</sum-projection-pixels>
    <volume>5.1623518016</volume>
  </projection-structure-unionize>
  <projection-structure-unionize>
    <hemisphere-id>3</hemisphere-id>
    <id>631732337</id>
    <is-injection>false</is-injection>
    <max-voxel-density>0.425991028547287</max-voxel-density>
    <max-voxel-x>7040</max-voxel-x>
    <max-voxel-y>5910</max-voxel-y>
    <max-voxel-z>7490</max-voxel-z>
    <normalized-projection-volume>0.00216290061492872</normalized-projection-volume>
    <projection-density>0.0176948824261272</projection-density>
    <projection-energy>3.58719727238826</projection-energy>
    <projection-intensity>202.725126169339</projection-intensity>
    <projection-volume>0.000488261437890625</projection-volume>
    <section-data-set-id>100141993</section-data-set-id>
    <structure-id>349</structure-id>
    <sum-pixel-intensity>453752224.0</sum-pixel-intensity>
    <sum-pixels>22525200.0</sum-pixels>
    <sum-projection-pixel-intensity>80802336.0</sum-projection-pixel-intensity>
    <sum-projection-pixels>398580.765625</sum-projection-pixels>
    <volume>0.02759337</volume>
  </projection-structure-unionize>
  <projection-structure-unionize>
    <hemisphere-id>1</hemisphere-id>
    <id>631731620</id>
    <is-injection>false</is-injection>
    <max-voxel-density>0.488583236932755</max-voxel-density>
    <max-voxel-x>5740</max-voxel-x>
    <max-voxel-y>7180</max-voxel-y>
    <max-voxel-z>3830</max-voxel-z>
    <normalized-projection-volume>0.0340947785750352</normalized-projection-volume>
    <projection-density>0.000327919202391058</projection-density>
    <projection-energy>0.0436479486525059</projection-energy>
    <projection-intensity>133.105804443359</projection-intensity>
    <projection-volume>0.0076966854125</projection-volume>
    <section-data-set-id>100141993</section-data-set-id>
    <structure-id>698</structure-id>
    <sum-pixel-intensity>1463239393792.0</sum-pixel-intensity>
    <sum-pixels>19160233984.0</sum-pixels>
    <sum-projection-pixel-intensity>836304896.0</sum-projection-pixel-intensity>
    <sum-projection-pixels>6283008.5</sum-projection-pixels>
    <volume>23.4712866304</volume>
  </projection-structure-unionize>
  <projection-structure-unionize>
    <hemisphere-id>2</hemisphere-id>
    <id>631731093</id>
    <is-injection>false</is-injection>
    <max-voxel-density>0.0</max-voxel-density>
    <max-voxel-x>0</max-voxel-x>
    <max-voxel-y>0</max-voxel-y>
    <max-voxel-z>0</max-voxel-z>
    <normalized-projection-volume>0.0</normalized-projection-volume>
    <projection-density>0.0</projection-density>
    <projection-energy>0.0</projection-energy>
    <projection-intensity>0.0</projection-intensity>
    <projection-volume>0.0</projection-volume>
    <section-data-set-id>100141993</section-data-set-id>
    <structure-id>1005</structure-id>
    <sum-pixel-intensity>1116287232.0</sum-pixel-intensity>
    <sum-pixels>24860700.0</sum-pixels>
    <sum-projection-pixel-intensity>0.0</sum-projection-pixel-intensity>
    <sum-projection-pixels>0.0</sum-projection-pixels>
    <volume>0.0304543575</volume>
  </projection-structure-unionize>
  <projection-structure-unionize>
    <hemisphere-id>1</hemisphere-id>
    <id>631731441</id>
    <is-injection>false</is-injection>
    <max-voxel-density>0.014650521799922</max-voxel-density>
    <max-voxel-x>12230</max-voxel-x>
    <max-voxel-y>6680</max-voxel-y>
    <max-voxel-z>4700</max-voxel-z>
    <normalized-projection-volume>3.25890057530031e-06</normalized-projection-volume>
    <projection-density>2.60220349446172e-06</projection-density>
    <projection-energy>0.000422534387325868</projection-energy>
    <projection-intensity>162.375625610352</projection-intensity>
    <projection-volume>7.35676651000976e-07</projection-volume>
    <section-data-set-id>100141993</section-data-set-id>
    <structure-id>955</structure-id>
    <sum-pixel-intensity>6521381888.0</sum-pixel-intensity>
    <sum-pixels>230786096.0</sum-pixels>
    <sum-projection-pixel-intensity>97515.0625</sum-projection-pixel-intensity>
    <sum-projection-pixels>600.552368164062</sum-projection-pixels>
    <volume>0.2827129676</volume>
  </projection-structure-unionize>
  <projection-structure-unionize>
    <hemisphere-id>2</hemisphere-id>
    <id>631730618</id>
    <is-injection>true</is-injection>
    <max-voxel-density>1.0</max-voxel-density>
    <max-voxel-x>8660</max-voxel-x>
    <max-voxel-y>4990</max-voxel-y>
    <max-voxel-z>7350</max-voxel-z>
    <normalized-projection-volume>0.946732462207863</normalized-projection-volume>
    <projection-density>0.98629261434352</projection-density>
    <projection-energy>4422.38319702367</projection-energy>
    <projection-intensity>4483.84498951888</projection-intensity>
    <projection-volume>0.213718998508203</projection-volume>
    <section-data-set-id>100141993</section-data-set-id>
    <structure-id>323</structure-id>
    <sum-pixel-intensity>783099721984.0</sum-pixel-intensity>
    <sum-pixels>176889176.742188</sum-pixels>
    <sum-projection-pixel-intensity>782271722960.0</sum-projection-pixel-intensity>
    <sum-projection-pixels>174464488.578125</sum-projection-pixels>
    <volume>0.21668924150918</volume>
  </projection-structure-unionize>
  <projection-structure-unionize>
    <hemisphere-id>3</hemisphere-id>
    <id>631732385</id>
    <is-injection>false</is-injection>
    <max-voxel-density>0.221409842371941</max-voxel-density>
    <max-voxel-x>10120</max-voxel-x>
    <max-voxel-y>2380</max-voxel-y>
    <max-voxel-z>3150</max-voxel-z>
    <normalized-projection-volume>0.000365328701944556</normalized-projection-volume>
    <projection-density>9.41555081797426e-05</projection-density>
    <projection-energy>0.0134958994809775</projection-energy>
    <projection-intensity>143.336271471381</projection-intensity>
    <projection-volume>8.24706951780319e-05</projection-volume>
    <section-data-set-id>100141993</section-data-set-id>
    <structure-id>425</structure-id>
    <sum-pixel-intensity>65163195552.0</sum-pixel-intensity>
    <sum-pixels>715019416.0</sum-pixels>
    <sum-projection-pixel-intensity>9649830.1652832</sum-projection-pixel-intensity>
    <sum-projection-pixels>67323.0164718628</sum-projection-pixels>
    <volume>0.8758987846</volume>
  </projection-structure-unionize>
  <projection-structure-unionize>
    <hemisphere-id>3</hemisphere-id>
    <id>631732792</id>
    <is-injection>false</is-injection>
    <max-voxel-density>0.244192138314247</max-voxel-density>
    <max-voxel-x>7860</max-voxel-x>
    <max-voxel-y>4590</max-voxel-y>
    <max-voxel-z>8160</max-voxel-z>
    <normalized-projection-volume>0.000250227831963775</normalized-projection-volume>
    <projection-density>9.78673733366986e-05</projection-density>
    <projection-energy>0.0166368514626366</projection-energy>
    <projection-intensity>169.993848771233</projection-intensity>
    <projection-volume>5.64873855930328e-05</projection-volume>
    <section-data-set-id>100141993</section-data-set-id>
    <structure-id>1014</structure-id>
    <sum-pixel-intensity>20476970240.0</sum-pixel-intensity>
    <sum-pixels>471169808.0</sum-pixels>
    <sum-projection-pixel-intensity>7838782.109375</sum-projection-pixel-intensity>
    <sum-projection-pixels>46112.1515045166</sum-projection-pixels>
    <volume>0.5771830148</volume>
  </projection-structure-unionize>
  <projection-structure-unionize>
    <hemisphere-id>2</hemisphere-id>
    <id>631730750</id>
    <is-injection>false</is-injection>
    <max-voxel-density>0.0706004500389099</max-voxel-density>
    <max-voxel-x>1840</max-voxel-x>
    <max-voxel-y>3580</max-voxel-y>
    <max-voxel-z>7110</max-voxel-z>
    <normalized-projection-volume>1.6547230832229e-05</normalized-projection-volume>
    <projection-density>4.29619321948849e-05</projection-density>
    <projection-energy>0.0124294934794307</projection-energy>
    <projection-intensity>289.314117431641</projection-intensity>
    <projection-volume>3.73543502807617e-06</projection-volume>
    <section-data-set-id>100141993</section-data-set-id>
    <structure-id>538</structure-id>
    <sum-pixel-intensity>1955382784.0</sum-pixel-intensity>
    <sum-pixels>70977600.0</sum-pixels>
    <sum-projection-pixel-intensity>882215.625</sum-projection-pixel-intensity>
    <sum-projection-pixels>3049.33471679688</sum-projection-pixels>
    <volume>0.08694756</volume>
  </projection-structure-unionize>
  <projection-structure-unionize>
    <hemisphere-id>3</hemisphere-id>
    <id>631732118</id>
    <is-injection>false</is-injection>
    <max-voxel-density>0.200881510972977</max-voxel-density>
    <max-voxel-x>3670</max-voxel-x>
    <max-voxel-y>3410</max-voxel-y>
    <max-voxel-z>6540</max-voxel-z>
    <normalized-projection-volume>0.000482802944943523</normalized-projection-volume>
    <projection-density>0.000117084410313361</projection-density>
    <projection-energy>0.0118575682283774</projection-energy>
    <projection-intensity>101.273672529435</projection-intensity>
    <projection-volume>0.000108989779044342</projection-volume>
    <section-data-set-id>100141993</section-data-set-id>
    <structure-id>44</structure-id>
    <sum-pixel-intensity>58198844064.0</sum-pixel-intensity>
    <sum-pixels>759889792.0</sum-pixels>
    <sum-projection-pixel-intensity>9010445.0546875</sum-projection-pixel-intensity>
    <sum-projection-pixels>88971.2481994629</sum-projection-pixels>
    <volume>0.9308649952</volume>
  </projection-structure-unionize>
  <projection-structure-unionize>
    <hemisphere-id>2</hemisphere-id>
    <id>631730598</id>
    <is-injection>false</is-injection>
    <max-voxel-density>0.449665874242783</max-voxel-density>
    <max-voxel-x>6390</max-voxel-x>
    <max-voxel-y>5540</max-voxel-y>
    <max-voxel-z>8990</max-voxel-z>
    <normalized-projection-volume>0.00946275194860624</normalized-projection-volume>
    <projection-density>0.00203923207888556</projection-density>
    <projection-energy>0.405897445313942</projection-energy>
    <projection-intensity>199.044262551894</projection-intensity>
    <projection-volume>0.00213615773232422</projection-volume>
    <section-data-set-id>100141993</section-data-set-id>
    <structure-id>295</structure-id>
    <sum-pixel-intensity>73761867776.0</sum-pixel-intensity>
    <sum-pixels>855126912.0</sum-pixels>
    <sum-projection-pixel-intensity>347093829.0</sum-projection-pixel-intensity>
    <sum-projection-pixels>1743802.23046875</sum-projection-pixels>
    <volume>1.0475304672</volume>
  </projection-structure-unionize>
  <projection-structure-unionize>
    <hemisphere-id>3</hemisphere-id>
    <id>631732841</id>
    <is-injection>false</is-injection>
    <max-voxel-density>0.152173295617104</max-voxel-density>
    <max-voxel-x>3690</max-voxel-x>
    <max-voxel-y>3410</max-voxel-y>
    <max-voxel-z>6540</max-voxel-z>
    <normalized-projection-volume>7.67127240661942e-05</normalized-projection-volume>
    <projection-density>0.00145062922002627</projection-density>
    <projection-energy>0.139363968928293</projection-energy>
    <projection-intensity>96.0713923339895</projection-intensity>
    <projection-volume>1.7317423046875e-05</projection-volume>
    <section-data-set-id>100141993</section-data-set-id>
    <structure-id>1081</structure-id>
    <sum-pixel-intensity>366394016.0</sum-pixel-intensity>
    <sum-pixels>9745200.0</sum-pixels>
    <sum-projection-pixel-intensity>1358129.75</sum-projection-pixel-intensity>
    <sum-projection-pixels>14136.671875</sum-projection-pixels>
    <volume>0.01193787</volume>
  </projection-structure-unionize>
  <projection-structure-unionize>
    <hemisphere-id>3</hemisphere-id>
    <id>631732364</id>
    <is-injection>false</is-injection>
    <max-voxel-density>0.368750333786011</max-voxel-density>
    <max-voxel-x>10330</max-voxel-x>
    <max-voxel-y>1640</max-voxel-y>
    <max-voxel-z>8320</max-voxel-z>
    <normalized-projection-volume>0.0100684626123467</normalized-projection-volume>
    <projection-density>0.000291425223521112</projection-density>
    <projection-energy>0.0442139758162006</projection-energy>
    <projection-intensity>151.71636580386</projection-intensity>
    <projection-volume>0.00227289316879425</projection-volume>
    <section-data-set-id>100141993</section-data-set-id>
    <structure-id>385</structure-id>
    <sum-pixel-intensity>681417481728.0</sum-pixel-intensity>
    <sum-pixels>6366720672.0</sum-pixels>
    <sum-projection-pixel-intensity>281498033.820312</sum-projection-pixel-intensity>
    <sum-projection-pixels>1855422.99493408</sum-projection-pixels>
    <volume>7.7992328232</volume>
  </projection-structure-unionize>
  <projection-structure-unionize>
    <hemisphere-id>2</hemisphere-id>
    <id>631730419</id>
    <is-injection>false</is-injection>
    <max-voxel-density>0.377707690000534</max-voxel-density>
    <max-voxel-x>4610</max-voxel-x>
    <max-voxel-y>4480</max-voxel-y>
    <max-voxel-z>9950</max-voxel-z>
    <normalized-projection-volume>0.00149350295314403</normalized-projection-volume>
    <projection-density>0.00311653851531446</projection-density>
    <projection-energy>0.427574545145035</projection-energy>
    <projection-intensity>137.195327758789</projection-intensity>
    <projection-volume>0.00033714905546875</projection-volume>
    <section-data-set-id>100141993</section-data-set-id>
    <structure-id>36</structure-id>
    <sum-pixel-intensity>6105816576.0</sum-pixel-intensity>
    <sum-pixels>88310704.0</sum-pixels>
    <sum-projection-pixel-intensity>37759408.0</sum-projection-pixel-intensity>
    <sum-projection-pixels>275223.71875</sum-projection-pixels>
    <volume>0.1081806124</volume>
  </projection-structure-unionize>
  <projection-structure-unionize>
    <hemisphere-id>1</hemisphere-id>
    <id>631731438</id>
    <is-injection>false</is-injection>
    <max-voxel-density>0.240899354219437</max-voxel-density>
    <max-voxel-x>7150</max-voxel-x>
    <max-voxel-y>3040</max-voxel-y>
    <max-voxel-z>5630</max-voxel-z>
    <normalized-projection-volume>0.000653214885166375</normalized-projection-volume>
    <projection-density>0.000402408904034292</projection-density>
    <projection-energy>0.0551336486698051</projection-energy>
    <projection-intensity>137.009017735619</projection-intensity>
    <projection-volume>0.000147459220678711</projection-volume>
    <section-data-set-id>100141993</section-data-set-id>
    <structure-id>958</structure-id>
    <sum-pixel-intensity>11258878976.0</sum-pixel-intensity>
    <sum-pixels>299135712.0</sum-pixels>
    <sum-projection-pixel-intensity>16492443.25</sum-projection-pixel-intensity>
    <sum-projection-pixels>120374.874023438</sum-projection-pixels>
    <volume>0.3664412472</volume>
  </projection-structure-unionize>
  <projection-structure-unionize>
    <hemisphere-id>1</hemisphere-id>
    <id>631731839</id>
    <is-injection>false</is-injection>
    <max-voxel-density>0.311657249927521</max-voxel-density>
    <max-voxel-x>5820</max-voxel-x>
    <max-voxel-y>2190</max-voxel-y>
    <max-voxel-z>1430</max-voxel-z>
    <normalized-projection-volume>0.000999813669450859</normalized-projection-volume>
    <projection-density>0.000135616245163116</projection-density>
    <projection-energy>0.017922984312305</projection-energy>
    <projection-intensity>132.159567541099</projection-intensity>
    <projection-volume>0.000225701752775574</projection-volume>
    <section-data-set-id>100141993</section-data-set-id>
    <structure-id>353</structure-id>
    <sum-pixel-intensity>182988632640.0</sum-pixel-intensity>
    <sum-pixels>1358585976.0</sum-pixels>
    <sum-projection-pixel-intensity>24349915.1347656</sum-projection-pixel-intensity>
    <sum-projection-pixels>184246.328796387</sum-projection-pixels>
    <volume>1.6642678206</volume>
  </projection-structure-unionize>
  <projection-structure-unionize>
    <hemisphere-id>3</hemisphere-id>
    <id>631732816</id>
    <is-injection>false</is-injection>
    <max-voxel-density>0.0</max-voxel-density>
    <max-voxel-x>0</max-voxel-x>
    <max-voxel-y>0</max-voxel-y>
    <max-voxel-z>0</max-voxel-z>
    <normalized-projection-volume>0.0</normalized-projection-volume>
    <projection-density>0.0</projection-density>
    <projection-energy>0.0</projection-energy>
    <projection-intensity>0.0</projection-intensity>
    <projection-volume>0.0</projection-volume>
    <section-data-set-id>100141993</section-data-set-id>
    <structure-id>1045</structure-id>
    <sum-pixel-intensity>2586156928.0</sum-pixel-intensity>
    <sum-pixels>53416800.0</sum-pixels>
    <sum-projection-pixel-intensity>0.0</sum-projection-pixel-intensity>
    <sum-projection-pixels>0.0</sum-projection-pixels>
    <volume>0.06543558</volume>
  </projection-structure-unionize>
  <projection-structure-unionize>
    <hemisphere-id>3</hemisphere-id>
    <id>631732938</id>
    <is-injection>false</is-injection>
    <max-voxel-density>0.140408143401146</max-voxel-density>
    <max-voxel-x>7990</max-voxel-x>
    <max-voxel-y>6490</max-voxel-y>
    <max-voxel-z>5940</max-voxel-z>
    <normalized-projection-volume>3.22254603727359e-05</normalized-projection-volume>
    <projection-density>4.85945758367456e-05</projection-density>
    <projection-energy>0.00850093817304608</projection-energy>
    <projection-intensity>174.935947616976</projection-intensity>
    <projection-volume>7.27469838867187e-06</projection-volume>
    <section-data-set-id>100141993</section-data-set-id>
    <structure-id>606826651</structure-id>
    <sum-pixel-intensity>10473710592.0</sum-pixel-intensity>
    <sum-pixels>122205600.0</sum-pixels>
    <sum-projection-pixel-intensity>1038862.25</sum-projection-pixel-intensity>
    <sum-projection-pixels>5938.529296875</sum-projection-pixels>
    <volume>0.14970186</volume>
  </projection-structure-unionize>
  <projection-structure-unionize>
    <hemisphere-id>2</hemisphere-id>
    <id>631730407</id>
    <is-injection>false</is-injection>
    <max-voxel-density>0.399913609027863</max-voxel-density>
    <max-voxel-x>4920</max-voxel-x>
    <max-voxel-y>6700</max-voxel-y>
    <max-voxel-z>8630</max-voxel-z>
    <normalized-projection-volume>0.0028171686223388</normalized-projection-volume>
    <projection-density>0.00108636158557662</projection-density>
    <projection-energy>0.12429975544494</projection-energy>
    <projection-intensity>114.418400922161</projection-intensity>
    <projection-volume>0.000635958394403076</projection-volume>
    <section-data-set-id>100141993</section-data-set-id>
    <structure-id>21</structure-id>
    <sum-pixel-intensity>10914596352.0</sum-pixel-intensity>
    <sum-pixels>477879296.0</sum-pixels>
    <sum-projection-pixel-intensity>59400279.625</sum-projection-pixel-intensity>
    <sum-projection-pixels>519149.709716797</sum-projection-pixels>
    <volume>0.5854021376</volume>
  </projection-structure-unionize>
  <projection-structure-unionize>
    <hemisphere-id>3</hemisphere-id>
    <id>631732565</id>
    <is-injection>false</is-injection>
    <max-voxel-density>0.0822330787777901</max-voxel-density>
    <max-voxel-x>3790</max-voxel-x>
    <max-voxel-y>3780</max-voxel-y>
    <max-voxel-z>5720</max-voxel-z>
    <normalized-projection-volume>3.39287868457644e-05</normalized-projection-volume>
    <projection-density>4.59308485441056e-05</projection-density>
    <projection-energy>0.00346339267873777</projection-energy>
    <projection-intensity>75.4045002110511</projection-intensity>
    <projection-volume>7.65921380615234e-06</projection-volume>
    <section-data-set-id>100141993</section-data-set-id>
    <structure-id>707</structure-id>
    <sum-pixel-intensity>8174374400.0</sum-pixel-intensity>
    <sum-pixels>136126800.0</sum-pixels>
    <sum-projection-pixel-intensity>471460.5625</sum-projection-pixel-intensity>
    <sum-projection-pixels>6252.41943359375</sum-projection-pixels>
    <volume>0.16675533</volume>
  </projection-structure-unionize>
  <projection-structure-unionize>
    <hemisphere-id>3</hemisphere-id>
    <id>631732695</id>
    <is-injection>false</is-injection>
    <max-voxel-density>1.0</max-voxel-density>
    <max-voxel-x>7210</max-voxel-x>
    <max-voxel-y>4390</max-voxel-y>
    <max-voxel-z>6370</max-voxel-z>
    <normalized-projection-volume>0.142158628633439</normalized-projection-volume>
    <projection-density>0.12224446548963</projection-density>
    <projection-energy>139.018588899341</projection-energy>
    <projection-intensity>1137.21785556938</projection-intensity>
    <projection-volume>0.03209143126875</projection-volume>
    <section-data-set-id>100141993</section-data-set-id>
    <structure-id>907</structure-id>
    <sum-pixel-intensity>46847827456.0</sum-pixel-intensity>
    <sum-pixels>214300800.0</sum-pixels>
    <sum-projection-pixel-intensity>29791794816.0</sum-projection-pixel-intensity>
    <sum-projection-pixels>26197086.75</sum-projection-pixels>
    <volume>0.26251848</volume>
  </projection-structure-unionize>
  <projection-structure-unionize>
    <hemisphere-id>3</hemisphere-id>
    <id>631732778</id>
    <is-injection>true</is-injection>
    <max-voxel-density>1.0</max-voxel-density>
    <max-voxel-x>8660</max-voxel-x>
    <max-voxel-y>4990</max-voxel-y>
    <max-voxel-z>7350</max-voxel-z>
    <normalized-projection-volume>0.999999946201288</normalized-projection-volume>
    <projection-density>0.986411676195023</projection-density>
    <projection-energy>4341.72068946055</projection-energy>
    <projection-intensity>4401.53010577518</projection-intensity>
    <projection-volume>0.2257438036</projection-volume>
    <section-data-set-id>100141993</section-data-set-id>
    <structure-id>997</structure-id>
    <sum-pixel-intensity>811987566592.0</sum-pixel-intensity>
    <sum-pixels>186819216.0</sum-pixels>
    <sum-projection-pixel-intensity>811116855296.0</sum-projection-pixel-intensity>
    <sum-projection-pixels>184280656.0</sum-projection-pixels>
    <volume>0.2288535396</volume>
  </projection-structure-unionize>
  <projection-structure-unionize>
    <hemisphere-id>2</hemisphere-id>
    <id>631731248</id>
    <is-injection>false</is-injection>
    <max-voxel-density>0.107684850692749</max-voxel-density>
    <max-voxel-x>2110</max-voxel-x>
    <max-voxel-y>3310</max-voxel-y>
    <max-voxel-z>6690</max-voxel-z>
    <normalized-projection-volume>0.000118052635915263</normalized-projection-volume>
    <projection-density>7.41436628855809e-05</projection-density>
    <projection-energy>0.0236665478500714</projection-energy>
    <projection-intensity>319.198525254867</projection-intensity>
    <projection-volume>2.66496524902344e-05</projection-volume>
    <section-data-set-id>100141993</section-data-set-id>
    <structure-id>151</structure-id>
    <sum-pixel-intensity>14045315072.0</sum-pixel-intensity>
    <sum-pixels>293414400.0</sum-pixels>
    <sum-projection-pixel-intensity>6944105.9375</sum-projection-pixel-intensity>
    <sum-projection-pixels>21754.818359375</sum-projection-pixels>
    <volume>0.35943264</volume>
  </projection-structure-unionize>
  <projection-structure-unionize>
    <hemisphere-id>3</hemisphere-id>
    <id>631732371</id>
    <is-injection>false</is-injection>
    <max-voxel-density>0.46180248260498</max-voxel-density>
    <max-voxel-x>10110</max-voxel-x>
    <max-voxel-y>6150</max-voxel-y>
    <max-voxel-z>4220</max-voxel-z>
    <normalized-projection-volume>0.00383059916375213</normalized-projection-volume>
    <projection-density>0.000872805044597877</projection-density>
    <projection-energy>0.136805048035664</projection-energy>
    <projection-intensity>156.741816379732</projection-intensity>
    <projection-volume>0.000864734071813965</projection-volume>
    <section-data-set-id>100141993</section-data-set-id>
    <structure-id>398</structure-id>
    <sum-pixel-intensity>39127142400.0</sum-pixel-intensity>
    <sum-pixels>808777824.0</sum-pixels>
    <sum-projection-pixel-intensity>110644889.0625</sum-projection-pixel-intensity>
    <sum-projection-pixels>705905.364746094</sum-projection-pixels>
    <volume>0.9907528344</volume>
  </projection-structure-unionize>
  <projection-structure-unionize>
    <hemisphere-id>1</hemisphere-id>
    <id>631731480</id>
    <is-injection>false</is-injection>
    <max-voxel-density>0.240483909845352</max-voxel-density>
    <max-voxel-x>9820</max-voxel-x>
    <max-voxel-y>3650</max-voxel-y>
    <max-voxel-z>4900</max-voxel-z>
    <normalized-projection-volume>7.86906958263732e-05</normalized-projection-volume>
    <projection-density>0.00473615992814302</projection-density>
    <projection-energy>0.699190974235535</projection-energy>
    <projection-intensity>147.62825012207</projection-intensity>
    <projection-volume>1.77639379394531e-05</projection-volume>
    <section-data-set-id>100141993</section-data-set-id>
    <structure-id>911</structure-id>
    <sum-pixel-intensity>60606376.0</sum-pixel-intensity>
    <sum-pixels>3061800.0</sum-pixels>
    <sum-projection-pixel-intensity>2140783.0</sum-projection-pixel-intensity>
    <sum-projection-pixels>14501.173828125</sum-projection-pixels>
    <volume>0.003750705</volume>
  </projection-structure-unionize>
  <projection-structure-unionize>
    <hemisphere-id>3</hemisphere-id>
    <id>631732183</id>
    <is-injection>false</is-injection>
    <max-voxel-density>0.324999839067459</max-voxel-density>
    <max-voxel-x>12140</max-voxel-x>
    <max-voxel-y>5520</max-voxel-y>
    <max-voxel-z>3160</max-voxel-z>
    <normalized-projection-volume>0.000547161730856897</normalized-projection-volume>
    <projection-density>0.000116551650661499</projection-density>
    <projection-energy>0.0188954918336734</projection-energy>
    <projection-intensity>162.121185984329</projection-intensity>
    <projection-volume>0.000123518376953125</projection-volume>
    <section-data-set-id>100141993</section-data-set-id>
    <structure-id>145</structure-id>
    <sum-pixel-intensity>14517378816.0</sum-pixel-intensity>
    <sum-pixels>865121408.0</sum-pixels>
    <sum-projection-pixel-intensity>16346894.5</sum-projection-pixel-intensity>
    <sum-projection-pixels>100831.328125</sum-projection-pixels>
    <volume>1.0597737248</volume>
  </projection-structure-unionize>
  <projection-structure-unionize>
    <hemisphere-id>1</hemisphere-id>
    <id>631731712</id>
    <is-injection>false</is-injection>
    <max-voxel-density>0.173631504178047</max-voxel-density>
    <max-voxel-x>10420</max-voxel-x>
    <max-voxel-y>6300</max-voxel-y>
    <max-voxel-z>4540</max-voxel-z>
    <normalized-projection-volume>3.14485374422166e-05</normalized-projection-volume>
    <projection-density>0.00228830357082188</projection-density>
    <projection-energy>0.601807057857513</projection-energy>
    <projection-intensity>262.99267578125</projection-intensity>
    <projection-volume>7.09931284179687e-06</projection-volume>
    <section-data-set-id>100141993</section-data-set-id>
    <structure-id>576</structure-id>
    <sum-pixel-intensity>215449312.0</sum-pixel-intensity>
    <sum-pixels>2532600.0</sum-pixels>
    <sum-projection-pixel-intensity>1524136.625</sum-projection-pixel-intensity>
    <sum-projection-pixels>5795.357421875</sum-projection-pixels>
    <volume>0.003102435</volume>
  </projection-structure-unionize>
  <projection-structure-unionize>
    <hemisphere-id>3</hemisphere-id>
    <id>631732753</id>
    <is-injection>false</is-injection>
    <max-voxel-density>0.315919548273087</max-voxel-density>
    <max-voxel-x>11970</max-voxel-x>
    <max-voxel-y>5530</max-voxel-y>
    <max-voxel-z>5340</max-voxel-z>
    <normalized-projection-volume>0.00210146333354685</normalized-projection-volume>
    <projection-density>0.00179805040877122</projection-density>
    <projection-energy>0.225251567946839</projection-energy>
    <projection-intensity>125.275446588161</projection-intensity>
    <projection-volume>0.0004743923515625</projection-volume>
    <section-data-set-id>100141993</section-data-set-id>
    <structure-id>970</structure-id>
    <sum-pixel-intensity>7638832128.0</sum-pixel-intensity>
    <sum-pixels>215377200.0</sum-pixels>
    <sum-projection-pixel-intensity>48514052.0</sum-projection-pixel-intensity>
    <sum-projection-pixels>387259.0625</sum-projection-pixels>
    <volume>0.26383707</volume>
  </projection-structure-unionize>
  <projection-structure-unionize>
    <hemisphere-id>2</hemisphere-id>
    <id>631730547</id>
    <is-injection>false</is-injection>
    <max-voxel-density>0.181638330221176</max-voxel-density>
    <max-voxel-x>11300</max-voxel-x>
    <max-voxel-y>5290</max-voxel-y>
    <max-voxel-z>7370</max-voxel-z>
    <normalized-projection-volume>8.61086966993595e-05</normalized-projection-volume>
    <projection-density>4.70754166599363e-05</projection-density>
    <projection-energy>0.00974655523896217</projection-energy>
    <projection-intensity>207.041290283203</projection-intensity>
    <projection-volume>1.94385057617187e-05</projection-volume>
    <section-data-set-id>100141993</section-data-set-id>
    <structure-id>225</structure-id>
    <sum-pixel-intensity>20334282752.0</sum-pixel-intensity>
    <sum-pixels>337079712.0</sum-pixels>
    <sum-projection-pixel-intensity>3285366.0</sum-projection-pixel-intensity>
    <sum-projection-pixels>15868.16796875</sum-projection-pixels>
    <volume>0.4129226472</volume>
  </projection-structure-unionize>
  <projection-structure-unionize>
    <hemisphere-id>3</hemisphere-id>
    <id>631732358</id>
    <is-injection>false</is-injection>
    <max-voxel-density>0.801100015640259</max-voxel-density>
    <max-voxel-x>6060</max-voxel-x>
    <max-voxel-y>3670</max-voxel-y>
    <max-voxel-z>9860</max-voxel-z>
    <normalized-projection-volume>0.0163724433997101</normalized-projection-volume>
    <projection-density>0.000371734376518801</projection-density>
    <projection-energy>0.0599077660720192</projection-energy>
    <projection-intensity>161.15745504368</projection-intensity>
    <projection-volume>0.00369597784611511</projection-volume>
    <section-data-set-id>100141993</section-data-set-id>
    <structure-id>378</structure-id>
    <sum-pixel-intensity>918617202176.0</sum-pixel-intensity>
    <sum-pixels>8116345872.0</sum-pixels>
    <sum-projection-pixel-intensity>486232149.859375</sum-projection-pixel-intensity>
    <sum-projection-pixels>3017124.77233887</sum-projection-pixels>
    <volume>9.9425236932</volume>
  </projection-structure-unionize>
  <projection-structure-unionize>
    <hemisphere-id>1</hemisphere-id>
    <id>631731437</id>
    <is-injection>false</is-injection>
    <max-voxel-density>0.283383280038834</max-voxel-density>
    <max-voxel-x>6970</max-voxel-x>
    <max-voxel-y>3510</max-voxel-y>
    <max-voxel-z>640</max-voxel-z>
    <normalized-projection-volume>0.000177884890588777</normalized-projection-volume>
    <projection-density>0.000255322636803612</projection-density>
    <projection-energy>0.0360881760716438</projection-energy>
    <projection-intensity>141.34342956543</projection-intensity>
    <projection-volume>4.01564139648437e-05</projection-volume>
    <section-data-set-id>100141993</section-data-set-id>
    <structure-id>959</structure-id>
    <sum-pixel-intensity>6073940992.0</sum-pixel-intensity>
    <sum-pixels>128389504.0</sum-pixels>
    <sum-projection-pixel-intensity>4633343.0</sum-projection-pixel-intensity>
    <sum-projection-pixels>32780.74609375</sum-projection-pixels>
    <volume>0.1572771424</volume>
  </projection-structure-unionize>
  <projection-structure-unionize>
    <hemisphere-id>2</hemisphere-id>
    <id>631730935</id>
    <is-injection>false</is-injection>
    <max-voxel-density>0.0568974763154984</max-voxel-density>
    <max-voxel-x>4440</max-voxel-x>
    <max-voxel-y>2680</max-voxel-y>
    <max-voxel-z>6500</max-voxel-z>
    <normalized-projection-volume>4.61705931767025e-05</normalized-projection-volume>
    <projection-density>5.2030423830729e-05</projection-density>
    <projection-energy>0.00588382501155138</projection-energy>
    <projection-intensity>113.084320068359</projection-intensity>
    <projection-volume>1.04227258789062e-05</projection-volume>
    <section-data-set-id>100141993</section-data-set-id>
    <structure-id>810</structure-id>
    <sum-pixel-intensity>14188680192.0</sum-pixel-intensity>
    <sum-pixels>163526400.0</sum-pixels>
    <sum-projection-pixel-intensity>962160.6875</sum-projection-pixel-intensity>
    <sum-projection-pixels>8508.34765625</sum-projection-pixels>
    <volume>0.20031984</volume>
  </projection-structure-unionize>
  <projection-structure-unionize>
    <hemisphere-id>3</hemisphere-id>
    <id>631732912</id>
    <is-injection>false</is-injection>
    <max-voxel-density>0.36872723698616</max-voxel-density>
    <max-voxel-x>6460</max-voxel-x>
    <max-voxel-y>4990</max-voxel-y>
    <max-voxel-z>5660</max-voxel-z>
    <normalized-projection-volume>0.00222929678942326</normalized-projection-volume>
    <projection-density>0.0052068367677701</projection-density>
    <projection-energy>1.03513164865639</projection-energy>
    <projection-intensity>198.802400540722</projection-intensity>
    <projection-volume>0.000503249963671875</projection-volume>
    <section-data-set-id>100141993</section-data-set-id>
    <structure-id>560581559</structure-id>
    <sum-pixel-intensity>6472693760.0</sum-pixel-intensity>
    <sum-pixels>78899400.0</sum-pixels>
    <sum-projection-pixel-intensity>81671266.0</sum-projection-pixel-intensity>
    <sum-projection-pixels>410816.296875</sum-projection-pixels>
    <volume>0.096651765</volume>
  </projection-structure-unionize>
  <projection-structure-unionize>
    <hemisphere-id>1</hemisphere-id>
    <id>631731309</id>
    <is-injection>false</is-injection>
    <max-voxel-density>0.0</max-voxel-density>
    <max-voxel-x>0</max-voxel-x>
    <max-voxel-y>0</max-voxel-y>
    <max-voxel-z>0</max-voxel-z>
    <normalized-projection-volume>0.0</normalized-projection-volume>
    <projection-density>0.0</projection-density>
    <projection-energy>0.0</projection-energy>
    <projection-intensity>0.0</projection-intensity>
    <projection-volume>0.0</projection-volume>
    <section-data-set-id>100141993</section-data-set-id>
    <structure-id>1125</structure-id>
    <sum-pixel-intensity>27437031424.0</sum-pixel-intensity>
    <sum-pixels>278974784.0</sum-pixels>
    <sum-projection-pixel-intensity>0.0</sum-projection-pixel-intensity>
    <sum-projection-pixels>0.0</sum-projection-pixels>
    <volume>0.3417441104</volume>
  </projection-structure-unionize>
  <projection-structure-unionize>
    <hemisphere-id>1</hemisphere-id>
    <id>631732053</id>
    <is-injection>false</is-injection>
    <max-voxel-density>0.127364814281464</max-voxel-density>
    <max-voxel-x>7640</max-voxel-x>
    <max-voxel-y>3550</max-voxel-y>
    <max-voxel-z>5420</max-voxel-z>
    <normalized-projection-volume>0.000113760397450763</normalized-projection-volume>
    <projection-density>0.000272903795121238</projection-density>
    <projection-energy>0.0385807268321514</projection-energy>
    <projection-intensity>141.371154785156</projection-intensity>
    <projection-volume>2.56807062011719e-05</projection-volume>
    <section-data-set-id>100141993</section-data-set-id>
    <structure-id>50</structure-id>
    <sum-pixel-intensity>3078929920.0</sum-pixel-intensity>
    <sum-pixels>76817696.0</sum-pixels>
    <sum-projection-pixel-intensity>2963682.5</sum-projection-pixel-intensity>
    <sum-projection-pixels>20963.841796875</sum-projection-pixels>
    <volume>0.0941016776</volume>
  </projection-structure-unionize>
  <projection-structure-unionize>
    <hemisphere-id>3</hemisphere-id>
    <id>631732428</id>
    <is-injection>false</is-injection>
    <max-voxel-density>0.0</max-voxel-density>
    <max-voxel-x>0</max-voxel-x>
    <max-voxel-y>0</max-voxel-y>
    <max-voxel-z>0</max-voxel-z>
    <normalized-projection-volume>0.0</normalized-projection-volume>
    <projection-density>0.0</projection-density>
    <projection-energy>0.0</projection-energy>
    <projection-intensity>0.0</projection-intensity>
    <projection-volume>0.0</projection-volume>
    <section-data-set-id>100141993</section-data-set-id>
    <structure-id>506</structure-id>
    <sum-pixel-intensity>263343088.0</sum-pixel-intensity>
    <sum-pixels>10661400.0</sum-pixels>
    <sum-projection-pixel-intensity>0.0</sum-projection-pixel-intensity>
    <sum-projection-pixels>0.0</sum-projection-pixels>
    <volume>0.013060215</volume>
  </projection-structure-unionize>
  <projection-structure-unionize>
    <hemisphere-id>2</hemisphere-id>
    <id>631731167</id>
    <is-injection>false</is-injection>
    <max-voxel-density>0.26009863615036</max-voxel-density>
    <max-voxel-x>4790</max-voxel-x>
    <max-voxel-y>4720</max-voxel-y>
    <max-voxel-z>9280</max-voxel-z>
    <normalized-projection-volume>0.00101011563164639</normalized-projection-volume>
    <projection-density>0.000274018879281357</projection-density>
    <projection-energy>0.0537318289279938</projection-energy>
    <projection-intensity>196.08805847168</projection-intensity>
    <projection-volume>0.00022802735703125</projection-volume>
    <section-data-set-id>100141993</section-data-set-id>
    <structure-id>1101</structure-id>
    <sum-pixel-intensity>75901943808.0</sum-pixel-intensity>
    <sum-pixels>679313728.0</sum-pixels>
    <sum-projection-pixel-intensity>36500768.0</sum-projection-pixel-intensity>
    <sum-projection-pixels>186144.78125</sum-projection-pixels>
    <volume>0.8321593168</volume>
  </projection-structure-unionize>
  <projection-structure-unionize>
    <hemisphere-id>1</hemisphere-id>
    <id>631731422</id>
    <is-injection>false</is-injection>
    <max-voxel-density>0.0</max-voxel-density>
    <max-voxel-x>0</max-voxel-x>
    <max-voxel-y>0</max-voxel-y>
    <max-voxel-z>0</max-voxel-z>
    <normalized-projection-volume>0.0</normalized-projection-volume>
    <projection-density>0.0</projection-density>
    <projection-energy>0.0</projection-energy>
    <projection-intensity>0.0</projection-intensity>
    <projection-volume>0.0</projection-volume>
    <section-data-set-id>100141993</section-data-set-id>
    <structure-id>974</structure-id>
    <sum-pixel-intensity>88973115392.0</sum-pixel-intensity>
    <sum-pixels>547686016.0</sum-pixels>
    <sum-projection-pixel-intensity>0.0</sum-projection-pixel-intensity>
    <sum-projection-pixels>0.0</sum-projection-pixels>
    <volume>0.6709153696</volume>
  </projection-structure-unionize>
  <projection-structure-unionize>
    <hemisphere-id>3</hemisphere-id>
    <id>631732621</id>
    <is-injection>false</is-injection>
    <max-voxel-density>0.999708533287048</max-voxel-density>
    <max-voxel-x>6470</max-voxel-x>
    <max-voxel-y>5050</max-voxel-y>
    <max-voxel-z>7860</max-voxel-z>
    <normalized-projection-volume>0.591032032360855</normalized-projection-volume>
    <projection-density>0.0129225821285242</projection-density>
    <projection-energy>3.68121249050175</projection-energy>
    <projection-intensity>284.86663531247</projection-intensity>
    <projection-volume>0.1334218262125</projection-volume>
    <section-data-set-id>100141993</section-data-set-id>
    <structure-id>803</structure-id>
    <sum-pixel-intensity>571981552096.0</sum-pixel-intensity>
    <sum-pixels>8428329216.0</sum-pixels>
    <sum-projection-pixel-intensity>31026470784.0</sum-projection-pixel-intensity>
    <sum-projection-pixels>108915776.5</sum-projection-pixels>
    <volume>10.3247032896</volume>
  </projection-structure-unionize>
  <projection-structure-unionize>
    <hemisphere-id>3</hemisphere-id>
    <id>631732638</id>
    <is-injection>false</is-injection>
    <max-voxel-density>0.0</max-voxel-density>
    <max-voxel-x>0</max-voxel-x>
    <max-voxel-y>0</max-voxel-y>
    <max-voxel-z>0</max-voxel-z>
    <normalized-projection-volume>0.0</normalized-projection-volume>
    <projection-density>0.0</projection-density>
    <projection-energy>0.0</projection-energy>
    <projection-intensity>0.0</projection-intensity>
    <projection-volume>0.0</projection-volume>
    <section-data-set-id>100141993</section-data-set-id>
    <structure-id>827</structure-id>
    <sum-pixel-intensity>28015354880.0</sum-pixel-intensity>
    <sum-pixels>302588992.0</sum-pixels>
    <sum-projection-pixel-intensity>0.0</sum-projection-pixel-intensity>
    <sum-projection-pixels>0.0</sum-projection-pixels>
    <volume>0.3706715152</volume>
  </projection-structure-unionize>
  <projection-structure-unionize>
    <hemisphere-id>1</hemisphere-id>
    <id>631731990</id>
    <is-injection>false</is-injection>
    <max-voxel-density>0.0</max-voxel-density>
    <max-voxel-x>0</max-voxel-x>
    <max-voxel-y>0</max-voxel-y>
    <max-voxel-z>0</max-voxel-z>
    <normalized-projection-volume>0.0</normalized-projection-volume>
    <projection-density>0.0</projection-density>
    <projection-energy>0.0</projection-energy>
    <projection-intensity>0.0</projection-intensity>
    <projection-volume>0.0</projection-volume>
    <section-data-set-id>100141993</section-data-set-id>
    <structure-id>147</structure-id>
    <sum-pixel-intensity>281038400.0</sum-pixel-intensity>
    <sum-pixels>6518700.0</sum-pixels>
    <sum-projection-pixel-intensity>0.0</sum-projection-pixel-intensity>
    <sum-projection-pixels>0.0</sum-projection-pixels>
    <volume>0.0079854075</volume>
  </projection-structure-unionize>
  <projection-structure-unionize>
    <hemisphere-id>3</hemisphere-id>
    <id>631732257</id>
    <is-injection>false</is-injection>
    <max-voxel-density>0.0</max-voxel-density>
    <max-voxel-x>0</max-voxel-x>
    <max-voxel-y>0</max-voxel-y>
    <max-voxel-z>0</max-voxel-z>
    <normalized-projection-volume>0.0</normalized-projection-volume>
    <projection-density>0.0</projection-density>
    <projection-energy>0.0</projection-energy>
    <projection-intensity>0.0</projection-intensity>
    <projection-volume>0.0</projection-volume>
    <section-data-set-id>100141993</section-data-set-id>
    <structure-id>243</structure-id>
    <sum-pixel-intensity>1379273472.0</sum-pixel-intensity>
    <sum-pixels>27414000.0</sum-pixels>
    <sum-projection-pixel-intensity>0.0</sum-projection-pixel-intensity>
    <sum-projection-pixels>0.0</sum-projection-pixels>
    <volume>0.03358215</volume>
  </projection-structure-unionize>
  <projection-structure-unionize>
    <hemisphere-id>1</hemisphere-id>
    <id>631731583</id>
    <is-injection>false</is-injection>
    <max-voxel-density>0.378057360649109</max-voxel-density>
    <max-voxel-x>7370</max-voxel-x>
    <max-voxel-y>5510</max-voxel-y>
    <max-voxel-z>4330</max-voxel-z>
    <normalized-projection-volume>0.00164433792333543</normalized-projection-volume>
    <projection-density>0.00599281872604512</projection-density>
    <projection-energy>0.968422784679949</projection-energy>
    <projection-intensity>161.597209752254</projection-intensity>
    <projection-volume>0.0003711991171875</projection-volume>
    <section-data-set-id>100141993</section-data-set-id>
    <structure-id>760</structure-id>
    <sum-pixel-intensity>1898520320.0</sum-pixel-intensity>
    <sum-pixels>50563800.0</sum-pixels>
    <sum-projection-pixel-intensity>48967136.0</sum-projection-pixel-intensity>
    <sum-projection-pixels>303019.6875</sum-projection-pixels>
    <volume>0.061940655</volume>
  </projection-structure-unionize>
  <projection-structure-unionize>
    <hemisphere-id>2</hemisphere-id>
    <id>631731104</id>
    <is-injection>false</is-injection>
    <max-voxel-density>0.155750781297684</max-voxel-density>
    <max-voxel-x>12120</max-voxel-x>
    <max-voxel-y>2220</max-voxel-y>
    <max-voxel-z>8710</max-voxel-z>
    <normalized-projection-volume>5.3342910879517e-05</normalized-projection-volume>
    <projection-density>2.02159333590974e-06</projection-density>
    <projection-energy>0.000391548714544827</projection-energy>
    <projection-intensity>193.683223816438</projection-intensity>
    <projection-volume>1.2041832244873e-05</projection-volume>
    <section-data-set-id>100141993</section-data-set-id>
    <structure-id>1017</structure-id>
    <sum-pixel-intensity>644998987776.0</sum-pixel-intensity>
    <sum-pixels>4862534400.0</sum-pixels>
    <sum-projection-pixel-intensity>1903919.09375</sum-projection-pixel-intensity>
    <sum-projection-pixels>9830.06713867188</sum-projection-pixels>
    <volume>5.95660464</volume>
  </projection-structure-unionize>
  <projection-structure-unionize>
    <hemisphere-id>1</hemisphere-id>
    <id>631731887</id>
    <is-injection>false</is-injection>
    <max-voxel-density>0.0</max-voxel-density>
    <max-voxel-x>0</max-voxel-x>
    <max-voxel-y>0</max-voxel-y>
    <max-voxel-z>0</max-voxel-z>
    <normalized-projection-volume>0.0</normalized-projection-volume>
    <projection-density>0.0</projection-density>
    <projection-energy>0.0</projection-energy>
    <projection-intensity>0.0</projection-intensity>
    <projection-volume>0.0</projection-volume>
    <section-data-set-id>100141993</section-data-set-id>
    <structure-id>289</structure-id>
    <sum-pixel-intensity>38965653504.0</sum-pixel-intensity>
    <sum-pixels>427154400.0</sum-pixels>
    <sum-projection-pixel-intensity>0.0</sum-projection-pixel-intensity>
    <sum-projection-pixels>0.0</sum-projection-pixels>
    <volume>0.52326414</volume>
  </projection-structure-unionize>
  <projection-structure-unionize>
    <hemisphere-id>3</hemisphere-id>
    <id>631732647</id>
    <is-injection>false</is-injection>
    <max-voxel-density>0.197726115584373</max-voxel-density>
    <max-voxel-x>12170</max-voxel-x>
    <max-voxel-y>5240</max-voxel-y>
    <max-voxel-z>6080</max-voxel-z>
    <normalized-projection-volume>0.000160211006776984</normalized-projection-volume>
    <projection-density>0.000188319999044392</projection-density>
    <projection-energy>0.0486893086604238</projection-energy>
    <projection-intensity>258.545608047429</projection-intensity>
    <projection-volume>3.61666439941406e-05</projection-volume>
    <section-data-set-id>100141993</section-data-set-id>
    <structure-id>839</structure-id>
    <sum-pixel-intensity>13873113088.0</sum-pixel-intensity>
    <sum-pixels>156774592.0</sum-pixels>
    <sum-projection-pixel-intensity>7633246.5</sum-projection-pixel-intensity>
    <sum-projection-pixels>29523.791015625</sum-projection-pixels>
    <volume>0.1920488752</volume>
  </projection-structure-unionize>
  <projection-structure-unionize>
    <hemisphere-id>3</hemisphere-id>
    <id>631732853</id>
    <is-injection>false</is-injection>
    <max-voxel-density>0.340469747781754</max-voxel-density>
    <max-voxel-x>6270</max-voxel-x>
    <max-voxel-y>4450</max-voxel-y>
    <max-voxel-z>6430</max-voxel-z>
    <normalized-projection-volume>7.22260481955249e-05</normalized-projection-volume>
    <projection-density>6.05425861795545e-05</projection-density>
    <projection-energy>0.0203435216825272</projection-energy>
    <projection-intensity>336.020030961236</projection-intensity>
    <projection-volume>1.63045837158203e-05</projection-volume>
    <section-data-set-id>100141993</section-data-set-id>
    <structure-id>1096</structure-id>
    <sum-pixel-intensity>18369153024.0</sum-pixel-intensity>
    <sum-pixels>219843008.0</sum-pixels>
    <sum-projection-pixel-intensity>4472381.0</sum-projection-pixel-intensity>
    <sum-projection-pixels>13309.8642578125</sum-projection-pixels>
    <volume>0.2693076848</volume>
  </projection-structure-unionize>
  <projection-structure-unionize>
    <hemisphere-id>1</hemisphere-id>
    <id>631731733</id>
    <is-injection>false</is-injection>
    <max-voxel-density>0.227627322077751</max-voxel-density>
    <max-voxel-x>9540</max-voxel-x>
    <max-voxel-y>3410</max-voxel-y>
    <max-voxel-z>930</max-voxel-z>
    <normalized-projection-volume>0.000109363476188807</normalized-projection-volume>
    <projection-density>0.000202406707103364</projection-density>
    <projection-energy>0.0285772085189819</projection-energy>
    <projection-intensity>141.187072753906</projection-intensity>
    <projection-volume>2.46881284179687e-05</projection-volume>
    <section-data-set-id>100141993</section-data-set-id>
    <structure-id>540</structure-id>
    <sum-pixel-intensity>3815482880.0</sum-pixel-intensity>
    <sum-pixels>99569696.0</sum-pixels>
    <sum-projection-pixel-intensity>2845424.0</sum-projection-pixel-intensity>
    <sum-projection-pixels>20153.57421875</sum-projection-pixels>
    <volume>0.1219728776</volume>
  </projection-structure-unionize>
  <projection-structure-unionize>
    <hemisphere-id>2</hemisphere-id>
    <id>631731296</id>
    <is-injection>false</is-injection>
    <max-voxel-density>0.28332781791687</max-voxel-density>
    <max-voxel-x>6060</max-voxel-x>
    <max-voxel-y>6520</max-voxel-y>
    <max-voxel-z>7910</max-voxel-z>
    <normalized-projection-volume>0.000464123990982785</normalized-projection-volume>
    <projection-density>0.00541063025593758</projection-density>
    <projection-energy>1.02084279060364</projection-energy>
    <projection-intensity>188.673538208008</projection-intensity>
    <projection-volume>0.000104773120703125</projection-volume>
    <section-data-set-id>100141993</section-data-set-id>
    <structure-id>484682528</structure-id>
    <sum-pixel-intensity>988778624.0</sum-pixel-intensity>
    <sum-pixels>15807600.0</sum-pixels>
    <sum-projection-pixel-intensity>16137074.0</sum-projection-pixel-intensity>
    <sum-projection-pixels>85529.078125</sum-projection-pixels>
    <volume>0.01936431</volume>
  </projection-structure-unionize>
  <projection-structure-unionize>
    <hemisphere-id>3</hemisphere-id>
    <id>631732709</id>
    <is-injection>true</is-injection>
    <max-voxel-density>0.802617251873016</max-voxel-density>
    <max-voxel-x>8850</max-voxel-x>
    <max-voxel-y>4940</max-voxel-y>
    <max-voxel-z>7770</max-voxel-z>
    <normalized-projection-volume>0.00114637907863062</normalized-projection-volume>
    <projection-density>0.943098990031452</projection-density>
    <projection-energy>3361.91289424104</projection-energy>
    <projection-intensity>3564.75081595509</projection-intensity>
    <projection-volume>0.0002587879875</projection-volume>
    <section-data-set-id>100141993</section-data-set-id>
    <structure-id>924</structure-id>
    <sum-pixel-intensity>757874560.0</sum-pixel-intensity>
    <sum-pixels>224001.40625</sum-pixels>
    <sum-projection-pixel-intensity>753073216.0</sum-projection-pixel-intensity>
    <sum-projection-pixels>211255.5</sum-projection-pixels>
    <volume>0.00027440172265625</volume>
  </projection-structure-unionize>
  <projection-structure-unionize>
    <hemisphere-id>2</hemisphere-id>
    <id>631731008</id>
    <is-injection>false</is-injection>
    <max-voxel-density>0.581178784370422</max-voxel-density>
    <max-voxel-x>9810</max-voxel-x>
    <max-voxel-y>3680</max-voxel-y>
    <max-voxel-z>6540</max-voxel-z>
    <normalized-projection-volume>0.000997408791303776</normalized-projection-volume>
    <projection-density>0.0600310787558556</projection-density>
    <projection-energy>18.1831760406494</projection-energy>
    <projection-intensity>302.896026611328</projection-intensity>
    <projection-volume>0.00022515886640625</projection-volume>
    <section-data-set-id>100141993</section-data-set-id>
    <structure-id>911</structure-id>
    <sum-pixel-intensity>195367872.0</sum-pixel-intensity>
    <sum-pixels>3061800.0</sum-pixels>
    <sum-projection-pixel-intensity>55673248.0</sum-projection-pixel-intensity>
    <sum-projection-pixels>183803.15625</sum-projection-pixels>
    <volume>0.003750705</volume>
  </projection-structure-unionize>
  <projection-structure-unionize>
    <hemisphere-id>1</hemisphere-id>
    <id>631731722</id>
    <is-injection>false</is-injection>
    <max-voxel-density>0.311657249927521</max-voxel-density>
    <max-voxel-x>5820</max-voxel-x>
    <max-voxel-y>2190</max-voxel-y>
    <max-voxel-z>1430</max-voxel-z>
    <normalized-projection-volume>0.000917984595187481</normalized-projection-volume>
    <projection-density>0.0009297602227889</projection-density>
    <projection-energy>0.123655065894127</projection-energy>
    <projection-intensity>132.996719360352</projection-intensity>
    <projection-volume>0.0002072293453125</projection-volume>
    <section-data-set-id>100141993</section-data-set-id>
    <structure-id>558</structure-id>
    <sum-pixel-intensity>15867413504.0</sum-pixel-intensity>
    <sum-pixels>181946704.0</sum-pixels>
    <sum-projection-pixel-intensity>22498632.0</sum-projection-pixel-intensity>
    <sum-projection-pixels>169166.8125</sum-projection-pixels>
    <volume>0.2228847124</volume>
  </projection-structure-unionize>
  <projection-structure-unionize>
    <hemisphere-id>3</hemisphere-id>
    <id>631732812</id>
    <is-injection>false</is-injection>
    <max-voxel-density>0.00409050472080708</max-voxel-density>
    <max-voxel-x>12770</max-voxel-x>
    <max-voxel-y>4900</max-voxel-y>
    <max-voxel-z>5140</max-voxel-z>
    <normalized-projection-volume>2.79049663760861e-08</normalized-projection-volume>
    <projection-density>7.00004599150395e-08</projection-density>
    <projection-energy>9.79009630040672e-07</projection-energy>
    <projection-intensity>13.985759968276</projection-intensity>
    <projection-volume>6.29937358796596e-09</projection-volume>
    <section-data-set-id>100141993</section-data-set-id>
    <structure-id>1039</structure-id>
    <sum-pixel-intensity>4478406400.0</sum-pixel-intensity>
    <sum-pixels>73461600.0</sum-pixels>
    <sum-projection-pixel-intensity>71.9196138381958</sum-projection-pixel-intensity>
    <sum-projection-pixels>5.14234578609467</sum-projection-pixels>
    <volume>0.08999046</volume>
  </projection-structure-unionize>
  <projection-structure-unionize>
    <hemisphere-id>1</hemisphere-id>
    <id>631731719</id>
    <is-injection>false</is-injection>
    <max-voxel-density>0.0</max-voxel-density>
    <max-voxel-x>0</max-voxel-x>
    <max-voxel-y>0</max-voxel-y>
    <max-voxel-z>0</max-voxel-z>
    <normalized-projection-volume>0.0</normalized-projection-volume>
    <projection-density>0.0</projection-density>
    <projection-energy>0.0</projection-energy>
    <projection-intensity>0.0</projection-intensity>
    <projection-volume>0.0</projection-volume>
    <section-data-set-id>100141993</section-data-set-id>
    <structure-id>565</structure-id>
    <sum-pixel-intensity>15266875392.0</sum-pixel-intensity>
    <sum-pixels>129204000.0</sum-pixels>
    <sum-projection-pixel-intensity>0.0</sum-projection-pixel-intensity>
    <sum-projection-pixels>0.0</sum-projection-pixels>
    <volume>0.1582749</volume>
  </projection-structure-unionize>
  <projection-structure-unionize>
    <hemisphere-id>1</hemisphere-id>
    <id>631731473</id>
    <is-injection>false</is-injection>
    <max-voxel-density>0.0950348824262619</max-voxel-density>
    <max-voxel-x>10480</max-voxel-x>
    <max-voxel-y>2750</max-voxel-y>
    <max-voxel-z>5480</max-voxel-z>
    <normalized-projection-volume>0.000106636956715228</normalized-projection-volume>
    <projection-density>1.07047515981288e-05</projection-density>
    <projection-energy>0.00164522902881773</projection-energy>
    <projection-intensity>153.691471841842</projection-intensity>
    <projection-volume>2.40726335083008e-05</projection-volume>
    <section-data-set-id>100141993</section-data-set-id>
    <structure-id>920</structure-id>
    <sum-pixel-intensity>217659101184.0</sum-pixel-intensity>
    <sum-pixels>1835738944.0</sum-pixels>
    <sum-projection-pixel-intensity>3020211.0</sum-projection-pixel-intensity>
    <sum-projection-pixels>19651.1293945312</sum-projection-pixels>
    <volume>2.2487802064</volume>
  </projection-structure-unionize>
  <projection-structure-unionize>
    <hemisphere-id>3</hemisphere-id>
    <id>631732171</id>
    <is-injection>false</is-injection>
    <max-voxel-density>1.0</max-voxel-density>
    <max-voxel-x>8700</max-voxel-x>
    <max-voxel-y>4050</max-voxel-y>
    <max-voxel-z>6980</max-voxel-z>
    <normalized-projection-volume>3.11560584585551</normalized-projection-volume>
    <projection-density>0.124037293524432</projection-density>
    <projection-energy>125.321740961775</projection-energy>
    <projection-intensity>1010.35533266526</projection-intensity>
    <projection-volume>0.703328752</projection-volume>
    <section-data-set-id>100141993</section-data-set-id>
    <structure-id>128</structure-id>
    <sum-pixel-intensity>851221833472.0</sum-pixel-intensity>
    <sum-pixels>4628816896.0</sum-pixels>
    <sum-projection-pixel-intensity>580091392000.0</sum-projection-pixel-intensity>
    <sum-projection-pixels>574145920.0</sum-projection-pixels>
    <volume>5.6703006976</volume>
  </projection-structure-unionize>
  <projection-structure-unionize>
    <hemisphere-id>1</hemisphere-id>
    <id>631732019</id>
    <is-injection>false</is-injection>
    <max-voxel-density>0.286593675613403</max-voxel-density>
    <max-voxel-x>12160</max-voxel-x>
    <max-voxel-y>5260</max-voxel-y>
    <max-voxel-z>3260</max-voxel-z>
    <normalized-projection-volume>0.000542678377660825</normalized-projection-volume>
    <projection-density>0.000153684915858321</projection-density>
    <projection-energy>0.0199439227581024</projection-energy>
    <projection-intensity>129.771499633789</projection-intensity>
    <projection-volume>0.000122506287695312</projection-volume>
    <section-data-set-id>100141993</section-data-set-id>
    <structure-id>108</structure-id>
    <sum-pixel-intensity>7626480640.0</sum-pixel-intensity>
    <sum-pixels>650715328.0</sum-pixels>
    <sum-projection-pixel-intensity>12977816.0</sum-projection-pixel-intensity>
    <sum-projection-pixels>100005.1328125</sum-projection-pixels>
    <volume>0.7971262768</volume>
  </projection-structure-unionize>
  <projection-structure-unionize>
    <hemisphere-id>1</hemisphere-id>
    <id>631731327</id>
    <is-injection>false</is-injection>
    <max-voxel-density>0.300286114215851</max-voxel-density>
    <max-voxel-x>7960</max-voxel-x>
    <max-voxel-y>4930</max-voxel-y>
    <max-voxel-z>3210</max-voxel-z>
    <normalized-projection-volume>0.000737682499650133</normalized-projection-volume>
    <projection-density>7.12413882577121e-05</projection-density>
    <projection-energy>0.0101505379046671</projection-energy>
    <projection-intensity>142.480911067427</projection-intensity>
    <projection-volume>0.000166527262279129</projection-volume>
    <section-data-set-id>100141993</section-data-set-id>
    <structure-id>1099</structure-id>
    <sum-pixel-intensity>56084466088.0</sum-pixel-intensity>
    <sum-pixels>1908169192.0</sum-pixels>
    <sum-projection-pixel-intensity>19368943.7119141</sum-projection-pixel-intensity>
    <sum-projection-pixels>135940.622268677</sum-projection-pixels>
    <volume>2.3375072602</volume>
  </projection-structure-unionize>
  <projection-structure-unionize>
    <hemisphere-id>1</hemisphere-id>
    <id>631732056</id>
    <is-injection>false</is-injection>
    <max-voxel-density>0.00865699164569378</max-voxel-density>
    <max-voxel-x>3610</max-voxel-x>
    <max-voxel-y>3930</max-voxel-y>
    <max-voxel-z>4980</max-voxel-z>
    <normalized-projection-volume>1.51442238655295e-06</normalized-projection-volume>
    <projection-density>7.34524318676834e-07</projection-density>
    <projection-energy>7.87410029782319e-05</projection-energy>
    <projection-intensity>107.199994576184</projection-intensity>
    <projection-volume>3.41871488189697e-07</projection-volume>
    <section-data-set-id>100141993</section-data-set-id>
    <structure-id>44</structure-id>
    <sum-pixel-intensity>29623642528.0</sum-pixel-intensity>
    <sum-pixels>379944896.0</sum-pixels>
    <sum-projection-pixel-intensity>29917.2421875</sum-projection-pixel-intensity>
    <sum-projection-pixels>279.078765869141</sum-projection-pixels>
    <volume>0.4654324976</volume>
  </projection-structure-unionize>
  <projection-structure-unionize>
    <hemisphere-id>2</hemisphere-id>
    <id>631731190</id>
    <is-injection>false</is-injection>
    <max-voxel-density>0.0454495288431644</max-voxel-density>
    <max-voxel-x>1760</max-voxel-x>
    <max-voxel-y>3850</max-voxel-y>
    <max-voxel-z>6630</max-voxel-z>
    <normalized-projection-volume>1.93326959839897e-05</normalized-projection-volume>
    <projection-density>3.59392361133359e-05</projection-density>
    <projection-energy>0.00324293202720582</projection-energy>
    <projection-intensity>90.2337493896484</projection-intensity>
    <projection-volume>4.36423656005859e-06</projection-volume>
    <section-data-set-id>100141993</section-data-set-id>
    <structure-id>196</structure-id>
    <sum-pixel-intensity>2878540800.0</sum-pixel-intensity>
    <sum-pixels>99129600.0</sum-pixels>
    <sum-projection-pixel-intensity>321470.5625</sum-projection-pixel-intensity>
    <sum-projection-pixels>3562.64208984375</sum-projection-pixels>
    <volume>0.12143376</volume>
  </projection-structure-unionize>
  <projection-structure-unionize>
    <hemisphere-id>2</hemisphere-id>
    <id>631730801</id>
    <is-injection>false</is-injection>
    <max-voxel-density>0.0447591468691826</max-voxel-density>
    <max-voxel-x>7340</max-voxel-x>
    <max-voxel-y>2710</max-voxel-y>
    <max-voxel-z>5950</max-voxel-z>
    <normalized-projection-volume>2.00756211172487e-05</normalized-projection-volume>
    <projection-density>0.000172028027009219</projection-density>
    <projection-energy>0.0216721761971712</projection-energy>
    <projection-intensity>125.980499267578</projection-intensity>
    <projection-volume>4.53194731445312e-06</projection-volume>
    <section-data-set-id>100141993</section-data-set-id>
    <structure-id>611</structure-id>
    <sum-pixel-intensity>370650464.0</sum-pixel-intensity>
    <sum-pixels>21505500.0</sum-pixels>
    <sum-projection-pixel-intensity>466071.0</sum-projection-pixel-intensity>
    <sum-projection-pixels>3699.548828125</sum-projection-pixels>
    <volume>0.0263442375</volume>
  </projection-structure-unionize>
  <projection-structure-unionize>
    <hemisphere-id>1</hemisphere-id>
    <id>631732046</id>
    <is-injection>false</is-injection>
    <max-voxel-density>0.460073888301849</max-voxel-density>
    <max-voxel-x>9700</max-voxel-x>
    <max-voxel-y>4060</max-voxel-y>
    <max-voxel-z>5600</max-voxel-z>
    <normalized-projection-volume>0.000756167226273119</normalized-projection-volume>
    <projection-density>0.00207688892260194</projection-density>
    <projection-energy>0.307570993900299</projection-energy>
    <projection-intensity>148.092178344727</projection-intensity>
    <projection-volume>0.000170700075</projection-volume>
    <section-data-set-id>100141993</section-data-set-id>
    <structure-id>62</structure-id>
    <sum-pixel-intensity>336436160.0</sum-pixel-intensity>
    <sum-pixels>67094100.0</sum-pixels>
    <sum-projection-pixel-intensity>20636200.0</sum-projection-pixel-intensity>
    <sum-projection-pixels>139347.0</sum-projection-pixels>
    <volume>0.0821902725</volume>
  </projection-structure-unionize>
  <projection-structure-unionize>
    <hemisphere-id>1</hemisphere-id>
    <id>631731971</id>
    <is-injection>false</is-injection>
    <max-voxel-density>0.205672726035118</max-voxel-density>
    <max-voxel-x>2060</max-voxel-x>
    <max-voxel-y>2300</max-voxel-y>
    <max-voxel-z>5250</max-voxel-z>
    <normalized-projection-volume>0.000474899970533597</normalized-projection-volume>
    <projection-density>0.000371257920050994</projection-density>
    <projection-energy>0.0528106614947319</projection-energy>
    <projection-intensity>142.247909545898</projection-intensity>
    <projection-volume>0.000107205731445312</projection-volume>
    <section-data-set-id>100141993</section-data-set-id>
    <structure-id>171</structure-id>
    <sum-pixel-intensity>16369977344.0</sum-pixel-intensity>
    <sum-pixels>235725296.0</sum-pixels>
    <sum-projection-pixel-intensity>12448809.0</sum-projection-pixel-intensity>
    <sum-projection-pixels>87514.8828125</sum-projection-pixels>
    <volume>0.2887634876</volume>
  </projection-structure-unionize>
  <projection-structure-unionize>
    <hemisphere-id>3</hemisphere-id>
    <id>631732092</id>
    <is-injection>true</is-injection>
    <max-voxel-density>1.0</max-voxel-density>
    <max-voxel-x>8660</max-voxel-x>
    <max-voxel-y>4990</max-voxel-y>
    <max-voxel-z>7350</max-voxel-z>
    <normalized-projection-volume>0.998836445565931</normalized-projection-volume>
    <projection-density>0.986463507146239</projection-density>
    <projection-energy>4342.88828726021</projection-energy>
    <projection-intensity>4402.48245961358</projection-intensity>
    <projection-volume>0.225481150526953</projection-volume>
    <section-data-set-id>100141993</section-data-set-id>
    <structure-id>8</structure-id>
    <sum-pixel-intensity>811214359808.0</sum-pixel-intensity>
    <sum-pixels>186592047.242188</sum-pixels>
    <sum-projection-pixel-intensity>810348416464.0</sum-projection-pixel-intensity>
    <sum-projection-pixels>184066245.328125</sum-projection-pixels>
    <volume>0.22857525787168</volume>
  </projection-structure-unionize>
  <projection-structure-unionize>
    <hemisphere-id>1</hemisphere-id>
    <id>631731771</id>
    <is-injection>false</is-injection>
    <max-voxel-density>0.157270610332489</max-voxel-density>
    <max-voxel-x>8110</max-voxel-x>
    <max-voxel-y>4790</max-voxel-y>
    <max-voxel-z>3200</max-voxel-z>
    <normalized-projection-volume>0.000373020259797935</normalized-projection-volume>
    <projection-density>2.43886479438515e-05</projection-density>
    <projection-energy>0.00359612237662077</projection-energy>
    <projection-intensity>147.450668334961</projection-intensity>
    <projection-volume>8.4207016796875e-05</projection-volume>
    <section-data-set-id>100141993</section-data-set-id>
    <structure-id>463</structure-id>
    <sum-pixel-intensity>215597924352.0</sum-pixel-intensity>
    <sum-pixels>2818541824.0</sum-pixels>
    <sum-projection-pixel-intensity>10135821.0</sum-projection-pixel-intensity>
    <sum-projection-pixels>68740.421875</sum-projection-pixels>
    <volume>3.4527137344</volume>
  </projection-structure-unionize>
  <projection-structure-unionize>
    <hemisphere-id>2</hemisphere-id>
    <id>631731177</id>
    <is-injection>false</is-injection>
    <max-voxel-density>0.0</max-voxel-density>
    <max-voxel-x>0</max-voxel-x>
    <max-voxel-y>0</max-voxel-y>
    <max-voxel-z>0</max-voxel-z>
    <normalized-projection-volume>0.0</normalized-projection-volume>
    <projection-density>0.0</projection-density>
    <projection-energy>0.0</projection-energy>
    <projection-intensity>0.0</projection-intensity>
    <projection-volume>0.0</projection-volume>
    <section-data-set-id>100141993</section-data-set-id>
    <structure-id>1114</structure-id>
    <sum-pixel-intensity>5389050880.0</sum-pixel-intensity>
    <sum-pixels>46868400.0</sum-pixels>
    <sum-projection-pixel-intensity>0.0</sum-projection-pixel-intensity>
    <sum-projection-pixels>0.0</sum-projection-pixels>
    <volume>0.05741379</volume>
  </projection-structure-unionize>
  <projection-structure-unionize>
    <hemisphere-id>3</hemisphere-id>
    <id>631732643</id>
    <is-injection>false</is-injection>
    <max-voxel-density>0.26591682434082</max-voxel-density>
    <max-voxel-x>9700</max-voxel-x>
    <max-voxel-y>1350</max-voxel-y>
    <max-voxel-z>6880</max-voxel-z>
    <normalized-projection-volume>0.00103768075208267</normalized-projection-volume>
    <projection-density>0.000588169902433392</projection-density>
    <projection-energy>0.0777423986688492</projection-energy>
    <projection-intensity>132.176771281923</projection-intensity>
    <projection-volume>0.0002342500125</projection-volume>
    <section-data-set-id>100141993</section-data-set-id>
    <structure-id>834</structure-id>
    <sum-pixel-intensity>27684244480.0</sum-pixel-intensity>
    <sum-pixels>325117792.0</sum-pixels>
    <sum-projection-pixel-intensity>25275437.0</sum-projection-pixel-intensity>
    <sum-projection-pixels>191224.5</sum-projection-pixels>
    <volume>0.3982692952</volume>
  </projection-structure-unionize>
  <projection-structure-unionize>
    <hemisphere-id>2</hemisphere-id>
    <id>631730570</id>
    <is-injection>false</is-injection>
    <max-voxel-density>0.0</max-voxel-density>
    <max-voxel-x>0</max-voxel-x>
    <max-voxel-y>0</max-voxel-y>
    <max-voxel-z>0</max-voxel-z>
    <normalized-projection-volume>0.0</normalized-projection-volume>
    <projection-density>0.0</projection-density>
    <projection-energy>0.0</projection-energy>
    <projection-intensity>0.0</projection-intensity>
    <projection-volume>0.0</projection-volume>
    <section-data-set-id>100141993</section-data-set-id>
    <structure-id>252</structure-id>
    <sum-pixel-intensity>17704462336.0</sum-pixel-intensity>
    <sum-pixels>154379696.0</sum-pixels>
    <sum-projection-pixel-intensity>0.0</sum-projection-pixel-intensity>
    <sum-projection-pixels>0.0</sum-projection-pixels>
    <volume>0.1891151276</volume>
  </projection-structure-unionize>
  <projection-structure-unionize>
    <hemisphere-id>3</hemisphere-id>
    <id>631732401</id>
    <is-injection>false</is-injection>
    <max-voxel-density>0.0380564257502556</max-voxel-density>
    <max-voxel-x>5670</max-voxel-x>
    <max-voxel-y>3590</max-voxel-y>
    <max-voxel-z>5880</max-voxel-z>
    <normalized-projection-volume>8.7561452206126e-06</normalized-projection-volume>
    <projection-density>2.77088875167382e-05</projection-density>
    <projection-energy>0.00516463737014048</projection-energy>
    <projection-intensity>186.389199747578</projection-intensity>
    <projection-volume>1.97664563331604e-06</projection-volume>
    <section-data-set-id>100141993</section-data-set-id>
    <structure-id>449</structure-id>
    <sum-pixel-intensity>1022401920.0</sum-pixel-intensity>
    <sum-pixels>58233600.0</sum-pixels>
    <sum-projection-pixel-intensity>300755.426757812</sum-projection-pixel-intensity>
    <sum-projection-pixels>1613.58827209473</sum-projection-pixels>
    <volume>0.07133616</volume>
  </projection-structure-unionize>
  <projection-structure-unionize>
    <hemisphere-id>2</hemisphere-id>
    <id>631731075</id>
    <is-injection>true</is-injection>
    <max-voxel-density>0.802617251873016</max-voxel-density>
    <max-voxel-x>8850</max-voxel-x>
    <max-voxel-y>4940</max-voxel-y>
    <max-voxel-z>7770</max-voxel-z>
    <normalized-projection-volume>0.00114637907863062</normalized-projection-volume>
    <projection-density>0.943098990031452</projection-density>
    <projection-energy>3361.91289424104</projection-energy>
    <projection-intensity>3564.75081595509</projection-intensity>
    <projection-volume>0.0002587879875</projection-volume>
    <section-data-set-id>100141993</section-data-set-id>
    <structure-id>983</structure-id>
    <sum-pixel-intensity>757874560.0</sum-pixel-intensity>
    <sum-pixels>224001.40625</sum-pixels>
    <sum-projection-pixel-intensity>753073216.0</sum-projection-pixel-intensity>
    <sum-projection-pixels>211255.5</sum-projection-pixels>
    <volume>0.00027440172265625</volume>
  </projection-structure-unionize>
  <projection-structure-unionize>
    <hemisphere-id>3</hemisphere-id>
    <id>631732540</id>
    <is-injection>false</is-injection>
    <max-voxel-density>0.0243324022740126</max-voxel-density>
    <max-voxel-x>8150</max-voxel-x>
    <max-voxel-y>5640</max-voxel-y>
    <max-voxel-z>6370</max-voxel-z>
    <normalized-projection-volume>4.32679691341753e-06</normalized-projection-volume>
    <projection-density>2.79106202255509e-05</projection-density>
    <projection-energy>0.00404098252118644</projection-energy>
    <projection-intensity>144.782971088801</projection-intensity>
    <projection-volume>9.76747645187378e-07</projection-volume>
    <section-data-set-id>100141993</section-data-set-id>
    <structure-id>673</structure-id>
    <sum-pixel-intensity>316295488.0</sum-pixel-intensity>
    <sum-pixels>28567800.0</sum-pixels>
    <sum-projection-pixel-intensity>115441.98046875</sum-projection-pixel-intensity>
    <sum-projection-pixels>797.345016479492</sum-projection-pixels>
    <volume>0.034995555</volume>
  </projection-structure-unionize>
  <projection-structure-unionize>
    <hemisphere-id>1</hemisphere-id>
    <id>631731233</id>
    <is-injection>false</is-injection>
    <max-voxel-density>0.253517806529999</max-voxel-density>
    <max-voxel-x>8360</max-voxel-x>
    <max-voxel-y>5450</max-voxel-y>
    <max-voxel-z>5360</max-voxel-z>
    <normalized-projection-volume>0.000334497965409165</normalized-projection-volume>
    <projection-density>0.0022089455742389</projection-density>
    <projection-energy>0.455231338739395</projection-energy>
    <projection-intensity>206.085372924805</projection-intensity>
    <projection-volume>7.55108470703125e-05</projection-volume>
    <section-data-set-id>100141993</section-data-set-id>
    <structure-id>607344846</structure-id>
    <sum-pixel-intensity>2190333440.0</sum-pixel-intensity>
    <sum-pixels>27905400.0</sum-pixels>
    <sum-projection-pixel-intensity>12703413.0</sum-projection-pixel-intensity>
    <sum-projection-pixels>61641.5078125</sum-projection-pixels>
    <volume>0.034184115</volume>
  </projection-structure-unionize>
  <projection-structure-unionize>
    <hemisphere-id>3</hemisphere-id>
    <id>631732512</id>
    <is-injection>false</is-injection>
    <max-voxel-density>0.0792818143963814</max-voxel-density>
    <max-voxel-x>10250</max-voxel-x>
    <max-voxel-y>1970</max-voxel-y>
    <max-voxel-z>5750</max-voxel-z>
    <normalized-projection-volume>1.40919094371471e-05</normalized-projection-volume>
    <projection-density>0.000158940573554535</projection-density>
    <projection-energy>0.0265814524347251</projection-energy>
    <projection-intensity>167.241452828938</projection-intensity>
    <projection-volume>3.1811614074707e-06</projection-volume>
    <section-data-set-id>100141993</section-data-set-id>
    <structure-id>633</structure-id>
    <sum-pixel-intensity>1265909376.0</sum-pixel-intensity>
    <sum-pixels>16338600.0</sum-pixels>
    <sum-projection-pixel-intensity>434303.71875</sum-projection-pixel-intensity>
    <sum-projection-pixels>2596.86645507812</sum-projection-pixels>
    <volume>0.020014785</volume>
  </projection-structure-unionize>
  <projection-structure-unionize>
    <hemisphere-id>3</hemisphere-id>
    <id>631732178</id>
    <is-injection>false</is-injection>
    <max-voxel-density>1.0</max-voxel-density>
    <max-voxel-x>7110</max-voxel-x>
    <max-voxel-y>4660</max-voxel-y>
    <max-voxel-z>6450</max-voxel-z>
    <normalized-projection-volume>0.104237020855833</normalized-projection-volume>
    <projection-density>0.00693997558761081</projection-density>
    <projection-energy>2.92148456696026</projection-energy>
    <projection-intensity>420.964674886705</projection-intensity>
    <projection-volume>0.0235308628298584</projection-volume>
    <section-data-set-id>100141993</section-data-set-id>
    <structure-id>138</structure-id>
    <sum-pixel-intensity>163355639552.0</sum-pixel-intensity>
    <sum-pixels>2767858096.0</sum-pixels>
    <sum-projection-pixel-intensity>8086254711.0</sum-projection-pixel-intensity>
    <sum-projection-pixels>19208867.6162109</sum-projection-pixels>
    <volume>3.3906261676</volume>
  </projection-structure-unionize>
  <projection-structure-unionize>
    <hemisphere-id>2</hemisphere-id>
    <id>631730608</id>
    <is-injection>false</is-injection>
    <max-voxel-density>0.33962407708168</max-voxel-density>
    <max-voxel-x>7080</max-voxel-x>
    <max-voxel-y>5620</max-voxel-y>
    <max-voxel-z>9140</max-voxel-z>
    <normalized-projection-volume>0.000750939636361711</normalized-projection-volume>
    <projection-density>0.000432372995419428</projection-density>
    <projection-energy>0.0732355490326881</projection-energy>
    <projection-intensity>169.380477905273</projection-intensity>
    <projection-volume>0.00016951997890625</projection-volume>
    <section-data-set-id>100141993</section-data-set-id>
    <structure-id>311</structure-id>
    <sum-pixel-intensity>24666359808.0</sum-pixel-intensity>
    <sum-pixels>320056192.0</sum-pixels>
    <sum-projection-pixel-intensity>23439490.0</sum-projection-pixel-intensity>
    <sum-projection-pixels>138383.65625</sum-projection-pixels>
    <volume>0.3920688352</volume>
  </projection-structure-unionize>
  <projection-structure-unionize>
    <hemisphere-id>1</hemisphere-id>
    <id>631731359</id>
    <is-injection>false</is-injection>
    <max-voxel-density>0.23631976544857</max-voxel-density>
    <max-voxel-x>4210</max-voxel-x>
    <max-voxel-y>4320</max-voxel-y>
    <max-voxel-z>1650</max-voxel-z>
    <normalized-projection-volume>0.000628689076325628</normalized-projection-volume>
    <projection-density>0.000145594099670239</projection-density>
    <projection-energy>0.0169810760137879</projection-energy>
    <projection-intensity>116.632995789314</projection-intensity>
    <projection-volume>0.000141922671006775</projection-volume>
    <section-data-set-id>100141993</section-data-set-id>
    <structure-id>1057</structure-id>
    <sum-pixel-intensity>64739173888.0</sum-pixel-intensity>
    <sum-pixels>795741324.0</sum-pixels>
    <sum-projection-pixel-intensity>13512543.9101562</sum-projection-pixel-intensity>
    <sum-projection-pixels>115855.241638184</sum-projection-pixels>
    <volume>0.9747831219</volume>
  </projection-structure-unionize>
  <projection-structure-unionize>
    <hemisphere-id>2</hemisphere-id>
    <id>631730781</id>
    <is-injection>false</is-injection>
    <max-voxel-density>0.621265709400177</max-voxel-density>
    <max-voxel-x>8590</max-voxel-x>
    <max-voxel-y>3940</max-voxel-y>
    <max-voxel-z>5860</max-voxel-z>
    <normalized-projection-volume>0.00577551092905391</normalized-projection-volume>
    <projection-density>0.0256045609712601</projection-density>
    <projection-energy>7.11906719207764</projection-energy>
    <projection-intensity>278.039031982422</projection-intensity>
    <projection-volume>0.001303785875</projection-volume>
    <section-data-set-id>100141993</section-data-set-id>
    <structure-id>587</structure-id>
    <sum-pixel-intensity>3498912000.0</sum-pixel-intensity>
    <sum-pixels>41567400.0</sum-pixels>
    <sum-projection-pixel-intensity>295921120.0</sum-projection-pixel-intensity>
    <sum-projection-pixels>1064315.0</sum-projection-pixels>
    <volume>0.050920065</volume>
  </projection-structure-unionize>
  <projection-structure-unionize>
    <hemisphere-id>2</hemisphere-id>
    <id>631731212</id>
    <is-injection>false</is-injection>
    <max-voxel-density>0.26587775349617</max-voxel-density>
    <max-voxel-x>4300</max-voxel-x>
    <max-voxel-y>4730</max-voxel-y>
    <max-voxel-z>5870</max-voxel-z>
    <normalized-projection-volume>0.000631884909344221</normalized-projection-volume>
    <projection-density>0.000137500872369856</projection-density>
    <projection-energy>0.0208987891674042</projection-energy>
    <projection-intensity>151.990219116211</projection-intensity>
    <projection-volume>0.000142644110546875</projection-volume>
    <section-data-set-id>100141993</section-data-set-id>
    <structure-id>258</structure-id>
    <sum-pixel-intensity>46075654144.0</sum-pixel-intensity>
    <sum-pixels>846861312.0</sum-pixels>
    <sum-projection-pixel-intensity>17698376.0</sum-projection-pixel-intensity>
    <sum-projection-pixels>116444.171875</sum-projection-pixels>
    <volume>1.0374051072</volume>
  </projection-structure-unionize>
  <projection-structure-unionize>
    <hemisphere-id>3</hemisphere-id>
    <id>631732351</id>
    <is-injection>false</is-injection>
    <max-voxel-density>0.28547129034996</max-voxel-density>
    <max-voxel-x>4970</max-voxel-x>
    <max-voxel-y>1300</max-voxel-y>
    <max-voxel-z>2980</max-voxel-z>
    <normalized-projection-volume>0.00242459528615657</normalized-projection-volume>
    <projection-density>0.000131703447491574</projection-density>
    <projection-energy>0.0192362745881832</projection-energy>
    <projection-intensity>146.057487139156</projection-intensity>
    <projection-volume>0.000547337391533661</projection-volume>
    <section-data-set-id>100141993</section-data-set-id>
    <structure-id>369</structure-id>
    <sum-pixel-intensity>416428522240.0</sum-pixel-intensity>
    <sum-pixels>3392515856.0</sum-pixels>
    <sum-projection-pixel-intensity>65259366.5507812</sum-projection-pixel-intensity>
    <sum-projection-pixels>446806.033905029</sum-projection-pixels>
    <volume>4.1558319236</volume>
  </projection-structure-unionize>
  <projection-structure-unionize>
    <hemisphere-id>1</hemisphere-id>
    <id>631731388</id>
    <is-injection>false</is-injection>
    <max-voxel-density>0.031963337212801</max-voxel-density>
    <max-voxel-x>11290</max-voxel-x>
    <max-voxel-y>3570</max-voxel-y>
    <max-voxel-z>2140</max-voxel-z>
    <normalized-projection-volume>1.79231148777276e-05</normalized-projection-volume>
    <projection-density>6.79251450626627e-07</projection-density>
    <projection-energy>0.000101173561234857</projection-energy>
    <projection-intensity>148.948612684628</projection-intensity>
    <projection-volume>4.0460323425293e-06</projection-volume>
    <section-data-set-id>100141993</section-data-set-id>
    <structure-id>1017</structure-id>
    <sum-pixel-intensity>678219644928.0</sum-pixel-intensity>
    <sum-pixels>4862534400.0</sum-pixels>
    <sum-projection-pixel-intensity>491959.921875</sum-projection-pixel-intensity>
    <sum-projection-pixels>3302.88354492188</sum-projection-pixels>
    <volume>5.95660464</volume>
  </projection-structure-unionize>
  <projection-structure-unionize>
    <hemisphere-id>2</hemisphere-id>
    <id>631730689</id>
    <is-injection>false</is-injection>
    <max-voxel-density>0.0174860339611769</max-voxel-density>
    <max-voxel-x>6450</max-voxel-x>
    <max-voxel-y>2020</max-voxel-y>
    <max-voxel-z>6920</max-voxel-z>
    <normalized-projection-volume>8.66692277970357e-07</normalized-projection-volume>
    <projection-density>7.45742852359399e-07</projection-density>
    <projection-energy>9.20001039048657e-05</projection-energy>
    <projection-intensity>123.367057800293</projection-intensity>
    <projection-volume>1.95650421905518e-07</projection-volume>
    <section-data-set-id>100141993</section-data-set-id>
    <structure-id>423</structure-id>
    <sum-pixel-intensity>26860066816.0</sum-pixel-intensity>
    <sum-pixels>214168496.0</sum-pixels>
    <sum-projection-pixel-intensity>19703.5234375</sum-projection-pixel-intensity>
    <sum-projection-pixels>159.714630126953</sum-projection-pixels>
    <volume>0.2623564076</volume>
  </projection-structure-unionize>
  <projection-structure-unionize>
    <hemisphere-id>2</hemisphere-id>
    <id>631730754</id>
    <is-injection>false</is-injection>
    <max-voxel-density>0.0554182305932045</max-voxel-density>
    <max-voxel-x>9720</max-voxel-x>
    <max-voxel-y>5260</max-voxel-y>
    <max-voxel-z>9310</max-voxel-z>
    <normalized-projection-volume>4.01583512743266e-05</normalized-projection-volume>
    <projection-density>1.30993357743137e-05</projection-density>
    <projection-energy>0.00158860324881971</projection-energy>
    <projection-intensity>121.273574829102</projection-intensity>
    <projection-volume>9.06549945068359e-06</projection-volume>
    <section-data-set-id>100141993</section-data-set-id>
    <structure-id>543</structure-id>
    <sum-pixel-intensity>43385782272.0</sum-pixel-intensity>
    <sum-pixels>564945280.0</sum-pixels>
    <sum-projection-pixel-intensity>897473.875</sum-projection-pixel-intensity>
    <sum-projection-pixels>7400.40771484375</sum-projection-pixels>
    <volume>0.692057968</volume>
  </projection-structure-unionize>
  <projection-structure-unionize>
    <hemisphere-id>2</hemisphere-id>
    <id>631730794</id>
    <is-injection>false</is-injection>
    <max-voxel-density>0.113167606294155</max-voxel-density>
    <max-voxel-x>5650</max-voxel-x>
    <max-voxel-y>3790</max-voxel-y>
    <max-voxel-z>6490</max-voxel-z>
    <normalized-projection-volume>2.60721134360445e-05</normalized-projection-volume>
    <projection-density>7.05323236616096e-06</projection-density>
    <projection-energy>0.000903468171600252</projection-energy>
    <projection-intensity>128.092788696289</projection-intensity>
    <projection-volume>5.88561837158203e-06</projection-volume>
    <section-data-set-id>100141993</section-data-set-id>
    <structure-id>603</structure-id>
    <sum-pixel-intensity>3335454208.0</sum-pixel-intensity>
    <sum-pixels>681189312.0</sum-pixels>
    <sum-projection-pixel-intensity>615432.875</sum-projection-pixel-intensity>
    <sum-projection-pixels>4804.58642578125</sum-projection-pixels>
    <volume>0.8344569072</volume>
  </projection-structure-unionize>
  <projection-structure-unionize>
    <hemisphere-id>2</hemisphere-id>
    <id>631731006</id>
    <is-injection>false</is-injection>
    <max-voxel-density>0.33211562037468</max-voxel-density>
    <max-voxel-x>9490</max-voxel-x>
    <max-voxel-y>6000</max-voxel-y>
    <max-voxel-z>9290</max-voxel-z>
    <normalized-projection-volume>0.00586931498052912</normalized-projection-volume>
    <projection-density>0.000210896026362757</projection-density>
    <projection-energy>0.0319215822860412</projection-energy>
    <projection-intensity>151.361705749418</projection-intensity>
    <projection-volume>0.00132496155951233</projection-volume>
    <section-data-set-id>100141993</section-data-set-id>
    <structure-id>909</structure-id>
    <sum-pixel-intensity>358780268544.0</sum-pixel-intensity>
    <sum-pixels>5128599584.0</sum-pixels>
    <sum-projection-pixel-intensity>163713013.632812</sum-projection-pixel-intensity>
    <sum-projection-pixels>1081601.27307129</sum-projection-pixels>
    <volume>6.2825344904</volume>
  </projection-structure-unionize>
  <projection-structure-unionize>
    <hemisphere-id>3</hemisphere-id>
    <id>631732366</id>
    <is-injection>false</is-injection>
    <max-voxel-density>0.0824313685297966</max-voxel-density>
    <max-voxel-x>6110</max-voxel-x>
    <max-voxel-y>6690</max-voxel-y>
    <max-voxel-z>7160</max-voxel-z>
    <normalized-projection-volume>4.47692856361753e-05</normalized-projection-volume>
    <projection-density>0.000195262494722808</projection-density>
    <projection-energy>0.023935986440686</projection-energy>
    <projection-intensity>122.583635299063</projection-intensity>
    <projection-volume>1.01063893676758e-05</projection-volume>
    <section-data-set-id>100141993</section-data-set-id>
    <structure-id>390</structure-id>
    <sum-pixel-intensity>1886226944.0</sum-pixel-intensity>
    <sum-pixels>42251400.0</sum-pixels>
    <sum-projection-pixel-intensity>1011328.9375</sum-projection-pixel-intensity>
    <sum-projection-pixels>8250.11376953125</sum-projection-pixels>
    <volume>0.051757965</volume>
  </projection-structure-unionize>
  <projection-structure-unionize>
    <hemisphere-id>1</hemisphere-id>
    <id>631730530</id>
    <is-injection>false</is-injection>
    <max-voxel-density>0.0</max-voxel-density>
    <max-voxel-x>0</max-voxel-x>
    <max-voxel-y>0</max-voxel-y>
    <max-voxel-z>0</max-voxel-z>
    <normalized-projection-volume>0.0</normalized-projection-volume>
    <projection-density>0.0</projection-density>
    <projection-energy>0.0</projection-energy>
    <projection-intensity>0.0</projection-intensity>
    <projection-volume>0.0</projection-volume>
    <section-data-set-id>100141993</section-data-set-id>
    <structure-id>312782644</structure-id>
    <sum-pixel-intensity>17166821376.0</sum-pixel-intensity>
    <sum-pixels>173325600.0</sum-pixels>
    <sum-projection-pixel-intensity>0.0</sum-projection-pixel-intensity>
    <sum-projection-pixels>0.0</sum-projection-pixels>
    <volume>0.21232386</volume>
  </projection-structure-unionize>
  <projection-structure-unionize>
    <hemisphere-id>3</hemisphere-id>
    <id>631732764</id>
    <is-injection>false</is-injection>
    <max-voxel-density>0.222985625267029</max-voxel-density>
    <max-voxel-x>6290</max-voxel-x>
    <max-voxel-y>1340</max-voxel-y>
    <max-voxel-z>9330</max-voxel-z>
    <normalized-projection-volume>0.00326884527677969</normalized-projection-volume>
    <projection-density>0.000797280089495756</projection-density>
    <projection-energy>0.113690294726961</projection-energy>
    <projection-intensity>142.597684583927</projection-intensity>
    <projection-volume>0.000737921605859375</projection-volume>
    <section-data-set-id>100141993</section-data-set-id>
    <structure-id>981</structure-id>
    <sum-pixel-intensity>65053943808.0</sum-pixel-intensity>
    <sum-pixels>755550016.0</sum-pixels>
    <sum-projection-pixel-intensity>85898704.0</sum-projection-pixel-intensity>
    <sum-projection-pixels>602384.984375</sum-projection-pixels>
    <volume>0.9255487696</volume>
  </projection-structure-unionize>
  <projection-structure-unionize>
    <hemisphere-id>3</hemisphere-id>
    <id>631732150</id>
    <is-injection>false</is-injection>
    <max-voxel-density>0.129591062664986</max-voxel-density>
    <max-voxel-x>9870</max-voxel-x>
    <max-voxel-y>5700</max-voxel-y>
    <max-voxel-z>8470</max-voxel-z>
    <normalized-projection-volume>0.000198444949183472</normalized-projection-volume>
    <projection-density>3.99502621139766e-05</projection-density>
    <projection-energy>0.00537861892479654</projection-energy>
    <projection-intensity>134.632881993403</projection-intensity>
    <projection-volume>4.47977200439453e-05</projection-volume>
    <section-data-set-id>100141993</section-data-set-id>
    <structure-id>101</structure-id>
    <sum-pixel-intensity>36352524288.0</sum-pixel-intensity>
    <sum-pixels>915377408.0</sum-pixels>
    <sum-projection-pixel-intensity>4923466.25</sum-projection-pixel-intensity>
    <sum-projection-pixels>36569.5673828125</sum-projection-pixels>
    <volume>1.1213373248</volume>
  </projection-structure-unionize>
  <projection-structure-unionize>
    <hemisphere-id>2</hemisphere-id>
    <id>631730573</id>
    <is-injection>false</is-injection>
    <max-voxel-density>0.573968231678009</max-voxel-density>
    <max-voxel-x>8150</max-voxel-x>
    <max-voxel-y>1130</max-voxel-y>
    <max-voxel-z>7270</max-voxel-z>
    <normalized-projection-volume>0.00459329961882565</normalized-projection-volume>
    <projection-density>0.0123772090300918</projection-density>
    <projection-energy>3.37162971496582</projection-energy>
    <projection-intensity>272.406311035156</projection-intensity>
    <projection-volume>0.0010369089828125</projection-volume>
    <section-data-set-id>100141993</section-data-set-id>
    <structure-id>257</structure-id>
    <sum-pixel-intensity>5624819200.0</sum-pixel-intensity>
    <sum-pixels>68388304.0</sum-pixels>
    <sum-projection-pixel-intensity>230580032.0</sum-projection-pixel-intensity>
    <sum-projection-pixels>846456.3125</sum-projection-pixels>
    <volume>0.0837756724</volume>
  </projection-structure-unionize>
  <projection-structure-unionize>
    <hemisphere-id>1</hemisphere-id>
    <id>631731653</id>
    <is-injection>false</is-injection>
    <max-voxel-density>0.0</max-voxel-density>
    <max-voxel-x>0</max-voxel-x>
    <max-voxel-y>0</max-voxel-y>
    <max-voxel-z>0</max-voxel-z>
    <normalized-projection-volume>0.0</normalized-projection-volume>
    <projection-density>0.0</projection-density>
    <projection-energy>0.0</projection-energy>
    <projection-intensity>0.0</projection-intensity>
    <projection-volume>0.0</projection-volume>
    <section-data-set-id>100141993</section-data-set-id>
    <structure-id>654</structure-id>
    <sum-pixel-intensity>45474553856.0</sum-pixel-intensity>
    <sum-pixels>246657600.0</sum-pixels>
    <sum-projection-pixel-intensity>0.0</sum-projection-pixel-intensity>
    <sum-projection-pixels>0.0</sum-projection-pixels>
    <volume>0.30215556</volume>
  </projection-structure-unionize>
  <projection-structure-unionize>
    <hemisphere-id>3</hemisphere-id>
    <id>631732678</id>
    <is-injection>false</is-injection>
    <max-voxel-density>0.39027738571167</max-voxel-density>
    <max-voxel-x>6280</max-voxel-x>
    <max-voxel-y>5590</max-voxel-y>
    <max-voxel-z>9060</max-voxel-z>
    <normalized-projection-volume>0.000573492180918091</normalized-projection-volume>
    <projection-density>0.000718228975105182</projection-density>
    <projection-energy>0.139102900393061</projection-energy>
    <projection-intensity>193.674865836052</projection-intensity>
    <projection-volume>0.000129462313220215</projection-volume>
    <section-data-set-id>100141993</section-data-set-id>
    <structure-id>884</structure-id>
    <sum-pixel-intensity>6088265984.0</sum-pixel-intensity>
    <sum-pixels>147144608.0</sum-pixels>
    <sum-projection-pixel-intensity>20468241.75</sum-projection-pixel-intensity>
    <sum-projection-pixels>105683.520996094</sum-projection-pixels>
    <volume>0.1802521448</volume>
  </projection-structure-unionize>
  <projection-structure-unionize>
    <hemisphere-id>1</hemisphere-id>
    <id>631731782</id>
    <is-injection>false</is-injection>
    <max-voxel-density>0.75252240896225</max-voxel-density>
    <max-voxel-x>7260</max-voxel-x>
    <max-voxel-y>4500</max-voxel-y>
    <max-voxel-z>5330</max-voxel-z>
    <normalized-projection-volume>0.116171777444065</normalized-projection-volume>
    <projection-density>0.0235810403045992</projection-density>
    <projection-energy>8.72731159202385</projection-energy>
    <projection-intensity>370.098667373962</projection-intensity>
    <projection-volume>0.0262250603220703</projection-volume>
    <section-data-set-id>100141993</section-data-set-id>
    <structure-id>444</structure-id>
    <sum-pixel-intensity>65791820288.0</sum-pixel-intensity>
    <sum-pixels>907857000.0</sum-pixels>
    <sum-projection-pixel-intensity>7923150920.0</sum-projection-pixel-intensity>
    <sum-projection-pixels>21408212.5078125</sum-projection-pixels>
    <volume>1.112124825</volume>
  </projection-structure-unionize>
  <projection-structure-unionize>
    <hemisphere-id>3</hemisphere-id>
    <id>631732518</id>
    <is-injection>false</is-injection>
    <max-voxel-density>0.0</max-voxel-density>
    <max-voxel-x>0</max-voxel-x>
    <max-voxel-y>0</max-voxel-y>
    <max-voxel-z>0</max-voxel-z>
    <normalized-projection-volume>0.0</normalized-projection-volume>
    <projection-density>0.0</projection-density>
    <projection-energy>0.0</projection-energy>
    <projection-intensity>0.0</projection-intensity>
    <projection-volume>0.0</projection-volume>
    <section-data-set-id>100141993</section-data-set-id>
    <structure-id>643</structure-id>
    <sum-pixel-intensity>12091892736.0</sum-pixel-intensity>
    <sum-pixels>132251400.0</sum-pixels>
    <sum-projection-pixel-intensity>0.0</sum-projection-pixel-intensity>
    <sum-projection-pixels>0.0</sum-projection-pixels>
    <volume>0.162007965</volume>
  </projection-structure-unionize>
  <projection-structure-unionize>
    <hemisphere-id>1</hemisphere-id>
    <id>631731701</id>
    <is-injection>false</is-injection>
    <max-voxel-density>0.0738996565341949</max-voxel-density>
    <max-voxel-x>8600</max-voxel-x>
    <max-voxel-y>1400</max-voxel-y>
    <max-voxel-z>4250</max-voxel-z>
    <normalized-projection-volume>1.3803046070338e-05</normalized-projection-volume>
    <projection-density>8.56793121783994e-06</projection-density>
    <projection-energy>0.00104471552185714</projection-energy>
    <projection-intensity>121.933227539062</projection-intensity>
    <projection-volume>3.11595228881836e-06</projection-volume>
    <section-data-set-id>100141993</section-data-set-id>
    <structure-id>590</structure-id>
    <sum-pixel-intensity>34046814208.0</sum-pixel-intensity>
    <sum-pixels>296878496.0</sum-pixels>
    <sum-projection-pixel-intensity>310153.5625</sum-projection-pixel-intensity>
    <sum-projection-pixels>2543.63452148438</sum-projection-pixels>
    <volume>0.3636761576</volume>
  </projection-structure-unionize>
  <projection-structure-unionize>
    <hemisphere-id>1</hemisphere-id>
    <id>631731536</id>
    <is-injection>false</is-injection>
    <max-voxel-density>0.168389096856117</max-voxel-density>
    <max-voxel-x>9570</max-voxel-x>
    <max-voxel-y>1820</max-voxel-y>
    <max-voxel-z>4090</max-voxel-z>
    <normalized-projection-volume>0.000572790903152717</normalized-projection-volume>
    <projection-density>0.000649329507723451</projection-density>
    <projection-energy>0.0852612480521202</projection-energy>
    <projection-intensity>131.306594848633</projection-intensity>
    <projection-volume>0.000129304004101562</projection-volume>
    <section-data-set-id>100141993</section-data-set-id>
    <structure-id>834</structure-id>
    <sum-pixel-intensity>14598520832.0</sum-pixel-intensity>
    <sum-pixels>162558896.0</sum-pixels>
    <sum-projection-pixel-intensity>13859974.0</sum-projection-pixel-intensity>
    <sum-projection-pixels>105554.2890625</sum-projection-pixels>
    <volume>0.1991346476</volume>
  </projection-structure-unionize>
  <projection-structure-unionize>
    <hemisphere-id>3</hemisphere-id>
    <id>631732482</id>
    <is-injection>false</is-injection>
    <max-voxel-density>0.369331121444702</max-voxel-density>
    <max-voxel-x>4330</max-voxel-x>
    <max-voxel-y>6060</max-voxel-y>
    <max-voxel-z>5860</max-voxel-z>
    <normalized-projection-volume>0.00289436630454078</normalized-projection-volume>
    <projection-density>0.000800938069962271</projection-density>
    <projection-energy>0.113355323621803</projection-energy>
    <projection-intensity>141.528200335317</projection-intensity>
    <projection-volume>0.00065338529375</projection-volume>
    <section-data-set-id>100141993</section-data-set-id>
    <structure-id>596</structure-id>
    <sum-pixel-intensity>47021692928.0</sum-pixel-intensity>
    <sum-pixels>665938816.0</sum-pixels>
    <sum-projection-pixel-intensity>75487710.0</sum-projection-pixel-intensity>
    <sum-projection-pixels>533375.75</sum-projection-pixels>
    <volume>0.8157750496</volume>
  </projection-structure-unionize>
  <projection-structure-unionize>
    <hemisphere-id>2</hemisphere-id>
    <id>631731146</id>
    <is-injection>false</is-injection>
    <max-voxel-density>0.144384518265724</max-voxel-density>
    <max-voxel-x>7950</max-voxel-x>
    <max-voxel-y>1400</max-voxel-y>
    <max-voxel-z>9570</max-voxel-z>
    <normalized-projection-volume>0.000256832614107882</normalized-projection-volume>
    <projection-density>0.000892140145879239</projection-density>
    <projection-energy>0.118685707449913</projection-energy>
    <projection-intensity>133.034820556641</projection-intensity>
    <projection-volume>5.79783743164062e-05</projection-volume>
    <section-data-set-id>100141993</section-data-set-id>
    <structure-id>1074</structure-id>
    <sum-pixel-intensity>3352270848.0</sum-pixel-intensity>
    <sum-pixels>53051400.0</sum-pixels>
    <sum-projection-pixel-intensity>6296443.0</sum-projection-pixel-intensity>
    <sum-projection-pixels>47329.28515625</sum-projection-pixels>
    <volume>0.064987965</volume>
  </projection-structure-unionize>
  <projection-structure-unionize>
    <hemisphere-id>1</hemisphere-id>
    <id>631731430</id>
    <is-injection>false</is-injection>
    <max-voxel-density>0.100177012383938</max-voxel-density>
    <max-voxel-x>6020</max-voxel-x>
    <max-voxel-y>6230</max-voxel-y>
    <max-voxel-z>2750</max-voxel-z>
    <normalized-projection-volume>3.50769457969179e-05</normalized-projection-volume>
    <projection-density>1.47672726598103e-05</projection-density>
    <projection-energy>0.0022796974517405</projection-energy>
    <projection-intensity>154.374984741211</projection-intensity>
    <projection-volume>7.91840358886719e-06</projection-volume>
    <section-data-set-id>100141993</section-data-set-id>
    <structure-id>966</structure-id>
    <sum-pixel-intensity>28322820096.0</sum-pixel-intensity>
    <sum-pixels>437724896.0</sum-pixels>
    <sum-projection-pixel-intensity>997880.3125</sum-projection-pixel-intensity>
    <sum-projection-pixels>6464.0029296875</sum-projection-pixels>
    <volume>0.5362129976</volume>
  </projection-structure-unionize>
  <projection-structure-unionize>
    <hemisphere-id>1</hemisphere-id>
    <id>631731610</id>
    <is-injection>false</is-injection>
    <max-voxel-density>0.307595551013947</max-voxel-density>
    <max-voxel-x>2240</max-voxel-x>
    <max-voxel-y>3660</max-voxel-y>
    <max-voxel-z>5390</max-voxel-z>
    <normalized-projection-volume>0.000541459538431772</normalized-projection-volume>
    <projection-density>3.75548756380433e-05</projection-density>
    <projection-energy>0.00464951845096561</projection-energy>
    <projection-intensity>123.805987158046</projection-intensity>
    <projection-volume>0.000122231142276967</projection-volume>
    <section-data-set-id>100141993</section-data-set-id>
    <structure-id>714</structure-id>
    <sum-pixel-intensity>248088387864.0</sum-pixel-intensity>
    <sum-pixels>2656925968.0</sum-pixels>
    <sum-projection-pixel-intensity>12353426.3110657</sum-projection-pixel-intensity>
    <sum-projection-pixels>99780.5243077278</sum-projection-pixels>
    <volume>3.2547343108</volume>
  </projection-structure-unionize>
  <projection-structure-unionize>
    <hemisphere-id>3</hemisphere-id>
    <id>631732696</id>
    <is-injection>false</is-injection>
    <max-voxel-density>0.397050589323044</max-voxel-density>
    <max-voxel-x>5280</max-voxel-x>
    <max-voxel-y>5590</max-voxel-y>
    <max-voxel-z>7440</max-voxel-z>
    <normalized-projection-volume>0.0012753473815625</normalized-projection-volume>
    <projection-density>0.00123144549210321</projection-density>
    <projection-energy>0.244978824382867</projection-energy>
    <projection-intensity>198.935986979386</projection-intensity>
    <projection-volume>0.000287901784313965</projection-volume>
    <section-data-set-id>100141993</section-data-set-id>
    <structure-id>908</structure-id>
    <sum-pixel-intensity>4824763392.0</sum-pixel-intensity>
    <sum-pixels>190850400.0</sum-pixels>
    <sum-projection-pixel-intensity>46754306.625</sum-projection-pixel-intensity>
    <sum-projection-pixels>235021.864746094</sum-projection-pixels>
    <volume>0.23379174</volume>
  </projection-structure-unionize>
  <projection-structure-unionize>
    <hemisphere-id>1</hemisphere-id>
    <id>631731317</id>
    <is-injection>false</is-injection>
    <max-voxel-density>0.0</max-voxel-density>
    <max-voxel-x>0</max-voxel-x>
    <max-voxel-y>0</max-voxel-y>
    <max-voxel-z>0</max-voxel-z>
    <normalized-projection-volume>0.0</normalized-projection-volume>
    <projection-density>0.0</projection-density>
    <projection-energy>0.0</projection-energy>
    <projection-intensity>0.0</projection-intensity>
    <projection-volume>0.0</projection-volume>
    <section-data-set-id>100141993</section-data-set-id>
    <structure-id>1111</structure-id>
    <sum-pixel-intensity>20073517056.0</sum-pixel-intensity>
    <sum-pixels>158852704.0</sum-pixels>
    <sum-projection-pixel-intensity>0.0</sum-projection-pixel-intensity>
    <sum-projection-pixels>0.0</sum-projection-pixels>
    <volume>0.1945945624</volume>
  </projection-structure-unionize>
  <projection-structure-unionize>
    <hemisphere-id>2</hemisphere-id>
    <id>631730498</id>
    <is-injection>false</is-injection>
    <max-voxel-density>0.0</max-voxel-density>
    <max-voxel-x>0</max-voxel-x>
    <max-voxel-y>0</max-voxel-y>
    <max-voxel-z>0</max-voxel-z>
    <normalized-projection-volume>0.0</normalized-projection-volume>
    <projection-density>0.0</projection-density>
    <projection-energy>0.0</projection-energy>
    <projection-intensity>0.0</projection-intensity>
    <projection-volume>0.0</projection-volume>
    <section-data-set-id>100141993</section-data-set-id>
    <structure-id>156</structure-id>
    <sum-pixel-intensity>6912783360.0</sum-pixel-intensity>
    <sum-pixels>83042096.0</sum-pixels>
    <sum-projection-pixel-intensity>0.0</sum-projection-pixel-intensity>
    <sum-projection-pixels>0.0</sum-projection-pixels>
    <volume>0.1017265676</volume>
  </projection-structure-unionize>
  <projection-structure-unionize>
    <hemisphere-id>2</hemisphere-id>
    <id>631731935</id>
    <is-injection>false</is-injection>
    <max-voxel-density>0.0</max-voxel-density>
    <max-voxel-x>0</max-voxel-x>
    <max-voxel-y>0</max-voxel-y>
    <max-voxel-z>0</max-voxel-z>
    <normalized-projection-volume>0.0</normalized-projection-volume>
    <projection-density>0.0</projection-density>
    <projection-energy>0.0</projection-energy>
    <projection-intensity>0.0</projection-intensity>
    <projection-volume>0.0</projection-volume>
    <section-data-set-id>100141993</section-data-set-id>
    <structure-id>312782624</structure-id>
    <sum-pixel-intensity>667820928.0</sum-pixel-intensity>
    <sum-pixels>12833100.0</sum-pixels>
    <sum-projection-pixel-intensity>0.0</sum-projection-pixel-intensity>
    <sum-projection-pixels>0.0</sum-projection-pixels>
    <volume>0.0157205475</volume>
  </projection-structure-unionize>
  <projection-structure-unionize>
    <hemisphere-id>1</hemisphere-id>
    <id>631731711</id>
    <is-injection>false</is-injection>
    <max-voxel-density>0.0</max-voxel-density>
    <max-voxel-x>0</max-voxel-x>
    <max-voxel-y>0</max-voxel-y>
    <max-voxel-z>0</max-voxel-z>
    <normalized-projection-volume>0.0</normalized-projection-volume>
    <projection-density>0.0</projection-density>
    <projection-energy>0.0</projection-energy>
    <projection-intensity>0.0</projection-intensity>
    <projection-volume>0.0</projection-volume>
    <section-data-set-id>100141993</section-data-set-id>
    <structure-id>577</structure-id>
    <sum-pixel-intensity>41182965760.0</sum-pixel-intensity>
    <sum-pixels>235408496.0</sum-pixels>
    <sum-projection-pixel-intensity>0.0</sum-projection-pixel-intensity>
    <sum-projection-pixels>0.0</sum-projection-pixels>
    <volume>0.2883754076</volume>
  </projection-structure-unionize>
  <projection-structure-unionize>
    <hemisphere-id>1</hemisphere-id>
    <id>631731471</id>
    <is-injection>false</is-injection>
    <max-voxel-density>0.227627322077751</max-voxel-density>
    <max-voxel-x>9540</max-voxel-x>
    <max-voxel-y>3410</max-voxel-y>
    <max-voxel-z>930</max-voxel-z>
    <normalized-projection-volume>0.000131855519031464</normalized-projection-volume>
    <projection-density>6.83679938743099e-05</projection-density>
    <projection-energy>0.00918602547535975</projection-energy>
    <projection-intensity>134.361489270077</projection-intensity>
    <projection-volume>2.97655679931641e-05</projection-volume>
    <section-data-set-id>100141993</section-data-set-id>
    <structure-id>922</structure-id>
    <sum-pixel-intensity>19921920672.0</sum-pixel-intensity>
    <sum-pixels>355406404.0</sum-pixels>
    <sum-projection-pixel-intensity>3264772.28125</sum-projection-pixel-intensity>
    <sum-projection-pixels>24298.4228515625</sum-projection-pixels>
    <volume>0.4353728449</volume>
  </projection-structure-unionize>
  <projection-structure-unionize>
    <hemisphere-id>1</hemisphere-id>
    <id>631731726</id>
    <is-injection>false</is-injection>
    <max-voxel-density>0.183904558420181</max-voxel-density>
    <max-voxel-x>6360</max-voxel-x>
    <max-voxel-y>5510</max-voxel-y>
    <max-voxel-z>3110</max-voxel-z>
    <normalized-projection-volume>0.000342421150603378</normalized-projection-volume>
    <projection-density>0.000540007022209466</projection-density>
    <projection-energy>0.0819517746567726</projection-energy>
    <projection-intensity>151.76057434082</projection-intensity>
    <projection-volume>7.72994571289062e-05</projection-volume>
    <section-data-set-id>100141993</section-data-set-id>
    <structure-id>551</structure-id>
    <sum-pixel-intensity>8325528576.0</sum-pixel-intensity>
    <sum-pixels>116853296.0</sum-pixels>
    <sum-projection-pixel-intensity>9576335.0</sum-projection-pixel-intensity>
    <sum-projection-pixels>63101.59765625</sum-projection-pixels>
    <volume>0.1431452876</volume>
  </projection-structure-unionize>
  <projection-structure-unionize>
    <hemisphere-id>2</hemisphere-id>
    <id>631731910</id>
    <is-injection>false</is-injection>
    <max-voxel-density>0.0</max-voxel-density>
    <max-voxel-x>0</max-voxel-x>
    <max-voxel-y>0</max-voxel-y>
    <max-voxel-z>0</max-voxel-z>
    <normalized-projection-volume>0.0</normalized-projection-volume>
    <projection-density>0.0</projection-density>
    <projection-energy>0.0</projection-energy>
    <projection-intensity>0.0</projection-intensity>
    <projection-volume>0.0</projection-volume>
    <section-data-set-id>100141993</section-data-set-id>
    <structure-id>312782594</structure-id>
    <sum-pixel-intensity>3587697408.0</sum-pixel-intensity>
    <sum-pixels>35704800.0</sum-pixels>
    <sum-projection-pixel-intensity>0.0</sum-projection-pixel-intensity>
    <sum-projection-pixels>0.0</sum-projection-pixels>
    <volume>0.04373838</volume>
  </projection-structure-unionize>
  <projection-structure-unionize>
    <hemisphere-id>1</hemisphere-id>
    <id>631731635</id>
    <is-injection>false</is-injection>
    <max-voxel-density>0.0</max-voxel-density>
    <max-voxel-x>0</max-voxel-x>
    <max-voxel-y>0</max-voxel-y>
    <max-voxel-z>0</max-voxel-z>
    <normalized-projection-volume>0.0</normalized-projection-volume>
    <projection-density>0.0</projection-density>
    <projection-energy>0.0</projection-energy>
    <projection-intensity>0.0</projection-intensity>
    <projection-volume>0.0</projection-volume>
    <section-data-set-id>100141993</section-data-set-id>
    <structure-id>678</structure-id>
    <sum-pixel-intensity>7684388864.0</sum-pixel-intensity>
    <sum-pixels>59628600.0</sum-pixels>
    <sum-projection-pixel-intensity>0.0</sum-projection-pixel-intensity>
    <sum-projection-pixels>0.0</sum-projection-pixels>
    <volume>0.073045035</volume>
  </projection-structure-unionize>
  <projection-structure-unionize>
    <hemisphere-id>3</hemisphere-id>
    <id>631732869</id>
    <is-injection>false</is-injection>
    <max-voxel-density>0.0542012751102448</max-voxel-density>
    <max-voxel-x>10930</max-voxel-x>
    <max-voxel-y>5230</max-voxel-y>
    <max-voxel-z>5060</max-voxel-z>
    <normalized-projection-volume>5.18286430013073e-06</normalized-projection-volume>
    <projection-density>3.65586362810739e-05</projection-density>
    <projection-energy>0.003333231061389</projection-energy>
    <projection-intensity>91.1749288393065</projection-intensity>
    <projection-volume>1.16999956359863e-06</projection-volume>
    <section-data-set-id>100141993</section-data-set-id>
    <structure-id>1116</structure-id>
    <sum-pixel-intensity>111657712.0</sum-pixel-intensity>
    <sum-pixels>26125200.0</sum-pixels>
    <sum-projection-pixel-intensity>87081.328125</sum-projection-pixel-intensity>
    <sum-projection-pixels>955.101684570312</sum-projection-pixels>
    <volume>0.03200337</volume>
  </projection-structure-unionize>
  <projection-structure-unionize>
    <hemisphere-id>2</hemisphere-id>
    <id>631730764</id>
    <is-injection>false</is-injection>
    <max-voxel-density>0.0733818709850311</max-voxel-density>
    <max-voxel-x>4370</max-voxel-x>
    <max-voxel-y>5320</max-voxel-y>
    <max-voxel-z>5840</max-voxel-z>
    <normalized-projection-volume>6.48428797629396e-05</normalized-projection-volume>
    <projection-density>6.39595891698264e-05</projection-density>
    <projection-energy>0.00722832465544343</projection-energy>
    <projection-intensity>113.013931274414</projection-intensity>
    <projection-volume>1.46378791015625e-05</projection-volume>
    <section-data-set-id>100141993</section-data-set-id>
    <structure-id>564</structure-id>
    <sum-pixel-intensity>13094187008.0</sum-pixel-intensity>
    <sum-pixels>186825600.0</sum-pixels>
    <sum-projection-pixel-intensity>1350436.125</sum-projection-pixel-intensity>
    <sum-projection-pixels>11949.2890625</sum-projection-pixels>
    <volume>0.22886136</volume>
  </projection-structure-unionize>
  <projection-structure-unionize>
    <hemisphere-id>1</hemisphere-id>
    <id>631732039</id>
    <is-injection>false</is-injection>
    <max-voxel-density>0.335143595933914</max-voxel-density>
    <max-voxel-x>4400</max-voxel-x>
    <max-voxel-y>3480</max-voxel-y>
    <max-voxel-z>5050</max-voxel-z>
    <normalized-projection-volume>0.00934308884887874</normalized-projection-volume>
    <projection-density>0.000642031750762906</projection-density>
    <projection-energy>0.0977220242151995</projection-energy>
    <projection-intensity>152.207463414511</projection-intensity>
    <projection-volume>0.00210914452758789</projection-volume>
    <section-data-set-id>100141993</section-data-set-id>
    <structure-id>73</structure-id>
    <sum-pixel-intensity>37147027290.0</sum-pixel-intensity>
    <sum-pixels>2681721944.0</sum-pixels>
    <sum-projection-pixel-intensity>262063296.75</sum-projection-pixel-intensity>
    <sum-projection-pixels>1721750.63476562</sum-projection-pixels>
    <volume>3.2851093814</volume>
  </projection-structure-unionize>
  <projection-structure-unionize>
    <hemisphere-id>2</hemisphere-id>
    <id>631731050</id>
    <is-injection>false</is-injection>
    <max-voxel-density>0.2709059715271</max-voxel-density>
    <max-voxel-x>7410</max-voxel-x>
    <max-voxel-y>3360</max-voxel-y>
    <max-voxel-z>6030</max-voxel-z>
    <normalized-projection-volume>0.000685913824019638</normalized-projection-volume>
    <projection-density>0.000422552878774969</projection-density>
    <projection-energy>0.0638789326498068</projection-energy>
    <projection-intensity>151.173819558393</projection-intensity>
    <projection-volume>0.00015484080390625</projection-volume>
    <section-data-set-id>100141993</section-data-set-id>
    <structure-id>958</structure-id>
    <sum-pixel-intensity>12983025152.0</sum-pixel-intensity>
    <sum-pixels>299135712.0</sum-pixels>
    <sum-projection-pixel-intensity>19108470.0</sum-projection-pixel-intensity>
    <sum-projection-pixels>126400.65625</sum-projection-pixels>
    <volume>0.3664412472</volume>
  </projection-structure-unionize>
  <projection-structure-unionize>
    <hemisphere-id>1</hemisphere-id>
    <id>631731391</id>
    <is-injection>false</is-injection>
    <max-voxel-density>0.159152790904045</max-voxel-density>
    <max-voxel-x>7120</max-voxel-x>
    <max-voxel-y>3320</max-voxel-y>
    <max-voxel-z>3140</max-voxel-z>
    <normalized-projection-volume>6.76331273039733e-05</normalized-projection-volume>
    <projection-density>5.2904398905911e-05</projection-density>
    <projection-energy>0.00673520802477862</projection-energy>
    <projection-intensity>127.309035998254</projection-intensity>
    <projection-volume>1.52677602283478e-05</projection-volume>
    <section-data-set-id>100141993</section-data-set-id>
    <structure-id>1014</structure-id>
    <sum-pixel-intensity>10124740352.0</sum-pixel-intensity>
    <sum-pixels>235584904.0</sum-pixels>
    <sum-projection-pixel-intensity>1586713.3359375</sum-projection-pixel-intensity>
    <sum-projection-pixels>12463.4777374268</sum-projection-pixels>
    <volume>0.2885915074</volume>
  </projection-structure-unionize>
  <projection-structure-unionize>
    <hemisphere-id>1</hemisphere-id>
    <id>631732057</id>
    <is-injection>false</is-injection>
    <max-voxel-density>0.988814115524292</max-voxel-density>
    <max-voxel-x>8540</max-voxel-x>
    <max-voxel-y>2770</max-voxel-y>
    <max-voxel-z>5230</max-voxel-z>
    <normalized-projection-volume>0.0313438497269899</normalized-projection-volume>
    <projection-density>0.0388616807758808</projection-density>
    <projection-energy>29.7188472747803</projection-energy>
    <projection-intensity>764.733947753906</projection-intensity>
    <projection-volume>0.0070756802375</projection-volume>
    <section-data-set-id>100141993</section-data-set-id>
    <structure-id>42</structure-id>
    <sum-pixel-intensity>19182860288.0</sum-pixel-intensity>
    <sum-pixels>148631392.0</sum-pixels>
    <sum-projection-pixel-intensity>4417153536.0</sum-projection-pixel-intensity>
    <sum-projection-pixels>5776065.5</sum-projection-pixels>
    <volume>0.1820734552</volume>
  </projection-structure-unionize>
  <projection-structure-unionize>
    <hemisphere-id>2</hemisphere-id>
    <id>631730706</id>
    <is-injection>false</is-injection>
    <max-voxel-density>0.0380564257502556</max-voxel-density>
    <max-voxel-x>5670</max-voxel-x>
    <max-voxel-y>3590</max-voxel-y>
    <max-voxel-z>5880</max-voxel-z>
    <normalized-projection-volume>8.44028702714003e-06</normalized-projection-volume>
    <projection-density>5.34187020093668e-05</projection-density>
    <projection-energy>0.0100631089881063</projection-energy>
    <projection-intensity>188.381744384766</projection-intensity>
    <projection-volume>1.9053425994873e-06</projection-volume>
    <section-data-set-id>100141993</section-data-set-id>
    <structure-id>449</structure-id>
    <sum-pixel-intensity>480873600.0</sum-pixel-intensity>
    <sum-pixels>29116800.0</sum-pixels>
    <sum-projection-pixel-intensity>293005.53125</sum-projection-pixel-intensity>
    <sum-projection-pixels>1555.38171386719</sum-projection-pixels>
    <volume>0.03566808</volume>
  </projection-structure-unionize>
  <projection-structure-unionize>
    <hemisphere-id>1</hemisphere-id>
    <id>631731859</id>
    <is-injection>false</is-injection>
    <max-voxel-density>0.208531767129898</max-voxel-density>
    <max-voxel-x>6980</max-voxel-x>
    <max-voxel-y>1590</max-voxel-y>
    <max-voxel-z>1600</max-voxel-z>
    <normalized-projection-volume>0.00124229186295591</normalized-projection-volume>
    <projection-density>8.09083919646514e-05</projection-density>
    <projection-energy>0.0105758667227592</projection-energy>
    <projection-intensity>130.714088686619</projection-intensity>
    <projection-volume>0.000280439705412292</projection-volume>
    <section-data-set-id>100141993</section-data-set-id>
    <structure-id>329</structure-id>
    <sum-pixel-intensity>383410469120.0</sum-pixel-intensity>
    <sum-pixels>2829500948.0</sum-pixels>
    <sum-projection-pixel-intensity>29924424.9179688</sum-projection-pixel-intensity>
    <sum-projection-pixels>228930.371765137</sum-projection-pixels>
    <volume>3.4661386613</volume>
  </projection-structure-unionize>
  <projection-structure-unionize>
    <hemisphere-id>3</hemisphere-id>
    <id>631732274</id>
    <is-injection>false</is-injection>
    <max-voxel-density>0.0549788028001785</max-voxel-density>
    <max-voxel-x>10020</max-voxel-x>
    <max-voxel-y>2070</max-voxel-y>
    <max-voxel-z>2110</max-voxel-z>
    <normalized-projection-volume>1.42656516679208e-05</normalized-projection-volume>
    <projection-density>1.42382737571766e-05</projection-density>
    <projection-energy>0.00156876993030928</projection-energy>
    <projection-intensity>110.179784225497</projection-intensity>
    <projection-volume>3.22038264160156e-06</projection-volume>
    <section-data-set-id>100141993</section-data-set-id>
    <structure-id>269</structure-id>
    <sum-pixel-intensity>16488855552.0</sum-pixel-intensity>
    <sum-pixels>184635008.0</sum-pixels>
    <sum-projection-pixel-intensity>289649.848632812</sum-projection-pixel-intensity>
    <sum-projection-pixels>2628.8837890625</sum-projection-pixels>
    <volume>0.2261778848</volume>
  </projection-structure-unionize>
  <projection-structure-unionize>
    <hemisphere-id>2</hemisphere-id>
    <id>631730658</id>
    <is-injection>false</is-injection>
    <max-voxel-density>0.734437108039856</max-voxel-density>
    <max-voxel-x>11330</max-voxel-x>
    <max-voxel-y>6350</max-voxel-y>
    <max-voxel-z>6870</max-voxel-z>
    <normalized-projection-volume>0.368749384983133</normalized-projection-volume>
    <projection-density>0.00863435713475469</projection-density>
    <projection-energy>2.40041628584895</projection-energy>
    <projection-intensity>278.007528341269</projection-intensity>
    <projection-volume>0.0832428932196136</projection-volume>
    <section-data-set-id>100141993</section-data-set-id>
    <structure-id>370</structure-id>
    <sum-pixel-intensity>450689453824.0</sum-pixel-intensity>
    <sum-pixels>7870114840.0</sum-pixels>
    <sum-projection-pixel-intensity>18891551833.4375</sum-projection-pixel-intensity>
    <sum-projection-pixels>67953382.2200928</sum-projection-pixels>
    <volume>9.640890679</volume>
  </projection-structure-unionize>
  <projection-structure-unionize>
    <hemisphere-id>2</hemisphere-id>
    <id>631730396</id>
    <is-injection>false</is-injection>
    <max-voxel-density>0.963208019733429</max-voxel-density>
    <max-voxel-x>6590</max-voxel-x>
    <max-voxel-y>4820</max-voxel-y>
    <max-voxel-z>8020</max-voxel-z>
    <normalized-projection-volume>0.182053596526752</normalized-projection-volume>
    <projection-density>0.0355475507676601</projection-density>
    <projection-energy>9.89009380340576</projection-energy>
    <projection-intensity>278.221496582031</projection-intensity>
    <projection-volume>0.04109747355</projection-volume>
    <section-data-set-id>100141993</section-data-set-id>
    <structure-id>6</structure-id>
    <sum-pixel-intensity>22066612224.0</sum-pixel-intensity>
    <sum-pixels>943776896.0</sum-pixels>
    <sum-projection-pixel-intensity>9334041600.0</sum-projection-pixel-intensity>
    <sum-projection-pixels>33548958.0</sum-projection-pixels>
    <volume>1.1561266976</volume>
  </projection-structure-unionize>
  <projection-structure-unionize>
    <hemisphere-id>2</hemisphere-id>
    <id>631730788</id>
    <is-injection>false</is-injection>
    <max-voxel-density>0.369331121444702</max-voxel-density>
    <max-voxel-x>4330</max-voxel-x>
    <max-voxel-y>6060</max-voxel-y>
    <max-voxel-z>5860</max-voxel-z>
    <normalized-projection-volume>0.00177330560359703</normalized-projection-volume>
    <projection-density>0.000981429358944297</projection-density>
    <projection-energy>0.138353690505028</projection-energy>
    <projection-intensity>140.971633911133</projection-intensity>
    <projection-volume>0.0004003127734375</projection-volume>
    <section-data-set-id>100141993</section-data-set-id>
    <structure-id>596</structure-id>
    <sum-pixel-intensity>21795594240.0</sum-pixel-intensity>
    <sum-pixels>332969408.0</sum-pixels>
    <sum-projection-pixel-intensity>46067548.0</sum-projection-pixel-intensity>
    <sum-projection-pixels>326785.9375</sum-projection-pixels>
    <volume>0.4078875248</volume>
  </projection-structure-unionize>
  <projection-structure-unionize>
    <hemisphere-id>1</hemisphere-id>
    <id>631731591</id>
    <is-injection>false</is-injection>
    <max-voxel-density>0.575806498527527</max-voxel-density>
    <max-voxel-x>8360</max-voxel-x>
    <max-voxel-y>4870</max-voxel-y>
    <max-voxel-z>5090</max-voxel-z>
    <normalized-projection-volume>0.0118387161733906</normalized-projection-volume>
    <projection-density>0.0113110123202205</projection-density>
    <projection-energy>1.95226120948792</projection-energy>
    <projection-intensity>172.598266601562</projection-intensity>
    <projection-volume>0.0026725169625</projection-volume>
    <section-data-set-id>100141993</section-data-set-id>
    <structure-id>749</structure-id>
    <sum-pixel-intensity>10437808128.0</sum-pixel-intensity>
    <sum-pixels>192878096.0</sum-pixels>
    <sum-projection-pixel-intensity>376548416.0</sum-projection-pixel-intensity>
    <sum-projection-pixels>2181646.5</sum-projection-pixels>
    <volume>0.2362756676</volume>
  </projection-structure-unionize>
  <projection-structure-unionize>
    <hemisphere-id>3</hemisphere-id>
    <id>631732579</id>
    <is-injection>false</is-injection>
    <max-voxel-density>0.0812475606799126</max-voxel-density>
    <max-voxel-x>7830</max-voxel-x>
    <max-voxel-y>5820</max-voxel-y>
    <max-voxel-z>5840</max-voxel-z>
    <normalized-projection-volume>1.23488694345812e-05</normalized-projection-volume>
    <projection-density>3.2855697374476e-05</projection-density>
    <projection-energy>0.00489689257249084</projection-energy>
    <projection-intensity>149.042417717635</projection-intensity>
    <projection-volume>2.78768090629578e-06</projection-volume>
    <section-data-set-id>100141993</section-data-set-id>
    <structure-id>732</structure-id>
    <sum-pixel-intensity>4753562368.0</sum-pixel-intensity>
    <sum-pixels>69262200.0</sum-pixels>
    <sum-projection-pixel-intensity>339169.552734375</sum-projection-pixel-intensity>
    <sum-projection-pixels>2275.65788269043</sum-projection-pixels>
    <volume>0.084846195</volume>
  </projection-structure-unionize>
  <projection-structure-unionize>
    <hemisphere-id>1</hemisphere-id>
    <id>631731457</id>
    <is-injection>false</is-injection>
    <max-voxel-density>0.315919548273087</max-voxel-density>
    <max-voxel-x>11970</max-voxel-x>
    <max-voxel-y>5530</max-voxel-y>
    <max-voxel-z>5340</max-voxel-z>
    <normalized-projection-volume>0.00123923585717273</normalized-projection-volume>
    <projection-density>0.000535883431997542</projection-density>
    <projection-energy>0.0748645813033404</projection-energy>
    <projection-intensity>139.703108611284</projection-intensity>
    <projection-volume>0.000279749831005859</projection-volume>
    <section-data-set-id>100141993</section-data-set-id>
    <structure-id>938</structure-id>
    <sum-pixel-intensity>17011076608.0</sum-pixel-intensity>
    <sum-pixels>426150904.0</sum-pixels>
    <sum-projection-pixel-intensity>31903609.0</sum-projection-pixel-intensity>
    <sum-projection-pixels>228367.208984375</sum-projection-pixels>
    <volume>0.5220348574</volume>
  </projection-structure-unionize>
  <projection-structure-unionize>
    <hemisphere-id>3</hemisphere-id>
    <id>631732800</id>
    <is-injection>false</is-injection>
    <max-voxel-density>0.927060544490814</max-voxel-density>
    <max-voxel-x>6190</max-voxel-x>
    <max-voxel-y>4950</max-voxel-y>
    <max-voxel-z>8180</max-voxel-z>
    <normalized-projection-volume>0.218782484858187</normalized-projection-volume>
    <projection-density>0.0286277064823335</projection-density>
    <projection-energy>7.2068607095297</projection-energy>
    <projection-intensity>251.744257402428</projection-intensity>
    <projection-volume>0.04938879295</projection-volume>
    <section-data-set-id>100141993</section-data-set-id>
    <structure-id>1022</structure-id>
    <sum-pixel-intensity>77254868992.0</sum-pixel-intensity>
    <sum-pixels>1408334336.0</sum-pixels>
    <sum-projection-pixel-intensity>10149669392.0</sum-projection-pixel-intensity>
    <sum-projection-pixels>40317382.0</sum-projection-pixels>
    <volume>1.7252095616</volume>
  </projection-structure-unionize>
  <projection-structure-unionize>
    <hemisphere-id>3</hemisphere-id>
    <id>631732555</id>
    <is-injection>false</is-injection>
    <max-voxel-density>0.992802321910858</max-voxel-density>
    <max-voxel-x>2080</max-voxel-x>
    <max-voxel-y>3740</max-voxel-y>
    <max-voxel-z>7370</max-voxel-z>
    <normalized-projection-volume>0.310758745541903</normalized-projection-volume>
    <projection-density>0.000305265787320282</projection-density>
    <projection-energy>0.0793704987419151</projection-energy>
    <projection-intensity>260.004566638974</projection-intensity>
    <projection-volume>0.0701518649946738</projection-volume>
    <section-data-set-id>100141993</section-data-set-id>
    <structure-id>695</structure-id>
    <sum-pixel-intensity>17796910772724.2</sum-pixel-intensity>
    <sum-pixels>187596615624.0</sum-pixels>
    <sum-projection-pixel-intensity>14889636944.3722</sum-projection-pixel-intensity>
    <sum-projection-pixels>57266828.5670806</sum-projection-pixels>
    <volume>229.8058541394</volume>
  </projection-structure-unionize>
  <projection-structure-unionize>
    <hemisphere-id>2</hemisphere-id>
    <id>631730959</id>
    <is-injection>false</is-injection>
    <max-voxel-density>0.103731051087379</max-voxel-density>
    <max-voxel-x>9100</max-voxel-x>
    <max-voxel-y>1770</max-voxel-y>
    <max-voxel-z>7200</max-voxel-z>
    <normalized-projection-volume>0.000150645964589802</normalized-projection-volume>
    <projection-density>5.35133003722876e-05</projection-density>
    <projection-energy>0.00724299810826778</projection-energy>
    <projection-intensity>135.349487304688</projection-intensity>
    <projection-volume>3.40073948730469e-05</projection-volume>
    <section-data-set-id>100141993</section-data-set-id>
    <structure-id>842</structure-id>
    <sum-pixel-intensity>54344527872.0</sum-pixel-intensity>
    <sum-pixels>518770816.0</sum-pixels>
    <sum-projection-pixel-intensity>3757456.0</sum-projection-pixel-intensity>
    <sum-projection-pixels>27761.138671875</sum-projection-pixels>
    <volume>0.6354942496</volume>
  </projection-structure-unionize>
  <projection-structure-unionize>
    <hemisphere-id>2</hemisphere-id>
    <id>631731224</id>
    <is-injection>false</is-injection>
    <max-voxel-density>0.0457575172185898</max-voxel-density>
    <max-voxel-x>5910</max-voxel-x>
    <max-voxel-y>6690</max-voxel-y>
    <max-voxel-z>5900</max-voxel-z>
    <normalized-projection-volume>6.36206005264099e-06</normalized-projection-volume>
    <projection-density>3.96093346353155e-05</projection-density>
    <projection-energy>0.00405721645802259</projection-energy>
    <projection-intensity>102.430809020996</projection-intensity>
    <projection-volume>1.43619571228027e-06</projection-volume>
    <section-data-set-id>100141993</section-data-set-id>
    <structure-id>286</structure-id>
    <sum-pixel-intensity>1211269248.0</sum-pixel-intensity>
    <sum-pixels>29599200.0</sum-pixels>
    <sum-projection-pixel-intensity>120090.359375</sum-projection-pixel-intensity>
    <sum-projection-pixels>1172.40466308594</sum-projection-pixels>
    <volume>0.03625902</volume>
  </projection-structure-unionize>
  <projection-structure-unionize>
    <hemisphere-id>3</hemisphere-id>
    <id>631732235</id>
    <is-injection>false</is-injection>
    <max-voxel-density>0.22925877571106</max-voxel-density>
    <max-voxel-x>10980</max-voxel-x>
    <max-voxel-y>4280</max-voxel-y>
    <max-voxel-z>7270</max-voxel-z>
    <normalized-projection-volume>0.000303139145480411</normalized-projection-volume>
    <projection-density>0.000175489679999072</projection-density>
    <projection-energy>0.0448055966819882</projection-energy>
    <projection-intensity>255.317558743199</projection-intensity>
    <projection-volume>6.84317874023437e-05</projection-volume>
    <section-data-set-id>100141993</section-data-set-id>
    <structure-id>217</structure-id>
    <sum-pixel-intensity>17756685824.0</sum-pixel-intensity>
    <sum-pixels>318324608.0</sum-pixels>
    <sum-projection-pixel-intensity>14262724.0</sum-projection-pixel-intensity>
    <sum-projection-pixels>55862.68359375</sum-projection-pixels>
    <volume>0.3899476448</volume>
  </projection-structure-unionize>
  <projection-structure-unionize>
    <hemisphere-id>1</hemisphere-id>
    <id>631732037</id>
    <is-injection>false</is-injection>
    <max-voxel-density>0.0776086822152138</max-voxel-density>
    <max-voxel-x>8600</max-voxel-x>
    <max-voxel-y>3060</max-voxel-y>
    <max-voxel-z>3710</max-voxel-z>
    <normalized-projection-volume>8.41025908411904e-06</normalized-projection-volume>
    <projection-density>0.000300742831313983</projection-density>
    <projection-energy>0.0522546283900738</projection-energy>
    <projection-intensity>173.751861572266</projection-intensity>
    <projection-volume>1.89856397705078e-06</projection-volume>
    <section-data-set-id>100141993</section-data-set-id>
    <structure-id>75</structure-id>
    <sum-pixel-intensity>151419680.0</sum-pixel-intensity>
    <sum-pixels>5153400.0</sum-pixels>
    <sum-projection-pixel-intensity>269289.0</sum-projection-pixel-intensity>
    <sum-projection-pixels>1549.84814453125</sum-projection-pixels>
    <volume>0.006312915</volume>
  </projection-structure-unionize>
  <projection-structure-unionize>
    <hemisphere-id>3</hemisphere-id>
    <id>631732372</id>
    <is-injection>false</is-injection>
    <max-voxel-density>0.0</max-voxel-density>
    <max-voxel-x>0</max-voxel-x>
    <max-voxel-y>0</max-voxel-y>
    <max-voxel-z>0</max-voxel-z>
    <normalized-projection-volume>0.0</normalized-projection-volume>
    <projection-density>0.0</projection-density>
    <projection-energy>0.0</projection-energy>
    <projection-intensity>0.0</projection-intensity>
    <projection-volume>0.0</projection-volume>
    <section-data-set-id>100141993</section-data-set-id>
    <structure-id>401</structure-id>
    <sum-pixel-intensity>5599300352.0</sum-pixel-intensity>
    <sum-pixels>53872200.0</sum-pixels>
    <sum-projection-pixel-intensity>0.0</sum-projection-pixel-intensity>
    <sum-projection-pixels>0.0</sum-projection-pixels>
    <volume>0.065993445</volume>
  </projection-structure-unionize>
  <projection-structure-unionize>
    <hemisphere-id>3</hemisphere-id>
    <id>631732852</id>
    <is-injection>false</is-injection>
    <max-voxel-density>0.0</max-voxel-density>
    <max-voxel-x>0</max-voxel-x>
    <max-voxel-y>0</max-voxel-y>
    <max-voxel-z>0</max-voxel-z>
    <normalized-projection-volume>0.0</normalized-projection-volume>
    <projection-density>0.0</projection-density>
    <projection-energy>0.0</projection-energy>
    <projection-intensity>0.0</projection-intensity>
    <projection-volume>0.0</projection-volume>
    <section-data-set-id>100141993</section-data-set-id>
    <structure-id>1094</structure-id>
    <sum-pixel-intensity>37043499008.0</sum-pixel-intensity>
    <sum-pixels>245541600.0</sum-pixels>
    <sum-projection-pixel-intensity>0.0</sum-projection-pixel-intensity>
    <sum-projection-pixels>0.0</sum-projection-pixels>
    <volume>0.30078846</volume>
  </projection-structure-unionize>
  <projection-structure-unionize>
    <hemisphere-id>3</hemisphere-id>
    <id>631732499</id>
    <is-injection>false</is-injection>
    <max-voxel-density>0.718350172042847</max-voxel-density>
    <max-voxel-x>9760</max-voxel-x>
    <max-voxel-y>3780</max-voxel-y>
    <max-voxel-z>6970</max-voxel-z>
    <normalized-projection-volume>0.0296210899000146</normalized-projection-volume>
    <projection-density>0.0109989061689881</projection-density>
    <projection-energy>2.40090421075315</projection-energy>
    <projection-intensity>218.285725313541</projection-intensity>
    <projection-volume>0.00668677786054687</projection-volume>
    <section-data-set-id>100141993</section-data-set-id>
    <structure-id>616</structure-id>
    <sum-pixel-intensity>34538498048.0</sum-pixel-intensity>
    <sum-pixels>496285184.0</sum-pixels>
    <sum-projection-pixel-intensity>1191533188.0</sum-projection-pixel-intensity>
    <sum-projection-pixels>5458594.171875</sum-projection-pixels>
    <volume>0.6079493504</volume>
  </projection-structure-unionize>
  <projection-structure-unionize>
    <hemisphere-id>3</hemisphere-id>
    <id>631732762</id>
    <is-injection>false</is-injection>
    <max-voxel-density>0.172700464725494</max-voxel-density>
    <max-voxel-x>8420</max-voxel-x>
    <max-voxel-y>5880</max-voxel-y>
    <max-voxel-z>5810</max-voxel-z>
    <normalized-projection-volume>8.39874604313424e-05</normalized-projection-volume>
    <projection-density>0.000223749788740545</projection-density>
    <projection-energy>0.0385431430545797</projection-energy>
    <projection-intensity>172.260019871006</projection-intensity>
    <projection-volume>1.89596497924805e-05</projection-volume>
    <section-data-set-id>100141993</section-data-set-id>
    <structure-id>606826659</structure-id>
    <sum-pixel-intensity>6730267136.0</sum-pixel-intensity>
    <sum-pixels>69172200.0</sum-pixels>
    <sum-projection-pixel-intensity>2666114.0</sum-projection-pixel-intensity>
    <sum-projection-pixels>15477.2651367188</sum-projection-pixels>
    <volume>0.084735945</volume>
  </projection-structure-unionize>
  <projection-structure-unionize>
    <hemisphere-id>2</hemisphere-id>
    <id>631730443</id>
    <is-injection>false</is-injection>
    <max-voxel-density>0.330326527357101</max-voxel-density>
    <max-voxel-x>8630</max-voxel-x>
    <max-voxel-y>3070</max-voxel-y>
    <max-voxel-z>7620</max-voxel-z>
    <normalized-projection-volume>0.000398723749778858</normalized-projection-volume>
    <projection-density>0.0142579805105925</projection-density>
    <projection-energy>2.89836525917053</projection-energy>
    <projection-intensity>203.280212402344</projection-intensity>
    <projection-volume>9.0009420703125e-05</projection-volume>
    <section-data-set-id>100141993</section-data-set-id>
    <structure-id>75</structure-id>
    <sum-pixel-intensity>164267360.0</sum-pixel-intensity>
    <sum-pixels>5153400.0</sum-pixels>
    <sum-projection-pixel-intensity>14936436.0</sum-projection-pixel-intensity>
    <sum-projection-pixels>73477.078125</sum-projection-pixels>
    <volume>0.006312915</volume>
  </projection-structure-unionize>
  <projection-structure-unionize>
    <hemisphere-id>1</hemisphere-id>
    <id>631730549</id>
    <is-injection>false</is-injection>
    <max-voxel-density>0.0</max-voxel-density>
    <max-voxel-x>0</max-voxel-x>
    <max-voxel-y>0</max-voxel-y>
    <max-voxel-z>0</max-voxel-z>
    <normalized-projection-volume>0.0</normalized-projection-volume>
    <projection-density>0.0</projection-density>
    <projection-energy>0.0</projection-energy>
    <projection-intensity>0.0</projection-intensity>
    <projection-volume>0.0</projection-volume>
    <section-data-set-id>100141993</section-data-set-id>
    <structure-id>312782620</structure-id>
    <sum-pixel-intensity>7725532160.0</sum-pixel-intensity>
    <sum-pixels>68142600.0</sum-pixels>
    <sum-projection-pixel-intensity>0.0</sum-projection-pixel-intensity>
    <sum-projection-pixels>0.0</sum-projection-pixels>
    <volume>0.083474685</volume>
  </projection-structure-unionize>
  <projection-structure-unionize>
    <hemisphere-id>2</hemisphere-id>
    <id>631731078</id>
    <is-injection>false</is-injection>
    <max-voxel-density>0.758385241031647</max-voxel-density>
    <max-voxel-x>3660</max-voxel-x>
    <max-voxel-y>3570</max-voxel-y>
    <max-voxel-z>8440</max-voxel-z>
    <normalized-projection-volume>0.0422978899574846</normalized-projection-volume>
    <projection-density>0.00152594564509122</projection-density>
    <projection-energy>0.328454195208269</projection-energy>
    <projection-intensity>215.24632693495</projection-intensity>
    <projection-volume>0.00954848707695312</projection-volume>
    <section-data-set-id>100141993</section-data-set-id>
    <structure-id>985</structure-id>
    <sum-pixel-intensity>560254368000.0</sum-pixel-intensity>
    <sum-pixels>5108100248.0</sum-pixels>
    <sum-projection-pixel-intensity>1677776956.0</sum-projection-pixel-intensity>
    <sum-projection-pixels>7794683.328125</sum-projection-pixels>
    <volume>6.2574228038</volume>
  </projection-structure-unionize>
  <projection-structure-unionize>
    <hemisphere-id>3</hemisphere-id>
    <id>631732733</id>
    <is-injection>false</is-injection>
    <max-voxel-density>0.128092437982559</max-voxel-density>
    <max-voxel-x>2040</max-voxel-x>
    <max-voxel-y>3590</max-voxel-y>
    <max-voxel-z>5510</max-voxel-z>
    <normalized-projection-volume>0.000130877338467969</normalized-projection-volume>
    <projection-density>0.00199567761277741</projection-density>
    <projection-energy>0.284511861615861</projection-energy>
    <projection-intensity>142.564039298864</projection-intensity>
    <projection-volume>2.95447497802734e-05</projection-volume>
    <section-data-set-id>100141993</section-data-set-id>
    <structure-id>949</structure-id>
    <sum-pixel-intensity>146863136.0</sum-pixel-intensity>
    <sum-pixels>12085200.0</sum-pixels>
    <sum-projection-pixel-intensity>3438382.75</sum-projection-pixel-intensity>
    <sum-projection-pixels>24118.1630859375</sum-projection-pixels>
    <volume>0.01480437</volume>
  </projection-structure-unionize>
  <projection-structure-unionize>
    <hemisphere-id>1</hemisphere-id>
    <id>631731520</id>
    <is-injection>false</is-injection>
    <max-voxel-density>0.463905811309814</max-voxel-density>
    <max-voxel-x>11290</max-voxel-x>
    <max-voxel-y>5750</max-voxel-y>
    <max-voxel-z>4180</max-voxel-z>
    <normalized-projection-volume>0.0141552709127743</normalized-projection-volume>
    <projection-density>0.00259872921742499</projection-density>
    <projection-energy>0.584444344043732</projection-energy>
    <projection-intensity>224.896209716797</projection-intensity>
    <projection-volume>0.00319546486875</projection-volume>
    <section-data-set-id>100141993</section-data-set-id>
    <structure-id>852</structure-id>
    <sum-pixel-intensity>47440220160.0</sum-pixel-intensity>
    <sum-pixels>1003776320.0</sum-pixels>
    <sum-projection-pixel-intensity>586651392.0</sum-projection-pixel-intensity>
    <sum-projection-pixels>2608542.75</sum-projection-pixels>
    <volume>1.229625992</volume>
  </projection-structure-unionize>
  <projection-structure-unionize>
    <hemisphere-id>2</hemisphere-id>
    <id>631731136</id>
    <is-injection>false</is-injection>
    <max-voxel-density>0.759259939193726</max-voxel-density>
    <max-voxel-x>8620</max-voxel-x>
    <max-voxel-y>4200</max-voxel-y>
    <max-voxel-z>5790</max-voxel-z>
    <normalized-projection-volume>0.00152239315832965</normalized-projection-volume>
    <projection-density>0.089962363243103</projection-density>
    <projection-energy>51.3122596740723</projection-energy>
    <projection-intensity>570.374755859375</projection-intensity>
    <projection-volume>0.000343670840625</projection-volume>
    <section-data-set-id>100141993</section-data-set-id>
    <structure-id>1060</structure-id>
    <sum-pixel-intensity>253143104.0</sum-pixel-intensity>
    <sum-pixels>3118500.0</sum-pixels>
    <sum-projection-pixel-intensity>160017280.0</sum-projection-pixel-intensity>
    <sum-projection-pixels>280547.625</sum-projection-pixels>
    <volume>0.0038201625</volume>
  </projection-structure-unionize>
  <projection-structure-unionize>
    <hemisphere-id>2</hemisphere-id>
    <id>631731059</id>
    <is-injection>false</is-injection>
    <max-voxel-density>0.998671889305115</max-voxel-density>
    <max-voxel-x>8640</max-voxel-x>
    <max-voxel-y>3990</max-voxel-y>
    <max-voxel-z>5890</max-voxel-z>
    <normalized-projection-volume>0.104649370145029</normalized-projection-volume>
    <projection-density>0.00375879461668197</projection-density>
    <projection-energy>1.00277059108285</projection-energy>
    <projection-intensity>266.779830595807</projection-intensity>
    <projection-volume>0.0236239481318211</projection-volume>
    <section-data-set-id>100141993</section-data-set-id>
    <structure-id>967</structure-id>
    <sum-pixel-intensity>95797315400.0</sum-pixel-intensity>
    <sum-pixels>5130595732.0</sum-pixels>
    <sum-projection-pixel-intensity>5144810514.78477</sum-projection-pixel-intensity>
    <sum-projection-pixels>19284855.6178131</sum-projection-pixels>
    <volume>6.2849797717</volume>
  </projection-structure-unionize>
  <projection-structure-unionize>
    <hemisphere-id>1</hemisphere-id>
    <id>631731980</id>
    <is-injection>false</is-injection>
    <max-voxel-density>0.176140546798706</max-voxel-density>
    <max-voxel-x>2750</max-voxel-x>
    <max-voxel-y>6070</max-voxel-y>
    <max-voxel-z>4510</max-voxel-z>
    <normalized-projection-volume>0.00100773992460827</normalized-projection-volume>
    <projection-density>8.47277697175741e-05</projection-density>
    <projection-energy>0.010486239567399</projection-energy>
    <projection-intensity>123.76390838623</projection-intensity>
    <projection-volume>0.000227491055859375</projection-volume>
    <section-data-set-id>100141993</section-data-set-id>
    <structure-id>159</structure-id>
    <sum-pixel-intensity>161687093248.0</sum-pixel-intensity>
    <sum-pixels>2191807744.0</sum-pixels>
    <sum-projection-pixel-intensity>22983822.0</sum-projection-pixel-intensity>
    <sum-projection-pixels>185706.984375</sum-projection-pixels>
    <volume>2.6849644864</volume>
  </projection-structure-unionize>
  <projection-structure-unionize>
    <hemisphere-id>3</hemisphere-id>
    <id>631732547</id>
    <is-injection>false</is-injection>
    <max-voxel-density>1.0</max-voxel-density>
    <max-voxel-x>6770</max-voxel-x>
    <max-voxel-y>4710</max-voxel-y>
    <max-voxel-z>6670</max-voxel-z>
    <normalized-projection-volume>0.512250471484738</normalized-projection-volume>
    <projection-density>0.112935412743508</projection-density>
    <projection-energy>110.977285761255</projection-energy>
    <projection-intensity>982.661532510621</projection-intensity>
    <projection-volume>0.11563737605</projection-volume>
    <section-data-set-id>100141993</section-data-set-id>
    <structure-id>685</structure-id>
    <sum-pixel-intensity>150105733120.0</sum-pixel-intensity>
    <sum-pixels>835857024.0</sum-pixels>
    <sum-projection-pixel-intensity>92761143808.0</sum-projection-pixel-intensity>
    <sum-projection-pixels>94397858.0</sum-projection-pixels>
    <volume>1.0239248544</volume>
  </projection-structure-unionize>
  <projection-structure-unionize>
    <hemisphere-id>3</hemisphere-id>
    <id>631732425</id>
    <is-injection>false</is-injection>
    <max-voxel-density>0.758385241031647</max-voxel-density>
    <max-voxel-x>3660</max-voxel-x>
    <max-voxel-y>3570</max-voxel-y>
    <max-voxel-z>8440</max-voxel-z>
    <normalized-projection-volume>0.0873716937173271</normalized-projection-volume>
    <projection-density>0.000731682599410412</projection-density>
    <projection-energy>0.145450607052298</projection-energy>
    <projection-intensity>198.789211564552</projection-intensity>
    <projection-volume>0.019723619527829</projection-volume>
    <section-data-set-id>100141993</section-data-set-id>
    <structure-id>500</structure-id>
    <sum-pixel-intensity>2273072580224.0</sum-pixel-intensity>
    <sum-pixels>22005325688.0</sum-pixels>
    <sum-projection-pixel-intensity>3200687979.70312</sum-projection-pixel-intensity>
    <sum-projection-pixels>16100913.9002686</sum-projection-pixels>
    <volume>26.9565239678</volume>
  </projection-structure-unionize>
  <projection-structure-unionize>
    <hemisphere-id>2</hemisphere-id>
    <id>631730483</id>
    <is-injection>false</is-injection>
    <max-voxel-density>0.734437108039856</max-voxel-density>
    <max-voxel-x>11330</max-voxel-x>
    <max-voxel-y>6350</max-voxel-y>
    <max-voxel-z>6870</max-voxel-z>
    <normalized-projection-volume>0.122739354602441</normalized-projection-volume>
    <projection-density>0.0180967450141907</projection-density>
    <projection-energy>5.31622219085693</projection-energy>
    <projection-intensity>293.766754150391</projection-intensity>
    <projection-volume>0.02770765025</projection-volume>
    <section-data-set-id>100141993</section-data-set-id>
    <structure-id>136</structure-id>
    <sum-pixel-intensity>84599824384.0</sum-pixel-intensity>
    <sum-pixels>1249865088.0</sum-pixels>
    <sum-projection-pixel-intensity>6644560384.0</sum-projection-pixel-intensity>
    <sum-projection-pixels>22618490.0</sum-projection-pixels>
    <volume>1.5310847328</volume>
  </projection-structure-unionize>
  <projection-structure-unionize>
    <hemisphere-id>2</hemisphere-id>
    <id>631730722</id>
    <is-injection>false</is-injection>
    <max-voxel-density>0.32608962059021</max-voxel-density>
    <max-voxel-x>9000</max-voxel-x>
    <max-voxel-y>3140</max-voxel-y>
    <max-voxel-z>7930</max-voxel-z>
    <normalized-projection-volume>0.000206667328771812</normalized-projection-volume>
    <projection-density>0.000343341031111777</projection-density>
    <projection-energy>0.0427760258316994</projection-energy>
    <projection-intensity>124.587577819824</projection-intensity>
    <projection-volume>4.66538713867187e-05</projection-volume>
    <section-data-set-id>100141993</section-data-set-id>
    <structure-id>482</structure-id>
    <sum-pixel-intensity>2343090432.0</sum-pixel-intensity>
    <sum-pixels>110924096.0</sum-pixels>
    <sum-projection-pixel-intensity>4744892.0</sum-projection-pixel-intensity>
    <sum-projection-pixels>38084.79296875</sum-projection-pixels>
    <volume>0.1358820176</volume>
  </projection-structure-unionize>
  <projection-structure-unionize>
    <hemisphere-id>1</hemisphere-id>
    <id>631731387</id>
    <is-injection>false</is-injection>
    <max-voxel-density>0.283383280038834</max-voxel-density>
    <max-voxel-x>6970</max-voxel-x>
    <max-voxel-y>3510</max-voxel-y>
    <max-voxel-z>640</max-voxel-z>
    <normalized-projection-volume>0.000246050140072934</normalized-projection-volume>
    <projection-density>5.54171214364017e-05</projection-density>
    <projection-energy>0.00749930222985463</projection-energy>
    <projection-intensity>135.324643999437</projection-intensity>
    <projection-volume>5.55442974845886e-05</projection-volume>
    <section-data-set-id>100141993</section-data-set-id>
    <structure-id>1018</structure-id>
    <sum-pixel-intensity>70244742400.0</sum-pixel-intensity>
    <sum-pixels>818199908.0</sum-pixels>
    <sum-projection-pixel-intensity>6135928.39453125</sum-projection-pixel-intensity>
    <sum-projection-pixels>45342.2836608887</sum-projection-pixels>
    <volume>1.0022948873</volume>
  </projection-structure-unionize>
  <projection-structure-unionize>
    <hemisphere-id>1</hemisphere-id>
    <id>631731796</id>
    <is-injection>false</is-injection>
    <max-voxel-density>0.0114324940368533</max-voxel-density>
    <max-voxel-x>6710</max-voxel-x>
    <max-voxel-y>2050</max-voxel-y>
    <max-voxel-z>3520</max-voxel-z>
    <normalized-projection-volume>3.93743812397984e-07</normalized-projection-volume>
    <projection-density>3.38795729248886e-07</projection-density>
    <projection-energy>4.27305094490293e-05</projection-energy>
    <projection-intensity>126.124702453613</projection-intensity>
    <projection-volume>8.88852306365967e-08</projection-volume>
    <section-data-set-id>100141993</section-data-set-id>
    <structure-id>423</structure-id>
    <sum-pixel-intensity>21639884800.0</sum-pixel-intensity>
    <sum-pixels>214168496.0</sum-pixels>
    <sum-projection-pixel-intensity>9151.529296875</sum-projection-pixel-intensity>
    <sum-projection-pixels>72.5593719482422</sum-projection-pixels>
    <volume>0.2623564076</volume>
  </projection-structure-unionize>
  <projection-structure-unionize>
    <hemisphere-id>2</hemisphere-id>
    <id>631730713</id>
    <is-injection>false</is-injection>
    <max-voxel-density>0.0</max-voxel-density>
    <max-voxel-x>0</max-voxel-x>
    <max-voxel-y>0</max-voxel-y>
    <max-voxel-z>0</max-voxel-z>
    <normalized-projection-volume>0.0</normalized-projection-volume>
    <projection-density>0.0</projection-density>
    <projection-energy>0.0</projection-energy>
    <projection-intensity>0.0</projection-intensity>
    <projection-volume>0.0</projection-volume>
    <section-data-set-id>100141993</section-data-set-id>
    <structure-id>461</structure-id>
    <sum-pixel-intensity>797692224.0</sum-pixel-intensity>
    <sum-pixels>15149700.0</sum-pixels>
    <sum-projection-pixel-intensity>0.0</sum-projection-pixel-intensity>
    <sum-projection-pixels>0.0</sum-projection-pixels>
    <volume>0.0185583825</volume>
  </projection-structure-unionize>
  <projection-structure-unionize>
    <hemisphere-id>3</hemisphere-id>
    <id>631732105</id>
    <is-injection>false</is-injection>
    <max-voxel-density>0.995928287506104</max-voxel-density>
    <max-voxel-x>8670</max-voxel-x>
    <max-voxel-y>3090</max-voxel-y>
    <max-voxel-z>6530</max-voxel-z>
    <normalized-projection-volume>0.194140767956005</normalized-projection-volume>
    <projection-density>0.0332696808401104</projection-density>
    <projection-energy>20.5634410783116</projection-energy>
    <projection-intensity>618.083509040459</projection-intensity>
    <projection-volume>0.04382607775</projection-volume>
    <section-data-set-id>100141993</section-data-set-id>
    <structure-id>26</structure-id>
    <sum-pixel-intensity>150331432960.0</sum-pixel-intensity>
    <sum-pixels>1075345152.0</sum-pixels>
    <sum-projection-pixel-intensity>22112796672.0</sum-projection-pixel-intensity>
    <sum-projection-pixels>35776390.0</sum-projection-pixels>
    <volume>1.3172978112</volume>
  </projection-structure-unionize>
  <projection-structure-unionize>
    <hemisphere-id>1</hemisphere-id>
    <id>631731424</id>
    <is-injection>false</is-injection>
    <max-voxel-density>0.205672726035118</max-voxel-density>
    <max-voxel-x>2060</max-voxel-x>
    <max-voxel-y>2300</max-voxel-y>
    <max-voxel-z>5250</max-voxel-z>
    <normalized-projection-volume>0.000506256456111219</normalized-projection-volume>
    <projection-density>8.60100250031817e-05</projection-density>
    <projection-energy>0.0122384329479763</projection-energy>
    <projection-intensity>142.290773052601</projection-intensity>
    <projection-volume>0.000114284264147949</projection-volume>
    <section-data-set-id>100141993</section-data-set-id>
    <structure-id>972</structure-id>
    <sum-pixel-intensity>100227783968.0</sum-pixel-intensity>
    <sum-pixels>1084679104.0</sum-pixels>
    <sum-projection-pixel-intensity>13274772.484375</sum-projection-pixel-intensity>
    <sum-projection-pixels>93293.2768554688</sum-projection-pixels>
    <volume>1.3287319024</volume>
  </projection-structure-unionize>
  <projection-structure-unionize>
    <hemisphere-id>1</hemisphere-id>
    <id>631731945</id>
    <is-injection>false</is-injection>
    <max-voxel-density>0.0</max-voxel-density>
    <max-voxel-x>0</max-voxel-x>
    <max-voxel-y>0</max-voxel-y>
    <max-voxel-z>0</max-voxel-z>
    <normalized-projection-volume>0.0</normalized-projection-volume>
    <projection-density>0.0</projection-density>
    <projection-energy>0.0</projection-energy>
    <projection-intensity>0.0</projection-intensity>
    <projection-volume>0.0</projection-volume>
    <section-data-set-id>100141993</section-data-set-id>
    <structure-id>211</structure-id>
    <sum-pixel-intensity>24856248320.0</sum-pixel-intensity>
    <sum-pixels>271941312.0</sum-pixels>
    <sum-projection-pixel-intensity>0.0</sum-projection-pixel-intensity>
    <sum-projection-pixels>0.0</sum-projection-pixels>
    <volume>0.3331281072</volume>
  </projection-structure-unionize>
  <projection-structure-unionize>
    <hemisphere-id>3</hemisphere-id>
    <id>631732779</id>
    <is-injection>false</is-injection>
    <max-voxel-density>1.0</max-voxel-density>
    <max-voxel-x>8300</max-voxel-x>
    <max-voxel-y>4420</max-voxel-y>
    <max-voxel-z>5800</max-voxel-z>
    <normalized-projection-volume>19.4732052556912</normalized-projection-volume>
    <projection-density>0.00796408211693536</projection-density>
    <projection-energy>5.59296096946577</projection-energy>
    <projection-intensity>702.273141756352</projection-intensity>
    <projection-volume>4.3959556592</projection-volume>
    <section-data-set-id>100141993</section-data-set-id>
    <structure-id>997</structure-id>
    <sum-pixel-intensity>38963950434167.9</sum-pixel-intensity>
    <sum-pixels>450589933568.0</sum-pixels>
    <sum-projection-pixel-intensity>2520131911680.0</sum-projection-pixel-intensity>
    <sum-projection-pixels>3588535232.0</sum-projection-pixels>
    <volume>551.9726686208</volume>
  </projection-structure-unionize>
  <projection-structure-unionize>
    <hemisphere-id>1</hemisphere-id>
    <id>631731217</id>
    <is-injection>false</is-injection>
    <max-voxel-density>0.385492593050003</max-voxel-density>
    <max-voxel-x>8420</max-voxel-x>
    <max-voxel-y>2460</max-voxel-y>
    <max-voxel-z>4000</max-voxel-z>
    <normalized-projection-volume>0.00431546255031909</normalized-projection-volume>
    <projection-density>0.000410351320169866</projection-density>
    <projection-energy>0.0535465590655804</projection-energy>
    <projection-intensity>130.489547729492</projection-intensity>
    <projection-volume>0.0009741889828125</projection-volume>
    <section-data-set-id>100141993</section-data-set-id>
    <structure-id>10703</structure-id>
    <sum-pixel-intensity>141960511488.0</sum-pixel-intensity>
    <sum-pixels>1937988864.0</sum-pixels>
    <sum-projection-pixel-intensity>103772632.0</sum-projection-pixel-intensity>
    <sum-projection-pixels>795256.3125</sum-projection-pixels>
    <volume>2.3740363584</volume>
  </projection-structure-unionize>
  <projection-structure-unionize>
    <hemisphere-id>3</hemisphere-id>
    <id>631732149</id>
    <is-injection>false</is-injection>
    <max-voxel-density>0.328056842088699</max-voxel-density>
    <max-voxel-x>8740</max-voxel-x>
    <max-voxel-y>5300</max-voxel-y>
    <max-voxel-z>6040</max-voxel-z>
    <normalized-projection-volume>0.00120540796675919</normalized-projection-volume>
    <projection-density>0.000695307960714187</projection-density>
    <projection-energy>0.118678343647594</projection-energy>
    <projection-intensity>170.684574825943</projection-intensity>
    <projection-volume>0.000272113393945312</projection-volume>
    <section-data-set-id>100141993</section-data-set-id>
    <structure-id>100</structure-id>
    <sum-pixel-intensity>30447192768.0</sum-pixel-intensity>
    <sum-pixels>319474816.0</sum-pixels>
    <sum-projection-pixel-intensity>37914742.0</sum-projection-pixel-intensity>
    <sum-projection-pixels>222133.3828125</sum-projection-pixels>
    <volume>0.3913566496</volume>
  </projection-structure-unionize>
  <projection-structure-unionize>
    <hemisphere-id>2</hemisphere-id>
    <id>631731095</id>
    <is-injection>false</is-injection>
    <max-voxel-density>0.145394191145897</max-voxel-density>
    <max-voxel-x>10390</max-voxel-x>
    <max-voxel-y>3040</max-voxel-y>
    <max-voxel-z>8340</max-voxel-z>
    <normalized-projection-volume>0.000581876229557934</normalized-projection-volume>
    <projection-density>4.18335039285012e-05</projection-density>
    <projection-energy>0.00654215272516012</projection-energy>
    <projection-intensity>156.385482788086</projection-intensity>
    <projection-volume>0.000131354960351562</projection-volume>
    <section-data-set-id>100141993</section-data-set-id>
    <structure-id>1007</structure-id>
    <sum-pixel-intensity>339138936832.0</sum-pixel-intensity>
    <sum-pixels>2563221504.0</sum-pixels>
    <sum-projection-pixel-intensity>16768987.0</sum-projection-pixel-intensity>
    <sum-projection-pixels>107228.5390625</sum-projection-pixels>
    <volume>3.1399463424</volume>
  </projection-structure-unionize>
  <projection-structure-unionize>
    <hemisphere-id>1</hemisphere-id>
    <id>631731997</id>
    <is-injection>false</is-injection>
    <max-voxel-density>0.573151826858521</max-voxel-density>
    <max-voxel-x>7650</max-voxel-x>
    <max-voxel-y>4220</max-voxel-y>
    <max-voxel-z>4490</max-voxel-z>
    <normalized-projection-volume>0.0101344325528057</normalized-projection-volume>
    <projection-density>0.00134947668176424</projection-density>
    <projection-energy>0.346309564563746</projection-energy>
    <projection-intensity>256.625082332655</projection-intensity>
    <projection-volume>0.00228778547487793</projection-volume>
    <section-data-set-id>100141993</section-data-set-id>
    <structure-id>138</structure-id>
    <sum-pixel-intensity>70748178176.0</sum-pixel-intensity>
    <sum-pixels>1383929048.0</sum-pixels>
    <sum-projection-pixel-intensity>479267866.0</sum-projection-pixel-intensity>
    <sum-projection-pixels>1867579.97949219</sum-projection-pixels>
    <volume>1.6953130838</volume>
  </projection-structure-unionize>
  <projection-structure-unionize>
    <hemisphere-id>3</hemisphere-id>
    <id>631732639</id>
    <is-injection>false</is-injection>
    <max-voxel-density>0.55934339761734</max-voxel-density>
    <max-voxel-x>9390</max-voxel-x>
    <max-voxel-y>3210</max-voxel-y>
    <max-voxel-z>7610</max-voxel-z>
    <normalized-projection-volume>0.00439003468234539</normalized-projection-volume>
    <projection-density>0.0004505271269778</projection-density>
    <projection-energy>0.0887107049128553</projection-energy>
    <projection-intensity>196.904247493241</projection-intensity>
    <projection-volume>0.000991023180444336</projection-volume>
    <section-data-set-id>100141993</section-data-set-id>
    <structure-id>828</structure-id>
    <sum-pixel-intensity>215240015872.0</sum-pixel-intensity>
    <sum-pixels>1795671040.0</sum-pixels>
    <sum-projection-pixel-intensity>159295243.75</sum-projection-pixel-intensity>
    <sum-projection-pixels>808998.514648438</sum-projection-pixels>
    <volume>2.199697024</volume>
  </projection-structure-unionize>
  <projection-structure-unionize>
    <hemisphere-id>2</hemisphere-id>
    <id>631731281</id>
    <is-injection>false</is-injection>
    <max-voxel-density>0.0</max-voxel-density>
    <max-voxel-x>0</max-voxel-x>
    <max-voxel-y>0</max-voxel-y>
    <max-voxel-z>0</max-voxel-z>
    <normalized-projection-volume>0.0</normalized-projection-volume>
    <projection-density>0.0</projection-density>
    <projection-energy>0.0</projection-energy>
    <projection-intensity>0.0</projection-intensity>
    <projection-volume>0.0</projection-volume>
    <section-data-set-id>100141993</section-data-set-id>
    <structure-id>312782590</structure-id>
    <sum-pixel-intensity>8099293696.0</sum-pixel-intensity>
    <sum-pixels>66575700.0</sum-pixels>
    <sum-projection-pixel-intensity>0.0</sum-projection-pixel-intensity>
    <sum-projection-pixels>0.0</sum-projection-pixels>
    <volume>0.0815552325</volume>
  </projection-structure-unionize>
  <projection-structure-unionize>
    <hemisphere-id>2</hemisphere-id>
    <id>631730446</id>
    <is-injection>false</is-injection>
    <max-voxel-density>0.433639705181122</max-voxel-density>
    <max-voxel-x>12400</max-voxel-x>
    <max-voxel-y>7060</max-voxel-y>
    <max-voxel-z>6070</max-voxel-z>
    <normalized-projection-volume>0.00177869225794342</normalized-projection-volume>
    <projection-density>0.00142332282848656</projection-density>
    <projection-energy>0.341230690479279</projection-energy>
    <projection-intensity>239.742294311523</projection-intensity>
    <projection-volume>0.00040152877734375</projection-volume>
    <section-data-set-id>100141993</section-data-set-id>
    <structure-id>83</structure-id>
    <sum-pixel-intensity>9871003648.0</sum-pixel-intensity>
    <sum-pixels>230291104.0</sum-pixels>
    <sum-projection-pixel-intensity>78582392.0</sum-projection-pixel-intensity>
    <sum-projection-pixels>327778.59375</sum-projection-pixels>
    <volume>0.2821066024</volume>
  </projection-structure-unionize>
  <projection-structure-unionize>
    <hemisphere-id>3</hemisphere-id>
    <id>631732648</id>
    <is-injection>false</is-injection>
    <max-voxel-density>0.454926669597626</max-voxel-density>
    <max-voxel-x>4990</max-voxel-x>
    <max-voxel-y>6740</max-voxel-y>
    <max-voxel-z>2740</max-voxel-z>
    <normalized-projection-volume>0.0268986691811864</normalized-projection-volume>
    <projection-density>0.00110402484680159</projection-density>
    <projection-energy>0.17404753920193</projection-energy>
    <projection-intensity>157.648208467548</projection-intensity>
    <projection-volume>0.0060722082194161</projection-volume>
    <section-data-set-id>100141993</section-data-set-id>
    <structure-id>840</structure-id>
    <sum-pixel-intensity>126597306368.0</sum-pixel-intensity>
    <sum-pixels>4489848832.0</sum-pixels>
    <sum-projection-pixel-intensity>781447140.598259</sum-projection-pixel-intensity>
    <sum-projection-pixels>4956904.6689111</sum-projection-pixels>
    <volume>5.5000648192</volume>
  </projection-structure-unionize>
  <projection-structure-unionize>
    <hemisphere-id>2</hemisphere-id>
    <id>631731128</id>
    <is-injection>false</is-injection>
    <max-voxel-density>0.145951434969902</max-voxel-density>
    <max-voxel-x>10090</max-voxel-x>
    <max-voxel-y>4940</max-voxel-y>
    <max-voxel-z>8550</max-voxel-z>
    <normalized-projection-volume>0.00156308058591631</normalized-projection-volume>
    <projection-density>0.000478664034744725</projection-density>
    <projection-energy>0.0673146396875381</projection-energy>
    <projection-intensity>140.630233764648</projection-intensity>
    <projection-volume>0.00035285577578125</projection-volume>
    <section-data-set-id>100141993</section-data-set-id>
    <structure-id>1049</structure-id>
    <sum-pixel-intensity>44764663808.0</sum-pixel-intensity>
    <sum-pixels>601769728.0</sum-pixels>
    <sum-projection-pixel-intensity>40507912.0</sum-projection-pixel-intensity>
    <sum-projection-pixels>288045.53125</sum-projection-pixels>
    <volume>0.7371679168</volume>
  </projection-structure-unionize>
  <projection-structure-unionize>
    <hemisphere-id>2</hemisphere-id>
    <id>631730928</id>
    <is-injection>false</is-injection>
    <max-voxel-density>0.0728951692581177</max-voxel-density>
    <max-voxel-x>4480</max-voxel-x>
    <max-voxel-y>5080</max-voxel-y>
    <max-voxel-z>9250</max-voxel-z>
    <normalized-projection-volume>6.09831215779684e-06</normalized-projection-volume>
    <projection-density>3.46644173987443e-06</projection-density>
    <projection-energy>0.00054157484555617</projection-energy>
    <projection-intensity>156.233642578125</projection-intensity>
    <projection-volume>1.37665625610352e-06</projection-volume>
    <section-data-set-id>100141993</section-data-set-id>
    <structure-id>800</structure-id>
    <sum-pixel-intensity>38547304448.0</sum-pixel-intensity>
    <sum-pixels>324194400.0</sum-pixels>
    <sum-projection-pixel-intensity>175575.53125</sum-projection-pixel-intensity>
    <sum-projection-pixels>1123.80102539062</sum-projection-pixels>
    <volume>0.39713814</volume>
  </projection-structure-unionize>
  <projection-structure-unionize>
    <hemisphere-id>3</hemisphere-id>
    <id>631732475</id>
    <is-injection>false</is-injection>
    <max-voxel-density>0.0128378644585609</max-voxel-density>
    <max-voxel-x>7480</max-voxel-x>
    <max-voxel-y>3140</max-voxel-y>
    <max-voxel-z>3480</max-voxel-z>
    <normalized-projection-volume>2.13604066792155e-06</normalized-projection-volume>
    <projection-density>4.56304407006435e-06</projection-density>
    <projection-energy>0.000520694113885991</projection-energy>
    <projection-intensity>114.111129739461</projection-intensity>
    <projection-volume>4.82197970962524e-07</projection-volume>
    <section-data-set-id>100141993</section-data-set-id>
    <structure-id>496345672</structure-id>
    <sum-pixel-intensity>5918194688.0</sum-pixel-intensity>
    <sum-pixels>86265000.0</sum-pixels>
    <sum-projection-pixel-intensity>44917.677734375</sum-projection-pixel-intensity>
    <sum-projection-pixels>393.630996704102</sum-projection-pixels>
    <volume>0.105674625</volume>
  </projection-structure-unionize>
  <projection-structure-unionize>
    <hemisphere-id>3</hemisphere-id>
    <id>631732672</id>
    <is-injection>false</is-injection>
    <max-voxel-density>0.43967279791832</max-voxel-density>
    <max-voxel-x>9450</max-voxel-x>
    <max-voxel-y>3800</max-voxel-y>
    <max-voxel-z>7770</max-voxel-z>
    <normalized-projection-volume>0.000474760783853675</normalized-projection-volume>
    <projection-density>0.00217161690938248</projection-density>
    <projection-energy>0.546960355047211</projection-energy>
    <projection-intensity>251.867791544663</projection-intensity>
    <projection-volume>0.000107174310913086</projection-volume>
    <section-data-set-id>100141993</section-data-set-id>
    <structure-id>874</structure-id>
    <sum-pixel-intensity>2109729536.0</sum-pixel-intensity>
    <sum-pixels>40287600.0</sum-pixels>
    <sum-projection-pixel-intensity>22035720.0</sum-projection-pixel-intensity>
    <sum-projection-pixels>87489.2333984375</sum-projection-pixels>
    <volume>0.04935231</volume>
  </projection-structure-unionize>
  <projection-structure-unionize>
    <hemisphere-id>3</hemisphere-id>
    <id>631732712</id>
    <is-injection>false</is-injection>
    <max-voxel-density>0.33211562037468</max-voxel-density>
    <max-voxel-x>9490</max-voxel-x>
    <max-voxel-y>6000</max-voxel-y>
    <max-voxel-z>9290</max-voxel-z>
    <normalized-projection-volume>0.00451029076815821</normalized-projection-volume>
    <projection-density>0.000184010207447164</projection-density>
    <projection-energy>0.0269667258501443</projection-energy>
    <projection-intensity>146.550162755985</projection-intensity>
    <projection-volume>0.00101817024812225</projection-volume>
    <section-data-set-id>100141993</section-data-set-id>
    <structure-id>926</structure-id>
    <sum-pixel-intensity>354837129216.0</sum-pixel-intensity>
    <sum-pixels>4516920000.0</sum-pixels>
    <sum-projection-pixel-intensity>121806543.327034</sum-projection-pixel-intensity>
    <sum-projection-pixels>831159.386222243</sum-projection-pixels>
    <volume>5.533227</volume>
  </projection-structure-unionize>
  <projection-structure-unionize>
    <hemisphere-id>1</hemisphere-id>
    <id>631731907</id>
    <is-injection>false</is-injection>
    <max-voxel-density>0.136270686984062</max-voxel-density>
    <max-voxel-x>5370</max-voxel-x>
    <max-voxel-y>2840</max-voxel-y>
    <max-voxel-z>5600</max-voxel-z>
    <normalized-projection-volume>9.66878064554212e-05</normalized-projection-volume>
    <projection-density>2.1039682906121e-05</projection-density>
    <projection-energy>0.00278772390447557</projection-energy>
    <projection-intensity>132.498382568359</projection-intensity>
    <projection-volume>2.18266743652344e-05</projection-volume>
    <section-data-set-id>100141993</section-data-set-id>
    <structure-id>258</structure-id>
    <sum-pixel-intensity>49784061952.0</sum-pixel-intensity>
    <sum-pixels>846861312.0</sum-pixels>
    <sum-projection-pixel-intensity>2360815.5</sum-projection-pixel-intensity>
    <sum-projection-pixels>17817.693359375</sum-projection-pixels>
    <volume>1.0374051072</volume>
  </projection-structure-unionize>
  <projection-structure-unionize>
    <hemisphere-id>2</hemisphere-id>
    <id>631730741</id>
    <is-injection>false</is-injection>
    <max-voxel-density>0.437380701303482</max-voxel-density>
    <max-voxel-x>7900</max-voxel-x>
    <max-voxel-y>5730</max-voxel-y>
    <max-voxel-z>5900</max-voxel-z>
    <normalized-projection-volume>0.00097302088968801</normalized-projection-volume>
    <projection-density>0.00156431063078344</projection-density>
    <projection-energy>0.369486212730408</projection-energy>
    <projection-intensity>236.197479248047</projection-intensity>
    <projection-volume>0.0002196534484375</projection-volume>
    <section-data-set-id>100141993</section-data-set-id>
    <structure-id>525</structure-id>
    <sum-pixel-intensity>7534169088.0</sum-pixel-intensity>
    <sum-pixels>114624896.0</sum-pixels>
    <sum-projection-pixel-intensity>42352320.0</sum-projection-pixel-intensity>
    <sum-projection-pixels>179308.9375</sum-projection-pixels>
    <volume>0.1404154976</volume>
  </projection-structure-unionize>
  <projection-structure-unionize>
    <hemisphere-id>2</hemisphere-id>
    <id>631730673</id>
    <is-injection>false</is-injection>
    <max-voxel-density>0.0</max-voxel-density>
    <max-voxel-x>0</max-voxel-x>
    <max-voxel-y>0</max-voxel-y>
    <max-voxel-z>0</max-voxel-z>
    <normalized-projection-volume>0.0</normalized-projection-volume>
    <projection-density>0.0</projection-density>
    <projection-energy>0.0</projection-energy>
    <projection-intensity>0.0</projection-intensity>
    <projection-volume>0.0</projection-volume>
    <section-data-set-id>100141993</section-data-set-id>
    <structure-id>393</structure-id>
    <sum-pixel-intensity>261090016.0</sum-pixel-intensity>
    <sum-pixels>3960900.0</sum-pixels>
    <sum-projection-pixel-intensity>0.0</sum-projection-pixel-intensity>
    <sum-projection-pixels>0.0</sum-projection-pixels>
    <volume>0.0048521025</volume>
  </projection-structure-unionize>
  <projection-structure-unionize>
    <hemisphere-id>3</hemisphere-id>
    <id>631732140</id>
    <is-injection>false</is-injection>
    <max-voxel-density>0.433639705181122</max-voxel-density>
    <max-voxel-x>12400</max-voxel-x>
    <max-voxel-y>7060</max-voxel-y>
    <max-voxel-z>6070</max-voxel-z>
    <normalized-projection-volume>0.00183021177429722</normalized-projection-volume>
    <projection-density>0.000732274583501172</projection-density>
    <projection-energy>0.173993531682405</projection-energy>
    <projection-intensity>237.606951821955</projection-intensity>
    <projection-volume>0.000413158989550781</projection-volume>
    <section-data-set-id>100141993</section-data-set-id>
    <structure-id>83</structure-id>
    <sum-pixel-intensity>22087836672.0</sum-pixel-intensity>
    <sum-pixels>460582208.0</sum-pixels>
    <sum-projection-pixel-intensity>80138325.0</sum-projection-pixel-intensity>
    <sum-projection-pixels>337272.64453125</sum-projection-pixels>
    <volume>0.5642132048</volume>
  </projection-structure-unionize>
  <projection-structure-unionize>
    <hemisphere-id>2</hemisphere-id>
    <id>631730427</id>
    <is-injection>false</is-injection>
    <max-voxel-density>0.308633118867874</max-voxel-density>
    <max-voxel-x>7420</max-voxel-x>
    <max-voxel-y>3360</max-voxel-y>
    <max-voxel-z>6030</max-voxel-z>
    <normalized-projection-volume>0.000250157079976843</normalized-projection-volume>
    <projection-density>0.000600110623054206</projection-density>
    <projection-energy>0.0926608145236969</projection-energy>
    <projection-intensity>154.406219482422</projection-intensity>
    <projection-volume>5.64714137695312e-05</projection-volume>
    <section-data-set-id>100141993</section-data-set-id>
    <structure-id>50</structure-id>
    <sum-pixel-intensity>3487271936.0</sum-pixel-intensity>
    <sum-pixels>76817696.0</sum-pixels>
    <sum-projection-pixel-intensity>7117990.0</sum-projection-pixel-intensity>
    <sum-projection-pixels>46099.11328125</sum-projection-pixels>
    <volume>0.0941016776</volume>
  </projection-structure-unionize>
  <projection-structure-unionize>
    <hemisphere-id>2</hemisphere-id>
    <id>631730490</id>
    <is-injection>false</is-injection>
    <max-voxel-density>0.697318196296692</max-voxel-density>
    <max-voxel-x>9210</max-voxel-x>
    <max-voxel-y>5920</max-voxel-y>
    <max-voxel-z>6700</max-voxel-z>
    <normalized-projection-volume>0.126790989625011</normalized-projection-volume>
    <projection-density>0.0219726283103228</projection-density>
    <projection-energy>4.36814069747925</projection-energy>
    <projection-intensity>198.799194335938</projection-intensity>
    <projection-volume>0.0286222818</projection-volume>
    <section-data-set-id>100141993</section-data-set-id>
    <structure-id>146</structure-id>
    <sum-pixel-intensity>49304342528.0</sum-pixel-intensity>
    <sum-pixels>1063374272.0</sum-pixels>
    <sum-projection-pixel-intensity>4644968448.0</sum-projection-pixel-intensity>
    <sum-projection-pixels>23365128.0</sum-projection-pixels>
    <volume>1.3026334832</volume>
  </projection-structure-unionize>
  <projection-structure-unionize>
    <hemisphere-id>3</hemisphere-id>
    <id>631732705</id>
    <is-injection>false</is-injection>
    <max-voxel-density>0.324999839067459</max-voxel-density>
    <max-voxel-x>12140</max-voxel-x>
    <max-voxel-y>5520</max-voxel-y>
    <max-voxel-z>3160</max-voxel-z>
    <normalized-projection-volume>0.000480440082632775</normalized-projection-volume>
    <projection-density>0.000213076441497177</projection-density>
    <projection-energy>0.0336050354743064</projection-energy>
    <projection-intensity>157.71351932753</projection-intensity>
    <projection-volume>0.000108456377490234</projection-volume>
    <section-data-set-id>100141993</section-data-set-id>
    <structure-id>153</structure-id>
    <sum-pixel-intensity>8733244928.0</sum-pixel-intensity>
    <sum-pixels>415512000.0</sum-pixels>
    <sum-projection-pixel-intensity>13963295.5</sum-projection-pixel-intensity>
    <sum-projection-pixels>88535.818359375</sum-projection-pixels>
    <volume>0.5090022</volume>
  </projection-structure-unionize>
  <projection-structure-unionize>
    <hemisphere-id>1</hemisphere-id>
    <id>631731236</id>
    <is-injection>false</is-injection>
    <max-voxel-density>0.00239625526592135</max-voxel-density>
    <max-voxel-x>8610</max-voxel-x>
    <max-voxel-y>5880</max-voxel-y>
    <max-voxel-z>5570</max-voxel-z>
    <normalized-projection-volume>2.77233203573324e-08</normalized-projection-volume>
    <projection-density>1.65810561725266e-07</projection-density>
    <projection-energy>1.66473801073153e-05</projection-energy>
    <projection-intensity>100.399993896484</projection-intensity>
    <projection-volume>6.25836812257767e-09</projection-volume>
    <section-data-set-id>100141993</section-data-set-id>
    <structure-id>607344838</structure-id>
    <sum-pixel-intensity>2957563392.0</sum-pixel-intensity>
    <sum-pixels>30811500.0</sum-pixels>
    <sum-projection-pixel-intensity>512.930725097656</sum-projection-pixel-intensity>
    <sum-projection-pixels>5.1088719367981</sum-projection-pixels>
    <volume>0.0377440875</volume>
  </projection-structure-unionize>
  <projection-structure-unionize>
    <hemisphere-id>3</hemisphere-id>
    <id>631732285</id>
    <is-injection>false</is-injection>
    <max-voxel-density>0.0</max-voxel-density>
    <max-voxel-x>0</max-voxel-x>
    <max-voxel-y>0</max-voxel-y>
    <max-voxel-z>0</max-voxel-z>
    <normalized-projection-volume>0.0</normalized-projection-volume>
    <projection-density>0.0</projection-density>
    <projection-energy>0.0</projection-energy>
    <projection-intensity>0.0</projection-intensity>
    <projection-volume>0.0</projection-volume>
    <section-data-set-id>100141993</section-data-set-id>
    <structure-id>312782562</structure-id>
    <sum-pixel-intensity>38356256768.0</sum-pixel-intensity>
    <sum-pixels>319714208.0</sum-pixels>
    <sum-projection-pixel-intensity>0.0</sum-projection-pixel-intensity>
    <sum-projection-pixels>0.0</sum-projection-pixels>
    <volume>0.3916499048</volume>
  </projection-structure-unionize>
  <projection-structure-unionize>
    <hemisphere-id>2</hemisphere-id>
    <id>631730808</id>
    <is-injection>false</is-injection>
    <max-voxel-density>0.400929033756256</max-voxel-density>
    <max-voxel-x>5940</max-voxel-x>
    <max-voxel-y>6630</max-voxel-y>
    <max-voxel-z>8020</max-voxel-z>
    <normalized-projection-volume>0.00185410966884862</normalized-projection-volume>
    <projection-density>0.00237661585455992</projection-density>
    <projection-energy>0.471896008878427</projection-energy>
    <projection-intensity>198.557965509242</projection-intensity>
    <projection-volume>0.000418553791455078</projection-volume>
    <section-data-set-id>100141993</section-data-set-id>
    <structure-id>619</structure-id>
    <sum-pixel-intensity>13476760576.0</sum-pixel-intensity>
    <sum-pixels>143766004.0</sum-pixels>
    <sum-projection-pixel-intensity>67842603.5</sum-projection-pixel-intensity>
    <sum-projection-pixels>341676.564453125</sum-projection-pixels>
    <volume>0.1761133549</volume>
  </projection-structure-unionize>
  <projection-structure-unionize>
    <hemisphere-id>3</hemisphere-id>
    <id>631732211</id>
    <is-injection>false</is-injection>
    <max-voxel-density>0.2709059715271</max-voxel-density>
    <max-voxel-x>7410</max-voxel-x>
    <max-voxel-y>3360</max-voxel-y>
    <max-voxel-z>6030</max-voxel-z>
    <normalized-projection-volume>0.00038167701417325</normalized-projection-volume>
    <projection-density>0.000226709279669705</projection-density>
    <projection-energy>0.0364388764745192</projection-energy>
    <projection-intensity>160.729532234443</projection-intensity>
    <projection-volume>8.61612255615234e-05</projection-volume>
    <section-data-set-id>100141993</section-data-set-id>
    <structure-id>186</structure-id>
    <sum-pixel-intensity>12864819200.0</sum-pixel-intensity>
    <sum-pixels>310246208.0</sum-pixels>
    <sum-projection-pixel-intensity>11305023.25</sum-projection-pixel-intensity>
    <sum-projection-pixels>70335.6943359375</sum-projection-pixels>
    <volume>0.3800516048</volume>
  </projection-structure-unionize>
  <projection-structure-unionize>
    <hemisphere-id>2</hemisphere-id>
    <id>631730889</id>
    <is-injection>false</is-injection>
    <max-voxel-density>0.586229503154755</max-voxel-density>
    <max-voxel-x>6910</max-voxel-x>
    <max-voxel-y>4610</max-voxel-y>
    <max-voxel-z>6850</max-voxel-z>
    <normalized-projection-volume>0.0316456502426551</normalized-projection-volume>
    <projection-density>0.00787961762398481</projection-density>
    <projection-energy>2.25610828399658</projection-energy>
    <projection-intensity>286.322052001953</projection-intensity>
    <projection-volume>0.0071438098375</projection-volume>
    <section-data-set-id>100141993</section-data-set-id>
    <structure-id>733</structure-id>
    <sum-pixel-intensity>55736508416.0</sum-pixel-intensity>
    <sum-pixels>740097024.0</sum-pixels>
    <sum-projection-pixel-intensity>1669739008.0</sum-projection-pixel-intensity>
    <sum-projection-pixels>5831681.5</sum-projection-pixels>
    <volume>0.9066188544</volume>
  </projection-structure-unionize>
  <projection-structure-unionize>
    <hemisphere-id>2</hemisphere-id>
    <id>631730721</id>
    <is-injection>false</is-injection>
    <max-voxel-density>0.0</max-voxel-density>
    <max-voxel-x>0</max-voxel-x>
    <max-voxel-y>0</max-voxel-y>
    <max-voxel-z>0</max-voxel-z>
    <normalized-projection-volume>0.0</normalized-projection-volume>
    <projection-density>0.0</projection-density>
    <projection-energy>0.0</projection-energy>
    <projection-intensity>0.0</projection-intensity>
    <projection-volume>0.0</projection-volume>
    <section-data-set-id>100141993</section-data-set-id>
    <structure-id>478</structure-id>
    <sum-pixel-intensity>22228920320.0</sum-pixel-intensity>
    <sum-pixels>237633296.0</sum-pixels>
    <sum-projection-pixel-intensity>0.0</sum-projection-pixel-intensity>
    <sum-projection-pixels>0.0</sum-projection-pixels>
    <volume>0.2911007876</volume>
  </projection-structure-unionize>
  <projection-structure-unionize>
    <hemisphere-id>1</hemisphere-id>
    <id>631731670</id>
    <is-injection>false</is-injection>
    <max-voxel-density>0.65164852142334</max-voxel-density>
    <max-voxel-x>6930</max-voxel-x>
    <max-voxel-y>4640</max-voxel-y>
    <max-voxel-z>4800</max-voxel-z>
    <normalized-projection-volume>0.0112443456274806</normalized-projection-volume>
    <projection-density>0.00563580589368939</projection-density>
    <projection-energy>1.92516887187958</projection-energy>
    <projection-intensity>341.596038818359</projection-intensity>
    <projection-volume>0.0025383414875</projection-volume>
    <section-data-set-id>100141993</section-data-set-id>
    <structure-id>629</structure-id>
    <sum-pixel-intensity>23508207616.0</sum-pixel-intensity>
    <sum-pixels>367669792.0</sum-pixels>
    <sum-projection-pixel-intensity>707826432.0</sum-projection-pixel-intensity>
    <sum-projection-pixels>2072115.5</sum-projection-pixels>
    <volume>0.4503954952</volume>
  </projection-structure-unionize>
  <projection-structure-unionize>
    <hemisphere-id>3</hemisphere-id>
    <id>631732654</id>
    <is-injection>false</is-injection>
    <max-voxel-density>0.0</max-voxel-density>
    <max-voxel-x>0</max-voxel-x>
    <max-voxel-y>0</max-voxel-y>
    <max-voxel-z>0</max-voxel-z>
    <normalized-projection-volume>0.0</normalized-projection-volume>
    <projection-density>0.0</projection-density>
    <projection-energy>0.0</projection-energy>
    <projection-intensity>0.0</projection-intensity>
    <projection-volume>0.0</projection-volume>
    <section-data-set-id>100141993</section-data-set-id>
    <structure-id>847</structure-id>
    <sum-pixel-intensity>79811989504.0</sum-pixel-intensity>
    <sum-pixels>642502784.0</sum-pixels>
    <sum-projection-pixel-intensity>0.0</sum-projection-pixel-intensity>
    <sum-projection-pixels>0.0</sum-projection-pixels>
    <volume>0.7870659104</volume>
  </projection-structure-unionize>
  <projection-structure-unionize>
    <hemisphere-id>3</hemisphere-id>
    <id>631732742</id>
    <is-injection>false</is-injection>
    <max-voxel-density>0.283383280038834</max-voxel-density>
    <max-voxel-x>6970</max-voxel-x>
    <max-voxel-y>3510</max-voxel-y>
    <max-voxel-z>640</max-voxel-z>
    <normalized-projection-volume>0.000321568956310831</normalized-projection-volume>
    <projection-density>0.000230777982467515</projection-density>
    <projection-energy>0.0314381773762441</projection-energy>
    <projection-intensity>136.226935689887</projection-intensity>
    <projection-volume>7.25922032226562e-05</projection-volume>
    <section-data-set-id>100141993</section-data-set-id>
    <structure-id>959</structure-id>
    <sum-pixel-intensity>14746337280.0</sum-pixel-intensity>
    <sum-pixels>256779008.0</sum-pixels>
    <sum-projection-pixel-intensity>8072664.0</sum-projection-pixel-intensity>
    <sum-projection-pixels>59258.94140625</sum-projection-pixels>
    <volume>0.3145542848</volume>
  </projection-structure-unionize>
  <projection-structure-unionize>
    <hemisphere-id>1</hemisphere-id>
    <id>631731695</id>
    <is-injection>false</is-injection>
    <max-voxel-density>0.0</max-voxel-density>
    <max-voxel-x>0</max-voxel-x>
    <max-voxel-y>0</max-voxel-y>
    <max-voxel-z>0</max-voxel-z>
    <normalized-projection-volume>0.0</normalized-projection-volume>
    <projection-density>0.0</projection-density>
    <projection-energy>0.0</projection-energy>
    <projection-intensity>0.0</projection-intensity>
    <projection-volume>0.0</projection-volume>
    <section-data-set-id>100141993</section-data-set-id>
    <structure-id>598</structure-id>
    <sum-pixel-intensity>860064000.0</sum-pixel-intensity>
    <sum-pixels>20722500.0</sum-pixels>
    <sum-projection-pixel-intensity>0.0</sum-projection-pixel-intensity>
    <sum-projection-pixels>0.0</sum-projection-pixels>
    <volume>0.0253850625</volume>
  </projection-structure-unionize>
  <projection-structure-unionize>
    <hemisphere-id>1</hemisphere-id>
    <id>631731700</id>
    <is-injection>false</is-injection>
    <max-voxel-density>0.56387335062027</max-voxel-density>
    <max-voxel-x>9320</max-voxel-x>
    <max-voxel-y>4090</max-voxel-y>
    <max-voxel-z>5690</max-voxel-z>
    <normalized-projection-volume>0.00366632296529184</normalized-projection-volume>
    <projection-density>0.0180509444326162</projection-density>
    <projection-energy>2.84220671653748</projection-energy>
    <projection-intensity>157.454742431641</projection-intensity>
    <projection-volume>0.0008276497359375</projection-volume>
    <section-data-set-id>100141993</section-data-set-id>
    <structure-id>591</structure-id>
    <sum-pixel-intensity>1230632448.0</sum-pixel-intensity>
    <sum-pixels>37429200.0</sum-pixels>
    <sum-projection-pixel-intensity>106381528.0</sum-projection-pixel-intensity>
    <sum-projection-pixels>675632.4375</sum-projection-pixels>
    <volume>0.04585077</volume>
  </projection-structure-unionize>
  <projection-structure-unionize>
    <hemisphere-id>2</hemisphere-id>
    <id>631730579</id>
    <is-injection>false</is-injection>
    <max-voxel-density>0.294067353010178</max-voxel-density>
    <max-voxel-x>6200</max-voxel-x>
    <max-voxel-y>6920</max-voxel-y>
    <max-voxel-z>8010</max-voxel-z>
    <normalized-projection-volume>0.000676545556239419</normalized-projection-volume>
    <projection-density>0.00185218744445592</projection-density>
    <projection-energy>0.348771870136261</projection-energy>
    <projection-intensity>188.302673339844</projection-intensity>
    <projection-volume>0.000152725975390625</projection-volume>
    <section-data-set-id>100141993</section-data-set-id>
    <structure-id>268</structure-id>
    <sum-pixel-intensity>7394672128.0</sum-pixel-intensity>
    <sum-pixels>67311904.0</sum-pixels>
    <sum-projection-pixel-intensity>23476498.0</sum-projection-pixel-intensity>
    <sum-projection-pixels>124674.265625</sum-projection-pixels>
    <volume>0.0824570824</volume>
  </projection-structure-unionize>
  <projection-structure-unionize>
    <hemisphere-id>3</hemisphere-id>
    <id>631732360</id>
    <is-injection>false</is-injection>
    <max-voxel-density>0.0179520007222891</max-voxel-density>
    <max-voxel-x>13120</max-voxel-x>
    <max-voxel-y>5050</max-voxel-y>
    <max-voxel-z>6670</max-voxel-z>
    <normalized-projection-volume>4.44332460530895e-07</normalized-projection-volume>
    <projection-density>4.07762049887789e-06</projection-density>
    <projection-energy>1.01940508672599e-05</projection-energy>
    <projection-intensity>2.49999990682439</projection-intensity>
    <projection-volume>1.00305305099487e-07</projection-volume>
    <section-data-set-id>100141993</section-data-set-id>
    <structure-id>380</structure-id>
    <sum-pixel-intensity>215377348.0</sum-pixel-intensity>
    <sum-pixels>20080800.0</sum-pixels>
    <sum-projection-pixel-intensity>204.704696655273</sum-projection-pixel-intensity>
    <sum-projection-pixels>81.8818817138672</sum-projection-pixels>
    <volume>0.02459898</volume>
  </projection-structure-unionize>
  <projection-structure-unionize>
    <hemisphere-id>3</hemisphere-id>
    <id>631732847</id>
    <is-injection>false</is-injection>
    <max-voxel-density>0.556256830692291</max-voxel-density>
    <max-voxel-x>8210</max-voxel-x>
    <max-voxel-y>2440</max-voxel-y>
    <max-voxel-z>7450</max-voxel-z>
    <normalized-projection-volume>0.0277689793154231</normalized-projection-volume>
    <projection-density>0.00013334261203598</projection-density>
    <projection-energy>0.0194389219292934</projection-energy>
    <projection-intensity>145.781769477024</projection-intensity>
    <projection-volume>0.00626867535</projection-volume>
    <section-data-set-id>100141993</section-data-set-id>
    <structure-id>1089</structure-id>
    <sum-pixel-intensity>3145837025920.0</sum-pixel-intensity>
    <sum-pixels>38376974336.0</sum-pixels>
    <sum-projection-pixel-intensity>746007008.0</sum-projection-pixel-intensity>
    <sum-projection-pixels>5117286.0</sum-projection-pixels>
    <volume>47.0117935616</volume>
  </projection-structure-unionize>
  <projection-structure-unionize>
    <hemisphere-id>2</hemisphere-id>
    <id>631730888</id>
    <is-injection>false</is-injection>
    <max-voxel-density>0.0812475606799126</max-voxel-density>
    <max-voxel-x>7830</max-voxel-x>
    <max-voxel-y>5820</max-voxel-y>
    <max-voxel-z>5840</max-voxel-z>
    <normalized-projection-volume>1.13212691373599e-05</normalized-projection-volume>
    <projection-density>6.02432774030603e-05</projection-density>
    <projection-energy>0.00903185643255711</projection-energy>
    <projection-intensity>149.923049926758</projection-intensity>
    <projection-volume>2.55570649414062e-06</projection-volume>
    <section-data-set-id>100141993</section-data-set-id>
    <structure-id>732</structure-id>
    <sum-pixel-intensity>2637475584.0</sum-pixel-intensity>
    <sum-pixels>34631100.0</sum-pixels>
    <sum-projection-pixel-intensity>312783.125</sum-projection-pixel-intensity>
    <sum-projection-pixels>2086.291015625</sum-projection-pixels>
    <volume>0.0424230975</volume>
  </projection-structure-unionize>
  <projection-structure-unionize>
    <hemisphere-id>1</hemisphere-id>
    <id>631731449</id>
    <is-injection>false</is-injection>
    <max-voxel-density>0.503995358943939</max-voxel-density>
    <max-voxel-x>8010</max-voxel-x>
    <max-voxel-y>4910</max-voxel-y>
    <max-voxel-z>5640</max-voxel-z>
    <normalized-projection-volume>0.00253187134518812</normalized-projection-volume>
    <projection-density>0.00146628858055919</projection-density>
    <projection-energy>0.367307186126709</projection-energy>
    <projection-intensity>250.501312255859</projection-intensity>
    <projection-volume>0.0005715542984375</projection-volume>
    <section-data-set-id>100141993</section-data-set-id>
    <structure-id>946</structure-id>
    <sum-pixel-intensity>22623025152.0</sum-pixel-intensity>
    <sum-pixels>318201312.0</sum-pixels>
    <sum-projection-pixel-intensity>116877632.0</sum-projection-pixel-intensity>
    <sum-projection-pixels>466574.9375</sum-projection-pixels>
    <volume>0.3897966072</volume>
  </projection-structure-unionize>
  <projection-structure-unionize>
    <hemisphere-id>3</hemisphere-id>
    <id>631732615</id>
    <is-injection>false</is-injection>
    <max-voxel-density>0.0735871493816376</max-voxel-density>
    <max-voxel-x>11270</max-voxel-x>
    <max-voxel-y>6720</max-voxel-y>
    <max-voxel-z>7710</max-voxel-z>
    <normalized-projection-volume>4.01219032032749e-05</normalized-projection-volume>
    <projection-density>5.06559664081788e-06</projection-density>
    <projection-energy>0.000225408344572659</projection-energy>
    <projection-intensity>44.4978865384483</projection-intensity>
    <projection-volume>9.05727152404785e-06</projection-volume>
    <section-data-set-id>100141993</section-data-set-id>
    <structure-id>794</structure-id>
    <sum-pixel-intensity>2335070848.0</sum-pixel-intensity>
    <sum-pixels>1459589376.0</sum-pixels>
    <sum-projection-pixel-intensity>329003.625</sum-projection-pixel-intensity>
    <sum-projection-pixels>7393.69104003906</sum-projection-pixels>
    <volume>1.7879969856</volume>
  </projection-structure-unionize>
  <projection-structure-unionize>
    <hemisphere-id>2</hemisphere-id>
    <id>631731127</id>
    <is-injection>false</is-injection>
    <max-voxel-density>0.663955330848694</max-voxel-density>
    <max-voxel-x>11020</max-voxel-x>
    <max-voxel-y>6430</max-voxel-y>
    <max-voxel-z>6330</max-voxel-z>
    <normalized-projection-volume>0.0316995435794886</normalized-projection-volume>
    <projection-density>0.00494762929156423</projection-density>
    <projection-energy>1.11166131496429</projection-energy>
    <projection-intensity>224.685653686523</projection-intensity>
    <projection-volume>0.007155975925</projection-volume>
    <section-data-set-id>100141993</section-data-set-id>
    <structure-id>1048</structure-id>
    <sum-pixel-intensity>39294443520.0</sum-pixel-intensity>
    <sum-pixels>1180689280.0</sum-pixels>
    <sum-projection-pixel-intensity>1312526592.0</sum-projection-pixel-intensity>
    <sum-projection-pixels>5841613.0</sum-projection-pixels>
    <volume>1.446344368</volume>
  </projection-structure-unionize>
  <projection-structure-unionize>
    <hemisphere-id>2</hemisphere-id>
    <id>631731130</id>
    <is-injection>false</is-injection>
    <max-voxel-density>1.0</max-voxel-density>
    <max-voxel-x>9820</max-voxel-x>
    <max-voxel-y>4020</max-voxel-y>
    <max-voxel-z>6780</max-voxel-z>
    <normalized-projection-volume>0.299348191121283</normalized-projection-volume>
    <projection-density>0.137354373931885</projection-density>
    <projection-energy>80.9152526855469</projection-energy>
    <projection-intensity>589.098449707031</projection-intensity>
    <projection-volume>0.0675760029</projection-volume>
    <section-data-set-id>100141993</section-data-set-id>
    <structure-id>1052</structure-id>
    <sum-pixel-intensity>60810919936.0</sum-pixel-intensity>
    <sum-pixels>401618688.0</sum-pixels>
    <sum-projection-pixel-intensity>32497076224.0</sum-projection-pixel-intensity>
    <sum-projection-pixels>55164084.0</sum-projection-pixels>
    <volume>0.4919828928</volume>
  </projection-structure-unionize>
  <projection-structure-unionize>
    <hemisphere-id>3</hemisphere-id>
    <id>631732191</id>
    <is-injection>false</is-injection>
    <max-voxel-density>0.316999942064285</max-voxel-density>
    <max-voxel-x>6530</max-voxel-x>
    <max-voxel-y>3580</max-voxel-y>
    <max-voxel-z>6890</max-voxel-z>
    <normalized-projection-volume>0.00014002514138994</normalized-projection-volume>
    <projection-density>2.820608068963e-05</projection-density>
    <projection-energy>0.00568456444730674</projection-energy>
    <projection-intensity>201.536842706285</projection-intensity>
    <projection-volume>3.16098097175598e-05</projection-volume>
    <section-data-set-id>100141993</section-data-set-id>
    <structure-id>155</structure-id>
    <sum-pixel-intensity>64611860480.0</sum-pixel-intensity>
    <sum-pixels>914835584.0</sum-pixels>
    <sum-projection-pixel-intensity>5200441.8359375</sum-projection-pixel-intensity>
    <sum-projection-pixels>25803.9263000488</sum-projection-pixels>
    <volume>1.1206735904</volume>
  </projection-structure-unionize>
  <projection-structure-unionize>
    <hemisphere-id>3</hemisphere-id>
    <id>631732330</id>
    <is-injection>true</is-injection>
    <max-voxel-density>1.0</max-voxel-density>
    <max-voxel-x>8660</max-voxel-x>
    <max-voxel-y>4990</max-voxel-y>
    <max-voxel-z>7350</max-voxel-z>
    <normalized-projection-volume>0.998836445565931</normalized-projection-volume>
    <projection-density>0.986463507146239</projection-density>
    <projection-energy>4342.88828726021</projection-energy>
    <projection-intensity>4402.48245961358</projection-intensity>
    <projection-volume>0.225481150526953</projection-volume>
    <section-data-set-id>100141993</section-data-set-id>
    <structure-id>343</structure-id>
    <sum-pixel-intensity>811214359808.0</sum-pixel-intensity>
    <sum-pixels>186592047.242188</sum-pixels>
    <sum-projection-pixel-intensity>810348416464.0</sum-projection-pixel-intensity>
    <sum-projection-pixels>184066245.328125</sum-projection-pixels>
    <volume>0.22857525787168</volume>
  </projection-structure-unionize>
  <projection-structure-unionize>
    <hemisphere-id>3</hemisphere-id>
    <id>631732769</id>
    <is-injection>false</is-injection>
    <max-voxel-density>0.758385241031647</max-voxel-density>
    <max-voxel-x>3660</max-voxel-x>
    <max-voxel-y>3570</max-voxel-y>
    <max-voxel-z>8440</max-voxel-z>
    <normalized-projection-volume>0.0482059403625029</normalized-projection-volume>
    <projection-density>0.000869542722315776</projection-density>
    <projection-energy>0.180581543424322</projection-energy>
    <projection-intensity>207.674147330444</projection-intensity>
    <projection-volume>0.0108821929189941</projection-volume>
    <section-data-set-id>100141993</section-data-set-id>
    <structure-id>985</structure-id>
    <sum-pixel-intensity>1160577265408.0</sum-pixel-intensity>
    <sum-pixels>10216200496.0</sum-pixels>
    <sum-projection-pixel-intensity>1844857253.5</sum-projection-pixel-intensity>
    <sum-projection-pixels>8883422.79101562</sum-projection-pixels>
    <volume>12.5148456076</volume>
  </projection-structure-unionize>
  <projection-structure-unionize>
    <hemisphere-id>2</hemisphere-id>
    <id>631731237</id>
    <is-injection>false</is-injection>
    <max-voxel-density>1.0</max-voxel-density>
    <max-voxel-x>8300</max-voxel-x>
    <max-voxel-y>4420</max-voxel-y>
    <max-voxel-z>5800</max-voxel-z>
    <normalized-projection-volume>0.0264107250527826</normalized-projection-volume>
    <projection-density>0.661257326602936</projection-density>
    <projection-energy>1000.15002441406</projection-energy>
    <projection-intensity>1512.49743652344</projection-intensity>
    <projection-volume>0.00596205785</projection-volume>
    <section-data-set-id>100141993</section-data-set-id>
    <structure-id>549009211</structure-id>
    <sum-pixel-intensity>7863590400.0</sum-pixel-intensity>
    <sum-pixels>7360200.0</sum-pixels>
    <sum-projection-pixel-intensity>7361304064.0</sum-projection-pixel-intensity>
    <sum-projection-pixels>4866986.0</sum-projection-pixels>
    <volume>0.009016245</volume>
  </projection-structure-unionize>
  <projection-structure-unionize>
    <hemisphere-id>2</hemisphere-id>
    <id>631730462</id>
    <is-injection>false</is-injection>
    <max-voxel-density>0.275914639234543</max-voxel-density>
    <max-voxel-x>4560</max-voxel-x>
    <max-voxel-y>4950</max-voxel-y>
    <max-voxel-z>9770</max-voxel-z>
    <normalized-projection-volume>0.00100662085694506</normalized-projection-volume>
    <projection-density>0.000169317140370529</projection-density>
    <projection-energy>0.0272923571499779</projection-energy>
    <projection-intensity>161.19075180606</projection-intensity>
    <projection-volume>0.000227238433255005</projection-volume>
    <section-data-set-id>100141993</section-data-set-id>
    <structure-id>111</structure-id>
    <sum-pixel-intensity>84560733696.0</sum-pixel-intensity>
    <sum-pixels>1095581708.0</sum-pixels>
    <sum-projection-pixel-intensity>29901007.2617188</sum-projection-pixel-intensity>
    <sum-projection-pixels>185500.76184082</sum-projection-pixels>
    <volume>1.3420875923</volume>
  </projection-structure-unionize>
  <projection-structure-unionize>
    <hemisphere-id>1</hemisphere-id>
    <id>631731561</id>
    <is-injection>false</is-injection>
    <max-voxel-density>0.124826513230801</max-voxel-density>
    <max-voxel-x>10740</max-voxel-x>
    <max-voxel-y>5360</max-voxel-y>
    <max-voxel-z>4770</max-voxel-z>
    <normalized-projection-volume>5.79095866327974e-05</normalized-projection-volume>
    <projection-density>0.000219454610487446</projection-density>
    <projection-energy>0.0290566440671682</projection-energy>
    <projection-intensity>132.403884887695</projection-intensity>
    <projection-volume>1.30727310546875e-05</projection-volume>
    <section-data-set-id>100141993</section-data-set-id>
    <structure-id>798</structure-id>
    <sum-pixel-intensity>254555392.0</sum-pixel-intensity>
    <sum-pixels>48627900.0</sum-pixels>
    <sum-projection-pixel-intensity>1412963.625</sum-projection-pixel-intensity>
    <sum-projection-pixels>10671.6171875</sum-projection-pixels>
    <volume>0.0595691775</volume>
  </projection-structure-unionize>
  <projection-structure-unionize>
    <hemisphere-id>1</hemisphere-id>
    <id>631731994</id>
    <is-injection>false</is-injection>
    <max-voxel-density>0.157797649502754</max-voxel-density>
    <max-voxel-x>5370</max-voxel-x>
    <max-voxel-y>4550</max-voxel-y>
    <max-voxel-z>5680</max-voxel-z>
    <normalized-projection-volume>0.000438087195785882</normalized-projection-volume>
    <projection-density>8.76940574057617e-05</projection-density>
    <projection-energy>0.0124769717003528</projection-energy>
    <projection-intensity>142.278417368941</projection-intensity>
    <projection-volume>9.88954752056122e-05</projection-volume>
    <section-data-set-id>100141993</section-data-set-id>
    <structure-id>141</structure-id>
    <sum-pixel-intensity>63183869000.0</sum-pixel-intensity>
    <sum-pixels>920598300.0</sum-pixels>
    <sum-projection-pixel-intensity>11486278.9364929</sum-projection-pixel-intensity>
    <sum-projection-pixels>80731.0001678467</sum-projection-pixels>
    <volume>1.1277329175</volume>
  </projection-structure-unionize>
  <projection-structure-unionize>
    <hemisphere-id>1</hemisphere-id>
    <id>631731882</id>
    <is-injection>false</is-injection>
    <max-voxel-density>0.0</max-voxel-density>
    <max-voxel-x>0</max-voxel-x>
    <max-voxel-y>0</max-voxel-y>
    <max-voxel-z>0</max-voxel-z>
    <normalized-projection-volume>0.0</normalized-projection-volume>
    <projection-density>0.0</projection-density>
    <projection-energy>0.0</projection-energy>
    <projection-intensity>0.0</projection-intensity>
    <projection-volume>0.0</projection-volume>
    <section-data-set-id>100141993</section-data-set-id>
    <structure-id>296</structure-id>
    <sum-pixel-intensity>19900753920.0</sum-pixel-intensity>
    <sum-pixels>226023296.0</sum-pixels>
    <sum-projection-pixel-intensity>0.0</sum-projection-pixel-intensity>
    <sum-projection-pixels>0.0</sum-projection-pixels>
    <volume>0.2768785376</volume>
  </projection-structure-unionize>
  <projection-structure-unionize>
    <hemisphere-id>1</hemisphere-id>
    <id>631731849</id>
    <is-injection>false</is-injection>
    <max-voxel-density>0.39320981502533</max-voxel-density>
    <max-voxel-x>10370</max-voxel-x>
    <max-voxel-y>4100</max-voxel-y>
    <max-voxel-z>4750</max-voxel-z>
    <normalized-projection-volume>0.00107339693582542</normalized-projection-volume>
    <projection-density>6.4106519072026e-05</projection-density>
    <projection-energy>0.00999845160890958</projection-energy>
    <projection-intensity>155.966222369303</projection-intensity>
    <projection-volume>0.000242312720101929</projection-volume>
    <section-data-set-id>100141993</section-data-set-id>
    <structure-id>339</structure-id>
    <sum-pixel-intensity>402577875920.0</sum-pixel-intensity>
    <sum-pixels>3085587940.0</sum-pixels>
    <sum-projection-pixel-intensity>30851101.703125</sum-projection-pixel-intensity>
    <sum-projection-pixels>197806.302124023</sum-projection-pixels>
    <volume>3.7798452265</volume>
  </projection-structure-unionize>
  <projection-structure-unionize>
    <hemisphere-id>3</hemisphere-id>
    <id>631732900</id>
    <is-injection>false</is-injection>
    <max-voxel-density>0.13153201341629</max-voxel-density>
    <max-voxel-x>8140</max-voxel-x>
    <max-voxel-y>3760</max-voxel-y>
    <max-voxel-z>8170</max-voxel-z>
    <normalized-projection-volume>8.69683215040538e-06</normalized-projection-volume>
    <projection-density>8.58995066836643e-06</projection-density>
    <projection-energy>0.00141243369824965</projection-energy>
    <projection-intensity>164.42861580697</projection-intensity>
    <projection-volume>1.96325607452393e-06</projection-volume>
    <section-data-set-id>100141993</section-data-set-id>
    <structure-id>496345664</structure-id>
    <sum-pixel-intensity>11959762944.0</sum-pixel-intensity>
    <sum-pixels>186573600.0</sum-pixels>
    <sum-projection-pixel-intensity>263522.83984375</sum-projection-pixel-intensity>
    <sum-projection-pixels>1602.65802001953</sum-projection-pixels>
    <volume>0.22855266</volume>
  </projection-structure-unionize>
  <projection-structure-unionize>
    <hemisphere-id>3</hemisphere-id>
    <id>631732441</id>
    <is-injection>false</is-injection>
    <max-voxel-density>0.0</max-voxel-density>
    <max-voxel-x>0</max-voxel-x>
    <max-voxel-y>0</max-voxel-y>
    <max-voxel-z>0</max-voxel-z>
    <normalized-projection-volume>0.0</normalized-projection-volume>
    <projection-density>0.0</projection-density>
    <projection-energy>0.0</projection-energy>
    <projection-intensity>0.0</projection-intensity>
    <projection-volume>0.0</projection-volume>
    <section-data-set-id>100141993</section-data-set-id>
    <structure-id>530</structure-id>
    <sum-pixel-intensity>427736448.0</sum-pixel-intensity>
    <sum-pixels>33777000.0</sum-pixels>
    <sum-projection-pixel-intensity>0.0</sum-projection-pixel-intensity>
    <sum-projection-pixels>0.0</sum-projection-pixels>
    <volume>0.041376825</volume>
  </projection-structure-unionize>
  <projection-structure-unionize>
    <hemisphere-id>3</hemisphere-id>
    <id>631732219</id>
    <is-injection>false</is-injection>
    <max-voxel-density>0.0443498119711876</max-voxel-density>
    <max-voxel-x>12860</max-voxel-x>
    <max-voxel-y>7490</max-voxel-y>
    <max-voxel-z>5940</max-voxel-z>
    <normalized-projection-volume>3.03652949313706e-06</normalized-projection-volume>
    <projection-density>9.23160400994784e-06</projection-density>
    <projection-energy>0.00103770698082287</projection-energy>
    <projection-intensity>112.408090696335</projection-intensity>
    <projection-volume>6.85477754402161e-07</projection-volume>
    <section-data-set-id>100141993</section-data-set-id>
    <structure-id>198</structure-id>
    <sum-pixel-intensity>452053904.0</sum-pixel-intensity>
    <sum-pixels>60615000.0</sum-pixels>
    <sum-projection-pixel-intensity>62900.6086425781</sum-projection-pixel-intensity>
    <sum-projection-pixels>559.573677062988</sum-projection-pixels>
    <volume>0.074253375</volume>
  </projection-structure-unionize>
  <projection-structure-unionize>
    <hemisphere-id>1</hemisphere-id>
    <id>631731523</id>
    <is-injection>false</is-injection>
    <max-voxel-density>0.0355311706662178</max-voxel-density>
    <max-voxel-x>5630</max-voxel-x>
    <max-voxel-y>4460</max-voxel-y>
    <max-voxel-z>2000</max-voxel-z>
    <normalized-projection-volume>2.43249953571574e-06</normalized-projection-volume>
    <projection-density>1.90984919754555e-05</projection-density>
    <projection-energy>0.00264227157458663</projection-energy>
    <projection-intensity>138.349746704102</projection-intensity>
    <projection-volume>5.49121726989746e-07</projection-volume>
    <section-data-set-id>100141993</section-data-set-id>
    <structure-id>849</structure-id>
    <sum-pixel-intensity>1035939648.0</sum-pixel-intensity>
    <sum-pixels>23471100.0</sum-pixels>
    <sum-projection-pixel-intensity>62017.01953125</sum-projection-pixel-intensity>
    <sum-projection-pixels>448.262634277344</sum-projection-pixels>
    <volume>0.0287520975</volume>
  </projection-structure-unionize>
  <projection-structure-unionize>
    <hemisphere-id>1</hemisphere-id>
    <id>631731364</id>
    <is-injection>false</is-injection>
    <max-voxel-density>0.235759526491165</max-voxel-density>
    <max-voxel-x>10160</max-voxel-x>
    <max-voxel-y>4780</max-voxel-y>
    <max-voxel-z>2850</max-voxel-z>
    <normalized-projection-volume>0.0028011136772792</normalized-projection-volume>
    <projection-density>0.000857788429129869</projection-density>
    <projection-energy>0.153997272253036</projection-energy>
    <projection-intensity>179.528274536133</projection-intensity>
    <projection-volume>0.00063233408984375</projection-volume>
    <section-data-set-id>100141993</section-data-set-id>
    <structure-id>1049</structure-id>
    <sum-pixel-intensity>59955367936.0</sum-pixel-intensity>
    <sum-pixels>601769728.0</sum-pixels>
    <sum-projection-pixel-intensity>92670896.0</sum-projection-pixel-intensity>
    <sum-projection-pixels>516191.09375</sum-projection-pixels>
    <volume>0.7371679168</volume>
  </projection-structure-unionize>
  <projection-structure-unionize>
    <hemisphere-id>3</hemisphere-id>
    <id>631732284</id>
    <is-injection>false</is-injection>
    <max-voxel-density>0.0</max-voxel-density>
    <max-voxel-x>0</max-voxel-x>
    <max-voxel-y>0</max-voxel-y>
    <max-voxel-z>0</max-voxel-z>
    <normalized-projection-volume>0.0</normalized-projection-volume>
    <projection-density>0.0</projection-density>
    <projection-energy>0.0</projection-energy>
    <projection-intensity>0.0</projection-intensity>
    <projection-volume>0.0</projection-volume>
    <section-data-set-id>100141993</section-data-set-id>
    <structure-id>312782566</structure-id>
    <sum-pixel-intensity>19987944448.0</sum-pixel-intensity>
    <sum-pixels>201036608.0</sum-pixels>
    <sum-projection-pixel-intensity>0.0</sum-projection-pixel-intensity>
    <sum-projection-pixels>0.0</sum-projection-pixels>
    <volume>0.2462698448</volume>
  </projection-structure-unionize>
  <projection-structure-unionize>
    <hemisphere-id>3</hemisphere-id>
    <id>631732368</id>
    <is-injection>false</is-injection>
    <max-voxel-density>0.282176107168198</max-voxel-density>
    <max-voxel-x>7220</max-voxel-x>
    <max-voxel-y>320</max-voxel-y>
    <max-voxel-z>4210</max-voxel-z>
    <normalized-projection-volume>0.00142860941302651</normalized-projection-volume>
    <projection-density>0.000369079324252222</projection-density>
    <projection-energy>0.0583594963217378</projection-energy>
    <projection-intensity>158.121825003278</projection-intensity>
    <projection-volume>0.000322499740105438</projection-volume>
    <section-data-set-id>100141993</section-data-set-id>
    <structure-id>394</structure-id>
    <sum-pixel-intensity>62163899168.0</sum-pixel-intensity>
    <sum-pixels>713302200.0</sum-pixels>
    <sum-projection-pixel-intensity>41627957.1171875</sum-projection-pixel-intensity>
    <sum-projection-pixels>263265.093963623</sum-projection-pixels>
    <volume>0.873795195</volume>
  </projection-structure-unionize>
  <projection-structure-unionize>
    <hemisphere-id>1</hemisphere-id>
    <id>631730602</id>
    <is-injection>false</is-injection>
    <max-voxel-density>0.24100361764431</max-voxel-density>
    <max-voxel-x>7100</max-voxel-x>
    <max-voxel-y>340</max-voxel-y>
    <max-voxel-z>4140</max-voxel-z>
    <normalized-projection-volume>0.000644477662912117</normalized-projection-volume>
    <projection-density>0.000183385433674766</projection-density>
    <projection-energy>0.0314709009385758</projection-energy>
    <projection-intensity>171.610690707253</projection-intensity>
    <projection-volume>0.000145486846788025</projection-volume>
    <section-data-set-id>100141993</section-data-set-id>
    <structure-id>312782546</structure-id>
    <sum-pixel-intensity>68717956352.0</sum-pixel-intensity>
    <sum-pixels>647623808.0</sum-pixels>
    <sum-projection-pixel-intensity>20381304.7070312</sum-projection-pixel-intensity>
    <sum-projection-pixels>118764.772888184</sum-projection-pixels>
    <volume>0.7933391648</volume>
  </projection-structure-unionize>
  <projection-structure-unionize>
    <hemisphere-id>3</hemisphere-id>
    <id>631732395</id>
    <is-injection>false</is-injection>
    <max-voxel-density>0.0671038180589676</max-voxel-density>
    <max-voxel-x>7980</max-voxel-x>
    <max-voxel-y>1190</max-voxel-y>
    <max-voxel-z>7260</max-voxel-z>
    <normalized-projection-volume>5.77150631126532e-06</normalized-projection-volume>
    <projection-density>5.00191421111952e-05</projection-density>
    <projection-energy>0.00653525615023938</projection-energy>
    <projection-intensity>130.6551027147</projection-intensity>
    <projection-volume>1.3028818572998e-06</projection-volume>
    <section-data-set-id>100141993</section-data-set-id>
    <structure-id>441</structure-id>
    <sum-pixel-intensity>1059511584.0</sum-pixel-intensity>
    <sum-pixels>21263400.0</sum-pixels>
    <sum-projection-pixel-intensity>138961.765625</sum-projection-pixel-intensity>
    <sum-projection-pixels>1063.57702636719</sum-projection-pixels>
    <volume>0.026047665</volume>
  </projection-structure-unionize>
  <projection-structure-unionize>
    <hemisphere-id>3</hemisphere-id>
    <id>631732419</id>
    <is-injection>false</is-injection>
    <max-voxel-density>0.278611958026886</max-voxel-density>
    <max-voxel-x>2160</max-voxel-x>
    <max-voxel-y>3530</max-voxel-y>
    <max-voxel-z>5820</max-voxel-z>
    <normalized-projection-volume>0.00135115577905967</normalized-projection-volume>
    <projection-density>0.000657390796909995</projection-density>
    <projection-energy>0.0818512243307195</projection-energy>
    <projection-intensity>124.509233648317</projection-intensity>
    <projection-volume>0.000305015061230469</projection-volume>
    <section-data-set-id>100141993</section-data-set-id>
    <structure-id>484</structure-id>
    <sum-pixel-intensity>19584359424.0</sum-pixel-intensity>
    <sum-pixels>378757792.0</sum-pixels>
    <sum-projection-pixel-intensity>31001789.0</sum-projection-pixel-intensity>
    <sum-projection-pixels>248991.88671875</sum-projection-pixels>
    <volume>0.4639782952</volume>
  </projection-structure-unionize>
  <projection-structure-unionize>
    <hemisphere-id>2</hemisphere-id>
    <id>631731239</id>
    <is-injection>false</is-injection>
    <max-voxel-density>0.70254522562027</max-voxel-density>
    <max-voxel-x>10410</max-voxel-x>
    <max-voxel-y>5270</max-voxel-y>
    <max-voxel-z>6900</max-voxel-z>
    <normalized-projection-volume>0.0560818463984688</normalized-projection-volume>
    <projection-density>0.0714537054300308</projection-density>
    <projection-energy>23.4054222106934</projection-energy>
    <projection-intensity>327.560668945312</projection-intensity>
    <projection-volume>0.01266013</projection-volume>
    <section-data-set-id>100141993</section-data-set-id>
    <structure-id>549009215</structure-id>
    <sum-pixel-intensity>13615670272.0</sum-pixel-intensity>
    <sum-pixels>144636304.0</sum-pixels>
    <sum-projection-pixel-intensity>3385273856.0</sum-projection-pixel-intensity>
    <sum-projection-pixels>10334800.0</sum-projection-pixels>
    <volume>0.1771794724</volume>
  </projection-structure-unionize>
  <projection-structure-unionize>
    <hemisphere-id>1</hemisphere-id>
    <id>631731684</id>
    <is-injection>false</is-injection>
    <max-voxel-density>0.112838484346867</max-voxel-density>
    <max-voxel-x>7510</max-voxel-x>
    <max-voxel-y>2720</max-voxel-y>
    <max-voxel-z>5520</max-voxel-z>
    <normalized-projection-volume>3.31976341552791e-05</normalized-projection-volume>
    <projection-density>0.000284470588667318</projection-density>
    <projection-energy>0.0301726423203945</projection-energy>
    <projection-intensity>106.065948486328</projection-intensity>
    <projection-volume>7.49416060791015e-06</projection-volume>
    <section-data-set-id>100141993</section-data-set-id>
    <structure-id>611</structure-id>
    <sum-pixel-intensity>315166240.0</sum-pixel-intensity>
    <sum-pixels>21505500.0</sum-pixels>
    <sum-projection-pixel-intensity>648877.75</sum-projection-pixel-intensity>
    <sum-projection-pixels>6117.68212890625</sum-projection-pixels>
    <volume>0.0263442375</volume>
  </projection-structure-unionize>
  <projection-structure-unionize>
    <hemisphere-id>3</hemisphere-id>
    <id>631732507</id>
    <is-injection>false</is-injection>
    <max-voxel-density>0.211700782179832</max-voxel-density>
    <max-voxel-x>8230</max-voxel-x>
    <max-voxel-y>2310</max-voxel-y>
    <max-voxel-z>6930</max-voxel-z>
    <normalized-projection-volume>0.000292288721060779</normalized-projection-volume>
    <projection-density>0.000291259274523879</projection-density>
    <projection-energy>0.0430520792355433</projection-energy>
    <projection-intensity>147.813590849323</projection-intensity>
    <projection-volume>6.59823711914062e-05</projection-volume>
    <section-data-set-id>100141993</section-data-set-id>
    <structure-id>628</structure-id>
    <sum-pixel-intensity>16981041664.0</sum-pixel-intensity>
    <sum-pixels>184932000.0</sum-pixels>
    <sum-projection-pixel-intensity>7961707.1171875</sum-projection-pixel-intensity>
    <sum-projection-pixels>53863.16015625</sum-projection-pixels>
    <volume>0.2265417</volume>
  </projection-structure-unionize>
  <projection-structure-unionize>
    <hemisphere-id>1</hemisphere-id>
    <id>631730546</id>
    <is-injection>false</is-injection>
    <max-voxel-density>0.0</max-voxel-density>
    <max-voxel-x>0</max-voxel-x>
    <max-voxel-y>0</max-voxel-y>
    <max-voxel-z>0</max-voxel-z>
    <normalized-projection-volume>0.0</normalized-projection-volume>
    <projection-density>0.0</projection-density>
    <projection-energy>0.0</projection-energy>
    <projection-intensity>0.0</projection-intensity>
    <projection-volume>0.0</projection-volume>
    <section-data-set-id>100141993</section-data-set-id>
    <structure-id>312782624</structure-id>
    <sum-pixel-intensity>863834112.0</sum-pixel-intensity>
    <sum-pixels>12833100.0</sum-pixels>
    <sum-projection-pixel-intensity>0.0</sum-projection-pixel-intensity>
    <sum-projection-pixels>0.0</sum-projection-pixels>
    <volume>0.0157205475</volume>
  </projection-structure-unionize>
  <projection-structure-unionize>
    <hemisphere-id>1</hemisphere-id>
    <id>631731546</id>
    <is-injection>false</is-injection>
    <max-voxel-density>0.0871799886226654</max-voxel-density>
    <max-voxel-x>11020</max-voxel-x>
    <max-voxel-y>1710</max-voxel-y>
    <max-voxel-z>5050</max-voxel-z>
    <normalized-projection-volume>3.85182934010162e-05</normalized-projection-volume>
    <projection-density>1.19154719868675e-05</projection-density>
    <projection-energy>0.00214874115772545</projection-energy>
    <projection-intensity>180.332015991211</projection-intensity>
    <projection-volume>8.69526652832031e-06</projection-volume>
    <section-data-set-id>100141993</section-data-set-id>
    <structure-id>820</structure-id>
    <sum-pixel-intensity>94038228992.0</sum-pixel-intensity>
    <sum-pixels>595710912.0</sum-pixels>
    <sum-projection-pixel-intensity>1280028.5</sum-projection-pixel-intensity>
    <sum-projection-pixels>7098.1767578125</sum-projection-pixels>
    <volume>0.7297458672</volume>
  </projection-structure-unionize>
  <projection-structure-unionize>
    <hemisphere-id>2</hemisphere-id>
    <id>631730955</id>
    <is-injection>false</is-injection>
    <max-voxel-density>0.120957382023335</max-voxel-density>
    <max-voxel-x>5380</max-voxel-x>
    <max-voxel-y>1700</max-voxel-y>
    <max-voxel-z>9060</max-voxel-z>
    <normalized-projection-volume>5.39077827839395e-05</normalized-projection-volume>
    <projection-density>3.44432482961565e-05</projection-density>
    <projection-energy>0.0048778960481286</projection-energy>
    <projection-intensity>141.62126159668</projection-intensity>
    <projection-volume>1.21693485839844e-05</projection-volume>
    <section-data-set-id>100141993</section-data-set-id>
    <structure-id>838</structure-id>
    <sum-pixel-intensity>38588956672.0</sum-pixel-intensity>
    <sum-pixels>288421184.0</sum-pixels>
    <sum-projection-pixel-intensity>1406888.5</sum-projection-pixel-intensity>
    <sum-projection-pixels>9934.162109375</sum-projection-pixels>
    <volume>0.3533159504</volume>
  </projection-structure-unionize>
  <projection-structure-unionize>
    <hemisphere-id>3</hemisphere-id>
    <id>631732735</id>
    <is-injection>false</is-injection>
    <max-voxel-density>0.0344491600990295</max-voxel-density>
    <max-voxel-x>12350</max-voxel-x>
    <max-voxel-y>3230</max-voxel-y>
    <max-voxel-z>6510</max-voxel-z>
    <normalized-projection-volume>2.42746319301894e-06</normalized-projection-volume>
    <projection-density>3.98262161272892e-07</projection-density>
    <projection-energy>6.013908270261e-05</projection-energy>
    <projection-intensity>151.003757199525</projection-intensity>
    <projection-volume>5.47984803771973e-07</projection-volume>
    <section-data-set-id>100141993</section-data-set-id>
    <structure-id>951</structure-id>
    <sum-pixel-intensity>207444213760.0</sum-pixel-intensity>
    <sum-pixels>1123216256.0</sum-pixels>
    <sum-projection-pixel-intensity>67549.1953125</sum-projection-pixel-intensity>
    <sum-projection-pixels>447.334533691406</sum-projection-pixels>
    <volume>1.3759399136</volume>
  </projection-structure-unionize>
  <projection-structure-unionize>
    <hemisphere-id>1</hemisphere-id>
    <id>631732003</id>
    <is-injection>false</is-injection>
    <max-voxel-density>0.211348369717598</max-voxel-density>
    <max-voxel-x>5690</max-voxel-x>
    <max-voxel-y>3780</max-voxel-y>
    <max-voxel-z>5630</max-voxel-z>
    <normalized-projection-volume>0.00154257907952517</normalized-projection-volume>
    <projection-density>0.000708835374098271</projection-density>
    <projection-energy>0.0979415625333786</projection-energy>
    <projection-intensity>138.172515869141</projection-intensity>
    <projection-volume>0.0003482276875</projection-volume>
    <section-data-set-id>100141993</section-data-set-id>
    <structure-id>129</structure-id>
    <sum-pixel-intensity>4313383424.0</sum-pixel-intensity>
    <sum-pixels>401034592.0</sum-pixels>
    <sum-projection-pixel-intensity>39277956.0</sum-projection-pixel-intensity>
    <sum-projection-pixels>284267.5</sum-projection-pixels>
    <volume>0.4912673752</volume>
  </projection-structure-unionize>
  <projection-structure-unionize>
    <hemisphere-id>2</hemisphere-id>
    <id>631730898</id>
    <is-injection>false</is-injection>
    <max-voxel-density>0.999836444854736</max-voxel-density>
    <max-voxel-x>9910</max-voxel-x>
    <max-voxel-y>4230</max-voxel-y>
    <max-voxel-z>6790</max-voxel-z>
    <normalized-projection-volume>0.0739007149686187</normalized-projection-volume>
    <projection-density>0.0107348851948413</projection-density>
    <projection-energy>3.62618216948398</projection-energy>
    <projection-intensity>337.794219841917</projection-intensity>
    <projection-volume>0.0166826293832794</projection-volume>
    <section-data-set-id>100141993</section-data-set-id>
    <structure-id>752</structure-id>
    <sum-pixel-intensity>14684105936.0</sum-pixel-intensity>
    <sum-pixels>1268618408.0</sum-pixels>
    <sum-projection-pixel-intensity>4600241450.96875</sum-projection-pixel-intensity>
    <sum-projection-pixels>13618472.9659424</sum-projection-pixels>
    <volume>1.5540575498</volume>
  </projection-structure-unionize>
  <projection-structure-unionize>
    <hemisphere-id>1</hemisphere-id>
    <id>631731482</id>
    <is-injection>false</is-injection>
    <max-voxel-density>0.335006803274155</max-voxel-density>
    <max-voxel-x>9720</max-voxel-x>
    <max-voxel-y>4110</max-voxel-y>
    <max-voxel-z>910</max-voxel-z>
    <normalized-projection-volume>0.00433515764897251</normalized-projection-volume>
    <projection-density>0.000155770737276395</projection-density>
    <projection-energy>0.0249383567377945</projection-energy>
    <projection-intensity>160.096544279331</projection-intensity>
    <projection-volume>0.000978635029533991</projection-volume>
    <section-data-set-id>100141993</section-data-set-id>
    <structure-id>909</structure-id>
    <sum-pixel-intensity>358547744768.0</sum-pixel-intensity>
    <sum-pixels>5128599584.0</sum-pixels>
    <sum-projection-pixel-intensity>127898845.991096</sum-projection-pixel-intensity>
    <sum-projection-pixels>798885.738395095</sum-projection-pixels>
    <volume>6.2825344904</volume>
  </projection-structure-unionize>
  <projection-structure-unionize>
    <hemisphere-id>3</hemisphere-id>
    <id>631732606</id>
    <is-injection>false</is-injection>
    <max-voxel-density>0.0880858451128006</max-voxel-density>
    <max-voxel-x>7870</max-voxel-x>
    <max-voxel-y>6500</max-voxel-y>
    <max-voxel-z>7790</max-voxel-z>
    <normalized-projection-volume>9.63929946001974e-05</normalized-projection-volume>
    <projection-density>2.04178444332234e-05</projection-density>
    <projection-energy>0.00285257057226555</projection-energy>
    <projection-intensity>139.709682948898</projection-intensity>
    <projection-volume>2.17601224121094e-05</projection-volume>
    <section-data-set-id>100141993</section-data-set-id>
    <structure-id>780</structure-id>
    <sum-pixel-intensity>70489108480.0</sum-pixel-intensity>
    <sum-pixels>869992192.0</sum-pixels>
    <sum-projection-pixel-intensity>2481714.125</sum-projection-pixel-intensity>
    <sum-projection-pixels>17763.365234375</sum-projection-pixels>
    <volume>1.0657404352</volume>
  </projection-structure-unionize>
  <projection-structure-unionize>
    <hemisphere-id>3</hemisphere-id>
    <id>631732936</id>
    <is-injection>false</is-injection>
    <max-voxel-density>0.57232528924942</max-voxel-density>
    <max-voxel-x>10420</max-voxel-x>
    <max-voxel-y>5500</max-voxel-y>
    <max-voxel-z>7430</max-voxel-z>
    <normalized-projection-volume>0.00428374738281353</normalized-projection-volume>
    <projection-density>0.019708885601107</projection-density>
    <projection-energy>4.60960879296742</projection-energy>
    <projection-intensity>233.884801315631</projection-intensity>
    <projection-volume>0.000967029479882812</projection-volume>
    <section-data-set-id>100141993</section-data-set-id>
    <structure-id>549009227</structure-id>
    <sum-pixel-intensity>1998771840.0</sum-pixel-intensity>
    <sum-pixels>40053600.0</sum-pixels>
    <sum-projection-pixel-intensity>184631426.75</sum-projection-pixel-intensity>
    <sum-projection-pixels>789411.8203125</sum-projection-pixels>
    <volume>0.04906566</volume>
  </projection-structure-unionize>
  <projection-structure-unionize>
    <hemisphere-id>2</hemisphere-id>
    <id>631730805</id>
    <is-injection>false</is-injection>
    <max-voxel-density>0.718350172042847</max-voxel-density>
    <max-voxel-x>9760</max-voxel-x>
    <max-voxel-y>3780</max-voxel-y>
    <max-voxel-z>6970</max-voxel-z>
    <normalized-projection-volume>0.0289220194292411</normalized-projection-volume>
    <projection-density>0.0214786548167467</projection-density>
    <projection-energy>4.71114540100098</projection-energy>
    <projection-intensity>219.340789794922</projection-intensity>
    <projection-volume>0.006528967025</projection-volume>
    <section-data-set-id>100141993</section-data-set-id>
    <structure-id>616</structure-id>
    <sum-pixel-intensity>19226208256.0</sum-pixel-intensity>
    <sum-pixels>248142592.0</sum-pixels>
    <sum-projection-pixel-intensity>1169035776.0</sum-projection-pixel-intensity>
    <sum-projection-pixels>5329769.0</sum-projection-pixels>
    <volume>0.3039746752</volume>
  </projection-structure-unionize>
  <projection-structure-unionize>
    <hemisphere-id>1</hemisphere-id>
    <id>631731562</id>
    <is-injection>false</is-injection>
    <max-voxel-density>0.547302782535553</max-voxel-density>
    <max-voxel-x>7520</max-voxel-x>
    <max-voxel-y>5120</max-voxel-y>
    <max-voxel-z>4720</max-voxel-z>
    <normalized-projection-volume>0.00234630114534986</normalized-projection-volume>
    <projection-density>0.000533876416739076</projection-density>
    <projection-energy>0.100001387298107</projection-energy>
    <projection-intensity>187.31184387207</projection-intensity>
    <projection-volume>0.0005296629734375</projection-volume>
    <section-data-set-id>100141993</section-data-set-id>
    <structure-id>797</structure-id>
    <sum-pixel-intensity>52877704192.0</sum-pixel-intensity>
    <sum-pixels>809883904.0</sum-pixels>
    <sum-projection-pixel-intensity>80989512.0</sum-projection-pixel-intensity>
    <sum-projection-pixels>432377.9375</sum-projection-pixels>
    <volume>0.9921077824</volume>
  </projection-structure-unionize>
  <projection-structure-unionize>
    <hemisphere-id>1</hemisphere-id>
    <id>631731791</id>
    <is-injection>false</is-injection>
    <max-voxel-density>0.0896133705973625</max-voxel-density>
    <max-voxel-x>7710</max-voxel-x>
    <max-voxel-y>780</max-voxel-y>
    <max-voxel-z>5570</max-voxel-z>
    <normalized-projection-volume>7.99935870171505e-05</normalized-projection-volume>
    <projection-density>3.23389431287069e-05</projection-density>
    <projection-energy>0.00441354280337691</projection-energy>
    <projection-intensity>136.477630615234</projection-intensity>
    <projection-volume>1.80580575683594e-05</projection-volume>
    <section-data-set-id>100141993</section-data-set-id>
    <structure-id>430</structure-id>
    <sum-pixel-intensity>48780996608.0</sum-pixel-intensity>
    <sum-pixels>455836512.0</sum-pixels>
    <sum-projection-pixel-intensity>2011853.875</sum-projection-pixel-intensity>
    <sum-projection-pixels>14741.271484375</sum-projection-pixels>
    <volume>0.5583997272</volume>
  </projection-structure-unionize>
  <projection-structure-unionize>
    <hemisphere-id>3</hemisphere-id>
    <id>631732352</id>
    <is-injection>false</is-injection>
    <max-voxel-density>0.734437108039856</max-voxel-density>
    <max-voxel-x>11330</max-voxel-x>
    <max-voxel-y>6350</max-voxel-y>
    <max-voxel-z>6870</max-voxel-z>
    <normalized-projection-volume>0.407647201278605</normalized-projection-volume>
    <projection-density>0.00477257951356814</projection-density>
    <projection-energy>1.29152050572958</projection-energy>
    <projection-intensity>270.612674353118</projection-intensity>
    <projection-volume>0.0920238346942909</projection-volume>
    <section-data-set-id>100141993</section-data-set-id>
    <structure-id>370</structure-id>
    <sum-pixel-intensity>875080702624.0</sum-pixel-intensity>
    <sum-pixels>15740229680.0</sum-pixels>
    <sum-projection-pixel-intensity>20328829396.6133</sum-projection-pixel-intensity>
    <sum-projection-pixels>75121497.7096252</sum-projection-pixels>
    <volume>19.281781358</volume>
  </projection-structure-unionize>
  <projection-structure-unionize>
    <hemisphere-id>3</hemisphere-id>
    <id>631732625</id>
    <is-injection>false</is-injection>
    <max-voxel-density>0.504311382770538</max-voxel-density>
    <max-voxel-x>5420</max-voxel-x>
    <max-voxel-y>5210</max-voxel-y>
    <max-voxel-z>6490</max-voxel-z>
    <normalized-projection-volume>0.00884489283436378</normalized-projection-volume>
    <projection-density>0.00134305071316082</projection-density>
    <projection-energy>0.269498547317266</projection-energy>
    <projection-intensity>200.661482605531</projection-intensity>
    <projection-volume>0.00199667985828247</projection-volume>
    <section-data-set-id>100141993</section-data-set-id>
    <structure-id>809</structure-id>
    <sum-pixel-intensity>82972127712.0</sum-pixel-intensity>
    <sum-pixels>1213612208.0</sum-pixels>
    <sum-projection-pixel-intensity>327066727.0625</sum-projection-pixel-intensity>
    <sum-projection-pixels>1629942.74145508</sum-projection-pixels>
    <volume>1.4866749548</volume>
  </projection-structure-unionize>
  <projection-structure-unionize>
    <hemisphere-id>1</hemisphere-id>
    <id>631731785</id>
    <is-injection>false</is-injection>
    <max-voxel-density>0.0</max-voxel-density>
    <max-voxel-x>0</max-voxel-x>
    <max-voxel-y>0</max-voxel-y>
    <max-voxel-z>0</max-voxel-z>
    <normalized-projection-volume>0.0</normalized-projection-volume>
    <projection-density>0.0</projection-density>
    <projection-energy>0.0</projection-energy>
    <projection-intensity>0.0</projection-intensity>
    <projection-volume>0.0</projection-volume>
    <section-data-set-id>100141993</section-data-set-id>
    <structure-id>441</structure-id>
    <sum-pixel-intensity>566387712.0</sum-pixel-intensity>
    <sum-pixels>10631700.0</sum-pixels>
    <sum-projection-pixel-intensity>0.0</sum-projection-pixel-intensity>
    <sum-projection-pixels>0.0</sum-projection-pixels>
    <volume>0.0130238325</volume>
  </projection-structure-unionize>
  <projection-structure-unionize>
    <hemisphere-id>3</hemisphere-id>
    <id>631732160</id>
    <is-injection>false</is-injection>
    <max-voxel-density>0.272950112819672</max-voxel-density>
    <max-voxel-x>6120</max-voxel-x>
    <max-voxel-y>7110</max-voxel-y>
    <max-voxel-z>6070</max-voxel-z>
    <normalized-projection-volume>0.000270579976232439</normalized-projection-volume>
    <projection-density>0.000178103312284705</projection-density>
    <projection-energy>0.031083804106802</projection-energy>
    <projection-intensity>174.526816531707</projection-intensity>
    <projection-volume>6.10817562988281e-05</projection-volume>
    <section-data-set-id>100141993</section-data-set-id>
    <structure-id>117</structure-id>
    <sum-pixel-intensity>841708000.0</sum-pixel-intensity>
    <sum-pixels>279964800.0</sum-pixels>
    <sum-projection-pixel-intensity>8702371.0</sum-projection-pixel-intensity>
    <sum-projection-pixels>49862.658203125</sum-projection-pixels>
    <volume>0.34295688</volume>
  </projection-structure-unionize>
  <projection-structure-unionize>
    <hemisphere-id>2</hemisphere-id>
    <id>631731109</id>
    <is-injection>false</is-injection>
    <max-voxel-density>0.105288006365299</max-voxel-density>
    <max-voxel-x>7820</max-voxel-x>
    <max-voxel-y>3430</max-voxel-y>
    <max-voxel-z>10350</max-voxel-z>
    <normalized-projection-volume>2.60201774354132e-05</normalized-projection-volume>
    <projection-density>1.76222165464424e-05</projection-density>
    <projection-energy>0.00358769996091723</projection-energy>
    <projection-intensity>203.589599609375</projection-intensity>
    <projection-volume>5.873894140625e-06</projection-volume>
    <section-data-set-id>100141993</section-data-set-id>
    <structure-id>1023</structure-id>
    <sum-pixel-intensity>28016261120.0</sum-pixel-intensity>
    <sum-pixels>272100608.0</sum-pixels>
    <sum-projection-pixel-intensity>976215.3125</sum-projection-pixel-intensity>
    <sum-projection-pixels>4795.015625</sum-projection-pixels>
    <volume>0.3333232448</volume>
  </projection-structure-unionize>
  <projection-structure-unionize>
    <hemisphere-id>2</hemisphere-id>
    <id>631730629</id>
    <is-injection>false</is-injection>
    <max-voxel-density>0.21669727563858</max-voxel-density>
    <max-voxel-x>7050</max-voxel-x>
    <max-voxel-y>6430</max-voxel-y>
    <max-voxel-z>8700</max-voxel-z>
    <normalized-projection-volume>0.000313973247989738</normalized-projection-volume>
    <projection-density>0.000179133596247993</projection-density>
    <projection-energy>0.0360922366380692</projection-energy>
    <projection-intensity>201.482238769531</projection-intensity>
    <projection-volume>7.08775190429687e-05</projection-volume>
    <section-data-set-id>100141993</section-data-set-id>
    <structure-id>334</structure-id>
    <sum-pixel-intensity>27103219712.0</sum-pixel-intensity>
    <sum-pixels>322994688.0</sum-pixels>
    <sum-projection-pixel-intensity>11657601.0</sum-projection-pixel-intensity>
    <sum-projection-pixels>57859.19921875</sum-projection-pixels>
    <volume>0.3956684928</volume>
  </projection-structure-unionize>
  <projection-structure-unionize>
    <hemisphere-id>2</hemisphere-id>
    <id>631730687</id>
    <is-injection>false</is-injection>
    <max-voxel-density>0.125629007816315</max-voxel-density>
    <max-voxel-x>10000</max-voxel-x>
    <max-voxel-y>1760</max-voxel-y>
    <max-voxel-z>9280</max-voxel-z>
    <normalized-projection-volume>0.000141611458678035</normalized-projection-volume>
    <projection-density>0.000313217955408618</projection-density>
    <projection-energy>0.0451229102909565</projection-energy>
    <projection-intensity>144.062347412109</projection-intensity>
    <projection-volume>3.19679110351562e-05</projection-volume>
    <section-data-set-id>100141993</section-data-set-id>
    <structure-id>421</structure-id>
    <sum-pixel-intensity>5926582784.0</sum-pixel-intensity>
    <sum-pixels>83316600.0</sum-pixels>
    <sum-projection-pixel-intensity>3759487.5</sum-projection-pixel-intensity>
    <sum-projection-pixels>26096.25390625</sum-projection-pixels>
    <volume>0.102062835</volume>
  </projection-structure-unionize>
  <projection-structure-unionize>
    <hemisphere-id>2</hemisphere-id>
    <id>631730848</id>
    <is-injection>false</is-injection>
    <max-voxel-density>0.998416423797607</max-voxel-density>
    <max-voxel-x>5220</max-voxel-x>
    <max-voxel-y>4850</max-voxel-y>
    <max-voxel-z>8840</max-voxel-z>
    <normalized-projection-volume>3.89960579117466</normalized-projection-volume>
    <projection-density>0.0613763704895973</projection-density>
    <projection-energy>21.9525012969971</projection-energy>
    <projection-intensity>357.670257568359</projection-intensity>
    <projection-volume>0.8803118912</projection-volume>
    <section-data-set-id>100141993</section-data-set-id>
    <structure-id>672</structure-id>
    <sum-pixel-intensity>1410199584768.0</sum-pixel-intensity>
    <sum-pixels>11708446720.0</sum-pixels>
    <sum-projection-pixel-intensity>257029701632.0</sum-projection-pixel-intensity>
    <sum-projection-pixels>718621952.0</sum-projection-pixels>
    <volume>14.342847232</volume>
  </projection-structure-unionize>
  <projection-structure-unionize>
    <hemisphere-id>3</hemisphere-id>
    <id>631732653</id>
    <is-injection>false</is-injection>
    <max-voxel-density>0.462623417377472</max-voxel-density>
    <max-voxel-x>11270</max-voxel-x>
    <max-voxel-y>4210</max-voxel-y>
    <max-voxel-z>7920</max-voxel-z>
    <normalized-projection-volume>0.000354429349593075</normalized-projection-volume>
    <projection-density>0.000216642110145559</projection-density>
    <projection-energy>0.0593605664748167</projection-energy>
    <projection-intensity>274.002900151467</projection-intensity>
    <projection-volume>8.00102337890625e-05</projection-volume>
    <section-data-set-id>100141993</section-data-set-id>
    <structure-id>846</structure-id>
    <sum-pixel-intensity>37026320384.0</sum-pixel-intensity>
    <sum-pixels>301485600.0</sum-pixels>
    <sum-projection-pixel-intensity>17896356.0</sum-projection-pixel-intensity>
    <sum-projection-pixels>65314.4765625</sum-projection-pixels>
    <volume>0.36931986</volume>
  </projection-structure-unionize>
  <projection-structure-unionize>
    <hemisphere-id>2</hemisphere-id>
    <id>631730417</id>
    <is-injection>false</is-injection>
    <max-voxel-density>0.249088391661644</max-voxel-density>
    <max-voxel-x>8470</max-voxel-x>
    <max-voxel-y>1120</max-voxel-y>
    <max-voxel-z>7570</max-voxel-z>
    <normalized-projection-volume>0.000446584423774431</normalized-projection-volume>
    <projection-density>0.000170779807376675</projection-density>
    <projection-energy>0.0264434535056353</projection-energy>
    <projection-intensity>154.839462280273</projection-intensity>
    <projection-volume>0.000100813671875</projection-volume>
    <section-data-set-id>100141993</section-data-set-id>
    <structure-id>33</structure-id>
    <sum-pixel-intensity>46120591360.0</sum-pixel-intensity>
    <sum-pixels>481888800.0</sum-pixels>
    <sum-projection-pixel-intensity>12742804.0</sum-projection-pixel-intensity>
    <sum-projection-pixels>82296.875</sum-projection-pixels>
    <volume>0.59031378</volume>
  </projection-structure-unionize>
  <projection-structure-unionize>
    <hemisphere-id>2</hemisphere-id>
    <id>631731259</id>
    <is-injection>false</is-injection>
    <max-voxel-density>0.253314167261124</max-voxel-density>
    <max-voxel-x>8600</max-voxel-x>
    <max-voxel-y>5710</max-voxel-y>
    <max-voxel-z>6060</max-voxel-z>
    <normalized-projection-volume>0.000266718752785065</normalized-projection-volume>
    <projection-density>0.00176134763751179</projection-density>
    <projection-energy>0.338969945907593</projection-energy>
    <projection-intensity>192.449203491211</projection-intensity>
    <projection-volume>6.0210108984375e-05</projection-volume>
    <section-data-set-id>100141993</section-data-set-id>
    <structure-id>607344846</structure-id>
    <sum-pixel-intensity>2163633152.0</sum-pixel-intensity>
    <sum-pixels>27905400.0</sum-pixels>
    <sum-projection-pixel-intensity>9459092.0</sum-projection-pixel-intensity>
    <sum-projection-pixels>49151.109375</sum-projection-pixels>
    <volume>0.034184115</volume>
  </projection-structure-unionize>
  <projection-structure-unionize>
    <hemisphere-id>2</hemisphere-id>
    <id>631730777</id>
    <is-injection>false</is-injection>
    <max-voxel-density>0.217005774378777</max-voxel-density>
    <max-voxel-x>5560</max-voxel-x>
    <max-voxel-y>3970</max-voxel-y>
    <max-voxel-z>5790</max-voxel-z>
    <normalized-projection-volume>0.000390893302711378</normalized-projection-volume>
    <projection-density>0.000449840474175289</projection-density>
    <projection-energy>0.0635331347584724</projection-energy>
    <projection-intensity>141.234802246094</projection-intensity>
    <projection-volume>8.8241745703125e-05</projection-volume>
    <section-data-set-id>100141993</section-data-set-id>
    <structure-id>581</structure-id>
    <sum-pixel-intensity>6274016256.0</sum-pixel-intensity>
    <sum-pixels>160132496.0</sum-pixels>
    <sum-projection-pixel-intensity>10173719.0</sum-projection-pixel-intensity>
    <sum-projection-pixels>72034.078125</sum-projection-pixels>
    <volume>0.1961623076</volume>
  </projection-structure-unionize>
  <projection-structure-unionize>
    <hemisphere-id>1</hemisphere-id>
    <id>631731216</id>
    <is-injection>false</is-injection>
    <max-voxel-density>0.012964746914804</max-voxel-density>
    <max-voxel-x>8280</max-voxel-x>
    <max-voxel-y>5800</max-voxel-y>
    <max-voxel-z>3850</max-voxel-z>
    <normalized-projection-volume>7.83138289454084e-07</normalized-projection-volume>
    <projection-density>4.67504065682078e-07</projection-density>
    <projection-energy>5.88625371165108e-05</projection-energy>
    <projection-intensity>125.908081054688</projection-intensity>
    <projection-volume>1.76788625717163e-07</projection-volume>
    <section-data-set-id>100141993</section-data-set-id>
    <structure-id>10704</structure-id>
    <sum-pixel-intensity>20976216064.0</sum-pixel-intensity>
    <sum-pixels>308697312.0</sum-pixels>
    <sum-projection-pixel-intensity>18170.70703125</sum-projection-pixel-intensity>
    <sum-projection-pixels>144.317245483398</sum-projection-pixels>
    <volume>0.3781542072</volume>
  </projection-structure-unionize>
  <projection-structure-unionize>
    <hemisphere-id>3</hemisphere-id>
    <id>631732496</id>
    <is-injection>false</is-injection>
    <max-voxel-density>0.46369343996048</max-voxel-density>
    <max-voxel-x>9940</max-voxel-x>
    <max-voxel-y>3930</max-voxel-y>
    <max-voxel-z>7540</max-voxel-z>
    <normalized-projection-volume>0.00186665289793838</normalized-projection-volume>
    <projection-density>0.000528070461722704</projection-density>
    <projection-energy>0.0898396956901664</projection-energy>
    <projection-intensity>170.128235154615</projection-intensity>
    <projection-volume>0.000421385347851562</projection-volume>
    <section-data-set-id>100141993</section-data-set-id>
    <structure-id>612</structure-id>
    <sum-pixel-intensity>33951314944.0</sum-pixel-intensity>
    <sum-pixels>651405568.0</sum-pixels>
    <sum-projection-pixel-intensity>58522078.0</sum-projection-pixel-intensity>
    <sum-projection-pixels>343988.0390625</sum-projection-pixels>
    <volume>0.7979718208</volume>
  </projection-structure-unionize>
  <projection-structure-unionize>
    <hemisphere-id>3</hemisphere-id>
    <id>631732429</id>
    <is-injection>false</is-injection>
    <max-voxel-density>0.319974660873413</max-voxel-density>
    <max-voxel-x>2020</max-voxel-x>
    <max-voxel-y>5930</max-voxel-y>
    <max-voxel-z>4490</max-voxel-z>
    <normalized-projection-volume>0.0218974416278798</normalized-projection-volume>
    <projection-density>0.000314728861955857</projection-density>
    <projection-energy>0.0504056267860593</projection-energy>
    <projection-intensity>160.155717759145</projection-intensity>
    <projection-volume>0.004943212028125</projection-volume>
    <section-data-set-id>100141993</section-data-set-id>
    <structure-id>507</structure-id>
    <sum-pixel-intensity>1199475720192.0</sum-pixel-intensity>
    <sum-pixels>12821433344.0</sum-pixels>
    <sum-projection-pixel-intensity>646272384.0</sum-projection-pixel-intensity>
    <sum-projection-pixels>4035275.125</sum-projection-pixels>
    <volume>15.7062558464</volume>
  </projection-structure-unionize>
  <projection-structure-unionize>
    <hemisphere-id>2</hemisphere-id>
    <id>631730860</id>
    <is-injection>false</is-injection>
    <max-voxel-density>0.526387691497803</max-voxel-density>
    <max-voxel-x>6380</max-voxel-x>
    <max-voxel-y>4880</max-voxel-y>
    <max-voxel-z>6340</max-voxel-z>
    <normalized-projection-volume>0.000974729984472521</normalized-projection-volume>
    <projection-density>0.00308101670816541</projection-density>
    <projection-energy>0.617552757263184</projection-energy>
    <projection-intensity>200.437973022461</projection-intensity>
    <projection-volume>0.000220039266015625</projection-volume>
    <section-data-set-id>100141993</section-data-set-id>
    <structure-id>690</structure-id>
    <sum-pixel-intensity>1222113536.0</sum-pixel-intensity>
    <sum-pixels>58300200.0</sum-pixels>
    <sum-projection-pixel-intensity>36003448.0</sum-projection-pixel-intensity>
    <sum-projection-pixels>179623.890625</sum-projection-pixels>
    <volume>0.071417745</volume>
  </projection-structure-unionize>
  <projection-structure-unionize>
    <hemisphere-id>1</hemisphere-id>
    <id>631731651</id>
    <is-injection>false</is-injection>
    <max-voxel-density>0.441239386796951</max-voxel-density>
    <max-voxel-x>4460</max-voxel-x>
    <max-voxel-y>970</max-voxel-y>
    <max-voxel-z>4990</max-voxel-z>
    <normalized-projection-volume>0.00989779701496516</normalized-projection-volume>
    <projection-density>0.00174677954055369</projection-density>
    <projection-energy>0.292371779680252</projection-energy>
    <projection-intensity>167.377624511719</projection-intensity>
    <projection-volume>0.002234366465625</projection-volume>
    <section-data-set-id>100141993</section-data-set-id>
    <structure-id>656</structure-id>
    <sum-pixel-intensity>69517795328.0</sum-pixel-intensity>
    <sum-pixels>1044191680.0</sum-pixels>
    <sum-projection-pixel-intensity>305292192.0</sum-projection-pixel-intensity>
    <sum-projection-pixels>1823972.625</sum-projection-pixels>
    <volume>1.279134808</volume>
  </projection-structure-unionize>
  <projection-structure-unionize>
    <hemisphere-id>1</hemisphere-id>
    <id>631731350</id>
    <is-injection>false</is-injection>
    <max-voxel-density>0.235572949051857</max-voxel-density>
    <max-voxel-x>10750</max-voxel-x>
    <max-voxel-y>6970</max-voxel-y>
    <max-voxel-z>4990</max-voxel-z>
    <normalized-projection-volume>0.000126253908305958</normalized-projection-volume>
    <projection-density>0.000547256087884307</projection-density>
    <projection-energy>0.0914332419633865</projection-energy>
    <projection-intensity>167.075790405273</projection-intensity>
    <projection-volume>2.85010390136719e-05</projection-volume>
    <section-data-set-id>100141993</section-data-set-id>
    <structure-id>1069</structure-id>
    <sum-pixel-intensity>880478976.0</sum-pixel-intensity>
    <sum-pixels>42514200.0</sum-pixels>
    <sum-projection-pixel-intensity>3887211.25</sum-projection-pixel-intensity>
    <sum-projection-pixels>23266.154296875</sum-projection-pixels>
    <volume>0.052079895</volume>
  </projection-structure-unionize>
  <projection-structure-unionize>
    <hemisphere-id>2</hemisphere-id>
    <id>631731086</id>
    <is-injection>false</is-injection>
    <max-voxel-density>0.380460619926453</max-voxel-density>
    <max-voxel-x>4530</max-voxel-x>
    <max-voxel-y>5070</max-voxel-y>
    <max-voxel-z>9720</max-voxel-z>
    <normalized-projection-volume>0.000897806728960678</normalized-projection-volume>
    <projection-density>0.000800057372543961</projection-density>
    <projection-energy>0.137016460299492</projection-energy>
    <projection-intensity>171.258285522461</projection-intensity>
    <projection-volume>0.000202674316796875</projection-volume>
    <section-data-set-id>100141993</section-data-set-id>
    <structure-id>996</structure-id>
    <sum-pixel-intensity>14088947712.0</sum-pixel-intensity>
    <sum-pixels>206795696.0</sum-pixels>
    <sum-projection-pixel-intensity>28334414.0</sum-projection-pixel-intensity>
    <sum-projection-pixels>165448.421875</sum-projection-pixels>
    <volume>0.2533247276</volume>
  </projection-structure-unionize>
  <projection-structure-unionize>
    <hemisphere-id>2</hemisphere-id>
    <id>631731206</id>
    <is-injection>false</is-injection>
    <max-voxel-density>0.0837996229529381</max-voxel-density>
    <max-voxel-x>2980</max-voxel-x>
    <max-voxel-y>2980</max-voxel-y>
    <max-voxel-z>7110</max-voxel-z>
    <normalized-projection-volume>0.00019153087669251</normalized-projection-volume>
    <projection-density>0.000698920921422541</projection-density>
    <projection-energy>0.092386282980442</projection-energy>
    <projection-intensity>132.184173583984</projection-intensity>
    <projection-volume>4.32369109375e-05</projection-volume>
    <section-data-set-id>100141993</section-data-set-id>
    <structure-id>526157196</structure-id>
    <sum-pixel-intensity>3264655104.0</sum-pixel-intensity>
    <sum-pixels>50499900.0</sum-pixels>
    <sum-projection-pixel-intensity>4665498.0</sum-projection-pixel-intensity>
    <sum-projection-pixels>35295.4375</sum-projection-pixels>
    <volume>0.0618623775</volume>
  </projection-structure-unionize>
  <projection-structure-unionize>
    <hemisphere-id>3</hemisphere-id>
    <id>631732232</id>
    <is-injection>false</is-injection>
    <max-voxel-density>0.95165079832077</max-voxel-density>
    <max-voxel-x>8740</max-voxel-x>
    <max-voxel-y>4220</max-voxel-y>
    <max-voxel-z>6160</max-voxel-z>
    <normalized-projection-volume>0.189898873554752</normalized-projection-volume>
    <projection-density>0.0493585546689489</projection-density>
    <projection-energy>18.8128960397849</projection-energy>
    <projection-intensity>381.147628125748</projection-intensity>
    <projection-volume>0.042868496321875</projection-volume>
    <section-data-set-id>100141993</section-data-set-id>
    <structure-id>214</structure-id>
    <sum-pixel-intensity>50617680896.0</sum-pixel-intensity>
    <sum-pixels>708989376.0</sum-pixels>
    <sum-projection-pixel-intensity>13338143424.0</sum-projection-pixel-intensity>
    <sum-projection-pixels>34994690.875</sum-projection-pixels>
    <volume>0.8685119856</volume>
  </projection-structure-unionize>
  <projection-structure-unionize>
    <hemisphere-id>2</hemisphere-id>
    <id>631730511</id>
    <is-injection>false</is-injection>
    <max-voxel-density>0.408882617950439</max-voxel-density>
    <max-voxel-x>6270</max-voxel-x>
    <max-voxel-y>7150</max-voxel-y>
    <max-voxel-z>6080</max-voxel-z>
    <normalized-projection-volume>0.00263158710977391</normalized-projection-volume>
    <projection-density>0.00716868322342634</projection-density>
    <projection-energy>1.31858730316162</projection-energy>
    <projection-intensity>183.93717956543</projection-intensity>
    <projection-volume>0.000594064515625</projection-volume>
    <section-data-set-id>100141993</section-data-set-id>
    <structure-id>173</structure-id>
    <sum-pixel-intensity>3125862656.0</sum-pixel-intensity>
    <sum-pixels>67648496.0</sum-pixels>
    <sum-projection-pixel-intensity>89200448.0</sum-projection-pixel-intensity>
    <sum-projection-pixels>484950.625</sum-projection-pixels>
    <volume>0.0828694076</volume>
  </projection-structure-unionize>
  <projection-structure-unionize>
    <hemisphere-id>2</hemisphere-id>
    <id>631730760</id>
    <is-injection>false</is-injection>
    <max-voxel-density>0.0</max-voxel-density>
    <max-voxel-x>0</max-voxel-x>
    <max-voxel-y>0</max-voxel-y>
    <max-voxel-z>0</max-voxel-z>
    <normalized-projection-volume>0.0</normalized-projection-volume>
    <projection-density>0.0</projection-density>
    <projection-energy>0.0</projection-energy>
    <projection-intensity>0.0</projection-intensity>
    <projection-volume>0.0</projection-volume>
    <section-data-set-id>100141993</section-data-set-id>
    <structure-id>556</structure-id>
    <sum-pixel-intensity>4783792128.0</sum-pixel-intensity>
    <sum-pixels>63430200.0</sum-pixels>
    <sum-projection-pixel-intensity>0.0</sum-projection-pixel-intensity>
    <sum-projection-pixels>0.0</sum-projection-pixels>
    <volume>0.077701995</volume>
  </projection-structure-unionize>
  <projection-structure-unionize>
    <hemisphere-id>2</hemisphere-id>
    <id>631730477</id>
    <is-injection>false</is-injection>
    <max-voxel-density>1.0</max-voxel-density>
    <max-voxel-x>8700</max-voxel-x>
    <max-voxel-y>4050</max-voxel-y>
    <max-voxel-z>6980</max-voxel-z>
    <normalized-projection-volume>2.96796183846578</normalized-projection-volume>
    <projection-density>0.23632450401783</projection-density>
    <projection-energy>247.473937988281</projection-energy>
    <projection-intensity>1047.17858886719</projection-intensity>
    <projection-volume>0.6699990304</projection-volume>
    <section-data-set-id>100141993</section-data-set-id>
    <structure-id>128</structure-id>
    <sum-pixel-intensity>759671850752.0</sum-pixel-intensity>
    <sum-pixels>2314351616.0</sum-pixels>
    <sum-projection-pixel-intensity>572741713920.0</sum-projection-pixel-intensity>
    <sum-projection-pixels>546937984.0</sum-projection-pixels>
    <volume>2.8350807296</volume>
  </projection-structure-unionize>
  <projection-structure-unionize>
    <hemisphere-id>3</hemisphere-id>
    <id>631732497</id>
    <is-injection>false</is-injection>
    <max-voxel-density>0.098485991358757</max-voxel-density>
    <max-voxel-x>8530</max-voxel-x>
    <max-voxel-y>1900</max-voxel-y>
    <max-voxel-z>2190</max-voxel-z>
    <normalized-projection-volume>3.28996665540856e-05</normalized-projection-volume>
    <projection-density>2.14179422611703e-05</projection-density>
    <projection-energy>0.00356229750046942</projection-energy>
    <projection-intensity>166.323050880929</projection-intensity>
    <projection-volume>7.42689626464844e-06</projection-volume>
    <section-data-set-id>100141993</section-data-set-id>
    <structure-id>613</structure-id>
    <sum-pixel-intensity>33733825536.0</sum-pixel-intensity>
    <sum-pixels>283069792.0</sum-pixels>
    <sum-projection-pixel-intensity>1008378.8125</sum-projection-pixel-intensity>
    <sum-projection-pixels>6062.7724609375</sum-projection-pixels>
    <volume>0.3467604952</volume>
  </projection-structure-unionize>
  <projection-structure-unionize>
    <hemisphere-id>1</hemisphere-id>
    <id>631731207</id>
    <is-injection>false</is-injection>
    <max-voxel-density>0.0</max-voxel-density>
    <max-voxel-x>0</max-voxel-x>
    <max-voxel-y>0</max-voxel-y>
    <max-voxel-z>0</max-voxel-z>
    <normalized-projection-volume>0.0</normalized-projection-volume>
    <projection-density>0.0</projection-density>
    <projection-energy>0.0</projection-energy>
    <projection-intensity>0.0</projection-intensity>
    <projection-volume>0.0</projection-volume>
    <section-data-set-id>100141993</section-data-set-id>
    <structure-id>526322264</structure-id>
    <sum-pixel-intensity>12743914.0</sum-pixel-intensity>
    <sum-pixels>423900.0</sum-pixels>
    <sum-projection-pixel-intensity>0.0</sum-projection-pixel-intensity>
    <sum-projection-pixels>0.0</sum-projection-pixels>
    <volume>0.0005192775</volume>
  </projection-structure-unionize>
  <projection-structure-unionize>
    <hemisphere-id>2</hemisphere-id>
    <id>631730920</id>
    <is-injection>false</is-injection>
    <max-voxel-density>0.0</max-voxel-density>
    <max-voxel-x>0</max-voxel-x>
    <max-voxel-y>0</max-voxel-y>
    <max-voxel-z>0</max-voxel-z>
    <normalized-projection-volume>0.0</normalized-projection-volume>
    <projection-density>0.0</projection-density>
    <projection-energy>0.0</projection-energy>
    <projection-intensity>0.0</projection-intensity>
    <projection-volume>0.0</projection-volume>
    <section-data-set-id>100141993</section-data-set-id>
    <structure-id>786</structure-id>
    <sum-pixel-intensity>1977187072.0</sum-pixel-intensity>
    <sum-pixels>40391100.0</sum-pixels>
    <sum-projection-pixel-intensity>0.0</sum-projection-pixel-intensity>
    <sum-projection-pixels>0.0</sum-projection-pixels>
    <volume>0.0494790975</volume>
  </projection-structure-unionize>
  <projection-structure-unionize>
    <hemisphere-id>3</hemisphere-id>
    <id>631732382</id>
    <is-injection>false</is-injection>
    <max-voxel-density>0.125629007816315</max-voxel-density>
    <max-voxel-x>10000</max-voxel-x>
    <max-voxel-y>1760</max-voxel-y>
    <max-voxel-z>9280</max-voxel-z>
    <normalized-projection-volume>0.00018191283334107</normalized-projection-volume>
    <projection-density>0.00020117850504225</projection-density>
    <projection-energy>0.0290333866540401</projection-energy>
    <projection-intensity>144.316544393959</projection-intensity>
    <projection-volume>4.10656971313477e-05</projection-volume>
    <section-data-set-id>100141993</section-data-set-id>
    <structure-id>421</structure-id>
    <sum-pixel-intensity>11615440384.0</sum-pixel-intensity>
    <sum-pixels>166633200.0</sum-pixels>
    <sum-projection-pixel-intensity>4837926.125</sum-projection-pixel-intensity>
    <sum-projection-pixels>33523.0180664062</sum-projection-pixels>
    <volume>0.20412567</volume>
  </projection-structure-unionize>
  <projection-structure-unionize>
    <hemisphere-id>2</hemisphere-id>
    <id>631730952</id>
    <is-injection>false</is-injection>
    <max-voxel-density>0.26591682434082</max-voxel-density>
    <max-voxel-x>9700</max-voxel-x>
    <max-voxel-y>1350</max-voxel-y>
    <max-voxel-z>6880</max-voxel-z>
    <normalized-projection-volume>0.000464889848929955</normalized-projection-volume>
    <projection-density>0.000527010299265385</projection-density>
    <projection-energy>0.0702235549688339</projection-energy>
    <projection-intensity>133.248916625977</projection-intensity>
    <projection-volume>0.000104946008398437</projection-volume>
    <section-data-set-id>100141993</section-data-set-id>
    <structure-id>834</structure-id>
    <sum-pixel-intensity>13085723648.0</sum-pixel-intensity>
    <sum-pixels>162558896.0</sum-pixels>
    <sum-projection-pixel-intensity>11415463.0</sum-projection-pixel-intensity>
    <sum-projection-pixels>85670.2109375</sum-projection-pixels>
    <volume>0.1991346476</volume>
  </projection-structure-unionize>
  <projection-structure-unionize>
    <hemisphere-id>3</hemisphere-id>
    <id>631732774</id>
    <is-injection>false</is-injection>
    <max-voxel-density>0.0194613244384527</max-voxel-density>
    <max-voxel-x>7660</max-voxel-x>
    <max-voxel-y>3630</max-voxel-y>
    <max-voxel-z>860</max-voxel-z>
    <normalized-projection-volume>1.18689682591646e-06</normalized-projection-volume>
    <projection-density>1.13767038596345e-06</projection-density>
    <projection-energy>0.000131323493929138</projection-energy>
    <projection-intensity>115.431934899074</projection-intensity>
    <projection-volume>2.67934618377685e-07</projection-volume>
    <section-data-set-id>100141993</section-data-set-id>
    <structure-id>990</structure-id>
    <sum-pixel-intensity>21494365184.0</sum-pixel-intensity>
    <sum-pixels>192254400.0</sum-pixels>
    <sum-projection-pixel-intensity>25247.51953125</sum-projection-pixel-intensity>
    <sum-projection-pixels>218.722137451172</sum-projection-pixels>
    <volume>0.23551164</volume>
  </projection-structure-unionize>
  <projection-structure-unionize>
    <hemisphere-id>1</hemisphere-id>
    <id>631731877</id>
    <is-injection>false</is-injection>
    <max-voxel-density>0.0</max-voxel-density>
    <max-voxel-x>0</max-voxel-x>
    <max-voxel-y>0</max-voxel-y>
    <max-voxel-z>0</max-voxel-z>
    <normalized-projection-volume>0.0</normalized-projection-volume>
    <projection-density>0.0</projection-density>
    <projection-energy>0.0</projection-energy>
    <projection-intensity>0.0</projection-intensity>
    <projection-volume>0.0</projection-volume>
    <section-data-set-id>100141993</section-data-set-id>
    <structure-id>304</structure-id>
    <sum-pixel-intensity>16686091264.0</sum-pixel-intensity>
    <sum-pixels>189279904.0</sum-pixels>
    <sum-projection-pixel-intensity>0.0</sum-projection-pixel-intensity>
    <sum-projection-pixels>0.0</sum-projection-pixels>
    <volume>0.2318678824</volume>
  </projection-structure-unionize>
  <projection-structure-unionize>
    <hemisphere-id>1</hemisphere-id>
    <id>631731511</id>
    <is-injection>false</is-injection>
    <max-voxel-density>0.654272079467773</max-voxel-density>
    <max-voxel-x>10130</max-voxel-x>
    <max-voxel-y>3930</max-voxel-y>
    <max-voxel-z>4450</max-voxel-z>
    <normalized-projection-volume>0.0134842319875206</normalized-projection-volume>
    <projection-density>0.00492300977930427</projection-density>
    <projection-energy>1.33407378196716</projection-energy>
    <projection-intensity>270.987457275391</projection-intensity>
    <projection-volume>0.00304398198125</projection-volume>
    <section-data-set-id>100141993</section-data-set-id>
    <structure-id>867</structure-id>
    <sum-pixel-intensity>33177625600.0</sum-pixel-intensity>
    <sum-pixels>504748800.0</sum-pixels>
    <sum-projection-pixel-intensity>673372160.0</sum-projection-pixel-intensity>
    <sum-projection-pixels>2484883.25</sum-projection-pixels>
    <volume>0.61831728</volume>
  </projection-structure-unionize>
  <projection-structure-unionize>
    <hemisphere-id>2</hemisphere-id>
    <id>631730728</id>
    <is-injection>false</is-injection>
    <max-voxel-density>0.583358347415924</max-voxel-density>
    <max-voxel-x>5820</max-voxel-x>
    <max-voxel-y>5830</max-voxel-y>
    <max-voxel-z>8340</max-voxel-z>
    <normalized-projection-volume>0.0363729095874105</normalized-projection-volume>
    <projection-density>0.0017212839040355</projection-density>
    <projection-energy>0.34367020074423</projection-energy>
    <projection-intensity>199.659219457351</projection-intensity>
    <projection-volume>0.0082109594</projection-volume>
    <section-data-set-id>100141993</section-data-set-id>
    <structure-id>493</structure-id>
    <sum-pixel-intensity>411394088960.0</sum-pixel-intensity>
    <sum-pixels>3894083936.0</sum-pixels>
    <sum-projection-pixel-intensity>1338280608.0</sum-projection-pixel-intensity>
    <sum-projection-pixels>6702824.0</sum-projection-pixels>
    <volume>4.7702528216</volume>
  </projection-structure-unionize>
  <projection-structure-unionize>
    <hemisphere-id>2</hemisphere-id>
    <id>631730632</id>
    <is-injection>false</is-injection>
    <max-voxel-density>0.313547372817993</max-voxel-density>
    <max-voxel-x>6210</max-voxel-x>
    <max-voxel-y>540</max-voxel-y>
    <max-voxel-z>7590</max-voxel-z>
    <normalized-projection-volume>0.00154668233213899</normalized-projection-volume>
    <projection-density>0.000269282294728693</projection-density>
    <projection-energy>0.0460854438123231</projection-energy>
    <projection-intensity>171.141752408026</projection-intensity>
    <projection-volume>0.000349153971402009</projection-volume>
    <section-data-set-id>100141993</section-data-set-id>
    <structure-id>337</structure-id>
    <sum-pixel-intensity>119717053376.0</sum-pixel-intensity>
    <sum-pixels>1058456704.0</sum-pixels>
    <sum-projection-pixel-intensity>48779446.9599687</sum-projection-pixel-intensity>
    <sum-projection-pixels>285023.650124089</sum-projection-pixels>
    <volume>1.2966094624</volume>
  </projection-structure-unionize>
  <projection-structure-unionize>
    <hemisphere-id>3</hemisphere-id>
    <id>631732185</id>
    <is-injection>false</is-injection>
    <max-voxel-density>0.22228592634201</max-voxel-density>
    <max-voxel-x>10720</max-voxel-x>
    <max-voxel-y>4320</max-voxel-y>
    <max-voxel-z>6650</max-voxel-z>
    <normalized-projection-volume>0.000118549521498977</normalized-projection-volume>
    <projection-density>0.00167567036108618</projection-density>
    <projection-energy>0.431105166674337</projection-energy>
    <projection-intensity>257.27325414701</projection-intensity>
    <projection-volume>2.67618213378906e-05</projection-volume>
    <section-data-set-id>100141993</section-data-set-id>
    <structure-id>147</structure-id>
    <sum-pixel-intensity>605559392.0</sum-pixel-intensity>
    <sum-pixels>13037400.0</sum-pixels>
    <sum-projection-pixel-intensity>5620490.5</sum-projection-pixel-intensity>
    <sum-projection-pixels>21846.384765625</sum-projection-pixels>
    <volume>0.015970815</volume>
  </projection-structure-unionize>
  <projection-structure-unionize>
    <hemisphere-id>3</hemisphere-id>
    <id>631732824</id>
    <is-injection>false</is-injection>
    <max-voxel-density>0.155750781297684</max-voxel-density>
    <max-voxel-x>12120</max-voxel-x>
    <max-voxel-y>2220</max-voxel-y>
    <max-voxel-z>8710</max-voxel-z>
    <normalized-projection-volume>4.78977162530507e-05</normalized-projection-volume>
    <projection-density>1.72246883513832e-06</projection-density>
    <projection-energy>0.000356586848400206</projection-energy>
    <projection-intensity>207.020783845747</projection-intensity>
    <projection-volume>1.08126132324219e-05</projection-volume>
    <section-data-set-id>100141993</section-data-set-id>
    <structure-id>1056</structure-id>
    <sum-pixel-intensity>706522710016.0</sum-pixel-intensity>
    <sum-pixels>5124402176.0</sum-pixels>
    <sum-projection-pixel-intensity>1827294.421875</sum-projection-pixel-intensity>
    <sum-projection-pixels>8826.623046875</sum-projection-pixels>
    <volume>6.2773926656</volume>
  </projection-structure-unionize>
  <projection-structure-unionize>
    <hemisphere-id>3</hemisphere-id>
    <id>631732479</id>
    <is-injection>false</is-injection>
    <max-voxel-density>0.56387335062027</max-voxel-density>
    <max-voxel-x>9320</max-voxel-x>
    <max-voxel-y>4090</max-voxel-y>
    <max-voxel-z>5690</max-voxel-z>
    <normalized-projection-volume>0.0108756129003496</normalized-projection-volume>
    <projection-density>0.0267727494509634</projection-density>
    <projection-energy>4.73990307033012</projection-energy>
    <projection-intensity>177.04207328469</projection-intensity>
    <projection-volume>0.0024551023546875</projection-volume>
    <section-data-set-id>100141993</section-data-set-id>
    <structure-id>591</structure-id>
    <sum-pixel-intensity>2971334656.0</sum-pixel-intensity>
    <sum-pixels>74858400.0</sum-pixels>
    <sum-projection-pixel-intensity>354821560.0</sum-projection-pixel-intensity>
    <sum-projection-pixels>2004165.1875</sum-projection-pixels>
    <volume>0.09170154</volume>
  </projection-structure-unionize>
  <projection-structure-unionize>
    <hemisphere-id>2</hemisphere-id>
    <id>631730966</id>
    <is-injection>false</is-injection>
    <max-voxel-density>0.18925404548645</max-voxel-density>
    <max-voxel-x>10740</max-voxel-x>
    <max-voxel-y>4080</max-voxel-y>
    <max-voxel-z>7230</max-voxel-z>
    <normalized-projection-volume>5.63878970547883e-05</normalized-projection-volume>
    <projection-density>0.000271448167040944</projection-density>
    <projection-energy>0.0360615998506546</projection-energy>
    <projection-intensity>132.848922729492</projection-intensity>
    <projection-volume>1.27292190429687e-05</projection-volume>
    <section-data-set-id>100141993</section-data-set-id>
    <structure-id>850</structure-id>
    <sum-pixel-intensity>308089696.0</sum-pixel-intensity>
    <sum-pixels>38280600.0</sum-pixels>
    <sum-projection-pixel-intensity>1380459.625</sum-projection-pixel-intensity>
    <sum-projection-pixels>10391.19921875</sum-projection-pixels>
    <volume>0.046893735</volume>
  </projection-structure-unionize>
  <projection-structure-unionize>
    <hemisphere-id>2</hemisphere-id>
    <id>631730986</id>
    <is-injection>false</is-injection>
    <max-voxel-density>0.30061349272728</max-voxel-density>
    <max-voxel-x>4340</max-voxel-x>
    <max-voxel-y>3110</max-voxel-y>
    <max-voxel-z>7950</max-voxel-z>
    <normalized-projection-volume>0.00107595126510702</normalized-projection-volume>
    <projection-density>0.00239741220138967</projection-density>
    <projection-energy>0.397819072008133</projection-energy>
    <projection-intensity>165.936874389648</projection-intensity>
    <projection-volume>0.000242889344140625</projection-volume>
    <section-data-set-id>100141993</section-data-set-id>
    <structure-id>882</structure-id>
    <sum-pixel-intensity>4066220288.0</sum-pixel-intensity>
    <sum-pixels>82704600.0</sum-pixels>
    <sum-projection-pixel-intensity>32901468.0</sum-projection-pixel-intensity>
    <sum-projection-pixels>198277.015625</sum-projection-pixels>
    <volume>0.101313135</volume>
  </projection-structure-unionize>
  <projection-structure-unionize>
    <hemisphere-id>1</hemisphere-id>
    <id>631731321</id>
    <is-injection>false</is-injection>
    <max-voxel-density>0.0</max-voxel-density>
    <max-voxel-x>0</max-voxel-x>
    <max-voxel-y>0</max-voxel-y>
    <max-voxel-z>0</max-voxel-z>
    <normalized-projection-volume>0.0</normalized-projection-volume>
    <projection-density>0.0</projection-density>
    <projection-energy>0.0</projection-energy>
    <projection-intensity>0.0</projection-intensity>
    <projection-volume>0.0</projection-volume>
    <section-data-set-id>100141993</section-data-set-id>
    <structure-id>1106</structure-id>
    <sum-pixel-intensity>20618907648.0</sum-pixel-intensity>
    <sum-pixels>242915392.0</sum-pixels>
    <sum-projection-pixel-intensity>0.0</sum-projection-pixel-intensity>
    <sum-projection-pixels>0.0</sum-projection-pixels>
    <volume>0.2975713552</volume>
  </projection-structure-unionize>
  <projection-structure-unionize>
    <hemisphere-id>2</hemisphere-id>
    <id>631731185</id>
    <is-injection>false</is-injection>
    <max-voxel-density>0.0</max-voxel-density>
    <max-voxel-x>0</max-voxel-x>
    <max-voxel-y>0</max-voxel-y>
    <max-voxel-z>0</max-voxel-z>
    <normalized-projection-volume>0.0</normalized-projection-volume>
    <projection-density>0.0</projection-density>
    <projection-energy>0.0</projection-energy>
    <projection-intensity>0.0</projection-intensity>
    <projection-volume>0.0</projection-volume>
    <section-data-set-id>100141993</section-data-set-id>
    <structure-id>1127</structure-id>
    <sum-pixel-intensity>19241070592.0</sum-pixel-intensity>
    <sum-pixels>315718208.0</sum-pixels>
    <sum-projection-pixel-intensity>0.0</sum-projection-pixel-intensity>
    <sum-projection-pixels>0.0</sum-projection-pixels>
    <volume>0.3867548048</volume>
  </projection-structure-unionize>
  <projection-structure-unionize>
    <hemisphere-id>2</hemisphere-id>
    <id>631730423</id>
    <is-injection>false</is-injection>
    <max-voxel-density>0.981107950210571</max-voxel-density>
    <max-voxel-x>8570</max-voxel-x>
    <max-voxel-y>2820</max-voxel-y>
    <max-voxel-z>6160</max-voxel-z>
    <normalized-projection-volume>0.041191719502142</normalized-projection-volume>
    <projection-density>0.0510715618729591</projection-density>
    <projection-energy>36.5121307373047</projection-energy>
    <projection-intensity>714.920959472656</projection-intensity>
    <projection-volume>0.0092987759375</projection-volume>
    <section-data-set-id>100141993</section-data-set-id>
    <structure-id>42</structure-id>
    <sum-pixel-intensity>20975912960.0</sum-pixel-intensity>
    <sum-pixels>148631392.0</sum-pixels>
    <sum-projection-pixel-intensity>5426848768.0</sum-projection-pixel-intensity>
    <sum-projection-pixels>7590837.5</sum-projection-pixels>
    <volume>0.1820734552</volume>
  </projection-structure-unionize>
  <projection-structure-unionize>
    <hemisphere-id>3</hemisphere-id>
    <id>631732393</id>
    <is-injection>false</is-injection>
    <max-voxel-density>0.388640373945236</max-voxel-density>
    <max-voxel-x>11920</max-voxel-x>
    <max-voxel-y>5670</max-voxel-y>
    <max-voxel-z>7070</max-voxel-z>
    <normalized-projection-volume>0.00372093342486203</normalized-projection-volume>
    <projection-density>0.000412189092209204</projection-density>
    <projection-energy>0.0905088345331763</projection-energy>
    <projection-intensity>219.580858018531</projection-intensity>
    <projection-volume>0.000839977709460449</projection-volume>
    <section-data-set-id>100141993</section-data-set-id>
    <structure-id>437</structure-id>
    <sum-pixel-intensity>119659847680.0</sum-pixel-intensity>
    <sum-pixels>1663547392.0</sum-pixels>
    <sum-projection-pixel-intensity>150565735.640625</sum-projection-pixel-intensity>
    <sum-projection-pixels>685696.089355469</sum-projection-pixels>
    <volume>2.0378455552</volume>
  </projection-structure-unionize>
  <projection-structure-unionize>
    <hemisphere-id>2</hemisphere-id>
    <id>631730699</id>
    <is-injection>false</is-injection>
    <max-voxel-density>0.156679973006248</max-voxel-density>
    <max-voxel-x>3650</max-voxel-x>
    <max-voxel-y>3790</max-voxel-y>
    <max-voxel-z>7510</max-voxel-z>
    <normalized-projection-volume>0.000350718255924579</normalized-projection-volume>
    <projection-density>0.000298668164759874</projection-density>
    <projection-energy>0.0380808897316456</projection-energy>
    <projection-intensity>127.502349853516</projection-intensity>
    <projection-volume>7.917247734375e-05</projection-volume>
    <section-data-set-id>100141993</section-data-set-id>
    <structure-id>440</structure-id>
    <sum-pixel-intensity>13836909568.0</sum-pixel-intensity>
    <sum-pixels>216396000.0</sum-pixels>
    <sum-projection-pixel-intensity>8240552.5</sum-projection-pixel-intensity>
    <sum-projection-pixels>64630.59375</sum-projection-pixels>
    <volume>0.2650851</volume>
  </projection-structure-unionize>
  <projection-structure-unionize>
    <hemisphere-id>2</hemisphere-id>
    <id>631730519</id>
    <is-injection>false</is-injection>
    <max-voxel-density>0.107684850692749</max-voxel-density>
    <max-voxel-x>2110</max-voxel-x>
    <max-voxel-y>3310</max-voxel-y>
    <max-voxel-z>6690</max-voxel-z>
    <normalized-projection-volume>4.31742004550088e-05</normalized-projection-volume>
    <projection-density>0.000114470181870274</projection-density>
    <projection-energy>0.0131015973165631</projection-energy>
    <projection-intensity>114.454231262207</projection-intensity>
    <projection-volume>9.7463087524414e-06</projection-volume>
    <section-data-set-id>100141993</section-data-set-id>
    <structure-id>188</structure-id>
    <sum-pixel-intensity>2588038656.0</sum-pixel-intensity>
    <sum-pixels>69504304.0</sum-pixels>
    <sum-projection-pixel-intensity>910617.375</sum-projection-pixel-intensity>
    <sum-projection-pixels>7956.17041015625</sum-projection-pixels>
    <volume>0.0851427724</volume>
  </projection-structure-unionize>
  <projection-structure-unionize>
    <hemisphere-id>3</hemisphere-id>
    <id>631732208</id>
    <is-injection>false</is-injection>
    <max-voxel-density>0.342810690402985</max-voxel-density>
    <max-voxel-x>3640</max-voxel-x>
    <max-voxel-y>4080</max-voxel-y>
    <max-voxel-z>9130</max-voxel-z>
    <normalized-projection-volume>0.000648141075272754</normalized-projection-volume>
    <projection-density>0.00033016947375948</projection-density>
    <projection-energy>0.0526121973111222</projection-energy>
    <projection-intensity>159.34906613883</projection-intensity>
    <projection-volume>0.000146313839472961</projection-volume>
    <section-data-set-id>100141993</section-data-set-id>
    <structure-id>180</structure-id>
    <sum-pixel-intensity>30926498816.0</sum-pixel-intensity>
    <sum-pixels>361753216.0</sum-pixels>
    <sum-projection-pixel-intensity>19032631.578125</sum-projection-pixel-intensity>
    <sum-projection-pixels>119439.86895752</sum-projection-pixels>
    <volume>0.4431476896</volume>
  </projection-structure-unionize>
  <projection-structure-unionize>
    <hemisphere-id>2</hemisphere-id>
    <id>631731924</id>
    <is-injection>false</is-injection>
    <max-voxel-density>0.0</max-voxel-density>
    <max-voxel-x>0</max-voxel-x>
    <max-voxel-y>0</max-voxel-y>
    <max-voxel-z>0</max-voxel-z>
    <normalized-projection-volume>0.0</normalized-projection-volume>
    <projection-density>0.0</projection-density>
    <projection-energy>0.0</projection-energy>
    <projection-intensity>0.0</projection-intensity>
    <projection-volume>0.0</projection-volume>
    <section-data-set-id>100141993</section-data-set-id>
    <structure-id>312782612</structure-id>
    <sum-pixel-intensity>8908755968.0</sum-pixel-intensity>
    <sum-pixels>65832300.0</sum-pixels>
    <sum-projection-pixel-intensity>0.0</sum-projection-pixel-intensity>
    <sum-projection-pixels>0.0</sum-projection-pixels>
    <volume>0.0806445675</volume>
  </projection-structure-unionize>
  <projection-structure-unionize>
    <hemisphere-id>2</hemisphere-id>
    <id>631730943</id>
    <is-injection>false</is-injection>
    <max-voxel-density>0.277350246906281</max-voxel-density>
    <max-voxel-x>8390</max-voxel-x>
    <max-voxel-y>710</max-voxel-y>
    <max-voxel-z>7650</max-voxel-z>
    <normalized-projection-volume>0.000450501767036782</normalized-projection-volume>
    <projection-density>9.22873732633889e-05</projection-density>
    <projection-energy>0.0154370833188295</projection-energy>
    <projection-intensity>167.271896362305</projection-intensity>
    <projection-volume>0.000101697987890625</projection-volume>
    <section-data-set-id>100141993</section-data-set-id>
    <structure-id>821</structure-id>
    <sum-pixel-intensity>89422004224.0</sum-pixel-intensity>
    <sum-pixels>899568000.0</sum-pixels>
    <sum-projection-pixel-intensity>13886706.0</sum-projection-pixel-intensity>
    <sum-projection-pixels>83018.765625</sum-projection-pixels>
    <volume>1.1019708</volume>
  </projection-structure-unionize>
  <projection-structure-unionize>
    <hemisphere-id>3</hemisphere-id>
    <id>631732611</id>
    <is-injection>false</is-injection>
    <max-voxel-density>0.0</max-voxel-density>
    <max-voxel-x>0</max-voxel-x>
    <max-voxel-y>0</max-voxel-y>
    <max-voxel-z>0</max-voxel-z>
    <normalized-projection-volume>0.0</normalized-projection-volume>
    <projection-density>0.0</projection-density>
    <projection-energy>0.0</projection-energy>
    <projection-intensity>0.0</projection-intensity>
    <projection-volume>0.0</projection-volume>
    <section-data-set-id>100141993</section-data-set-id>
    <structure-id>786</structure-id>
    <sum-pixel-intensity>4002754048.0</sum-pixel-intensity>
    <sum-pixels>80782200.0</sum-pixels>
    <sum-projection-pixel-intensity>0.0</sum-projection-pixel-intensity>
    <sum-projection-pixels>0.0</sum-projection-pixels>
    <volume>0.098958195</volume>
  </projection-structure-unionize>
  <projection-structure-unionize>
    <hemisphere-id>2</hemisphere-id>
    <id>631730675</id>
    <is-injection>false</is-injection>
    <max-voxel-density>0.328527092933655</max-voxel-density>
    <max-voxel-x>12660</max-voxel-x>
    <max-voxel-y>5950</max-voxel-y>
    <max-voxel-z>6760</max-voxel-z>
    <normalized-projection-volume>0.00239438220752912</normalized-projection-volume>
    <projection-density>0.000481526557588027</projection-density>
    <projection-energy>0.145408294667594</projection-energy>
    <projection-intensity>301.973572124342</projection-intensity>
    <projection-volume>0.000540516975878906</projection-volume>
    <section-data-set-id>100141993</section-data-set-id>
    <structure-id>395</structure-id>
    <sum-pixel-intensity>53283665920.0</sum-pixel-intensity>
    <sum-pixels>916332320.0</sum-pixels>
    <sum-projection-pixel-intensity>133242320.0</sum-projection-pixel-intensity>
    <sum-projection-pixels>441238.34765625</sum-projection-pixels>
    <volume>1.122507092</volume>
  </projection-structure-unionize>
  <projection-structure-unionize>
    <hemisphere-id>2</hemisphere-id>
    <id>631731884</id>
    <is-injection>false</is-injection>
    <max-voxel-density>0.0</max-voxel-density>
    <max-voxel-x>0</max-voxel-x>
    <max-voxel-y>0</max-voxel-y>
    <max-voxel-z>0</max-voxel-z>
    <normalized-projection-volume>0.0</normalized-projection-volume>
    <projection-density>0.0</projection-density>
    <projection-energy>0.0</projection-energy>
    <projection-intensity>0.0</projection-intensity>
    <projection-volume>0.0</projection-volume>
    <section-data-set-id>100141993</section-data-set-id>
    <structure-id>312782554</structure-id>
    <sum-pixel-intensity>17299804160.0</sum-pixel-intensity>
    <sum-pixels>192023104.0</sum-pixels>
    <sum-projection-pixel-intensity>0.0</sum-projection-pixel-intensity>
    <sum-projection-pixels>0.0</sum-projection-pixels>
    <volume>0.2352283024</volume>
  </projection-structure-unionize>
  <projection-structure-unionize>
    <hemisphere-id>3</hemisphere-id>
    <id>631732238</id>
    <is-injection>false</is-injection>
    <max-voxel-density>0.118014298379421</max-voxel-density>
    <max-voxel-x>11620</max-voxel-x>
    <max-voxel-y>6410</max-voxel-y>
    <max-voxel-z>5690</max-voxel-z>
    <normalized-projection-volume>9.95708864345507e-06</normalized-projection-volume>
    <projection-density>5.0982160145071e-05</projection-density>
    <projection-energy>0.0100470182649829</projection-energy>
    <projection-intensity>197.069293187928</projection-intensity>
    <projection-volume>2.24775118408203e-06</projection-volume>
    <section-data-set-id>100141993</section-data-set-id>
    <structure-id>222</structure-id>
    <sum-pixel-intensity>736341408.0</sum-pixel-intensity>
    <sum-pixels>35991000.0</sum-pixels>
    <sum-projection-pixel-intensity>361602.234375</sum-projection-pixel-intensity>
    <sum-projection-pixels>1834.89892578125</sum-projection-pixels>
    <volume>0.044088975</volume>
  </projection-structure-unionize>
  <projection-structure-unionize>
    <hemisphere-id>1</hemisphere-id>
    <id>631731366</id>
    <is-injection>false</is-injection>
    <max-voxel-density>0.0</max-voxel-density>
    <max-voxel-x>0</max-voxel-x>
    <max-voxel-y>0</max-voxel-y>
    <max-voxel-z>0</max-voxel-z>
    <normalized-projection-volume>0.0</normalized-projection-volume>
    <projection-density>0.0</projection-density>
    <projection-energy>0.0</projection-energy>
    <projection-intensity>0.0</projection-intensity>
    <projection-volume>0.0</projection-volume>
    <section-data-set-id>100141993</section-data-set-id>
    <structure-id>1047</structure-id>
    <sum-pixel-intensity>101178097664.0</sum-pixel-intensity>
    <sum-pixels>576721792.0</sum-pixels>
    <sum-projection-pixel-intensity>0.0</sum-projection-pixel-intensity>
    <sum-projection-pixels>0.0</sum-projection-pixels>
    <volume>0.7064841952</volume>
  </projection-structure-unionize>
  <projection-structure-unionize>
    <hemisphere-id>1</hemisphere-id>
    <id>631731345</id>
    <is-injection>false</is-injection>
    <max-voxel-density>0.369897931814194</max-voxel-density>
    <max-voxel-x>7020</max-voxel-x>
    <max-voxel-y>5300</max-voxel-y>
    <max-voxel-z>5350</max-voxel-z>
    <normalized-projection-volume>0.000514242811867702</normalized-projection-volume>
    <projection-density>0.00139164249412715</projection-density>
    <projection-energy>0.403102099895477</projection-energy>
    <projection-intensity>289.659240722656</projection-intensity>
    <projection-volume>0.000116087134570312</projection-volume>
    <section-data-set-id>100141993</section-data-set-id>
    <structure-id>1077</structure-id>
    <sum-pixel-intensity>5561031680.0</sum-pixel-intensity>
    <sum-pixels>68095800.0</sum-pixels>
    <sum-projection-pixel-intensity>27449560.0</sum-projection-pixel-intensity>
    <sum-projection-pixels>94765.0078125</sum-projection-pixels>
    <volume>0.083417355</volume>
  </projection-structure-unionize>
  <projection-structure-unionize>
    <hemisphere-id>3</hemisphere-id>
    <id>631732686</id>
    <is-injection>false</is-injection>
    <max-voxel-density>0.210334271192551</max-voxel-density>
    <max-voxel-x>5850</max-voxel-x>
    <max-voxel-y>4540</max-voxel-y>
    <max-voxel-z>10550</max-voxel-z>
    <normalized-projection-volume>0.00119028351234383</normalized-projection-volume>
    <projection-density>0.000727364538959798</projection-density>
    <projection-energy>0.104004631430126</projection-energy>
    <projection-intensity>142.988317218299</projection-intensity>
    <projection-volume>0.000268699141894531</projection-volume>
    <section-data-set-id>100141993</section-data-set-id>
    <structure-id>897</structure-id>
    <sum-pixel-intensity>17567348224.0</sum-pixel-intensity>
    <sum-pixels>301563008.0</sum-pixels>
    <sum-projection-pixel-intensity>31363949.5</sum-projection-pixel-intensity>
    <sum-projection-pixels>219346.23828125</sum-projection-pixels>
    <volume>0.3694146848</volume>
  </projection-structure-unionize>
  <projection-structure-unionize>
    <hemisphere-id>2</hemisphere-id>
    <id>631731163</id>
    <is-injection>false</is-injection>
    <max-voxel-density>1.0</max-voxel-density>
    <max-voxel-x>7520</max-voxel-x>
    <max-voxel-y>5200</max-voxel-y>
    <max-voxel-z>7130</max-voxel-z>
    <normalized-projection-volume>0.828237857959428</normalized-projection-volume>
    <projection-density>0.0223108381032944</projection-density>
    <projection-energy>14.022255897522</projection-energy>
    <projection-intensity>628.495239257812</projection-intensity>
    <projection-volume>0.1869695744</projection-volume>
    <section-data-set-id>100141993</section-data-set-id>
    <structure-id>1097</structure-id>
    <sum-pixel-intensity>576210171088.0</sum-pixel-intensity>
    <sum-pixels>6840990208.0</sum-pixels>
    <sum-projection-pixel-intensity>95926116352.0</sum-projection-pixel-intensity>
    <sum-projection-pixels>152628224.0</sum-projection-pixels>
    <volume>8.3802130048</volume>
  </projection-structure-unionize>
  <projection-structure-unionize>
    <hemisphere-id>1</hemisphere-id>
    <id>631731765</id>
    <is-injection>false</is-injection>
    <max-voxel-density>0.466817528009415</max-voxel-density>
    <max-voxel-x>7870</max-voxel-x>
    <max-voxel-y>3930</max-voxel-y>
    <max-voxel-z>3800</max-voxel-z>
    <normalized-projection-volume>0.000385418639882727</normalized-projection-volume>
    <projection-density>0.000225527097192077</projection-density>
    <projection-energy>0.0397843170128708</projection-energy>
    <projection-intensity>176.405928636537</projection-intensity>
    <projection-volume>8.70058744262695e-05</projection-volume>
    <section-data-set-id>100141993</section-data-set-id>
    <structure-id>475</structure-id>
    <sum-pixel-intensity>16293598720.0</sum-pixel-intensity>
    <sum-pixels>314929800.0</sum-pixels>
    <sum-projection-pixel-intensity>12529267.0</sum-projection-pixel-intensity>
    <sum-projection-pixels>71025.2036132812</sum-projection-pixels>
    <volume>0.385789005</volume>
  </projection-structure-unionize>
  <projection-structure-unionize>
    <hemisphere-id>3</hemisphere-id>
    <id>631732736</id>
    <is-injection>false</is-injection>
    <max-voxel-density>0.59997284412384</max-voxel-density>
    <max-voxel-x>4610</max-voxel-x>
    <max-voxel-y>5570</max-voxel-y>
    <max-voxel-z>8390</max-voxel-z>
    <normalized-projection-volume>0.0068504233999578</normalized-projection-volume>
    <projection-density>0.00077078866494047</projection-density>
    <projection-energy>0.17463633750958</projection-energy>
    <projection-intensity>226.56837788743</projection-intensity>
    <projection-volume>0.00154644071777344</projection-volume>
    <section-data-set-id>100141993</section-data-set-id>
    <structure-id>952</structure-id>
    <sum-pixel-intensity>111719497728.0</sum-pixel-intensity>
    <sum-pixels>1637803776.0</sum-pixels>
    <sum-projection-pixel-intensity>286020053.0</sum-projection-pixel-intensity>
    <sum-projection-pixels>1262400.5859375</sum-projection-pixels>
    <volume>2.0063096256</volume>
  </projection-structure-unionize>
  <projection-structure-unionize>
    <hemisphere-id>3</hemisphere-id>
    <id>631732797</id>
    <is-injection>false</is-injection>
    <max-voxel-density>0.732680678367615</max-voxel-density>
    <max-voxel-x>8300</max-voxel-x>
    <max-voxel-y>3580</max-voxel-y>
    <max-voxel-z>7460</max-voxel-z>
    <normalized-projection-volume>0.0270849801150741</normalized-projection-volume>
    <projection-density>0.0269882740321572</projection-density>
    <projection-energy>10.8983368489772</projection-energy>
    <projection-intensity>403.817481473308</projection-intensity>
    <projection-volume>0.00611426676054687</projection-volume>
    <section-data-set-id>100141993</section-data-set-id>
    <structure-id>1029</structure-id>
    <sum-pixel-intensity>10640503552.0</sum-pixel-intensity>
    <sum-pixels>184940992.0</sum-pixels>
    <sum-projection-pixel-intensity>2015549228.0</sum-projection-pixel-intensity>
    <sum-projection-pixels>4991238.171875</sum-projection-pixels>
    <volume>0.2265527152</volume>
  </projection-structure-unionize>
  <projection-structure-unionize>
    <hemisphere-id>2</hemisphere-id>
    <id>631731116</id>
    <is-injection>false</is-injection>
    <max-voxel-density>0.0797656401991844</max-voxel-density>
    <max-voxel-x>11780</max-voxel-x>
    <max-voxel-y>3940</max-voxel-y>
    <max-voxel-z>8030</max-voxel-z>
    <normalized-projection-volume>1.9895534273776e-05</normalized-projection-volume>
    <projection-density>3.25097812492459e-06</projection-density>
    <projection-energy>0.00066818663617596</projection-energy>
    <projection-intensity>205.534027099609</projection-intensity>
    <projection-volume>4.49129382324219e-06</projection-volume>
    <section-data-set-id>100141993</section-data-set-id>
    <structure-id>1033</structure-id>
    <sum-pixel-intensity>163137519616.0</sum-pixel-intensity>
    <sum-pixels>1127772032.0</sum-pixels>
    <sum-projection-pixel-intensity>753562.1875</sum-projection-pixel-intensity>
    <sum-projection-pixels>3666.3623046875</sum-projection-pixels>
    <volume>1.3815207392</volume>
  </projection-structure-unionize>
  <projection-structure-unionize>
    <hemisphere-id>1</hemisphere-id>
    <id>631731534</id>
    <is-injection>false</is-injection>
    <max-voxel-density>0.264250993728638</max-voxel-density>
    <max-voxel-x>9290</max-voxel-x>
    <max-voxel-y>3630</max-voxel-y>
    <max-voxel-z>770</max-voxel-z>
    <normalized-projection-volume>0.000489471281767909</normalized-projection-volume>
    <projection-density>0.000775354506913573</projection-density>
    <projection-energy>0.115793704986572</projection-energy>
    <projection-intensity>149.342910766602</projection-intensity>
    <projection-volume>0.00011049511484375</projection-volume>
    <section-data-set-id>100141993</section-data-set-id>
    <structure-id>836</structure-id>
    <sum-pixel-intensity>3963033088.0</sum-pixel-intensity>
    <sum-pixels>116334000.0</sum-pixels>
    <sum-projection-pixel-intensity>13470745.0</sum-projection-pixel-intensity>
    <sum-projection-pixels>90200.09375</sum-projection-pixels>
    <volume>0.14250915</volume>
  </projection-structure-unionize>
  <projection-structure-unionize>
    <hemisphere-id>1</hemisphere-id>
    <id>631731315</id>
    <is-injection>false</is-injection>
    <max-voxel-density>0.0</max-voxel-density>
    <max-voxel-x>0</max-voxel-x>
    <max-voxel-y>0</max-voxel-y>
    <max-voxel-z>0</max-voxel-z>
    <normalized-projection-volume>0.0</normalized-projection-volume>
    <projection-density>0.0</projection-density>
    <projection-energy>0.0</projection-energy>
    <projection-intensity>0.0</projection-intensity>
    <projection-volume>0.0</projection-volume>
    <section-data-set-id>100141993</section-data-set-id>
    <structure-id>1114</structure-id>
    <sum-pixel-intensity>6030346752.0</sum-pixel-intensity>
    <sum-pixels>46868400.0</sum-pixels>
    <sum-projection-pixel-intensity>0.0</sum-projection-pixel-intensity>
    <sum-projection-pixels>0.0</sum-projection-pixels>
    <volume>0.05741379</volume>
  </projection-structure-unionize>
  <projection-structure-unionize>
    <hemisphere-id>2</hemisphere-id>
    <id>631731172</id>
    <is-injection>false</is-injection>
    <max-voxel-density>0.257688015699387</max-voxel-density>
    <max-voxel-x>12530</max-voxel-x>
    <max-voxel-y>6000</max-voxel-y>
    <max-voxel-z>6310</max-voxel-z>
    <normalized-projection-volume>0.000207325589294685</normalized-projection-volume>
    <projection-density>9.11821480258368e-05</projection-density>
    <projection-energy>0.0264562834054232</projection-energy>
    <projection-intensity>290.147613525391</projection-intensity>
    <projection-volume>4.68024696289062e-05</projection-volume>
    <section-data-set-id>100141993</section-data-set-id>
    <structure-id>1107</structure-id>
    <sum-pixel-intensity>20742776832.0</sum-pixel-intensity>
    <sum-pixels>419008512.0</sum-pixels>
    <sum-projection-pixel-intensity>11085408.0</sum-projection-pixel-intensity>
    <sum-projection-pixels>38206.09765625</sum-projection-pixels>
    <volume>0.5132854272</volume>
  </projection-structure-unionize>
  <projection-structure-unionize>
    <hemisphere-id>3</hemisphere-id>
    <id>631732484</id>
    <is-injection>false</is-injection>
    <max-voxel-density>0.0</max-voxel-density>
    <max-voxel-x>0</max-voxel-x>
    <max-voxel-y>0</max-voxel-y>
    <max-voxel-z>0</max-voxel-z>
    <normalized-projection-volume>0.0</normalized-projection-volume>
    <projection-density>0.0</projection-density>
    <projection-energy>0.0</projection-energy>
    <projection-intensity>0.0</projection-intensity>
    <projection-volume>0.0</projection-volume>
    <section-data-set-id>100141993</section-data-set-id>
    <structure-id>598</structure-id>
    <sum-pixel-intensity>1772791616.0</sum-pixel-intensity>
    <sum-pixels>41445000.0</sum-pixels>
    <sum-projection-pixel-intensity>0.0</sum-projection-pixel-intensity>
    <sum-projection-pixels>0.0</sum-projection-pixels>
    <volume>0.050770125</volume>
  </projection-structure-unionize>
  <projection-structure-unionize>
    <hemisphere-id>2</hemisphere-id>
    <id>631730823</id>
    <is-injection>false</is-injection>
    <max-voxel-density>0.405343353748322</max-voxel-density>
    <max-voxel-x>4600</max-voxel-x>
    <max-voxel-y>4110</max-voxel-y>
    <max-voxel-z>8780</max-voxel-z>
    <normalized-projection-volume>0.00129660594107809</normalized-projection-volume>
    <projection-density>0.00120998756028712</projection-density>
    <projection-energy>0.2259691208601</projection-energy>
    <projection-intensity>186.75325012207</projection-intensity>
    <projection-volume>0.00029270077265625</projection-volume>
    <section-data-set-id>100141993</section-data-set-id>
    <structure-id>638</structure-id>
    <sum-pixel-intensity>17569363968.0</sum-pixel-intensity>
    <sum-pixels>197472608.0</sum-pixels>
    <sum-projection-pixel-intensity>44622712.0</sum-projection-pixel-intensity>
    <sum-projection-pixels>238939.40625</sum-projection-pixels>
    <volume>0.2419039448</volume>
  </projection-structure-unionize>
  <projection-structure-unionize>
    <hemisphere-id>2</hemisphere-id>
    <id>631731137</id>
    <is-injection>false</is-injection>
    <max-voxel-density>0.264262855052948</max-voxel-density>
    <max-voxel-x>8300</max-voxel-x>
    <max-voxel-y>2800</max-voxel-y>
    <max-voxel-z>7050</max-voxel-z>
    <normalized-projection-volume>0.000186380402507972</normalized-projection-volume>
    <projection-density>0.000526998017448932</projection-density>
    <projection-energy>0.0931791439652443</projection-energy>
    <projection-intensity>176.811187744141</projection-intensity>
    <projection-volume>4.20742232421875e-05</projection-volume>
    <section-data-set-id>100141993</section-data-set-id>
    <structure-id>1061</structure-id>
    <sum-pixel-intensity>7629533696.0</sum-pixel-intensity>
    <sum-pixels>65173500.0</sum-pixels>
    <sum-projection-pixel-intensity>6072811.0</sum-projection-pixel-intensity>
    <sum-projection-pixels>34346.3046875</sum-projection-pixels>
    <volume>0.0798375375</volume>
  </projection-structure-unionize>
  <projection-structure-unionize>
    <hemisphere-id>1</hemisphere-id>
    <id>631731250</id>
    <is-injection>false</is-injection>
    <max-voxel-density>0.643087208271027</max-voxel-density>
    <max-voxel-x>10020</max-voxel-x>
    <max-voxel-y>5350</max-voxel-y>
    <max-voxel-z>3820</max-voxel-z>
    <normalized-projection-volume>0.000844067708370107</normalized-projection-volume>
    <projection-density>0.00488850427791476</projection-density>
    <projection-energy>2.03853964805603</projection-energy>
    <projection-intensity>417.0068359375</projection-intensity>
    <projection-volume>0.000190543065234375</projection-volume>
    <section-data-set-id>100141993</section-data-set-id>
    <structure-id>549009223</structure-id>
    <sum-pixel-intensity>1862472192.0</sum-pixel-intensity>
    <sum-pixels>31818600.0</sum-pixels>
    <sum-projection-pixel-intensity>64863480.0</sum-projection-pixel-intensity>
    <sum-projection-pixels>155545.359375</sum-projection-pixels>
    <volume>0.038977785</volume>
  </projection-structure-unionize>
  <projection-structure-unionize>
    <hemisphere-id>1</hemisphere-id>
    <id>631731793</id>
    <is-injection>false</is-injection>
    <max-voxel-density>0.0</max-voxel-density>
    <max-voxel-x>0</max-voxel-x>
    <max-voxel-y>0</max-voxel-y>
    <max-voxel-z>0</max-voxel-z>
    <normalized-projection-volume>0.0</normalized-projection-volume>
    <projection-density>0.0</projection-density>
    <projection-energy>0.0</projection-energy>
    <projection-intensity>0.0</projection-intensity>
    <projection-volume>0.0</projection-volume>
    <section-data-set-id>100141993</section-data-set-id>
    <structure-id>428</structure-id>
    <sum-pixel-intensity>128233800.0</sum-pixel-intensity>
    <sum-pixels>3748500.0</sum-pixels>
    <sum-projection-pixel-intensity>0.0</sum-projection-pixel-intensity>
    <sum-projection-pixels>0.0</sum-projection-pixels>
    <volume>0.0045919125</volume>
  </projection-structure-unionize>
  <projection-structure-unionize>
    <hemisphere-id>3</hemisphere-id>
    <id>631732180</id>
    <is-injection>false</is-injection>
    <max-voxel-density>0.177899748086929</max-voxel-density>
    <max-voxel-x>10400</max-voxel-x>
    <max-voxel-y>2900</max-voxel-y>
    <max-voxel-z>6210</max-voxel-z>
    <normalized-projection-volume>0.000511202887869319</normalized-projection-volume>
    <projection-density>0.000258286143940154</projection-density>
    <projection-energy>0.0336006527012829</projection-energy>
    <projection-intensity>130.090806222529</projection-intensity>
    <projection-volume>0.000115400890527344</projection-volume>
    <section-data-set-id>100141993</section-data-set-id>
    <structure-id>140</structure-id>
    <sum-pixel-intensity>3942657664.0</sum-pixel-intensity>
    <sum-pixels>364730400.0</sum-pixels>
    <sum-projection-pixel-intensity>12255179.5</sum-projection-pixel-intensity>
    <sum-projection-pixels>94204.80859375</sum-projection-pixels>
    <volume>0.44679474</volume>
  </projection-structure-unionize>
  <projection-structure-unionize>
    <hemisphere-id>2</hemisphere-id>
    <id>631730828</id>
    <is-injection>false</is-injection>
    <max-voxel-density>0.354756653308868</max-voxel-density>
    <max-voxel-x>10480</max-voxel-x>
    <max-voxel-y>3550</max-voxel-y>
    <max-voxel-z>6590</max-voxel-z>
    <normalized-projection-volume>0.00095124627859878</normalized-projection-volume>
    <projection-density>1.9214493233116e-05</projection-density>
    <projection-energy>0.00448160646067896</projection-energy>
    <projection-intensity>233.240939862778</projection-intensity>
    <projection-volume>0.00021473796464386</projection-volume>
    <section-data-set-id>100141993</section-data-set-id>
    <structure-id>645</structure-id>
    <sum-pixel-intensity>1298501654528.0</sum-pixel-intensity>
    <sum-pixels>9123128856.0</sum-pixels>
    <sum-projection-pixel-intensity>40886273.2226562</sum-projection-pixel-intensity>
    <sum-projection-pixels>175296.297668457</sum-projection-pixels>
    <volume>11.1758328486</volume>
  </projection-structure-unionize>
  <projection-structure-unionize>
    <hemisphere-id>3</hemisphere-id>
    <id>631732226</id>
    <is-injection>false</is-injection>
    <max-voxel-density>0.141993254423141</max-voxel-density>
    <max-voxel-x>12820</max-voxel-x>
    <max-voxel-y>4970</max-voxel-y>
    <max-voxel-z>5780</max-voxel-z>
    <normalized-projection-volume>8.85054095855917e-06</normalized-projection-volume>
    <projection-density>3.43324488385152e-05</projection-density>
    <projection-energy>0.00010563226279507</projection-energy>
    <projection-intensity>3.07674711151303</projection-intensity>
    <projection-volume>1.99795488739014e-06</projection-volume>
    <section-data-set-id>100141993</section-data-set-id>
    <structure-id>207</structure-id>
    <sum-pixel-intensity>1207781888.0</sum-pixel-intensity>
    <sum-pixels>47505600.0</sum-pixels>
    <sum-projection-pixel-intensity>5018.1240234375</sum-projection-pixel-intensity>
    <sum-projection-pixels>1630.98358154297</sum-projection-pixels>
    <volume>0.05819436</volume>
  </projection-structure-unionize>
  <projection-structure-unionize>
    <hemisphere-id>2</hemisphere-id>
    <id>631731175</id>
    <is-injection>false</is-injection>
    <max-voxel-density>0.0</max-voxel-density>
    <max-voxel-x>0</max-voxel-x>
    <max-voxel-y>0</max-voxel-y>
    <max-voxel-z>0</max-voxel-z>
    <normalized-projection-volume>0.0</normalized-projection-volume>
    <projection-density>0.0</projection-density>
    <projection-energy>0.0</projection-energy>
    <projection-intensity>0.0</projection-intensity>
    <projection-volume>0.0</projection-volume>
    <section-data-set-id>100141993</section-data-set-id>
    <structure-id>1111</structure-id>
    <sum-pixel-intensity>21221668864.0</sum-pixel-intensity>
    <sum-pixels>158852704.0</sum-pixels>
    <sum-projection-pixel-intensity>0.0</sum-projection-pixel-intensity>
    <sum-projection-pixels>0.0</sum-projection-pixels>
    <volume>0.1945945624</volume>
  </projection-structure-unionize>
  <projection-structure-unionize>
    <hemisphere-id>1</hemisphere-id>
    <id>631731601</id>
    <is-injection>false</is-injection>
    <max-voxel-density>0.00503216404467821</max-voxel-density>
    <max-voxel-x>7120</max-voxel-x>
    <max-voxel-y>4000</max-voxel-y>
    <max-voxel-z>1620</max-voxel-z>
    <normalized-projection-volume>6.88527960036364e-08</normalized-projection-volume>
    <projection-density>5.38636015789962e-08</projection-density>
    <projection-energy>5.53320114704547e-06</projection-energy>
    <projection-intensity>102.726165771484</projection-intensity>
    <projection-volume>1.55430928945541e-08</projection-volume>
    <section-data-set-id>100141993</section-data-set-id>
    <structure-id>729</structure-id>
    <sum-pixel-intensity>16149628928.0</sum-pixel-intensity>
    <sum-pixels>235562400.0</sum-pixels>
    <sum-projection-pixel-intensity>1303.41418457031</sum-projection-pixel-intensity>
    <sum-projection-pixels>12.6882390975952</sum-projection-pixels>
    <volume>0.28856394</volume>
  </projection-structure-unionize>
  <projection-structure-unionize>
    <hemisphere-id>2</hemisphere-id>
    <id>631730481</id>
    <is-injection>false</is-injection>
    <max-voxel-density>0.0550167337059975</max-voxel-density>
    <max-voxel-x>5240</max-voxel-x>
    <max-voxel-y>6700</max-voxel-y>
    <max-voxel-z>5770</max-voxel-z>
    <normalized-projection-volume>3.53171136982097e-05</normalized-projection-volume>
    <projection-density>9.79546166490763e-05</projection-density>
    <projection-energy>0.0109046492725611</projection-energy>
    <projection-intensity>111.32349395752</projection-intensity>
    <projection-volume>7.97262000732422e-06</projection-volume>
    <section-data-set-id>100141993</section-data-set-id>
    <structure-id>133</structure-id>
    <sum-pixel-intensity>1819982720.0</sum-pixel-intensity>
    <sum-pixels>66441600.0</sum-pixels>
    <sum-projection-pixel-intensity>724522.375</sum-projection-pixel-intensity>
    <sum-projection-pixels>6508.26123046875</sum-projection-pixels>
    <volume>0.08139096</volume>
  </projection-structure-unionize>
  <projection-structure-unionize>
    <hemisphere-id>3</hemisphere-id>
    <id>631732157</id>
    <is-injection>false</is-injection>
    <max-voxel-density>0.00190932361874729</max-voxel-density>
    <max-voxel-x>6180</max-voxel-x>
    <max-voxel-y>600</max-voxel-y>
    <max-voxel-z>4100</max-voxel-z>
    <normalized-projection-volume>5.56510010624227e-08</normalized-projection-volume>
    <projection-density>1.76235477299953e-08</projection-density>
    <projection-energy>1.89831926022494e-06</projection-energy>
    <projection-intensity>107.714932844878</projection-intensity>
    <projection-volume>1.25628693298451e-08</projection-volume>
    <section-data-set-id>100141993</section-data-set-id>
    <structure-id>113</structure-id>
    <sum-pixel-intensity>68789133312.0</sum-pixel-intensity>
    <sum-pixels>581914816.0</sum-pixels>
    <sum-projection-pixel-intensity>1104.66010302305</sum-projection-pixel-intensity>
    <sum-projection-pixels>10.2554035345674</sum-projection-pixels>
    <volume>0.7128456496</volume>
  </projection-structure-unionize>
  <projection-structure-unionize>
    <hemisphere-id>2</hemisphere-id>
    <id>631731082</id>
    <is-injection>false</is-injection>
    <max-voxel-density>0.0529787689447403</max-voxel-density>
    <max-voxel-x>11980</max-voxel-x>
    <max-voxel-y>3440</max-voxel-y>
    <max-voxel-z>6950</max-voxel-z>
    <normalized-projection-volume>9.09674843035454e-06</normalized-projection-volume>
    <projection-density>7.42025122235646e-06</projection-density>
    <projection-energy>0.00254083191975951</projection-energy>
    <projection-intensity>342.418579101562</projection-intensity>
    <projection-volume>2.05353470153809e-06</projection-volume>
    <section-data-set-id>100141993</section-data-set-id>
    <structure-id>989</structure-id>
    <sum-pixel-intensity>12816267264.0</sum-pixel-intensity>
    <sum-pixels>225916192.0</sum-pixels>
    <sum-projection-pixel-intensity>574015.0625</sum-projection-pixel-intensity>
    <sum-projection-pixels>1676.35485839844</sum-projection-pixels>
    <volume>0.2767473352</volume>
  </projection-structure-unionize>
  <projection-structure-unionize>
    <hemisphere-id>3</hemisphere-id>
    <id>631732192</id>
    <is-injection>false</is-injection>
    <max-voxel-density>0.0178828276693821</max-voxel-density>
    <max-voxel-x>7180</max-voxel-x>
    <max-voxel-y>3170</max-voxel-y>
    <max-voxel-z>1840</max-voxel-z>
    <normalized-projection-volume>3.44346662889321e-07</normalized-projection-volume>
    <projection-density>3.82073884205243e-07</projection-density>
    <projection-energy>4.33017069072188e-05</projection-energy>
    <projection-intensity>113.333333413487</projection-intensity>
    <projection-volume>7.77341296195984e-08</projection-volume>
    <section-data-set-id>100141993</section-data-set-id>
    <structure-id>156</structure-id>
    <sum-pixel-intensity>14911875072.0</sum-pixel-intensity>
    <sum-pixels>166084192.0</sum-pixels>
    <sum-projection-pixel-intensity>7191.72900390625</sum-projection-pixel-intensity>
    <sum-projection-pixels>63.4564323425293</sum-projection-pixels>
    <volume>0.2034531352</volume>
  </projection-structure-unionize>
  <projection-structure-unionize>
    <hemisphere-id>2</hemisphere-id>
    <id>631730864</id>
    <is-injection>false</is-injection>
    <max-voxel-density>0.992802321910858</max-voxel-density>
    <max-voxel-x>2080</max-voxel-x>
    <max-voxel-y>3740</max-voxel-y>
    <max-voxel-z>7370</max-voxel-z>
    <normalized-projection-volume>0.212724852461792</normalized-projection-volume>
    <projection-density>0.000418052474945325</projection-density>
    <projection-energy>0.131356944326269</projection-energy>
    <projection-intensity>314.211617437376</projection-intensity>
    <projection-volume>0.048021319898459</projection-volume>
    <section-data-set-id>100141993</section-data-set-id>
    <structure-id>695</structure-id>
    <sum-pixel-intensity>8989308434445.94</sum-pixel-intensity>
    <sum-pixels>93770710180.0</sum-pixels>
    <sum-projection-pixel-intensity>12317433956.5489</sum-projection-pixel-intensity>
    <sum-projection-pixels>39201077.4681298</sum-projection-pixels>
    <volume>114.8691199705</volume>
  </projection-structure-unionize>
  <projection-structure-unionize>
    <hemisphere-id>2</hemisphere-id>
    <id>631730731</id>
    <is-injection>false</is-injection>
    <max-voxel-density>0.204944685101509</max-voxel-density>
    <max-voxel-x>8450</max-voxel-x>
    <max-voxel-y>2070</max-voxel-y>
    <max-voxel-z>7120</max-voxel-z>
    <normalized-projection-volume>0.000306247070372635</normalized-projection-volume>
    <projection-density>5.97828147874679e-05</projection-density>
    <projection-energy>0.00985484849661589</projection-energy>
    <projection-intensity>164.844177246094</projection-intensity>
    <projection-volume>6.91333822265625e-05</projection-volume>
    <section-data-set-id>100141993</section-data-set-id>
    <structure-id>502</structure-id>
    <sum-pixel-intensity>90168369152.0</sum-pixel-intensity>
    <sum-pixels>944007296.0</sum-pixels>
    <sum-projection-pixel-intensity>9303049.0</sum-projection-pixel-intensity>
    <sum-projection-pixels>56435.4140625</sum-projection-pixels>
    <volume>1.1564089376</volume>
  </projection-structure-unionize>
  <projection-structure-unionize>
    <hemisphere-id>3</hemisphere-id>
    <id>631732511</id>
    <is-injection>false</is-injection>
    <max-voxel-density>0.556256830692291</max-voxel-density>
    <max-voxel-x>8210</max-voxel-x>
    <max-voxel-y>2440</max-voxel-y>
    <max-voxel-z>7450</max-voxel-z>
    <normalized-projection-volume>0.000156539065820764</normalized-projection-volume>
    <projection-density>1.99760422657646e-05</projection-density>
    <projection-energy>0.0100878974623697</projection-energy>
    <projection-intensity>504.999805675151</projection-intensity>
    <projection-volume>3.53377260314941e-05</projection-volume>
    <section-data-set-id>100141993</section-data-set-id>
    <structure-id>632</structure-id>
    <sum-pixel-intensity>51958466560.0</sum-pixel-intensity>
    <sum-pixels>1444086016.0</sum-pixels>
    <sum-projection-pixel-intensity>14567791.65625</sum-projection-pixel-intensity>
    <sum-projection-pixels>28847.1232910156</sum-projection-pixels>
    <volume>1.7690053696</volume>
  </projection-structure-unionize>
  <projection-structure-unionize>
    <hemisphere-id>2</hemisphere-id>
    <id>631730599</id>
    <is-injection>false</is-injection>
    <max-voxel-density>0.0</max-voxel-density>
    <max-voxel-x>0</max-voxel-x>
    <max-voxel-y>0</max-voxel-y>
    <max-voxel-z>0</max-voxel-z>
    <normalized-projection-volume>0.0</normalized-projection-volume>
    <projection-density>0.0</projection-density>
    <projection-energy>0.0</projection-energy>
    <projection-intensity>0.0</projection-intensity>
    <projection-volume>0.0</projection-volume>
    <section-data-set-id>100141993</section-data-set-id>
    <structure-id>296</structure-id>
    <sum-pixel-intensity>24131123200.0</sum-pixel-intensity>
    <sum-pixels>226023296.0</sum-pixels>
    <sum-projection-pixel-intensity>0.0</sum-projection-pixel-intensity>
    <sum-projection-pixels>0.0</sum-projection-pixels>
    <volume>0.2768785376</volume>
  </projection-structure-unionize>
  <projection-structure-unionize>
    <hemisphere-id>1</hemisphere-id>
    <id>631731307</id>
    <is-injection>false</is-injection>
    <max-voxel-density>0.0</max-voxel-density>
    <max-voxel-x>0</max-voxel-x>
    <max-voxel-y>0</max-voxel-y>
    <max-voxel-z>0</max-voxel-z>
    <normalized-projection-volume>0.0</normalized-projection-volume>
    <projection-density>0.0</projection-density>
    <projection-energy>0.0</projection-energy>
    <projection-intensity>0.0</projection-intensity>
    <projection-volume>0.0</projection-volume>
    <section-data-set-id>100141993</section-data-set-id>
    <structure-id>1127</structure-id>
    <sum-pixel-intensity>19229763584.0</sum-pixel-intensity>
    <sum-pixels>315718208.0</sum-pixels>
    <sum-projection-pixel-intensity>0.0</sum-projection-pixel-intensity>
    <sum-projection-pixels>0.0</sum-projection-pixels>
    <volume>0.3867548048</volume>
  </projection-structure-unionize>
  <projection-structure-unionize>
    <hemisphere-id>3</hemisphere-id>
    <id>631732355</id>
    <is-injection>false</is-injection>
    <max-voxel-density>1.0</max-voxel-density>
    <max-voxel-x>8900</max-voxel-x>
    <max-voxel-y>4570</max-voxel-y>
    <max-voxel-z>7200</max-voxel-z>
    <normalized-projection-volume>0.139279282895414</normalized-projection-volume>
    <projection-density>0.151365758852343</projection-density>
    <projection-energy>206.528907265534</projection-energy>
    <projection-intensity>1364.43611046143</projection-intensity>
    <projection-volume>0.031441436775</projection-volume>
    <section-data-set-id>100141993</section-data-set-id>
    <structure-id>374</structure-id>
    <sum-pixel-intensity>50653700608.0</sum-pixel-intensity>
    <sum-pixels>169565952.0</sum-pixels>
    <sum-projection-pixel-intensity>35020270776.0</sum-projection-pixel-intensity>
    <sum-projection-pixels>25666479.0</sum-projection-pixels>
    <volume>0.2077182912</volume>
  </projection-structure-unionize>
  <projection-structure-unionize>
    <hemisphere-id>1</hemisphere-id>
    <id>631730571</id>
    <is-injection>false</is-injection>
    <max-voxel-density>0.0</max-voxel-density>
    <max-voxel-x>0</max-voxel-x>
    <max-voxel-y>0</max-voxel-y>
    <max-voxel-z>0</max-voxel-z>
    <normalized-projection-volume>0.0</normalized-projection-volume>
    <projection-density>0.0</projection-density>
    <projection-energy>0.0</projection-energy>
    <projection-intensity>0.0</projection-intensity>
    <projection-volume>0.0</projection-volume>
    <section-data-set-id>100141993</section-data-set-id>
    <structure-id>312782594</structure-id>
    <sum-pixel-intensity>2948770560.0</sum-pixel-intensity>
    <sum-pixels>35704800.0</sum-pixels>
    <sum-projection-pixel-intensity>0.0</sum-projection-pixel-intensity>
    <sum-projection-pixels>0.0</sum-projection-pixels>
    <volume>0.04373838</volume>
  </projection-structure-unionize>
  <projection-structure-unionize>
    <hemisphere-id>3</hemisphere-id>
    <id>631732935</id>
    <is-injection>false</is-injection>
    <max-voxel-density>0.643087208271027</max-voxel-density>
    <max-voxel-x>10020</max-voxel-x>
    <max-voxel-y>5350</max-voxel-y>
    <max-voxel-z>3820</max-voxel-z>
    <normalized-projection-volume>0.00812330800927915</normalized-projection-volume>
    <projection-density>0.0235234832672556</projection-density>
    <projection-energy>7.15067224830759</projection-energy>
    <projection-intensity>303.98016174166</projection-intensity>
    <projection-volume>0.00183378654648437</projection-volume>
    <section-data-set-id>100141993</section-data-set-id>
    <structure-id>549009223</structure-id>
    <sum-pixel-intensity>3820849664.0</sum-pixel-intensity>
    <sum-pixels>63637200.0</sum-pixels>
    <sum-projection-pixel-intensity>455048760.0</sum-projection-pixel-intensity>
    <sum-projection-pixels>1496968.609375</sum-projection-pixels>
    <volume>0.07795557</volume>
  </projection-structure-unionize>
  <projection-structure-unionize>
    <hemisphere-id>1</hemisphere-id>
    <id>631731392</id>
    <is-injection>false</is-injection>
    <max-voxel-density>0.155328154563904</max-voxel-density>
    <max-voxel-x>7160</max-voxel-x>
    <max-voxel-y>2820</max-voxel-y>
    <max-voxel-z>780</max-voxel-z>
    <normalized-projection-volume>0.000328736190039156</normalized-projection-volume>
    <projection-density>0.000110815548808782</projection-density>
    <projection-energy>0.0142626785963214</projection-energy>
    <projection-intensity>128.706474403988</projection-intensity>
    <projection-volume>7.42101619128227e-05</projection-volume>
    <section-data-set-id>100141993</section-data-set-id>
    <structure-id>1011</structure-id>
    <sum-pixel-intensity>56905577344.0</sum-pixel-intensity>
    <sum-pixels>546671696.0</sum-pixels>
    <sum-projection-pixel-intensity>7797002.69775391</sum-projection-pixel-intensity>
    <sum-projection-pixels>60579.7240104675</sum-projection-pixels>
    <volume>0.6696728276</volume>
  </projection-structure-unionize>
  <projection-structure-unionize>
    <hemisphere-id>1</hemisphere-id>
    <id>631731625</id>
    <is-injection>false</is-injection>
    <max-voxel-density>0.24606491625309</max-voxel-density>
    <max-voxel-x>6430</max-voxel-x>
    <max-voxel-y>6550</max-voxel-y>
    <max-voxel-z>5280</max-voxel-z>
    <normalized-projection-volume>0.000218645787969096</normalized-projection-volume>
    <projection-density>0.000162958502187394</projection-density>
    <projection-energy>0.0261567141860723</projection-energy>
    <projection-intensity>160.511505126953</projection-intensity>
    <projection-volume>4.93579344726562e-05</projection-volume>
    <section-data-set-id>100141993</section-data-set-id>
    <structure-id>693</structure-id>
    <sum-pixel-intensity>18208559104.0</sum-pixel-intensity>
    <sum-pixels>247254304.0</sum-pixels>
    <sum-projection-pixel-intensity>6467360.0</sum-projection-pixel-intensity>
    <sum-projection-pixels>40292.19140625</sum-projection-pixels>
    <volume>0.3028865224</volume>
  </projection-structure-unionize>
  <projection-structure-unionize>
    <hemisphere-id>2</hemisphere-id>
    <id>631730542</id>
    <is-injection>false</is-injection>
    <max-voxel-density>0.276257187128067</max-voxel-density>
    <max-voxel-x>8490</max-voxel-x>
    <max-voxel-y>3170</max-voxel-y>
    <max-voxel-z>7920</max-voxel-z>
    <normalized-projection-volume>0.000345250691537114</normalized-projection-volume>
    <projection-density>0.000117753108497709</projection-density>
    <projection-energy>0.0200329385697842</projection-energy>
    <projection-intensity>170.126617431641</projection-intensity>
    <projection-volume>7.79382084960937e-05</projection-volume>
    <section-data-set-id>100141993</section-data-set-id>
    <structure-id>218</structure-id>
    <sum-pixel-intensity>28656621568.0</sum-pixel-intensity>
    <sum-pixels>540308672.0</sum-pixels>
    <sum-projection-pixel-intensity>10823970.0</sum-projection-pixel-intensity>
    <sum-projection-pixels>63623.02734375</sum-projection-pixels>
    <volume>0.6618781232</volume>
  </projection-structure-unionize>
  <projection-structure-unionize>
    <hemisphere-id>3</hemisphere-id>
    <id>631732210</id>
    <is-injection>false</is-injection>
    <max-voxel-density>0.254931509494781</max-voxel-density>
    <max-voxel-x>1840</max-voxel-x>
    <max-voxel-y>2520</max-voxel-y>
    <max-voxel-z>6530</max-voxel-z>
    <normalized-projection-volume>0.00164790191446247</normalized-projection-volume>
    <projection-density>0.000346469459445445</projection-density>
    <projection-energy>0.0500406821199801</projection-energy>
    <projection-intensity>144.430283119541</projection-intensity>
    <projection-volume>0.000372003666143799</projection-volume>
    <section-data-set-id>100141993</section-data-set-id>
    <structure-id>184</structure-id>
    <sum-pixel-intensity>64904278851.0</sum-pixel-intensity>
    <sum-pixels>876488400.0</sum-pixels>
    <sum-projection-pixel-intensity>43860077.40625</sum-projection-pixel-intensity>
    <sum-projection-pixels>303676.462158203</sum-projection-pixels>
    <volume>1.07369829</volume>
  </projection-structure-unionize>
  <projection-structure-unionize>
    <hemisphere-id>1</hemisphere-id>
    <id>631731323</id>
    <is-injection>false</is-injection>
    <max-voxel-density>0.0</max-voxel-density>
    <max-voxel-x>0</max-voxel-x>
    <max-voxel-y>0</max-voxel-y>
    <max-voxel-z>0</max-voxel-z>
    <normalized-projection-volume>0.0</normalized-projection-volume>
    <projection-density>0.0</projection-density>
    <projection-energy>0.0</projection-energy>
    <projection-intensity>0.0</projection-intensity>
    <projection-volume>0.0</projection-volume>
    <section-data-set-id>100141993</section-data-set-id>
    <structure-id>1104</structure-id>
    <sum-pixel-intensity>4839841280.0</sum-pixel-intensity>
    <sum-pixels>74858400.0</sum-pixels>
    <sum-projection-pixel-intensity>0.0</sum-projection-pixel-intensity>
    <sum-projection-pixels>0.0</sum-projection-pixels>
    <volume>0.09170154</volume>
  </projection-structure-unionize>
  <projection-structure-unionize>
    <hemisphere-id>3</hemisphere-id>
    <id>631732556</id>
    <is-injection>false</is-injection>
    <max-voxel-density>0.181841820478439</max-voxel-density>
    <max-voxel-x>8520</max-voxel-x>
    <max-voxel-y>1800</max-voxel-y>
    <max-voxel-z>1360</max-voxel-z>
    <normalized-projection-volume>0.000208336010930354</normalized-projection-volume>
    <projection-density>0.000378550598191713</projection-density>
    <projection-energy>0.0541472275466578</projection-energy>
    <projection-intensity>143.038282875029</projection-intensity>
    <projection-volume>4.70305660644531e-05</projection-volume>
    <section-data-set-id>100141993</section-data-set-id>
    <structure-id>696</structure-id>
    <sum-pixel-intensity>6863724800.0</sum-pixel-intensity>
    <sum-pixels>101419200.0</sum-pixels>
    <sum-projection-pixel-intensity>5491568.5</sum-projection-pixel-intensity>
    <sum-projection-pixels>38392.298828125</sum-projection-pixels>
    <volume>0.12423852</volume>
  </projection-structure-unionize>
  <projection-structure-unionize>
    <hemisphere-id>1</hemisphere-id>
    <id>631731197</id>
    <is-injection>false</is-injection>
    <max-voxel-density>0.120477087795734</max-voxel-density>
    <max-voxel-x>7820</max-voxel-x>
    <max-voxel-y>3930</max-voxel-y>
    <max-voxel-z>3750</max-voxel-z>
    <normalized-projection-volume>1.85909817456999e-05</normalized-projection-volume>
    <projection-density>1.86862853297498e-05</projection-density>
    <projection-energy>0.00251533812843263</projection-energy>
    <projection-intensity>134.608779907227</projection-intensity>
    <projection-volume>4.19679915771484e-06</projection-volume>
    <section-data-set-id>100141993</section-data-set-id>
    <structure-id>484682524</structure-id>
    <sum-pixel-intensity>3756836096.0</sum-pixel-intensity>
    <sum-pixels>183340800.0</sum-pixels>
    <sum-projection-pixel-intensity>461164.09375</sum-projection-pixel-intensity>
    <sum-projection-pixels>3425.95849609375</sum-projection-pixels>
    <volume>0.22459248</volume>
  </projection-structure-unionize>
  <projection-structure-unionize>
    <hemisphere-id>2</hemisphere-id>
    <id>631731234</id>
    <is-injection>false</is-injection>
    <max-voxel-density>0.599972188472748</max-voxel-density>
    <max-voxel-x>8030</max-voxel-x>
    <max-voxel-y>3870</max-voxel-y>
    <max-voxel-z>6320</max-voxel-z>
    <normalized-projection-volume>0.006095244009612</normalized-projection-volume>
    <projection-density>0.0401505455374718</projection-density>
    <projection-energy>11.2801113128662</projection-energy>
    <projection-intensity>280.945404052734</projection-intensity>
    <projection-volume>0.001375963640625</projection-volume>
    <section-data-set-id>100141993</section-data-set-id>
    <structure-id>549009203</structure-id>
    <sum-pixel-intensity>2122918912.0</sum-pixel-intensity>
    <sum-pixels>27975600.0</sum-pixels>
    <sum-projection-pixel-intensity>315567872.0</sum-projection-pixel-intensity>
    <sum-projection-pixels>1123235.625</sum-projection-pixels>
    <volume>0.03427011</volume>
  </projection-structure-unionize>
  <projection-structure-unionize>
    <hemisphere-id>2</hemisphere-id>
    <id>631731941</id>
    <is-injection>false</is-injection>
    <max-voxel-density>0.257951855659485</max-voxel-density>
    <max-voxel-x>10040</max-voxel-x>
    <max-voxel-y>2380</max-voxel-y>
    <max-voxel-z>9820</max-voxel-z>
    <normalized-projection-volume>0.000727750738037495</normalized-projection-volume>
    <projection-density>0.00119379232637584</projection-density>
    <projection-energy>0.175397172570229</projection-energy>
    <projection-intensity>146.924362182617</projection-intensity>
    <projection-volume>0.000164285228515625</projection-volume>
    <section-data-set-id>100141993</section-data-set-id>
    <structure-id>312782632</structure-id>
    <sum-pixel-intensity>6490470400.0</sum-pixel-intensity>
    <sum-pixels>112339800.0</sum-pixels>
    <sum-projection-pixel-intensity>19704084.0</sum-projection-pixel-intensity>
    <sum-projection-pixels>134110.390625</sum-projection-pixels>
    <volume>0.137616255</volume>
  </projection-structure-unionize>
  <projection-structure-unionize>
    <hemisphere-id>3</hemisphere-id>
    <id>631732914</id>
    <is-injection>false</is-injection>
    <max-voxel-density>0.0</max-voxel-density>
    <max-voxel-x>0</max-voxel-x>
    <max-voxel-y>0</max-voxel-y>
    <max-voxel-z>0</max-voxel-z>
    <normalized-projection-volume>0.0</normalized-projection-volume>
    <projection-density>0.0</projection-density>
    <projection-energy>0.0</projection-energy>
    <projection-intensity>0.0</projection-intensity>
    <projection-volume>0.0</projection-volume>
    <section-data-set-id>100141993</section-data-set-id>
    <structure-id>527696977</structure-id>
    <sum-pixel-intensity>71269078.0</sum-pixel-intensity>
    <sum-pixels>3337200.0</sum-pixels>
    <sum-projection-pixel-intensity>0.0</sum-projection-pixel-intensity>
    <sum-projection-pixels>0.0</sum-projection-pixels>
    <volume>0.00408807</volume>
  </projection-structure-unionize>
  <projection-structure-unionize>
    <hemisphere-id>2</hemisphere-id>
    <id>631730633</id>
    <is-injection>false</is-injection>
    <max-voxel-density>0.223270937800407</max-voxel-density>
    <max-voxel-x>5720</max-voxel-x>
    <max-voxel-y>3630</max-voxel-y>
    <max-voxel-z>5820</max-voxel-z>
    <normalized-projection-volume>0.000130827201586996</normalized-projection-volume>
    <projection-density>0.00258618383668363</projection-density>
    <projection-energy>0.486072987318039</projection-energy>
    <projection-intensity>187.949890136719</projection-intensity>
    <projection-volume>2.95334316894531e-05</projection-volume>
    <section-data-set-id>100141993</section-data-set-id>
    <structure-id>338</structure-id>
    <sum-pixel-intensity>237123024.0</sum-pixel-intensity>
    <sum-pixels>9322200.0</sum-pixels>
    <sum-projection-pixel-intensity>4531269.5</sum-projection-pixel-intensity>
    <sum-projection-pixels>24108.923828125</sum-projection-pixels>
    <volume>0.011419695</volume>
  </projection-structure-unionize>
  <projection-structure-unionize>
    <hemisphere-id>2</hemisphere-id>
    <id>631731113</id>
    <is-injection>false</is-injection>
    <max-voxel-density>0.606462478637695</max-voxel-density>
    <max-voxel-x>9350</max-voxel-x>
    <max-voxel-y>3520</max-voxel-y>
    <max-voxel-z>6080</max-voxel-z>
    <normalized-projection-volume>0.00917330633474231</normalized-projection-volume>
    <projection-density>0.0892046093940735</projection-density>
    <projection-energy>22.0920505523682</projection-energy>
    <projection-intensity>247.65592956543</projection-intensity>
    <projection-volume>0.002070817175</projection-volume>
    <section-data-set-id>100141993</section-data-set-id>
    <structure-id>614454277</structure-id>
    <sum-pixel-intensity>1637452032.0</sum-pixel-intensity>
    <sum-pixels>18950400.0</sum-pixels>
    <sum-projection-pixel-intensity>418653184.0</sum-projection-pixel-intensity>
    <sum-projection-pixels>1690463.0</sum-projection-pixels>
    <volume>0.02321424</volume>
  </projection-structure-unionize>
  <projection-structure-unionize>
    <hemisphere-id>3</hemisphere-id>
    <id>631732595</id>
    <is-injection>false</is-injection>
    <max-voxel-density>0.996155738830566</max-voxel-density>
    <max-voxel-x>7490</max-voxel-x>
    <max-voxel-y>5340</max-voxel-y>
    <max-voxel-z>7160</max-voxel-z>
    <normalized-projection-volume>0.0711390075701892</normalized-projection-volume>
    <projection-density>0.129633687415701</projection-density>
    <projection-energy>103.660942887995</projection-energy>
    <projection-intensity>799.645099622771</projection-intensity>
    <projection-volume>0.0160591910171875</projection-volume>
    <section-data-set-id>100141993</section-data-set-id>
    <structure-id>760</structure-id>
    <sum-pixel-intensity>17683232512.0</sum-pixel-intensity>
    <sum-pixels>101127600.0</sum-pixels>
    <sum-projection-pixel-intensity>10482982368.0</sum-projection-pixel-intensity>
    <sum-projection-pixels>13109543.6875</sum-projection-pixels>
    <volume>0.12388131</volume>
  </projection-structure-unionize>
  <projection-structure-unionize>
    <hemisphere-id>3</hemisphere-id>
    <id>631732100</id>
    <is-injection>false</is-injection>
    <max-voxel-density>0.114213638007641</max-voxel-density>
    <max-voxel-x>7880</max-voxel-x>
    <max-voxel-y>4920</max-voxel-y>
    <max-voxel-z>820</max-voxel-z>
    <normalized-projection-volume>2.67246626151412e-05</normalized-projection-volume>
    <projection-density>3.41061352822244e-06</projection-density>
    <projection-energy>0.000440648772495551</projection-energy>
    <projection-intensity>129.199268357213</projection-intensity>
    <projection-volume>6.03292731323242e-06</projection-volume>
    <section-data-set-id>100141993</section-data-set-id>
    <structure-id>20</structure-id>
    <sum-pixel-intensity>78720057344.0</sum-pixel-intensity>
    <sum-pixels>1443974400.0</sum-pixels>
    <sum-projection-pixel-intensity>636285.546875</sum-projection-pixel-intensity>
    <sum-projection-pixels>4924.83862304688</sum-projection-pixels>
    <volume>1.76886864</volume>
  </projection-structure-unionize>
  <projection-structure-unionize>
    <hemisphere-id>3</hemisphere-id>
    <id>631732259</id>
    <is-injection>false</is-injection>
    <max-voxel-density>1.0</max-voxel-density>
    <max-voxel-x>9020</max-voxel-x>
    <max-voxel-y>4410</max-voxel-y>
    <max-voxel-z>7100</max-voxel-z>
    <normalized-projection-volume>0.0958939644446525</normalized-projection-volume>
    <projection-density>0.142513158435915</projection-density>
    <projection-energy>135.953806758797</projection-energy>
    <projection-intensity>953.973711977845</projection-intensity>
    <projection-volume>0.021647469440625</projection-volume>
    <section-data-set-id>100141993</section-data-set-id>
    <structure-id>246</structure-id>
    <sum-pixel-intensity>27685540864.0</sum-pixel-intensity>
    <sum-pixels>123998400.0</sum-pixels>
    <sum-projection-pixel-intensity>16858054512.0</sum-projection-pixel-intensity>
    <sum-projection-pixels>17671403.625</sum-projection-pixels>
    <volume>0.15189804</volume>
  </projection-structure-unionize>
  <projection-structure-unionize>
    <hemisphere-id>2</hemisphere-id>
    <id>631730458</id>
    <is-injection>false</is-injection>
    <max-voxel-density>0.380460619926453</max-voxel-density>
    <max-voxel-x>4530</max-voxel-x>
    <max-voxel-y>5070</max-voxel-y>
    <max-voxel-z>9720</max-voxel-z>
    <normalized-projection-volume>0.00504636218760286</normalized-projection-volume>
    <projection-density>0.000554830342297764</projection-density>
    <projection-energy>0.0986271177885267</projection-energy>
    <projection-intensity>177.760858175265</projection-intensity>
    <projection-volume>0.00113918505585937</projection-volume>
    <section-data-set-id>100141993</section-data-set-id>
    <structure-id>104</structure-id>
    <sum-pixel-intensity>160832843520.0</sum-pixel-intensity>
    <sum-pixels>1676092516.0</sum-pixels>
    <sum-projection-pixel-intensity>165308174.0</sum-projection-pixel-intensity>
    <sum-projection-pixels>929946.984375</sum-projection-pixels>
    <volume>2.0532133321</volume>
  </projection-structure-unionize>
  <projection-structure-unionize>
    <hemisphere-id>3</hemisphere-id>
    <id>631732719</id>
    <is-injection>false</is-injection>
    <max-voxel-density>0.0</max-voxel-density>
    <max-voxel-x>0</max-voxel-x>
    <max-voxel-y>0</max-voxel-y>
    <max-voxel-z>0</max-voxel-z>
    <normalized-projection-volume>0.0</normalized-projection-volume>
    <projection-density>0.0</projection-density>
    <projection-energy>0.0</projection-energy>
    <projection-intensity>0.0</projection-intensity>
    <projection-volume>0.0</projection-volume>
    <section-data-set-id>100141993</section-data-set-id>
    <structure-id>182305701</structure-id>
    <sum-pixel-intensity>26426346496.0</sum-pixel-intensity>
    <sum-pixels>169136992.0</sum-pixels>
    <sum-projection-pixel-intensity>0.0</sum-projection-pixel-intensity>
    <sum-projection-pixels>0.0</sum-projection-pixels>
    <volume>0.2071928152</volume>
  </projection-structure-unionize>
  <projection-structure-unionize>
    <hemisphere-id>1</hemisphere-id>
    <id>631731855</id>
    <is-injection>false</is-injection>
    <max-voxel-density>0.0</max-voxel-density>
    <max-voxel-x>0</max-voxel-x>
    <max-voxel-y>0</max-voxel-y>
    <max-voxel-z>0</max-voxel-z>
    <normalized-projection-volume>0.0</normalized-projection-volume>
    <projection-density>0.0</projection-density>
    <projection-energy>0.0</projection-energy>
    <projection-intensity>0.0</projection-intensity>
    <projection-volume>0.0</projection-volume>
    <section-data-set-id>100141993</section-data-set-id>
    <structure-id>333</structure-id>
    <sum-pixel-intensity>940291328.0</sum-pixel-intensity>
    <sum-pixels>16648200.0</sum-pixels>
    <sum-projection-pixel-intensity>0.0</sum-projection-pixel-intensity>
    <sum-projection-pixels>0.0</sum-projection-pixels>
    <volume>0.020394045</volume>
  </projection-structure-unionize>
  <projection-structure-unionize>
    <hemisphere-id>2</hemisphere-id>
    <id>631730501</id>
    <is-injection>false</is-injection>
    <max-voxel-density>0.329271763563156</max-voxel-density>
    <max-voxel-x>3510</max-voxel-x>
    <max-voxel-y>5360</max-voxel-y>
    <max-voxel-z>6450</max-voxel-z>
    <normalized-projection-volume>0.00120323164139423</normalized-projection-volume>
    <projection-density>0.000101164128864184</projection-density>
    <projection-energy>0.0158388204872608</projection-energy>
    <projection-intensity>156.565567016602</projection-intensity>
    <projection-volume>0.000271622101953125</projection-volume>
    <section-data-set-id>100141993</section-data-set-id>
    <structure-id>159</structure-id>
    <sum-pixel-intensity>177188208640.0</sum-pixel-intensity>
    <sum-pixels>2191807744.0</sum-pixels>
    <sum-projection-pixel-intensity>34715648.0</sum-projection-pixel-intensity>
    <sum-projection-pixels>221732.328125</sum-projection-pixels>
    <volume>2.6849644864</volume>
  </projection-structure-unionize>
  <projection-structure-unionize>
    <hemisphere-id>1</hemisphere-id>
    <id>631731631</id>
    <is-injection>false</is-injection>
    <max-voxel-density>0.684757947921753</max-voxel-density>
    <max-voxel-x>7020</max-voxel-x>
    <max-voxel-y>4670</max-voxel-y>
    <max-voxel-z>4910</max-voxel-z>
    <normalized-projection-volume>0.0339759679559646</normalized-projection-volume>
    <projection-density>0.0149813033640385</projection-density>
    <projection-energy>4.28097009658813</projection-energy>
    <projection-intensity>285.754180908203</projection-intensity>
    <projection-volume>0.00766986465</projection-volume>
    <section-data-set-id>100141993</section-data-set-id>
    <structure-id>685</structure-id>
    <sum-pixel-intensity>20694824960.0</sum-pixel-intensity>
    <sum-pixels>417928512.0</sum-pixels>
    <sum-projection-pixel-intensity>1789139456.0</sum-projection-pixel-intensity>
    <sum-projection-pixels>6261114.0</sum-projection-pixels>
    <volume>0.5119624272</volume>
  </projection-structure-unionize>
  <projection-structure-unionize>
    <hemisphere-id>3</hemisphere-id>
    <id>631732676</id>
    <is-injection>false</is-injection>
    <max-voxel-density>0.169801041483879</max-voxel-density>
    <max-voxel-x>10280</max-voxel-x>
    <max-voxel-y>4030</max-voxel-y>
    <max-voxel-z>5330</max-voxel-z>
    <normalized-projection-volume>9.99900919136528e-05</normalized-projection-volume>
    <projection-density>0.000197366348573769</projection-density>
    <projection-energy>0.0410183083120717</projection-energy>
    <projection-intensity>207.828277761041</projection-intensity>
    <projection-volume>2.25721448852539e-05</projection-volume>
    <section-data-set-id>100141993</section-data-set-id>
    <structure-id>880</structure-id>
    <sum-pixel-intensity>5936690432.0</sum-pixel-intensity>
    <sum-pixels>93360600.0</sum-pixels>
    <sum-projection-pixel-intensity>3829493.875</sum-projection-pixel-intensity>
    <sum-projection-pixels>18426.2407226562</sum-projection-pixels>
    <volume>0.114366735</volume>
  </projection-structure-unionize>
  <projection-structure-unionize>
    <hemisphere-id>2</hemisphere-id>
    <id>631730951</id>
    <is-injection>false</is-injection>
    <max-voxel-density>0.998671889305115</max-voxel-density>
    <max-voxel-x>8640</max-voxel-x>
    <max-voxel-y>3990</max-voxel-y>
    <max-voxel-z>5890</max-voxel-z>
    <normalized-projection-volume>0.00438083464152706</normalized-projection-volume>
    <projection-density>0.0085681052878499</projection-density>
    <projection-energy>3.57970905303955</projection-energy>
    <projection-intensity>417.794708251953</projection-intensity>
    <projection-volume>0.000988946328125</projection-volume>
    <section-data-set-id>100141993</section-data-set-id>
    <structure-id>832</structure-id>
    <sum-pixel-intensity>1600272000.0</sum-pixel-intensity>
    <sum-pixels>94221896.0</sum-pixels>
    <sum-projection-pixel-intensity>337286976.0</sum-projection-pixel-intensity>
    <sum-projection-pixels>807303.125</sum-projection-pixels>
    <volume>0.1154218226</volume>
  </projection-structure-unionize>
  <projection-structure-unionize>
    <hemisphere-id>3</hemisphere-id>
    <id>631732108</id>
    <is-injection>false</is-injection>
    <max-voxel-density>0.0308504868298769</max-voxel-density>
    <max-voxel-x>5450</max-voxel-x>
    <max-voxel-y>6880</max-voxel-y>
    <max-voxel-z>6020</max-voxel-z>
    <normalized-projection-volume>5.89442208685257e-06</normalized-projection-volume>
    <projection-density>2.40767640915645e-05</projection-density>
    <projection-energy>0.00278107593172589</projection-energy>
    <projection-intensity>115.508708776204</projection-intensity>
    <projection-volume>1.33062933349609e-06</projection-volume>
    <section-data-set-id>100141993</section-data-set-id>
    <structure-id>576073699</structure-id>
    <sum-pixel-intensity>1274405824.0</sum-pixel-intensity>
    <sum-pixels>45115200.0</sum-pixels>
    <sum-projection-pixel-intensity>125468.796875</sum-projection-pixel-intensity>
    <sum-projection-pixels>1086.22802734375</sum-projection-pixels>
    <volume>0.05526612</volume>
  </projection-structure-unionize>
  <projection-structure-unionize>
    <hemisphere-id>2</hemisphere-id>
    <id>631730679</id>
    <is-injection>false</is-injection>
    <max-voxel-density>0.144384518265724</max-voxel-density>
    <max-voxel-x>7950</max-voxel-x>
    <max-voxel-y>1400</max-voxel-y>
    <max-voxel-z>9570</max-voxel-z>
    <normalized-projection-volume>0.000286248133087552</normalized-projection-volume>
    <projection-density>0.000154601034294267</projection-density>
    <projection-energy>0.0206228921869468</projection-energy>
    <projection-intensity>133.394270491705</projection-intensity>
    <projection-volume>6.46187458129883e-05</projection-volume>
    <section-data-set-id>100141993</section-data-set-id>
    <structure-id>402</structure-id>
    <sum-pixel-intensity>31917431296.0</sum-pixel-intensity>
    <sum-pixels>341200800.0</sum-pixels>
    <sum-projection-pixel-intensity>7036547.3125</sum-projection-pixel-intensity>
    <sum-projection-pixels>52749.9965820312</sum-projection-pixels>
    <volume>0.41797098</volume>
  </projection-structure-unionize>
  <projection-structure-unionize>
    <hemisphere-id>1</hemisphere-id>
    <id>631731361</id>
    <is-injection>false</is-injection>
    <max-voxel-density>0.00865699164569378</max-voxel-density>
    <max-voxel-x>3610</max-voxel-x>
    <max-voxel-y>3930</max-voxel-y>
    <max-voxel-z>4980</max-voxel-z>
    <normalized-projection-volume>1.51442238655295e-06</normalized-projection-volume>
    <projection-density>3.02412286146136e-06</projection-density>
    <projection-energy>0.000324185966746882</projection-energy>
    <projection-intensity>107.199996948242</projection-intensity>
    <projection-volume>3.41871488189697e-07</projection-volume>
    <section-data-set-id>100141993</section-data-set-id>
    <structure-id>1054</structure-id>
    <sum-pixel-intensity>6623583232.0</sum-pixel-intensity>
    <sum-pixels>92284200.0</sum-pixels>
    <sum-projection-pixel-intensity>29917.2421875</sum-projection-pixel-intensity>
    <sum-projection-pixels>279.078765869141</sum-projection-pixels>
    <volume>0.113048145</volume>
  </projection-structure-unionize>
  <projection-structure-unionize>
    <hemisphere-id>3</hemisphere-id>
    <id>631732657</id>
    <is-injection>false</is-injection>
    <max-voxel-density>0.18925404548645</max-voxel-density>
    <max-voxel-x>10740</max-voxel-x>
    <max-voxel-y>4080</max-voxel-y>
    <max-voxel-z>7230</max-voxel-z>
    <normalized-projection-volume>5.63878970547883e-05</normalized-projection-volume>
    <projection-density>0.000135724090253941</projection-density>
    <projection-energy>0.0180307992168357</projection-energy>
    <projection-intensity>132.848923010646</projection-intensity>
    <projection-volume>1.27292190429687e-05</projection-volume>
    <section-data-set-id>100141993</section-data-set-id>
    <structure-id>850</structure-id>
    <sum-pixel-intensity>505797776.0</sum-pixel-intensity>
    <sum-pixels>76561200.0</sum-pixels>
    <sum-projection-pixel-intensity>1380459.625</sum-projection-pixel-intensity>
    <sum-projection-pixels>10391.19921875</sum-projection-pixels>
    <volume>0.09378747</volume>
  </projection-structure-unionize>
  <projection-structure-unionize>
    <hemisphere-id>3</hemisphere-id>
    <id>631732099</id>
    <is-injection>false</is-injection>
    <max-voxel-density>0.381664156913757</max-voxel-density>
    <max-voxel-x>4610</max-voxel-x>
    <max-voxel-y>3010</max-voxel-y>
    <max-voxel-z>5720</max-voxel-z>
    <normalized-projection-volume>0.00302153772677739</normalized-projection-volume>
    <projection-density>0.0049222600964896</projection-density>
    <projection-energy>0.531633224600207</projection-energy>
    <projection-intensity>108.005918862222</projection-intensity>
    <projection-volume>0.000682093455859375</projection-volume>
    <section-data-set-id>100141993</section-data-set-id>
    <structure-id>19</structure-id>
    <sum-pixel-intensity>4625563264.0</sum-pixel-intensity>
    <sum-pixels>113121000.0</sum-pixels>
    <sum-projection-pixel-intensity>60138882.0</sum-projection-pixel-intensity>
    <sum-projection-pixels>556810.984375</sum-projection-pixels>
    <volume>0.138573225</volume>
  </projection-structure-unionize>
  <projection-structure-unionize>
    <hemisphere-id>1</hemisphere-id>
    <id>631731999</id>
    <is-injection>false</is-injection>
    <max-voxel-density>0.0</max-voxel-density>
    <max-voxel-x>0</max-voxel-x>
    <max-voxel-y>0</max-voxel-y>
    <max-voxel-z>0</max-voxel-z>
    <normalized-projection-volume>0.0</normalized-projection-volume>
    <projection-density>0.0</projection-density>
    <projection-energy>0.0</projection-energy>
    <projection-intensity>0.0</projection-intensity>
    <projection-volume>0.0</projection-volume>
    <section-data-set-id>100141993</section-data-set-id>
    <structure-id>135</structure-id>
    <sum-pixel-intensity>1193272256.0</sum-pixel-intensity>
    <sum-pixels>19389600.0</sum-pixels>
    <sum-projection-pixel-intensity>0.0</sum-projection-pixel-intensity>
    <sum-projection-pixels>0.0</sum-projection-pixels>
    <volume>0.02375226</volume>
  </projection-structure-unionize>
  <projection-structure-unionize>
    <hemisphere-id>1</hemisphere-id>
    <id>631731929</id>
    <is-injection>false</is-injection>
    <max-voxel-density>0.216862678527832</max-voxel-density>
    <max-voxel-x>9570</max-voxel-x>
    <max-voxel-y>4480</max-voxel-y>
    <max-voxel-z>5350</max-voxel-z>
    <normalized-projection-volume>3.89419264632545e-05</normalized-projection-volume>
    <projection-density>0.000370314170140773</projection-density>
    <projection-energy>0.0642228126525879</projection-energy>
    <projection-intensity>173.42790222168</projection-intensity>
    <projection-volume>8.79089907226562e-06</projection-volume>
    <section-data-set-id>100141993</section-data-set-id>
    <structure-id>231</structure-id>
    <sum-pixel-intensity>727888128.0</sum-pixel-intensity>
    <sum-pixels>19378800.0</sum-pixels>
    <sum-projection-pixel-intensity>1244561.0</sum-projection-pixel-intensity>
    <sum-projection-pixels>7176.244140625</sum-projection-pixels>
    <volume>0.02373903</volume>
  </projection-structure-unionize>
  <projection-structure-unionize>
    <hemisphere-id>2</hemisphere-id>
    <id>631731066</id>
    <is-injection>false</is-injection>
    <max-voxel-density>0.375128328800201</max-voxel-density>
    <max-voxel-x>4940</max-voxel-x>
    <max-voxel-y>3450</max-voxel-y>
    <max-voxel-z>9470</max-voxel-z>
    <normalized-projection-volume>0.00110164568264949</normalized-projection-volume>
    <projection-density>0.000370672234566882</projection-density>
    <projection-energy>0.105845391750336</projection-energy>
    <projection-intensity>285.5498046875</projection-intensity>
    <projection-volume>0.0002486897</projection-volume>
    <section-data-set-id>100141993</section-data-set-id>
    <structure-id>974</structure-id>
    <sum-pixel-intensity>88201789440.0</sum-pixel-intensity>
    <sum-pixels>547686016.0</sum-pixels>
    <sum-projection-pixel-intensity>57970040.0</sum-projection-pixel-intensity>
    <sum-projection-pixels>203012.0</sum-projection-pixels>
    <volume>0.6709153696</volume>
  </projection-structure-unionize>
  <projection-structure-unionize>
    <hemisphere-id>1</hemisphere-id>
    <id>631731867</id>
    <is-injection>false</is-injection>
    <max-voxel-density>0.379725873470306</max-voxel-density>
    <max-voxel-x>5640</max-voxel-x>
    <max-voxel-y>590</max-voxel-y>
    <max-voxel-z>4900</max-voxel-z>
    <normalized-projection-volume>0.00403067277196831</normalized-projection-volume>
    <projection-density>0.00124201166909188</projection-density>
    <projection-energy>0.191452980041504</projection-energy>
    <projection-intensity>154.147491455078</projection-intensity>
    <projection-volume>0.0009098994515625</projection-volume>
    <section-data-set-id>100141993</section-data-set-id>
    <structure-id>320</structure-id>
    <sum-pixel-intensity>47478419456.0</sum-pixel-intensity>
    <sum-pixels>598041920.0</sum-pixels>
    <sum-projection-pixel-intensity>114496912.0</sum-projection-pixel-intensity>
    <sum-projection-pixels>742775.0625</sum-projection-pixels>
    <volume>0.732601352</volume>
  </projection-structure-unionize>
  <projection-structure-unionize>
    <hemisphere-id>3</hemisphere-id>
    <id>631732167</id>
    <is-injection>false</is-injection>
    <max-voxel-density>0.331392586231232</max-voxel-density>
    <max-voxel-x>6400</max-voxel-x>
    <max-voxel-y>6920</max-voxel-y>
    <max-voxel-z>4630</max-voxel-z>
    <normalized-projection-volume>0.000637981990734593</normalized-projection-volume>
    <projection-density>0.00018733053741289</projection-density>
    <projection-energy>0.027603738046435</projection-energy>
    <projection-intensity>147.3531140606</projection-intensity>
    <projection-volume>0.000144020488964844</projection-volume>
    <section-data-set-id>100141993</section-data-set-id>
    <structure-id>125</structure-id>
    <sum-pixel-intensity>2903354048.0</sum-pixel-intensity>
    <sum-pixels>627595200.0</sum-pixels>
    <sum-projection-pixel-intensity>17323973.5</sum-projection-pixel-intensity>
    <sum-projection-pixels>117567.74609375</sum-projection-pixels>
    <volume>0.76880412</volume>
  </projection-structure-unionize>
  <projection-structure-unionize>
    <hemisphere-id>1</hemisphere-id>
    <id>631730590</id>
    <is-injection>false</is-injection>
    <max-voxel-density>0.0</max-voxel-density>
    <max-voxel-x>0</max-voxel-x>
    <max-voxel-y>0</max-voxel-y>
    <max-voxel-z>0</max-voxel-z>
    <normalized-projection-volume>0.0</normalized-projection-volume>
    <projection-density>0.0</projection-density>
    <projection-energy>0.0</projection-energy>
    <projection-intensity>0.0</projection-intensity>
    <projection-volume>0.0</projection-volume>
    <section-data-set-id>100141993</section-data-set-id>
    <structure-id>312782566</structure-id>
    <sum-pixel-intensity>10038894592.0</sum-pixel-intensity>
    <sum-pixels>100518304.0</sum-pixels>
    <sum-projection-pixel-intensity>0.0</sum-projection-pixel-intensity>
    <sum-projection-pixels>0.0</sum-projection-pixels>
    <volume>0.1231349224</volume>
  </projection-structure-unionize>
  <projection-structure-unionize>
    <hemisphere-id>3</hemisphere-id>
    <id>631732336</id>
    <is-injection>false</is-injection>
    <max-voxel-density>1.0</max-voxel-density>
    <max-voxel-x>9820</max-voxel-x>
    <max-voxel-y>4020</max-voxel-y>
    <max-voxel-z>6780</max-voxel-z>
    <normalized-projection-volume>0.54993817027147</normalized-projection-volume>
    <projection-density>0.0620611566120569</projection-density>
    <projection-energy>44.698034665666</projection-energy>
    <projection-intensity>720.225614631589</projection-intensity>
    <projection-volume>0.124145140980755</projection-volume>
    <section-data-set-id>100141993</section-data-set-id>
    <structure-id>348</structure-id>
    <sum-pixel-intensity>181822450368.0</sum-pixel-intensity>
    <sum-pixels>1632953328.0</sum-pixels>
    <sum-projection-pixel-intensity>72989804462.3586</sum-projection-pixel-intensity>
    <sum-projection-pixels>101342972.229187</sum-projection-pixels>
    <volume>2.0003678268</volume>
  </projection-structure-unionize>
  <projection-structure-unionize>
    <hemisphere-id>2</hemisphere-id>
    <id>631730621</id>
    <is-injection>false</is-injection>
    <max-voxel-density>0.999836444854736</max-voxel-density>
    <max-voxel-x>9910</max-voxel-x>
    <max-voxel-y>4230</max-voxel-y>
    <max-voxel-z>6790</max-voxel-z>
    <normalized-projection-volume>0.0725985818080283</normalized-projection-volume>
    <projection-density>0.034716259688139</projection-density>
    <projection-energy>11.8337516784668</projection-energy>
    <projection-intensity>340.870574951172</projection-intensity>
    <projection-volume>0.016388680875</projection-volume>
    <section-data-set-id>100141993</section-data-set-id>
    <structure-id>326</structure-id>
    <sum-pixel-intensity>10840671408.0</sum-pixel-intensity>
    <sum-pixels>385367392.0</sum-pixels>
    <sum-projection-pixel-intensity>4560342016.0</sum-projection-pixel-intensity>
    <sum-projection-pixels>13378515.0</sum-projection-pixels>
    <volume>0.4720750552</volume>
  </projection-structure-unionize>
  <projection-structure-unionize>
    <hemisphere-id>3</hemisphere-id>
    <id>631732305</id>
    <is-injection>false</is-injection>
    <max-voxel-density>0.188624233007431</max-voxel-density>
    <max-voxel-x>5120</max-voxel-x>
    <max-voxel-y>4850</max-voxel-y>
    <max-voxel-z>9270</max-voxel-z>
    <normalized-projection-volume>0.000290089915311486</normalized-projection-volume>
    <projection-density>0.00013631525738218</projection-density>
    <projection-energy>0.0271472426640498</projection-energy>
    <projection-intensity>199.150433967479</projection-intensity>
    <projection-volume>6.54860043914795e-05</projection-volume>
    <section-data-set-id>100141993</section-data-set-id>
    <structure-id>314</structure-id>
    <sum-pixel-intensity>23318880256.0</sum-pixel-intensity>
    <sum-pixels>392164192.0</sum-pixels>
    <sum-projection-pixel-intensity>10646176.484375</sum-projection-pixel-intensity>
    <sum-projection-pixels>53457.9627685547</sum-projection-pixels>
    <volume>0.4804011352</volume>
  </projection-structure-unionize>
  <projection-structure-unionize>
    <hemisphere-id>3</hemisphere-id>
    <id>631732521</id>
    <is-injection>false</is-injection>
    <max-voxel-density>0.758385241031647</max-voxel-density>
    <max-voxel-x>3660</max-voxel-x>
    <max-voxel-y>3570</max-voxel-y>
    <max-voxel-z>8440</max-voxel-z>
    <normalized-projection-volume>0.0133620973955184</normalized-projection-volume>
    <projection-density>0.000835962119449516</projection-density>
    <projection-energy>0.226303770084157</projection-energy>
    <projection-intensity>270.710555919901</projection-intensity>
    <projection-volume>0.00301641085241699</projection-volume>
    <section-data-set-id>100141993</section-data-set-id>
    <structure-id>648</structure-id>
    <sum-pixel-intensity>412687368192.0</sum-pixel-intensity>
    <sum-pixels>2945559552.0</sum-pixels>
    <sum-projection-pixel-intensity>666591231.625</sum-projection-pixel-intensity>
    <sum-projection-pixels>2462376.20605469</sum-projection-pixels>
    <volume>3.6083104512</volume>
  </projection-structure-unionize>
  <projection-structure-unionize>
    <hemisphere-id>2</hemisphere-id>
    <id>631731903</id>
    <is-injection>false</is-injection>
    <max-voxel-density>0.0</max-voxel-density>
    <max-voxel-x>0</max-voxel-x>
    <max-voxel-y>0</max-voxel-y>
    <max-voxel-z>0</max-voxel-z>
    <normalized-projection-volume>0.0</normalized-projection-volume>
    <projection-density>0.0</projection-density>
    <projection-energy>0.0</projection-energy>
    <projection-intensity>0.0</projection-intensity>
    <projection-volume>0.0</projection-volume>
    <section-data-set-id>100141993</section-data-set-id>
    <structure-id>312782582</structure-id>
    <sum-pixel-intensity>4393108992.0</sum-pixel-intensity>
    <sum-pixels>52763400.0</sum-pixels>
    <sum-projection-pixel-intensity>0.0</sum-projection-pixel-intensity>
    <sum-projection-pixels>0.0</sum-projection-pixels>
    <volume>0.064635165</volume>
  </projection-structure-unionize>
  <projection-structure-unionize>
    <hemisphere-id>1</hemisphere-id>
    <id>631732072</id>
    <is-injection>false</is-injection>
    <max-voxel-density>0.24100361764431</max-voxel-density>
    <max-voxel-x>7100</max-voxel-x>
    <max-voxel-y>340</max-voxel-y>
    <max-voxel-z>4140</max-voxel-z>
    <normalized-projection-volume>0.000882752943316339</normalized-projection-volume>
    <projection-density>0.000147140312520126</projection-density>
    <projection-energy>0.0234571586087759</projection-energy>
    <projection-intensity>159.420339722109</projection-intensity>
    <projection-volume>0.000199276017784119</projection-volume>
    <section-data-set-id>100141993</section-data-set-id>
    <structure-id>22</structure-id>
    <sum-pixel-intensity>125620365568.0</sum-pixel-intensity>
    <sum-pixels>1105572616.0</sum-pixels>
    <sum-projection-pixel-intensity>25933592.2070312</sum-projection-pixel-intensity>
    <sum-projection-pixels>162674.300231934</sum-projection-pixels>
    <volume>1.3543264546</volume>
  </projection-structure-unionize>
  <projection-structure-unionize>
    <hemisphere-id>2</hemisphere-id>
    <id>631730995</id>
    <is-injection>false</is-injection>
    <max-voxel-density>0.210334271192551</max-voxel-density>
    <max-voxel-x>5850</max-voxel-x>
    <max-voxel-y>4540</max-voxel-y>
    <max-voxel-z>10550</max-voxel-z>
    <normalized-projection-volume>0.00099238435618245</normalized-projection-volume>
    <projection-density>0.00121286266949028</projection-density>
    <projection-energy>0.174252435564995</projection-energy>
    <projection-intensity>143.670379638672</projection-intensity>
    <projection-volume>0.00022402463125</projection-volume>
    <section-data-set-id>100141993</section-data-set-id>
    <structure-id>897</structure-id>
    <sum-pixel-intensity>10352761856.0</sum-pixel-intensity>
    <sum-pixels>150781504.0</sum-pixels>
    <sum-projection-pixel-intensity>26274044.0</sum-projection-pixel-intensity>
    <sum-projection-pixels>182877.25</sum-projection-pixels>
    <volume>0.1847073424</volume>
  </projection-structure-unionize>
  <projection-structure-unionize>
    <hemisphere-id>1</hemisphere-id>
    <id>631732068</id>
    <is-injection>false</is-injection>
    <max-voxel-density>0.0</max-voxel-density>
    <max-voxel-x>0</max-voxel-x>
    <max-voxel-y>0</max-voxel-y>
    <max-voxel-z>0</max-voxel-z>
    <normalized-projection-volume>0.0</normalized-projection-volume>
    <projection-density>0.0</projection-density>
    <projection-energy>0.0</projection-energy>
    <projection-intensity>0.0</projection-intensity>
    <projection-volume>0.0</projection-volume>
    <section-data-set-id>100141993</section-data-set-id>
    <structure-id>27</structure-id>
    <sum-pixel-intensity>917313344.0</sum-pixel-intensity>
    <sum-pixels>30789000.0</sum-pixels>
    <sum-projection-pixel-intensity>0.0</sum-projection-pixel-intensity>
    <sum-projection-pixels>0.0</sum-projection-pixels>
    <volume>0.037716525</volume>
  </projection-structure-unionize>
  <projection-structure-unionize>
    <hemisphere-id>2</hemisphere-id>
    <id>631730663</id>
    <is-injection>false</is-injection>
    <max-voxel-density>0.0</max-voxel-density>
    <max-voxel-x>0</max-voxel-x>
    <max-voxel-y>0</max-voxel-y>
    <max-voxel-z>0</max-voxel-z>
    <normalized-projection-volume>0.0</normalized-projection-volume>
    <projection-density>0.0</projection-density>
    <projection-energy>0.0</projection-energy>
    <projection-intensity>0.0</projection-intensity>
    <projection-volume>0.0</projection-volume>
    <section-data-set-id>100141993</section-data-set-id>
    <structure-id>377</structure-id>
    <sum-pixel-intensity>4690752000.0</sum-pixel-intensity>
    <sum-pixels>48273300.0</sum-pixels>
    <sum-projection-pixel-intensity>0.0</sum-projection-pixel-intensity>
    <sum-projection-pixels>0.0</sum-projection-pixels>
    <volume>0.0591347925</volume>
  </projection-structure-unionize>
  <projection-structure-unionize>
    <hemisphere-id>3</hemisphere-id>
    <id>631732755</id>
    <is-injection>false</is-injection>
    <max-voxel-density>0.389345020055771</max-voxel-density>
    <max-voxel-x>3670</max-voxel-x>
    <max-voxel-y>3350</max-voxel-y>
    <max-voxel-z>6520</max-voxel-z>
    <normalized-projection-volume>0.00302768773845359</normalized-projection-volume>
    <projection-density>0.000257193261382341</projection-density>
    <projection-energy>0.032848841592883</projection-energy>
    <projection-intensity>127.720459767607</projection-intensity>
    <projection-volume>0.000683481782962036</projection-volume>
    <section-data-set-id>100141993</section-data-set-id>
    <structure-id>972</structure-id>
    <sum-pixel-intensity>199021475456.0</sum-pixel-intensity>
    <sum-pixels>2169358208.0</sum-pixels>
    <sum-projection-pixel-intensity>71260904.1328125</sum-projection-pixel-intensity>
    <sum-projection-pixels>557944.31262207</sum-projection-pixels>
    <volume>2.6574638048</volume>
  </projection-structure-unionize>
  <projection-structure-unionize>
    <hemisphere-id>2</hemisphere-id>
    <id>631730480</id>
    <is-injection>false</is-injection>
    <max-voxel-density>0.140593588352203</max-voxel-density>
    <max-voxel-x>3680</max-voxel-x>
    <max-voxel-y>3340</max-voxel-y>
    <max-voxel-z>6570</max-voxel-z>
    <normalized-projection-volume>0.000108223104590638</normalized-projection-volume>
    <projection-density>0.00207406980916858</projection-density>
    <projection-energy>0.197984650731087</projection-energy>
    <projection-intensity>95.4570846557617</projection-intensity>
    <projection-volume>2.44306965820312e-05</projection-volume>
    <section-data-set-id>100141993</section-data-set-id>
    <structure-id>132</structure-id>
    <sum-pixel-intensity>415599968.0</sum-pixel-intensity>
    <sum-pixels>9615600.0</sum-pixels>
    <sum-projection-pixel-intensity>1903741.25</sum-projection-pixel-intensity>
    <sum-projection-pixels>19943.42578125</sum-projection-pixels>
    <volume>0.01177911</volume>
  </projection-structure-unionize>
  <projection-structure-unionize>
    <hemisphere-id>1</hemisphere-id>
    <id>631731530</id>
    <is-injection>false</is-injection>
    <max-voxel-density>0.370392322540283</max-voxel-density>
    <max-voxel-x>10140</max-voxel-x>
    <max-voxel-y>6630</max-voxel-y>
    <max-voxel-z>5210</max-voxel-z>
    <normalized-projection-volume>0.000846638600018724</normalized-projection-volume>
    <projection-density>0.00115784315858036</projection-density>
    <projection-energy>0.149398103356361</projection-energy>
    <projection-intensity>129.031387329102</projection-intensity>
    <projection-volume>0.000191123428125</projection-volume>
    <section-data-set-id>100141993</section-data-set-id>
    <structure-id>841</structure-id>
    <sum-pixel-intensity>802165632.0</sum-pixel-intensity>
    <sum-pixels>134749792.0</sum-pixels>
    <sum-projection-pixel-intensity>20131364.0</sum-projection-pixel-intensity>
    <sum-projection-pixels>156019.125</sum-projection-pixels>
    <volume>0.1650684952</volume>
  </projection-structure-unionize>
  <projection-structure-unionize>
    <hemisphere-id>3</hemisphere-id>
    <id>631732434</id>
    <is-injection>false</is-injection>
    <max-voxel-density>0.677403926849365</max-voxel-density>
    <max-voxel-x>11330</max-voxel-x>
    <max-voxel-y>3880</max-voxel-y>
    <max-voxel-z>7300</max-voxel-z>
    <normalized-projection-volume>0.00978596984047877</normalized-projection-volume>
    <projection-density>0.00112440739938755</projection-density>
    <projection-energy>0.454873577258053</projection-energy>
[truncated: 2,242,258 more chars]
