# Supplementary material for: The Computational Bottleneck of Basal Ganglia Output (and What to Do About it)
Source: eNeuro. 2025 Apr 18;12(4):ENEURO.0431-23.2024. doi: 10.1523/ENEURO.0431-23.2024 (PMC12039478; doi:10.1523/ENEURO.0431-23.2024)
Supplement: Extended Code — Download Extended Code, ZIP file. [file eneuro-12-ENEURO.0431-23.2024-s009.zip › Counting SNr target neurons/Experiment_158914182.xml]

<Response success='true' start_row='0' num_rows='2634'><projection-structure-unionizes>
  <projection-structure-unionize>
    <hemisphere-id>3</hemisphere-id>
    <id>628604443</id>
    <is-injection>false</is-injection>
    <max-voxel-density>0.647115230560303</max-voxel-density>
    <max-voxel-x>8080</max-voxel-x>
    <max-voxel-y>3830</max-voxel-y>
    <max-voxel-z>6130</max-voxel-z>
    <normalized-projection-volume>0.075969816208102</normalized-projection-volume>
    <projection-density>0.0178606273038509</projection-density>
    <projection-energy>6.88344758691928</projection-energy>
    <projection-intensity>385.397862561925</projection-intensity>
    <projection-volume>0.0409604329596861</projection-volume>
    <section-data-set-id>158914182</section-data-set-id>
    <structure-id>1100</structure-id>
    <sum-pixel-intensity>274803328000.0</sum-pixel-intensity>
    <sum-pixels>1872111632.0</sum-pixels>
    <sum-projection-pixel-intensity>12886582295.7339</sum-projection-pixel-intensity>
    <sum-projection-pixels>33437088.130356</sum-projection-pixels>
    <volume>2.2933367492</volume>
  </projection-structure-unionize>
  <projection-structure-unionize>
    <hemisphere-id>1</hemisphere-id>
    <id>628598887</id>
    <is-injection>false</is-injection>
    <max-voxel-density>0.0</max-voxel-density>
    <max-voxel-x>0</max-voxel-x>
    <max-voxel-y>0</max-voxel-y>
    <max-voxel-z>0</max-voxel-z>
    <normalized-projection-volume>0.0</normalized-projection-volume>
    <projection-density>0.0</projection-density>
    <projection-energy>0.0</projection-energy>
    <projection-intensity>0.0</projection-intensity>
    <projection-volume>0.0</projection-volume>
    <section-data-set-id>158914182</section-data-set-id>
    <structure-id>526157196</structure-id>
    <sum-pixel-intensity>6067698688.0</sum-pixel-intensity>
    <sum-pixels>50499900.0</sum-pixels>
    <sum-projection-pixel-intensity>0.0</sum-projection-pixel-intensity>
    <sum-projection-pixels>0.0</sum-projection-pixels>
    <volume>0.0618623775</volume>
  </projection-structure-unionize>
  <projection-structure-unionize>
    <hemisphere-id>3</hemisphere-id>
    <id>628602855</id>
    <is-injection>false</is-injection>
    <max-voxel-density>0.296335190534592</max-voxel-density>
    <max-voxel-x>2820</max-voxel-x>
    <max-voxel-y>6340</max-voxel-y>
    <max-voxel-z>5340</max-voxel-z>
    <normalized-projection-volume>0.000702321894078872</normalized-projection-volume>
    <projection-density>0.00023835138536968</projection-density>
    <projection-energy>0.0587212308962652</projection-energy>
    <projection-intensity>246.364126666137</projection-intensity>
    <projection-volume>0.000378668927929687</projection-volume>
    <section-data-set-id>158914182</section-data-set-id>
    <structure-id>589</structure-id>
    <sum-pixel-intensity>164653576192.0</sum-pixel-intensity>
    <sum-pixels>1296898240.0</sum-pixels>
    <sum-projection-pixel-intensity>76155461.0</sum-projection-pixel-intensity>
    <sum-projection-pixels>309117.4921875</sum-projection-pixels>
    <volume>1.588700344</volume>
  </projection-structure-unionize>
  <projection-structure-unionize>
    <hemisphere-id>1</hemisphere-id>
    <id>628599406</id>
    <is-injection>false</is-injection>
    <max-voxel-density>0.0</max-voxel-density>
    <max-voxel-x>0</max-voxel-x>
    <max-voxel-y>0</max-voxel-y>
    <max-voxel-z>0</max-voxel-z>
    <normalized-projection-volume>0.0</normalized-projection-volume>
    <projection-density>0.0</projection-density>
    <projection-energy>0.0</projection-energy>
    <projection-intensity>0.0</projection-intensity>
    <projection-volume>0.0</projection-volume>
    <section-data-set-id>158914182</section-data-set-id>
    <structure-id>778</structure-id>
    <sum-pixel-intensity>146512379904.0</sum-pixel-intensity>
    <sum-pixels>698709632.0</sum-pixels>
    <sum-projection-pixel-intensity>0.0</sum-projection-pixel-intensity>
    <sum-projection-pixels>0.0</sum-projection-pixels>
    <volume>0.8559192992</volume>
  </projection-structure-unionize>
  <projection-structure-unionize>
    <hemisphere-id>1</hemisphere-id>
    <id>628600291</id>
    <is-injection>false</is-injection>
    <max-voxel-density>0.0</max-voxel-density>
    <max-voxel-x>0</max-voxel-x>
    <max-voxel-y>0</max-voxel-y>
    <max-voxel-z>0</max-voxel-z>
    <normalized-projection-volume>0.0</normalized-projection-volume>
    <projection-density>0.0</projection-density>
    <projection-energy>0.0</projection-energy>
    <projection-intensity>0.0</projection-intensity>
    <projection-volume>0.0</projection-volume>
    <section-data-set-id>158914182</section-data-set-id>
    <structure-id>488</structure-id>
    <sum-pixel-intensity>1806927104.0</sum-pixel-intensity>
    <sum-pixels>19680300.0</sum-pixels>
    <sum-projection-pixel-intensity>0.0</sum-projection-pixel-intensity>
    <sum-projection-pixels>0.0</sum-projection-pixels>
    <volume>0.0241083675</volume>
  </projection-structure-unionize>
  <projection-structure-unionize>
    <hemisphere-id>2</hemisphere-id>
    <id>628598552</id>
    <is-injection>false</is-injection>
    <max-voxel-density>0.647115230560303</max-voxel-density>
    <max-voxel-x>8080</max-voxel-x>
    <max-voxel-y>3830</max-voxel-y>
    <max-voxel-z>6130</max-voxel-z>
    <normalized-projection-volume>0.0650160855419959</normalized-projection-volume>
    <projection-density>0.0305707748308869</projection-density>
    <projection-energy>11.9515296211781</projection-energy>
    <projection-intensity>390.946244813623</projection-intensity>
    <projection-volume>0.0350545406855957</projection-volume>
    <section-data-set-id>158914182</section-data-set-id>
    <structure-id>1100</structure-id>
    <sum-pixel-intensity>158544415232.0</sum-pixel-intensity>
    <sum-pixels>936055816.0</sum-pixels>
    <sum-projection-pixel-intensity>11187298812.0</sum-projection-pixel-intensity>
    <sum-projection-pixels>28615951.5800781</sum-projection-pixels>
    <volume>1.1466683746</volume>
  </projection-structure-unionize>
  <projection-structure-unionize>
    <hemisphere-id>2</hemisphere-id>
    <id>628597989</id>
    <is-injection>false</is-injection>
    <max-voxel-density>0.505683302879333</max-voxel-density>
    <max-voxel-x>4950</max-voxel-x>
    <max-voxel-y>2200</max-voxel-y>
    <max-voxel-z>6800</max-voxel-z>
    <normalized-projection-volume>0.00512148498788287</normalized-projection-volume>
    <projection-density>0.000382412160572932</projection-density>
    <projection-energy>0.13090499090189</projection-energy>
    <projection-intensity>342.31388119501</projection-intensity>
    <projection-volume>0.00276133671201172</projection-volume>
    <section-data-set-id>158914182</section-data-set-id>
    <structure-id>993</structure-id>
    <sum-pixel-intensity>982162808832.0</sum-pixel-intensity>
    <sum-pixels>5894562596.0</sum-pixels>
    <sum-projection-pixel-intensity>771627663.0</sum-projection-pixel-intensity>
    <sum-projection-pixels>2254152.41796875</sum-projection-pixels>
    <volume>7.2208391801</volume>
  </projection-structure-unionize>
  <projection-structure-unionize>
    <hemisphere-id>1</hemisphere-id>
    <id>628600986</id>
    <is-injection>false</is-injection>
    <max-voxel-density>0.335333585739136</max-voxel-density>
    <max-voxel-x>6650</max-voxel-x>
    <max-voxel-y>3280</max-voxel-y>
    <max-voxel-z>5240</max-voxel-z>
    <normalized-projection-volume>0.000346918415420367</normalized-projection-volume>
    <projection-density>0.000984324375167489</projection-density>
    <projection-energy>0.295710355043411</projection-energy>
    <projection-intensity>300.419616699219</projection-intensity>
    <projection-volume>0.000187047030078125</projection-volume>
    <section-data-set-id>158914182</section-data-set-id>
    <structure-id>186</structure-id>
    <sum-pixel-intensity>11509681152.0</sum-pixel-intensity>
    <sum-pixels>155123104.0</sum-pixels>
    <sum-projection-pixel-intensity>45871508.0</sum-projection-pixel-intensity>
    <sum-projection-pixels>152691.453125</sum-projection-pixels>
    <volume>0.1900258024</volume>
  </projection-structure-unionize>
  <projection-structure-unionize>
    <hemisphere-id>2</hemisphere-id>
    <id>628596783</id>
    <is-injection>false</is-injection>
    <max-voxel-density>0.365849733352661</max-voxel-density>
    <max-voxel-x>6690</max-voxel-x>
    <max-voxel-y>4930</max-voxel-y>
    <max-voxel-z>9540</max-voxel-z>
    <normalized-projection-volume>0.000642284001552717</normalized-projection-volume>
    <projection-density>0.00144170538987964</projection-density>
    <projection-energy>0.53321772813797</projection-energy>
    <projection-intensity>369.85205078125</projection-intensity>
    <projection-volume>0.000346298465625</projection-volume>
    <section-data-set-id>158914182</section-data-set-id>
    <structure-id>314</structure-id>
    <sum-pixel-intensity>32763183104.0</sum-pixel-intensity>
    <sum-pixels>196082096.0</sum-pixels>
    <sum-projection-pixel-intensity>104554448.0</sum-projection-pixel-intensity>
    <sum-projection-pixels>282692.625</sum-projection-pixels>
    <volume>0.2402005676</volume>
  </projection-structure-unionize>
  <projection-structure-unionize>
    <hemisphere-id>1</hemisphere-id>
    <id>628600022</id>
    <is-injection>false</is-injection>
    <max-voxel-density>0.0</max-voxel-density>
    <max-voxel-x>0</max-voxel-x>
    <max-voxel-y>0</max-voxel-y>
    <max-voxel-z>0</max-voxel-z>
    <normalized-projection-volume>0.0</normalized-projection-volume>
    <projection-density>0.0</projection-density>
    <projection-energy>0.0</projection-energy>
    <projection-intensity>0.0</projection-intensity>
    <projection-volume>0.0</projection-volume>
    <section-data-set-id>158914182</section-data-set-id>
    <structure-id>667</structure-id>
    <sum-pixel-intensity>13164739584.0</sum-pixel-intensity>
    <sum-pixels>104673600.0</sum-pixels>
    <sum-projection-pixel-intensity>0.0</sum-projection-pixel-intensity>
    <sum-projection-pixels>0.0</sum-projection-pixels>
    <volume>0.12822516</volume>
  </projection-structure-unionize>
  <projection-structure-unionize>
    <hemisphere-id>2</hemisphere-id>
    <id>628597717</id>
    <is-injection>false</is-injection>
    <max-voxel-density>0.238991051912308</max-voxel-density>
    <max-voxel-x>10320</max-voxel-x>
    <max-voxel-y>2060</max-voxel-y>
    <max-voxel-z>8660</max-voxel-z>
    <normalized-projection-volume>0.000100884525840483</normalized-projection-volume>
    <projection-density>0.000509176112245768</projection-density>
    <projection-energy>0.179593116044998</projection-energy>
    <projection-intensity>352.713134765625</projection-intensity>
    <projection-volume>5.43936271484375e-05</projection-volume>
    <section-data-set-id>158914182</section-data-set-id>
    <structure-id>750</structure-id>
    <sum-pixel-intensity>11201224704.0</sum-pixel-intensity>
    <sum-pixels>87205504.0</sum-pixels>
    <sum-projection-pixel-intensity>15661508.0</sum-projection-pixel-intensity>
    <sum-projection-pixels>44402.9609375</sum-projection-pixels>
    <volume>0.1068267424</volume>
  </projection-structure-unionize>
  <projection-structure-unionize>
    <hemisphere-id>1</hemisphere-id>
    <id>628600345</id>
    <is-injection>false</is-injection>
    <max-voxel-density>0.0138598689809442</max-voxel-density>
    <max-voxel-x>2470</max-voxel-x>
    <max-voxel-y>4380</max-voxel-y>
    <max-voxel-z>3850</max-voxel-z>
    <normalized-projection-volume>2.56169270272584e-07</normalized-projection-volume>
    <projection-density>6.6740091142492e-07</projection-density>
    <projection-energy>5.1056169468211e-05</projection-energy>
    <projection-intensity>76.5</projection-intensity>
    <projection-volume>1.38118067741394e-07</projection-volume>
    <section-data-set-id>158914182</section-data-set-id>
    <structure-id>448</structure-id>
    <sum-pixel-intensity>28728500224.0</sum-pixel-intensity>
    <sum-pixels>168938096.0</sum-pixels>
    <sum-projection-pixel-intensity>8625.33203125</sum-projection-pixel-intensity>
    <sum-projection-pixels>112.749443054199</sum-projection-pixels>
    <volume>0.2069491676</volume>
  </projection-structure-unionize>
  <projection-structure-unionize>
    <hemisphere-id>3</hemisphere-id>
    <id>628602655</id>
    <is-injection>false</is-injection>
    <max-voxel-density>0.247489392757416</max-voxel-density>
    <max-voxel-x>6600</max-voxel-x>
    <max-voxel-y>6360</max-voxel-y>
    <max-voxel-z>8690</max-voxel-z>
    <normalized-projection-volume>0.000356929132884966</normalized-projection-volume>
    <projection-density>0.000955333610627167</projection-density>
    <projection-energy>0.369112890397033</projection-energy>
    <projection-intensity>386.370673334433</projection-intensity>
    <projection-volume>0.000192444480566406</projection-volume>
    <section-data-set-id>158914182</section-data-set-id>
    <structure-id>1105</structure-id>
    <sum-pixel-intensity>29965837312.0</sum-pixel-intensity>
    <sum-pixels>164442592.0</sum-pixels>
    <sum-projection-pixel-intensity>60697880.4375</sum-projection-pixel-intensity>
    <sum-projection-pixels>157097.53515625</sum-projection-pixels>
    <volume>0.2014421752</volume>
  </projection-structure-unionize>
  <projection-structure-unionize>
    <hemisphere-id>2</hemisphere-id>
    <id>628597619</id>
    <is-injection>false</is-injection>
    <max-voxel-density>0.599969089031219</max-voxel-density>
    <max-voxel-x>9330</max-voxel-x>
    <max-voxel-y>5470</max-voxel-y>
    <max-voxel-z>5880</max-voxel-z>
    <normalized-projection-volume>0.0346026207808983</normalized-projection-volume>
    <projection-density>0.0562520697712898</projection-density>
    <projection-energy>22.1307048797607</projection-energy>
    <projection-intensity>393.420257568359</projection-intensity>
    <projection-volume>0.0186565981</projection-volume>
    <section-data-set-id>158914182</section-data-set-id>
    <structure-id>679</structure-id>
    <sum-pixel-intensity>49179807744.0</sum-pixel-intensity>
    <sum-pixels>270743392.0</sum-pixels>
    <sum-projection-pixel-intensity>5991741952.0</sum-projection-pixel-intensity>
    <sum-projection-pixels>15229876.0</sum-projection-pixels>
    <volume>0.3316606552</volume>
  </projection-structure-unionize>
  <projection-structure-unionize>
    <hemisphere-id>2</hemisphere-id>
    <id>628596338</id>
    <is-injection>false</is-injection>
    <max-voxel-density>0.666007876396179</max-voxel-density>
    <max-voxel-x>7570</max-voxel-x>
    <max-voxel-y>4250</max-voxel-y>
    <max-voxel-z>6460</max-voxel-z>
    <normalized-projection-volume>0.124749604263414</normalized-projection-volume>
    <projection-density>0.0762142663345224</projection-density>
    <projection-energy>42.8299918571125</projection-energy>
    <projection-intensity>561.968171013044</projection-intensity>
    <projection-volume>0.06726089461875</projection-volume>
    <section-data-set-id>158914182</section-data-set-id>
    <structure-id>51</structure-id>
    <sum-pixel-intensity>149819292672.0</sum-pixel-intensity>
    <sum-pixels>720427492.0</sum-pixels>
    <sum-projection-pixel-intensity>30855903616.0</sum-projection-pixel-intensity>
    <sum-projection-pixels>54906852.75</sum-projection-pixels>
    <volume>0.8825236777</volume>
  </projection-structure-unionize>
  <projection-structure-unionize>
    <hemisphere-id>2</hemisphere-id>
    <id>628597473</id>
    <is-injection>false</is-injection>
    <max-voxel-density>0.975117146968842</max-voxel-density>
    <max-voxel-x>8400</max-voxel-x>
    <max-voxel-y>1040</max-voxel-y>
    <max-voxel-z>6700</max-voxel-z>
    <normalized-projection-volume>0.0297358304636977</normalized-projection-volume>
    <projection-density>0.0457660257816315</projection-density>
    <projection-energy>34.0307807922363</projection-energy>
    <projection-intensity>743.581726074219</projection-intensity>
    <projection-volume>0.0160325844</projection-volume>
    <section-data-set-id>158914182</section-data-set-id>
    <structure-id>590</structure-id>
    <sum-pixel-intensity>66849271808.0</sum-pixel-intensity>
    <sum-pixels>285972480.0</sum-pixels>
    <sum-projection-pixel-intensity>9731866624.0</sum-projection-pixel-intensity>
    <sum-projection-pixels>13087824.0</sum-projection-pixels>
    <volume>0.350316288</volume>
  </projection-structure-unionize>
  <projection-structure-unionize>
    <hemisphere-id>1</hemisphere-id>
    <id>628600501</id>
    <is-injection>false</is-injection>
    <max-voxel-density>0.382605373859406</max-voxel-density>
    <max-voxel-x>10670</max-voxel-x>
    <max-voxel-y>4580</max-voxel-y>
    <max-voxel-z>5000</max-voxel-z>
    <normalized-projection-volume>0.00135841072202661</normalized-projection-volume>
    <projection-density>0.0281419102102518</projection-density>
    <projection-energy>9.84109878540039</projection-energy>
    <projection-intensity>349.695495605469</projection-intensity>
    <projection-volume>0.000732410503125</projection-volume>
    <section-data-set-id>158914182</section-data-set-id>
    <structure-id>358</structure-id>
    <sum-pixel-intensity>3571830784.0</sum-pixel-intensity>
    <sum-pixels>21245400.0</sum-pixels>
    <sum-projection-pixel-intensity>209078080.0</sum-projection-pixel-intensity>
    <sum-projection-pixels>597886.125</sum-projection-pixels>
    <volume>0.026025615</volume>
  </projection-structure-unionize>
  <projection-structure-unionize>
    <hemisphere-id>1</hemisphere-id>
    <id>628600297</id>
    <is-injection>false</is-injection>
    <max-voxel-density>0.0325118750333786</max-voxel-density>
    <max-voxel-x>1950</max-voxel-x>
    <max-voxel-y>2790</max-voxel-y>
    <max-voxel-z>5480</max-voxel-z>
    <normalized-projection-volume>5.53036954622839e-06</normalized-projection-volume>
    <projection-density>1.28531610243954e-05</projection-density>
    <projection-energy>0.00267494074068964</projection-energy>
    <projection-intensity>208.11540222168</projection-intensity>
    <projection-volume>2.98179385375977e-06</projection-volume>
    <section-data-set-id>158914182</section-data-set-id>
    <structure-id>484</structure-id>
    <sum-pixel-intensity>25499797504.0</sum-pixel-intensity>
    <sum-pixels>189378896.0</sum-pixels>
    <sum-projection-pixel-intensity>506577.34375</sum-projection-pixel-intensity>
    <sum-projection-pixels>2434.11743164062</sum-projection-pixels>
    <volume>0.2319891476</volume>
  </projection-structure-unionize>
  <projection-structure-unionize>
    <hemisphere-id>2</hemisphere-id>
    <id>628598623</id>
    <is-injection>false</is-injection>
    <max-voxel-density>0.0</max-voxel-density>
    <max-voxel-x>0</max-voxel-x>
    <max-voxel-y>0</max-voxel-y>
    <max-voxel-z>0</max-voxel-z>
    <normalized-projection-volume>0.0</normalized-projection-volume>
    <projection-density>0.0</projection-density>
    <projection-energy>0.0</projection-energy>
    <projection-intensity>0.0</projection-intensity>
    <projection-volume>0.0</projection-volume>
    <section-data-set-id>158914182</section-data-set-id>
    <structure-id>196</structure-id>
    <sum-pixel-intensity>6642840576.0</sum-pixel-intensity>
    <sum-pixels>99129600.0</sum-pixels>
    <sum-projection-pixel-intensity>0.0</sum-projection-pixel-intensity>
    <sum-projection-pixels>0.0</sum-projection-pixels>
    <volume>0.12143376</volume>
  </projection-structure-unionize>
  <projection-structure-unionize>
    <hemisphere-id>1</hemisphere-id>
    <id>628600285</id>
    <is-injection>false</is-injection>
    <max-voxel-density>0.371476948261261</max-voxel-density>
    <max-voxel-x>4270</max-voxel-x>
    <max-voxel-y>5040</max-voxel-y>
    <max-voxel-z>4620</max-voxel-z>
    <normalized-projection-volume>0.00221572351150982</normalized-projection-volume>
    <projection-density>0.000250436503591842</projection-density>
    <projection-energy>0.110103411494621</projection-energy>
    <projection-intensity>439.646017714995</projection-intensity>
    <projection-volume>0.00119464543789062</projection-volume>
    <section-data-set-id>158914182</section-data-set-id>
    <structure-id>493</structure-id>
    <sum-pixel-intensity>792785596416.0</sum-pixel-intensity>
    <sum-pixels>3894083936.0</sum-pixels>
    <sum-projection-pixel-intensity>428751926.0</sum-projection-pixel-intensity>
    <sum-projection-pixels>975220.765625</sum-projection-pixels>
    <volume>4.7702528216</volume>
  </projection-structure-unionize>
  <projection-structure-unionize>
    <hemisphere-id>2</hemisphere-id>
    <id>628597590</id>
    <is-injection>false</is-injection>
    <max-voxel-density>0.164227962493896</max-voxel-density>
    <max-voxel-x>4650</max-voxel-x>
    <max-voxel-y>4410</max-voxel-y>
    <max-voxel-z>8780</max-voxel-z>
    <normalized-projection-volume>9.86850128189303e-05</normalized-projection-volume>
    <projection-density>0.0024532824754715</projection-density>
    <projection-energy>0.954256236553192</projection-energy>
    <projection-intensity>388.971221923828</projection-intensity>
    <projection-volume>5.3207721875e-05</projection-volume>
    <section-data-set-id>158914182</section-data-set-id>
    <structure-id>662</structure-id>
    <sum-pixel-intensity>2606873856.0</sum-pixel-intensity>
    <sum-pixels>17704800.0</sum-pixels>
    <sum-projection-pixel-intensity>16894916.0</sum-projection-pixel-intensity>
    <sum-projection-pixels>43434.875</sum-projection-pixels>
    <volume>0.02168838</volume>
  </projection-structure-unionize>
  <projection-structure-unionize>
    <hemisphere-id>3</hemisphere-id>
    <id>628604384</id>
    <is-injection>false</is-injection>
    <max-voxel-density>0.433393836021423</max-voxel-density>
    <max-voxel-x>12540</max-voxel-x>
    <max-voxel-y>4810</max-voxel-y>
    <max-voxel-z>3430</max-voxel-z>
    <normalized-projection-volume>0.00208156658307741</normalized-projection-volume>
    <projection-density>3.28828716265694e-05</projection-density>
    <projection-energy>0.0109403989612308</projection-energy>
    <projection-intensity>332.708137095635</projection-intensity>
    <projection-volume>0.00112231242265625</projection-volume>
    <section-data-set-id>158914182</section-data-set-id>
    <structure-id>1073</structure-id>
    <sum-pixel-intensity>5398758260736.0</sum-pixel-intensity>
    <sum-pixels>27861721344.0</sum-pixels>
    <sum-projection-pixel-intensity>304818347.25</sum-projection-pixel-intensity>
    <sum-projection-pixels>916173.40625</sum-projection-pixels>
    <volume>34.1306086464</volume>
  </projection-structure-unionize>
  <projection-structure-unionize>
    <hemisphere-id>1</hemisphere-id>
    <id>628596758</id>
    <is-injection>false</is-injection>
    <max-voxel-density>0.000594218319747597</max-voxel-density>
    <max-voxel-x>7150</max-voxel-x>
    <max-voxel-y>310</max-voxel-y>
    <max-voxel-z>4200</max-voxel-z>
    <normalized-projection-volume>2.23556713422731e-09</normalized-projection-volume>
    <projection-density>1.51933059886063e-09</projection-density>
    <projection-energy>2.96965267440801e-07</projection-energy>
    <projection-intensity>195.457965279906</projection-intensity>
    <projection-volume>1.20534446835518e-09</projection-volume>
    <section-data-set-id>158914182</section-data-set-id>
    <structure-id>312782546</structure-id>
    <sum-pixel-intensity>155322708224.0</sum-pixel-intensity>
    <sum-pixels>647623808.0</sum-pixels>
    <sum-projection-pixel-intensity>192.32177734375</sum-projection-pixel-intensity>
    <sum-projection-pixels>0.983954668045044</sum-projection-pixels>
    <volume>0.7933391648</volume>
  </projection-structure-unionize>
  <projection-structure-unionize>
    <hemisphere-id>2</hemisphere-id>
    <id>628597554</id>
    <is-injection>false</is-injection>
    <max-voxel-density>0.999925374984741</max-voxel-density>
    <max-voxel-x>7200</max-voxel-x>
    <max-voxel-y>5280</max-voxel-y>
    <max-voxel-z>6470</max-voxel-z>
    <normalized-projection-volume>0.281066552937745</normalized-projection-volume>
    <projection-density>0.0565674158743283</projection-density>
    <projection-energy>65.5886032347634</projection-energy>
    <projection-intensity>1159.47674506604</projection-intensity>
    <projection-volume>0.151541865881055</projection-volume>
    <section-data-set-id>158914182</section-data-set-id>
    <structure-id>637</structure-id>
    <sum-pixel-intensity>556839058432.0</sum-pixel-intensity>
    <sum-pixels>2186906432.0</sum-pixels>
    <sum-projection-pixel-intensity>143436138280.0</sum-projection-pixel-intensity>
    <sum-projection-pixels>123707645.617188</sum-projection-pixels>
    <volume>2.6789603792</volume>
  </projection-structure-unionize>
  <projection-structure-unionize>
    <hemisphere-id>2</hemisphere-id>
    <id>628597556</id>
    <is-injection>false</is-injection>
    <max-voxel-density>0.304205566644669</max-voxel-density>
    <max-voxel-x>5070</max-voxel-x>
    <max-voxel-y>4790</max-voxel-y>
    <max-voxel-z>9260</max-voxel-z>
    <normalized-projection-volume>0.000373689798412922</normalized-projection-volume>
    <projection-density>0.000832897902000695</projection-density>
    <projection-energy>0.295659005641937</projection-energy>
    <projection-intensity>354.976287841797</projection-intensity>
    <projection-volume>0.000201481281640625</projection-volume>
    <section-data-set-id>158914182</section-data-set-id>
    <structure-id>638</structure-id>
    <sum-pixel-intensity>35537575936.0</sum-pixel-intensity>
    <sum-pixels>197472608.0</sum-pixels>
    <sum-projection-pixel-intensity>58384552.0</sum-projection-pixel-intensity>
    <sum-projection-pixels>164474.515625</sum-projection-pixels>
    <volume>0.2419039448</volume>
  </projection-structure-unionize>
  <projection-structure-unionize>
    <hemisphere-id>1</hemisphere-id>
    <id>628600374</id>
    <is-injection>false</is-injection>
    <max-voxel-density>0.265334576368332</max-voxel-density>
    <max-voxel-x>7990</max-voxel-x>
    <max-voxel-y>630</max-voxel-y>
    <max-voxel-z>4280</max-voxel-z>
    <normalized-projection-volume>2.1767002738691e-05</normalized-projection-volume>
    <projection-density>9.35967618715949e-05</projection-density>
    <projection-energy>0.0379818379878998</projection-energy>
    <projection-intensity>405.802886962891</projection-intensity>
    <projection-volume>1.17360538818359e-05</projection-volume>
    <section-data-set-id>158914182</section-data-set-id>
    <structure-id>433</structure-id>
    <sum-pixel-intensity>24336156672.0</sum-pixel-intensity>
    <sum-pixels>102358800.0</sum-pixels>
    <sum-projection-pixel-intensity>3887775.25</sum-projection-pixel-intensity>
    <sum-projection-pixels>9580.4521484375</sum-projection-pixels>
    <volume>0.12538953</volume>
  </projection-structure-unionize>
  <projection-structure-unionize>
    <hemisphere-id>2</hemisphere-id>
    <id>628598674</id>
    <is-injection>false</is-injection>
    <max-voxel-density>0.0</max-voxel-density>
    <max-voxel-x>0</max-voxel-x>
    <max-voxel-y>0</max-voxel-y>
    <max-voxel-z>0</max-voxel-z>
    <normalized-projection-volume>0.0</normalized-projection-volume>
    <projection-density>0.0</projection-density>
    <projection-energy>0.0</projection-energy>
    <projection-intensity>0.0</projection-intensity>
    <projection-volume>0.0</projection-volume>
    <section-data-set-id>158914182</section-data-set-id>
    <structure-id>929</structure-id>
    <sum-pixel-intensity>1584714496.0</sum-pixel-intensity>
    <sum-pixels>24082200.0</sum-pixels>
    <sum-projection-pixel-intensity>0.0</sum-projection-pixel-intensity>
    <sum-projection-pixels>0.0</sum-projection-pixels>
    <volume>0.029500695</volume>
  </projection-structure-unionize>
  <projection-structure-unionize>
    <hemisphere-id>2</hemisphere-id>
    <id>628597880</id>
    <is-injection>false</is-injection>
    <max-voxel-density>0.126226902008057</max-voxel-density>
    <max-voxel-x>11420</max-voxel-x>
    <max-voxel-y>6570</max-voxel-y>
    <max-voxel-z>7190</max-voxel-z>
    <normalized-projection-volume>1.94440505577942e-05</normalized-projection-volume>
    <projection-density>0.000896730402018875</projection-density>
    <projection-energy>0.320886224508286</projection-energy>
    <projection-intensity>357.840240478516</projection-intensity>
    <projection-volume>1.04835942626953e-05</projection-volume>
    <section-data-set-id>158914182</section-data-set-id>
    <structure-id>939</structure-id>
    <sum-pixel-intensity>1442066432.0</sum-pixel-intensity>
    <sum-pixels>9543600.0</sum-pixels>
    <sum-projection-pixel-intensity>3062409.75</sum-projection-pixel-intensity>
    <sum-projection-pixels>8558.0361328125</sum-projection-pixels>
    <volume>0.01169091</volume>
  </projection-structure-unionize>
  <projection-structure-unionize>
    <hemisphere-id>1</hemisphere-id>
    <id>628598711</id>
    <is-injection>false</is-injection>
    <max-voxel-density>0.0</max-voxel-density>
    <max-voxel-x>0</max-voxel-x>
    <max-voxel-y>0</max-voxel-y>
    <max-voxel-z>0</max-voxel-z>
    <normalized-projection-volume>0.0</normalized-projection-volume>
    <projection-density>0.0</projection-density>
    <projection-energy>0.0</projection-energy>
    <projection-intensity>0.0</projection-intensity>
    <projection-volume>0.0</projection-volume>
    <section-data-set-id>158914182</section-data-set-id>
    <structure-id>10671</structure-id>
    <sum-pixel-intensity>505174592.0</sum-pixel-intensity>
    <sum-pixels>36697500.0</sum-pixels>
    <sum-projection-pixel-intensity>0.0</sum-projection-pixel-intensity>
    <sum-projection-pixels>0.0</sum-projection-pixels>
    <volume>0.0449544375</volume>
  </projection-structure-unionize>
  <projection-structure-unionize>
    <hemisphere-id>2</hemisphere-id>
    <id>628597208</id>
    <is-injection>false</is-injection>
    <max-voxel-density>0.482669770717621</max-voxel-density>
    <max-voxel-x>12920</max-voxel-x>
    <max-voxel-y>6290</max-voxel-y>
    <max-voxel-z>6220</max-voxel-z>
    <normalized-projection-volume>0.00266132189869922</normalized-projection-volume>
    <projection-density>0.00127829702110693</projection-density>
    <projection-energy>0.498198924163234</projection-energy>
    <projection-intensity>389.736435223657</projection-intensity>
    <projection-volume>0.001434897471875</projection-volume>
    <section-data-set-id>158914182</section-data-set-id>
    <structure-id>395</structure-id>
    <sum-pixel-intensity>122197577728.0</sum-pixel-intensity>
    <sum-pixels>916332320.0</sum-pixels>
    <sum-projection-pixel-intensity>456515776.0</sum-projection-pixel-intensity>
    <sum-projection-pixels>1171344.875</sum-projection-pixels>
    <volume>1.122507092</volume>
  </projection-structure-unionize>
  <projection-structure-unionize>
    <hemisphere-id>1</hemisphere-id>
    <id>628598927</id>
    <is-injection>false</is-injection>
    <max-voxel-density>0.0</max-voxel-density>
    <max-voxel-x>0</max-voxel-x>
    <max-voxel-y>0</max-voxel-y>
    <max-voxel-z>0</max-voxel-z>
    <normalized-projection-volume>0.0</normalized-projection-volume>
    <projection-density>0.0</projection-density>
    <projection-energy>0.0</projection-energy>
    <projection-intensity>0.0</projection-intensity>
    <projection-volume>0.0</projection-volume>
    <section-data-set-id>158914182</section-data-set-id>
    <structure-id>1126</structure-id>
    <sum-pixel-intensity>916968832.0</sum-pixel-intensity>
    <sum-pixels>16067700.0</sum-pixels>
    <sum-projection-pixel-intensity>0.0</sum-projection-pixel-intensity>
    <sum-projection-pixels>0.0</sum-projection-pixels>
    <volume>0.0196829325</volume>
  </projection-structure-unionize>
  <projection-structure-unionize>
    <hemisphere-id>3</hemisphere-id>
    <id>628602382</id>
    <is-injection>false</is-injection>
    <max-voxel-density>0.269457519054413</max-voxel-density>
    <max-voxel-x>7150</max-voxel-x>
    <max-voxel-y>1080</max-voxel-y>
    <max-voxel-z>7110</max-voxel-z>
    <normalized-projection-volume>0.000570877806692554</normalized-projection-volume>
    <projection-density>0.000193989280536241</projection-density>
    <projection-energy>0.0724671312649437</projection-energy>
    <projection-intensity>373.562554923778</projection-intensity>
    <projection-volume>0.000307798587601548</projection-volume>
    <section-data-set-id>158914182</section-data-set-id>
    <structure-id>312782546</structure-id>
    <sum-pixel-intensity>300356694784.0</sum-pixel-intensity>
    <sum-pixels>1295247616.0</sum-pixels>
    <sum-projection-pixel-intensity>93862879.0092773</sum-projection-pixel-intensity>
    <sum-projection-pixels>251264.153144121</sum-projection-pixels>
    <volume>1.5866783296</volume>
  </projection-structure-unionize>
  <projection-structure-unionize>
    <hemisphere-id>1</hemisphere-id>
    <id>628600965</id>
    <is-injection>false</is-injection>
    <max-voxel-density>0.504043459892273</max-voxel-density>
    <max-voxel-x>7230</max-voxel-x>
    <max-voxel-y>5700</max-voxel-y>
    <max-voxel-z>4740</max-voxel-z>
    <normalized-projection-volume>0.0186985508288259</normalized-projection-volume>
    <projection-density>0.00885862298309803</projection-density>
    <projection-energy>2.89013195037842</projection-energy>
    <projection-intensity>326.250701904297</projection-intensity>
    <projection-volume>0.0100816452625</projection-volume>
    <section-data-set-id>158914182</section-data-set-id>
    <structure-id>194</structure-id>
    <sum-pixel-intensity>108033540096.0</sum-pixel-intensity>
    <sum-pixels>929028608.0</sum-pixels>
    <sum-projection-pixel-intensity>2685015296.0</sum-projection-pixel-intensity>
    <sum-projection-pixels>8229914.5</sum-projection-pixels>
    <volume>1.1380600448</volume>
  </projection-structure-unionize>
  <projection-structure-unionize>
    <hemisphere-id>3</hemisphere-id>
    <id>628603771</id>
    <is-injection>true</is-injection>
    <max-voxel-density>0.93046760559082</max-voxel-density>
    <max-voxel-x>9040</max-voxel-x>
    <max-voxel-y>4950</max-voxel-y>
    <max-voxel-z>6610</max-voxel-z>
    <normalized-projection-volume>0.00565315036486857</normalized-projection-volume>
    <projection-density>0.243426292540524</projection-density>
    <projection-energy>378.100597364295</projection-energy>
    <projection-intensity>1553.24469439287</projection-intensity>
    <projection-volume>0.00304799324375</projection-volume>
    <section-data-set-id>158914182</section-data-set-id>
    <structure-id>771</structure-id>
    <sum-pixel-intensity>7373253632.0</sum-pixel-intensity>
    <sum-pixels>10221401.0</sum-pixels>
    <sum-projection-pixel-intensity>3864717824.0</sum-projection-pixel-intensity>
    <sum-projection-pixels>2488157.75</sum-projection-pixels>
    <volume>0.012521216225</volume>
  </projection-structure-unionize>
  <projection-structure-unionize>
    <hemisphere-id>3</hemisphere-id>
    <id>628603754</id>
    <is-injection>false</is-injection>
    <max-voxel-density>0.0</max-voxel-density>
    <max-voxel-x>0</max-voxel-x>
    <max-voxel-y>0</max-voxel-y>
    <max-voxel-z>0</max-voxel-z>
    <normalized-projection-volume>0.0</normalized-projection-volume>
    <projection-density>0.0</projection-density>
    <projection-energy>0.0</projection-energy>
    <projection-intensity>0.0</projection-intensity>
    <projection-volume>0.0</projection-volume>
    <section-data-set-id>158914182</section-data-set-id>
    <structure-id>763</structure-id>
    <sum-pixel-intensity>382041136.0</sum-pixel-intensity>
    <sum-pixels>7797600.0</sum-pixels>
    <sum-projection-pixel-intensity>0.0</sum-projection-pixel-intensity>
    <sum-projection-pixels>0.0</sum-projection-pixels>
    <volume>0.00955206</volume>
  </projection-structure-unionize>
  <projection-structure-unionize>
    <hemisphere-id>3</hemisphere-id>
    <id>628604133</id>
    <is-injection>false</is-injection>
    <max-voxel-density>0.379718244075775</max-voxel-density>
    <max-voxel-x>10810</max-voxel-x>
    <max-voxel-y>3360</max-voxel-y>
    <max-voxel-z>4420</max-voxel-z>
    <normalized-projection-volume>0.00172104572876532</normalized-projection-volume>
    <projection-density>0.000206318830330785</projection-density>
    <projection-energy>0.0624458239962032</projection-energy>
    <projection-intensity>302.666624738448</projection-intensity>
    <projection-volume>0.000927931403710937</projection-volume>
    <section-data-set-id>158914182</section-data-set-id>
    <structure-id>920</structure-id>
    <sum-pixel-intensity>715334131712.0</sum-pixel-intensity>
    <sum-pixels>3671477888.0</sum-pixels>
    <sum-projection-pixel-intensity>229268462.0</sum-projection-pixel-intensity>
    <sum-projection-pixels>757495.0234375</sum-projection-pixels>
    <volume>4.4975604128</volume>
  </projection-structure-unionize>
  <projection-structure-unionize>
    <hemisphere-id>3</hemisphere-id>
    <id>628604182</id>
    <is-injection>false</is-injection>
    <max-voxel-density>0.168411120772362</max-voxel-density>
    <max-voxel-x>6310</max-voxel-x>
    <max-voxel-y>1910</max-voxel-y>
    <max-voxel-z>7690</max-voxel-z>
    <normalized-projection-volume>1.60050150326372e-05</normalized-projection-volume>
    <projection-density>8.30890110244887e-06</projection-density>
    <projection-energy>0.00255855566375347</projection-energy>
    <projection-intensity>307.929488172556</projection-intensity>
    <projection-volume>8.62937911376953e-06</projection-volume>
    <section-data-set-id>158914182</section-data-set-id>
    <structure-id>945</structure-id>
    <sum-pixel-intensity>160914767872.0</sum-pixel-intensity>
    <sum-pixels>847812608.0</sum-pixels>
    <sum-projection-pixel-intensity>2169175.75</sum-projection-pixel-intensity>
    <sum-projection-pixels>7044.39111328125</sum-projection-pixels>
    <volume>1.0385704448</volume>
  </projection-structure-unionize>
  <projection-structure-unionize>
    <hemisphere-id>1</hemisphere-id>
    <id>628600111</id>
    <is-injection>false</is-injection>
    <max-voxel-density>0.296335190534592</max-voxel-density>
    <max-voxel-x>2820</max-voxel-x>
    <max-voxel-y>6340</max-voxel-y>
    <max-voxel-z>5340</max-voxel-z>
    <normalized-projection-volume>0.000129447638193205</normalized-projection-volume>
    <projection-density>0.000176428846316412</projection-density>
    <projection-energy>0.0406009219586849</projection-energy>
    <projection-intensity>230.126327514648</projection-intensity>
    <projection-volume>6.97939204101562e-05</projection-volume>
    <section-data-set-id>158914182</section-data-set-id>
    <structure-id>605</structure-id>
    <sum-pixel-intensity>38904840192.0</sum-pixel-intensity>
    <sum-pixels>322932608.0</sum-pixels>
    <sum-projection-pixel-intensity>13111362.0</sum-projection-pixel-intensity>
    <sum-projection-pixels>56974.62890625</sum-projection-pixels>
    <volume>0.3955924448</volume>
  </projection-structure-unionize>
  <projection-structure-unionize>
    <hemisphere-id>1</hemisphere-id>
    <id>628600602</id>
    <is-injection>false</is-injection>
    <max-voxel-density>0.714047014713287</max-voxel-density>
    <max-voxel-x>3290</max-voxel-x>
    <max-voxel-y>2980</max-voxel-y>
    <max-voxel-z>5180</max-voxel-z>
    <normalized-projection-volume>0.0030392490582496</normalized-projection-volume>
    <projection-density>2.41123356732971e-05</projection-density>
    <projection-energy>0.00741967681238322</projection-energy>
    <projection-intensity>307.712903175947</projection-intensity>
    <projection-volume>0.00163866339964826</projection-volume>
    <section-data-set-id>158914182</section-data-set-id>
    <structure-id>315</structure-id>
    <sum-pixel-intensity>10822682665970.6</sum-pixel-intensity>
    <sum-pixels>55477180892.0</sum-pixels>
    <sum-projection-pixel-intensity>411622752.680762</sum-projection-pixel-intensity>
    <sum-projection-pixels>1337684.40787613</sum-projection-pixels>
    <volume>67.9595465927</volume>
  </projection-structure-unionize>
  <projection-structure-unionize>
    <hemisphere-id>2</hemisphere-id>
    <id>628597598</id>
    <is-injection>false</is-injection>
    <max-voxel-density>0.353383928537369</max-voxel-density>
    <max-voxel-x>2050</max-voxel-x>
    <max-voxel-y>2930</max-voxel-y>
    <max-voxel-z>6860</max-voxel-z>
    <normalized-projection-volume>0.000229578802201648</normalized-projection-volume>
    <projection-density>0.000965343788266182</projection-density>
    <projection-energy>0.318136304616928</projection-energy>
    <projection-intensity>329.557525634766</projection-intensity>
    <projection-volume>0.000123781359570312</projection-volume>
    <section-data-set-id>158914182</section-data-set-id>
    <structure-id>667</structure-id>
    <sum-pixel-intensity>11230220288.0</sum-pixel-intensity>
    <sum-pixels>104673600.0</sum-pixels>
    <sum-projection-pixel-intensity>33300472.0</sum-projection-pixel-intensity>
    <sum-projection-pixels>101046.0078125</sum-projection-pixels>
    <volume>0.12822516</volume>
  </projection-structure-unionize>
  <projection-structure-unionize>
    <hemisphere-id>1</hemisphere-id>
    <id>628596671</id>
    <is-injection>false</is-injection>
    <max-voxel-density>0.0</max-voxel-density>
    <max-voxel-x>0</max-voxel-x>
    <max-voxel-y>0</max-voxel-y>
    <max-voxel-z>0</max-voxel-z>
    <normalized-projection-volume>0.0</normalized-projection-volume>
    <projection-density>0.0</projection-density>
    <projection-energy>0.0</projection-energy>
    <projection-intensity>0.0</projection-intensity>
    <projection-volume>0.0</projection-volume>
    <section-data-set-id>158914182</section-data-set-id>
    <structure-id>312782594</structure-id>
    <sum-pixel-intensity>6747728896.0</sum-pixel-intensity>
    <sum-pixels>35704800.0</sum-pixels>
    <sum-projection-pixel-intensity>0.0</sum-projection-pixel-intensity>
    <sum-projection-pixels>0.0</sum-projection-pixels>
    <volume>0.04373838</volume>
  </projection-structure-unionize>
  <projection-structure-unionize>
    <hemisphere-id>3</hemisphere-id>
    <id>628602040</id>
    <is-injection>false</is-injection>
    <max-voxel-density>0.566415905952454</max-voxel-density>
    <max-voxel-x>6310</max-voxel-x>
    <max-voxel-y>4320</max-voxel-y>
    <max-voxel-z>6250</max-voxel-z>
    <normalized-projection-volume>0.00726512707715544</normalized-projection-volume>
    <projection-density>0.00865258464343409</projection-density>
    <projection-energy>4.39563243576531</projection-energy>
    <projection-intensity>508.01380360964</projection-intensity>
    <projection-volume>0.00391711821142578</projection-volume>
    <section-data-set-id>158914182</section-data-set-id>
    <structure-id>127</structure-id>
    <sum-pixel-intensity>69060415488.0</sum-pixel-intensity>
    <sum-pixels>369559808.0</sum-pixels>
    <sum-projection-pixel-intensity>1624449079.0</sum-projection-pixel-intensity>
    <sum-projection-pixels>3197647.51953125</sum-projection-pixels>
    <volume>0.4527107648</volume>
  </projection-structure-unionize>
  <projection-structure-unionize>
    <hemisphere-id>3</hemisphere-id>
    <id>628602981</id>
    <is-injection>true</is-injection>
    <max-voxel-density>1.0</max-voxel-density>
    <max-voxel-x>8340</max-voxel-x>
    <max-voxel-y>1200</max-voxel-y>
    <max-voxel-z>6770</max-voxel-z>
    <normalized-projection-volume>0.00189849886800884</normalized-projection-volume>
    <projection-density>0.873938755158166</projection-density>
    <projection-energy>1962.24759930532</projection-energy>
    <projection-intensity>2245.29188999084</projection-intensity>
    <projection-volume>0.001023608315625</projection-volume>
    <section-data-set-id>158914182</section-data-set-id>
    <structure-id>622</structure-id>
    <sum-pixel-intensity>1973697792.0</sum-pixel-intensity>
    <sum-pixels>956129.5</sum-pixels>
    <sum-projection-pixel-intensity>1876162816.0</sum-projection-pixel-intensity>
    <sum-projection-pixels>835598.625</sum-projection-pixels>
    <volume>0.0011712586375</volume>
  </projection-structure-unionize>
  <projection-structure-unionize>
    <hemisphere-id>3</hemisphere-id>
    <id>628603627</id>
    <is-injection>true</is-injection>
    <max-voxel-density>1.0</max-voxel-density>
    <max-voxel-x>8490</max-voxel-x>
    <max-voxel-y>4850</max-voxel-y>
    <max-voxel-z>6780</max-voxel-z>
    <normalized-projection-volume>0.0581151180918579</normalized-projection-volume>
    <projection-density>0.612528535160605</projection-density>
    <projection-energy>2195.24783194084</projection-energy>
    <projection-intensity>3583.91112565105</projection-intensity>
    <projection-volume>0.0313337654</projection-volume>
    <section-data-set-id>158914182</section-data-set-id>
    <structure-id>697</structure-id>
    <sum-pixel-intensity>100113522688.0</sum-pixel-intensity>
    <sum-pixels>41759008.0</sum-pixels>
    <sum-projection-pixel-intensity>91671371776.0</sum-projection-pixel-intensity>
    <sum-projection-pixels>25578584.0</sum-projection-pixels>
    <volume>0.0511547848</volume>
  </projection-structure-unionize>
  <projection-structure-unionize>
    <hemisphere-id>3</hemisphere-id>
    <id>628602467</id>
    <is-injection>false</is-injection>
    <max-voxel-density>0.714047014713287</max-voxel-density>
    <max-voxel-x>3290</max-voxel-x>
    <max-voxel-y>2980</max-voxel-y>
    <max-voxel-z>5180</max-voxel-z>
    <normalized-projection-volume>0.00438342188139992</normalized-projection-volume>
    <projection-density>0.002188674521685</projection-density>
    <projection-energy>0.903563250639078</projection-energy>
    <projection-intensity>412.835824462127</projection-intensity>
    <projection-volume>0.00236339729472656</projection-volume>
    <section-data-set-id>158914182</section-data-set-id>
    <structure-id>363</structure-id>
    <sum-pixel-intensity>167816544256.0</sum-pixel-intensity>
    <sum-pixels>881494208.0</sum-pixels>
    <sum-projection-pixel-intensity>796485772.0</sum-projection-pixel-intensity>
    <sum-projection-pixels>1929303.9140625</sum-projection-pixels>
    <volume>1.0798304048</volume>
  </projection-structure-unionize>
  <projection-structure-unionize>
    <hemisphere-id>1</hemisphere-id>
    <id>628600357</id>
    <is-injection>false</is-injection>
    <max-voxel-density>0.13836669921875</max-voxel-density>
    <max-voxel-x>6520</max-voxel-x>
    <max-voxel-y>330</max-voxel-y>
    <max-voxel-z>5050</max-voxel-z>
    <normalized-projection-volume>6.98148801147131e-05</normalized-projection-volume>
    <projection-density>8.1950711319223e-05</projection-density>
    <projection-energy>0.0185714177787304</projection-energy>
    <projection-intensity>226.616928100586</projection-intensity>
    <projection-volume>3.76418933105469e-05</projection-volume>
    <section-data-set-id>158914182</section-data-set-id>
    <structure-id>442</structure-id>
    <sum-pixel-intensity>43199475712.0</sum-pixel-intensity>
    <sum-pixels>374958016.0</sum-pixels>
    <sum-projection-pixel-intensity>6963502.0</sum-projection-pixel-intensity>
    <sum-projection-pixels>30728.076171875</sum-projection-pixels>
    <volume>0.4593235696</volume>
  </projection-structure-unionize>
  <projection-structure-unionize>
    <hemisphere-id>3</hemisphere-id>
    <id>628603795</id>
    <is-injection>false</is-injection>
    <max-voxel-density>0.182443469762802</max-voxel-density>
    <max-voxel-x>8960</max-voxel-x>
    <max-voxel-y>760</max-voxel-y>
    <max-voxel-z>7310</max-voxel-z>
    <normalized-projection-volume>1.53988509701124e-05</normalized-projection-volume>
    <projection-density>4.85008069232274e-06</projection-density>
    <projection-energy>0.0020231020301721</projection-energy>
    <projection-intensity>417.127499213466</projection-intensity>
    <projection-volume>8.30255533447265e-06</projection-volume>
    <section-data-set-id>158914182</section-data-set-id>
    <structure-id>778</structure-id>
    <sum-pixel-intensity>300378357760.0</sum-pixel-intensity>
    <sum-pixels>1397419264.0</sum-pixels>
    <sum-projection-pixel-intensity>2827121.75</sum-projection-pixel-intensity>
    <sum-projection-pixels>6777.59619140625</sum-projection-pixels>
    <volume>1.7118385984</volume>
  </projection-structure-unionize>
  <projection-structure-unionize>
    <hemisphere-id>3</hemisphere-id>
    <id>628602435</id>
    <is-injection>false</is-injection>
    <max-voxel-density>0.999925374984741</max-voxel-density>
    <max-voxel-x>7200</max-voxel-x>
    <max-voxel-y>5280</max-voxel-y>
    <max-voxel-z>6470</max-voxel-z>
    <normalized-projection-volume>5.91728406053421</normalized-projection-volume>
    <projection-density>0.0242496602343224</projection-density>
    <projection-energy>15.0398642660778</projection-energy>
    <projection-intensity>620.209278016632</projection-intensity>
    <projection-volume>3.19040546841657</projection-volume>
    <section-data-set-id>158914182</section-data-set-id>
    <structure-id>343</structure-id>
    <sum-pixel-intensity>16961208692484.9</sum-pixel-intensity>
    <sum-pixels>107399963633.0</sum-pixels>
    <sum-projection-pixel-intensity>1615280875222.01</sum-projection-pixel-intensity>
    <sum-projection-pixels>2604412627.27884</sum-projection-pixels>
    <volume>131.564955450425</volume>
  </projection-structure-unionize>
  <projection-structure-unionize>
    <hemisphere-id>3</hemisphere-id>
    <id>628604184</id>
    <is-injection>false</is-injection>
    <max-voxel-density>0.599473655223846</max-voxel-density>
    <max-voxel-x>7300</max-voxel-x>
    <max-voxel-y>5660</max-voxel-y>
    <max-voxel-z>6250</max-voxel-z>
    <normalized-projection-volume>0.0573195728252713</normalized-projection-volume>
    <projection-density>0.0396422556233835</projection-density>
    <projection-energy>18.8221075845218</projection-energy>
    <projection-intensity>474.799107380242</projection-intensity>
    <projection-volume>0.0309048334875</projection-volume>
    <section-data-set-id>158914182</section-data-set-id>
    <structure-id>946</structure-id>
    <sum-pixel-intensity>126039158784.0</sum-pixel-intensity>
    <sum-pixels>636402624.0</sum-pixels>
    <sum-projection-pixel-intensity>11978438656.0</sum-projection-pixel-intensity>
    <sum-projection-pixels>25228435.5</sum-projection-pixels>
    <volume>0.7795932144</volume>
  </projection-structure-unionize>
  <projection-structure-unionize>
    <hemisphere-id>2</hemisphere-id>
    <id>628597667</id>
    <is-injection>false</is-injection>
    <max-voxel-density>0.348984032869339</max-voxel-density>
    <max-voxel-x>7770</max-voxel-x>
    <max-voxel-y>2580</max-voxel-y>
    <max-voxel-z>6200</max-voxel-z>
    <normalized-projection-volume>0.000290648299438988</normalized-projection-volume>
    <projection-density>0.00489071337506175</projection-density>
    <projection-energy>2.12069773674011</projection-energy>
    <projection-intensity>433.617248535156</projection-intensity>
    <projection-volume>0.000156708029296875</projection-volume>
    <section-data-set-id>158914182</section-data-set-id>
    <structure-id>706</structure-id>
    <sum-pixel-intensity>4799756288.0</sum-pixel-intensity>
    <sum-pixels>26156700.0</sum-pixels>
    <sum-projection-pixel-intensity>55470452.0</sum-projection-pixel-intensity>
    <sum-projection-pixels>127924.921875</sum-projection-pixels>
    <volume>0.0320419575</volume>
  </projection-structure-unionize>
  <projection-structure-unionize>
    <hemisphere-id>3</hemisphere-id>
    <id>628604312</id>
    <is-injection>false</is-injection>
    <max-voxel-density>0.663767755031586</max-voxel-density>
    <max-voxel-x>6040</max-voxel-x>
    <max-voxel-y>5270</max-voxel-y>
    <max-voxel-z>7780</max-voxel-z>
    <normalized-projection-volume>0.0529809141002028</normalized-projection-volume>
    <projection-density>0.0165577397982115</projection-density>
    <projection-energy>6.84315138078122</projection-energy>
    <projection-intensity>413.290187198157</projection-intensity>
    <projection-volume>0.0285655710183594</projection-volume>
    <section-data-set-id>158914182</section-data-set-id>
    <structure-id>1022</structure-id>
    <sum-pixel-intensity>193527947264.0</sum-pixel-intensity>
    <sum-pixels>1408334336.0</sum-pixels>
    <sum-projection-pixel-intensity>9637445056.0</sum-projection-pixel-intensity>
    <sum-projection-pixels>23318833.484375</sum-projection-pixels>
    <volume>1.7252095616</volume>
  </projection-structure-unionize>
  <projection-structure-unionize>
    <hemisphere-id>2</hemisphere-id>
    <id>628598436</id>
    <is-injection>false</is-injection>
    <max-voxel-density>0.222561836242676</max-voxel-density>
    <max-voxel-x>10230</max-voxel-x>
    <max-voxel-y>4540</max-voxel-y>
    <max-voxel-z>8780</max-voxel-z>
    <normalized-projection-volume>4.70298493304728e-05</normalized-projection-volume>
    <projection-density>3.43977953889407e-05</projection-density>
    <projection-energy>0.00798787921667099</projection-energy>
    <projection-intensity>232.220672607422</projection-intensity>
    <projection-volume>2.53569520996094e-05</projection-volume>
    <section-data-set-id>158914182</section-data-set-id>
    <structure-id>1049</structure-id>
    <sum-pixel-intensity>93581123584.0</sum-pixel-intensity>
    <sum-pixels>601769728.0</sum-pixels>
    <sum-projection-pixel-intensity>4806864.0</sum-projection-pixel-intensity>
    <sum-projection-pixels>20699.552734375</sum-projection-pixels>
    <volume>0.7371679168</volume>
  </projection-structure-unionize>
  <projection-structure-unionize>
    <hemisphere-id>2</hemisphere-id>
    <id>628597343</id>
    <is-injection>false</is-injection>
    <max-voxel-density>0.120810687541962</max-voxel-density>
    <max-voxel-x>7290</max-voxel-x>
    <max-voxel-y>2950</max-voxel-y>
    <max-voxel-z>6090</max-voxel-z>
    <normalized-projection-volume>1.69572564895077e-05</normalized-projection-volume>
    <projection-density>5.18253727932461e-05</projection-density>
    <projection-energy>0.0161998998373747</projection-energy>
    <projection-intensity>312.586242675781</projection-intensity>
    <projection-volume>9.14279647216797e-06</projection-volume>
    <section-data-set-id>158914182</section-data-set-id>
    <structure-id>483</structure-id>
    <sum-pixel-intensity>14811771904.0</sum-pixel-intensity>
    <sum-pixels>144012608.0</sum-pixels>
    <sum-projection-pixel-intensity>2332989.75</sum-projection-pixel-intensity>
    <sum-projection-pixels>7463.50732421875</sum-projection-pixels>
    <volume>0.1764154448</volume>
  </projection-structure-unionize>
  <projection-structure-unionize>
    <hemisphere-id>1</hemisphere-id>
    <id>628599269</id>
    <is-injection>false</is-injection>
    <max-voxel-density>0.0</max-voxel-density>
    <max-voxel-x>0</max-voxel-x>
    <max-voxel-y>0</max-voxel-y>
    <max-voxel-z>0</max-voxel-z>
    <normalized-projection-volume>0.0</normalized-projection-volume>
    <projection-density>0.0</projection-density>
    <projection-energy>0.0</projection-energy>
    <projection-intensity>0.0</projection-intensity>
    <projection-volume>0.0</projection-volume>
    <section-data-set-id>158914182</section-data-set-id>
    <structure-id>862</structure-id>
    <sum-pixel-intensity>172586614784.0</sum-pixel-intensity>
    <sum-pixels>932916608.0</sum-pixels>
    <sum-projection-pixel-intensity>0.0</sum-projection-pixel-intensity>
    <sum-projection-pixels>0.0</sum-projection-pixels>
    <volume>1.1428228448</volume>
  </projection-structure-unionize>
  <projection-structure-unionize>
    <hemisphere-id>2</hemisphere-id>
    <id>628597341</id>
    <is-injection>false</is-injection>
    <max-voxel-density>0.255371391773224</max-voxel-density>
    <max-voxel-x>8920</max-voxel-x>
    <max-voxel-y>3260</max-voxel-y>
    <max-voxel-z>7950</max-voxel-z>
    <normalized-projection-volume>7.08989765329804e-05</normalized-projection-volume>
    <projection-density>0.000281320535577834</projection-density>
    <projection-energy>0.0659704282879829</projection-energy>
    <projection-intensity>234.502700805664</projection-intensity>
    <projection-volume>3.82264025390625e-05</projection-volume>
    <section-data-set-id>158914182</section-data-set-id>
    <structure-id>482</structure-id>
    <sum-pixel-intensity>3524779008.0</sum-pixel-intensity>
    <sum-pixels>110924096.0</sum-pixels>
    <sum-projection-pixel-intensity>7317710.0</sum-projection-pixel-intensity>
    <sum-projection-pixels>31205.2265625</sum-projection-pixels>
    <volume>0.1358820176</volume>
  </projection-structure-unionize>
  <projection-structure-unionize>
    <hemisphere-id>1</hemisphere-id>
    <id>628599194</id>
    <is-injection>false</is-injection>
    <max-voxel-density>0.0166710186749697</max-voxel-density>
    <max-voxel-x>4890</max-voxel-x>
    <max-voxel-y>1660</max-voxel-y>
    <max-voxel-z>2470</max-voxel-z>
    <normalized-projection-volume>6.14478771779908e-07</normalized-projection-volume>
    <projection-density>3.61531556336558e-06</projection-density>
    <projection-energy>0.000697070267051458</projection-energy>
    <projection-intensity>192.810348510742</projection-intensity>
    <projection-volume>3.31306797790527e-07</projection-volume>
    <section-data-set-id>158914182</section-data-set-id>
    <structure-id>182305693</structure-id>
    <sum-pixel-intensity>13817584640.0</sum-pixel-intensity>
    <sum-pixels>74808000.0</sum-pixels>
    <sum-projection-pixel-intensity>52146.43359375</sum-projection-pixel-intensity>
    <sum-projection-pixels>270.454528808594</sum-projection-pixels>
    <volume>0.0916398</volume>
  </projection-structure-unionize>
  <projection-structure-unionize>
    <hemisphere-id>3</hemisphere-id>
    <id>628602387</id>
    <is-injection>false</is-injection>
    <max-voxel-density>0.203361719846725</max-voxel-density>
    <max-voxel-x>5090</max-voxel-x>
    <max-voxel-y>3760</max-voxel-y>
    <max-voxel-z>5770</max-voxel-z>
    <normalized-projection-volume>5.58007206281074e-05</normalized-projection-volume>
    <projection-density>5.75332273740014e-05</projection-density>
    <projection-energy>0.010301752141371</projection-energy>
    <projection-intensity>179.057435356499</projection-intensity>
    <projection-volume>3.00859182037353e-05</projection-volume>
    <section-data-set-id>158914182</section-data-set-id>
    <structure-id>310</structure-id>
    <sum-pixel-intensity>24917120000.0</sum-pixel-intensity>
    <sum-pixels>426882592.0</sum-pixels>
    <sum-projection-pixel-intensity>4397638.65625</sum-projection-pixel-intensity>
    <sum-projection-pixels>24559.9332275391</sum-projection-pixels>
    <volume>0.5229311752</volume>
  </projection-structure-unionize>
  <projection-structure-unionize>
    <hemisphere-id>3</hemisphere-id>
    <id>628603683</id>
    <is-injection>false</is-injection>
    <max-voxel-density>0.474330604076385</max-voxel-density>
    <max-voxel-x>8210</max-voxel-x>
    <max-voxel-y>5980</max-voxel-y>
    <max-voxel-z>4060</max-voxel-z>
    <normalized-projection-volume>0.000891638098383898</normalized-projection-volume>
    <projection-density>6.609603591714e-05</projection-density>
    <projection-energy>0.0168223054372581</projection-energy>
    <projection-intensity>254.513076371888</projection-intensity>
    <projection-volume>0.000480742015396118</projection-volume>
    <section-data-set-id>158914182</section-data-set-id>
    <structure-id>726</structure-id>
    <sum-pixel-intensity>780053164032.0</sum-pixel-intensity>
    <sum-pixels>5937458368.0</sum-pixels>
    <sum-projection-pixel-intensity>99881738.1875</sum-projection-pixel-intensity>
    <sum-projection-pixels>392442.461547852</sum-projection-pixels>
    <volume>7.2733865008</volume>
  </projection-structure-unionize>
  <projection-structure-unionize>
    <hemisphere-id>3</hemisphere-id>
    <id>628602350</id>
    <is-injection>false</is-injection>
    <max-voxel-density>0.538896322250366</max-voxel-density>
    <max-voxel-x>6320</max-voxel-x>
    <max-voxel-y>4040</max-voxel-y>
    <max-voxel-z>6600</max-voxel-z>
    <normalized-projection-volume>0.0046185972407795</normalized-projection-volume>
    <projection-density>0.00543469600296215</projection-density>
    <projection-energy>2.66860450011087</projection-energy>
    <projection-intensity>491.031052823629</projection-intensity>
    <projection-volume>0.00249019613435059</projection-volume>
    <section-data-set-id>158914182</section-data-set-id>
    <structure-id>255</structure-id>
    <sum-pixel-intensity>78251802624.0</sum-pixel-intensity>
    <sum-pixels>374043584.0</sum-pixels>
    <sum-projection-pixel-intensity>998174391.5</sum-projection-pixel-intensity>
    <sum-projection-pixels>2032813.17089844</sum-projection-pixels>
    <volume>0.4582033904</volume>
  </projection-structure-unionize>
  <projection-structure-unionize>
    <hemisphere-id>3</hemisphere-id>
    <id>628602767</id>
    <is-injection>false</is-injection>
    <max-voxel-density>0.541829824447632</max-voxel-density>
    <max-voxel-x>7490</max-voxel-x>
    <max-voxel-y>6410</max-voxel-y>
    <max-voxel-z>6820</max-voxel-z>
    <normalized-projection-volume>0.00139265060571063</normalized-projection-volume>
    <projection-density>0.00474581631661238</projection-density>
    <projection-energy>1.46589594840628</projection-energy>
    <projection-intensity>308.881728792373</projection-intensity>
    <projection-volume>0.000750871525280762</projection-volume>
    <section-data-set-id>158914182</section-data-set-id>
    <structure-id>557</structure-id>
    <sum-pixel-intensity>10163128064.0</sum-pixel-intensity>
    <sum-pixels>129157200.0</sum-pixels>
    <sum-projection-pixel-intensity>189331016.1875</sum-projection-pixel-intensity>
    <sum-projection-pixels>612956.347167969</sum-projection-pixels>
    <volume>0.15821757</volume>
  </projection-structure-unionize>
  <projection-structure-unionize>
    <hemisphere-id>2</hemisphere-id>
    <id>628598547</id>
    <is-injection>false</is-injection>
    <max-voxel-density>0.417074620723724</max-voxel-density>
    <max-voxel-x>13040</max-voxel-x>
    <max-voxel-y>6110</max-voxel-y>
    <max-voxel-z>6900</max-voxel-z>
    <normalized-projection-volume>0.0012675644707985</normalized-projection-volume>
    <projection-density>0.0011218071449548</projection-density>
    <projection-energy>0.424038916826248</projection-energy>
    <projection-intensity>377.996307373047</projection-intensity>
    <projection-volume>0.000683429184375</projection-volume>
    <section-data-set-id>158914182</section-data-set-id>
    <structure-id>1098</structure-id>
    <sum-pixel-intensity>73824534528.0</sum-pixel-intensity>
    <sum-pixels>497323808.0</sum-pixels>
    <sum-projection-pixel-intensity>210884656.0</sum-projection-pixel-intensity>
    <sum-projection-pixels>557901.375</sum-projection-pixels>
    <volume>0.6092216648</volume>
  </projection-structure-unionize>
  <projection-structure-unionize>
    <hemisphere-id>2</hemisphere-id>
    <id>628597782</id>
    <is-injection>false</is-injection>
    <max-voxel-density>0.128863409161568</max-voxel-density>
    <max-voxel-x>9230</max-voxel-x>
    <max-voxel-y>680</max-voxel-y>
    <max-voxel-z>7360</max-voxel-z>
    <normalized-projection-volume>6.56234734391972e-05</normalized-projection-volume>
    <projection-density>3.21079496643506e-05</projection-density>
    <projection-energy>0.0102487104013562</projection-energy>
    <projection-intensity>319.195404052734</projection-intensity>
    <projection-volume>3.53820243164062e-05</projection-volume>
    <section-data-set-id>158914182</section-data-set-id>
    <structure-id>821</structure-id>
    <sum-pixel-intensity>170313121792.0</sum-pixel-intensity>
    <sum-pixels>899568000.0</sum-pixels>
    <sum-projection-pixel-intensity>9219412.0</sum-projection-pixel-intensity>
    <sum-projection-pixels>28883.28515625</sum-projection-pixels>
    <volume>1.1019708</volume>
  </projection-structure-unionize>
  <projection-structure-unionize>
    <hemisphere-id>3</hemisphere-id>
    <id>628603528</id>
    <is-injection>false</is-injection>
    <max-voxel-density>0.47645965218544</max-voxel-density>
    <max-voxel-x>8420</max-voxel-x>
    <max-voxel-y>280</max-voxel-y>
    <max-voxel-z>6880</max-voxel-z>
    <normalized-projection-volume>0.0108139168155107</normalized-projection-volume>
    <projection-density>0.0104247692625802</projection-density>
    <projection-energy>2.90826776455736</projection-energy>
    <projection-intensity>278.976703589654</projection-intensity>
    <projection-volume>0.00583050923198242</projection-volume>
    <section-data-set-id>158914182</section-data-set-id>
    <structure-id>671</structure-id>
    <sum-pixel-intensity>50626856960.0</sum-pixel-intensity>
    <sum-pixels>456566400.0</sum-pixels>
    <sum-projection-pixel-intensity>1327817343.5</sum-projection-pixel-intensity>
    <sum-projection-pixels>4759599.37304688</sum-projection-pixels>
    <volume>0.55929384</volume>
  </projection-structure-unionize>
  <projection-structure-unionize>
    <hemisphere-id>1</hemisphere-id>
    <id>628601132</id>
    <is-injection>false</is-injection>
    <max-voxel-density>0.0</max-voxel-density>
    <max-voxel-x>0</max-voxel-x>
    <max-voxel-y>0</max-voxel-y>
    <max-voxel-z>0</max-voxel-z>
    <normalized-projection-volume>0.0</normalized-projection-volume>
    <projection-density>0.0</projection-density>
    <projection-energy>0.0</projection-energy>
    <projection-intensity>0.0</projection-intensity>
    <projection-volume>0.0</projection-volume>
    <section-data-set-id>158914182</section-data-set-id>
    <structure-id>121</structure-id>
    <sum-pixel-intensity>2305487104.0</sum-pixel-intensity>
    <sum-pixels>17208000.0</sum-pixels>
    <sum-projection-pixel-intensity>0.0</sum-projection-pixel-intensity>
    <sum-projection-pixels>0.0</sum-projection-pixels>
    <volume>0.0210798</volume>
  </projection-structure-unionize>
  <projection-structure-unionize>
    <hemisphere-id>2</hemisphere-id>
    <id>628596279</id>
    <is-injection>false</is-injection>
    <max-voxel-density>0.719248294830322</max-voxel-density>
    <max-voxel-x>6410</max-voxel-x>
    <max-voxel-y>5070</max-voxel-y>
    <max-voxel-z>7570</max-voxel-z>
    <normalized-projection-volume>0.0623217586426641</normalized-projection-volume>
    <projection-density>0.0290641579777002</projection-density>
    <projection-energy>7.60280561447144</projection-energy>
    <projection-intensity>261.587005615234</projection-intensity>
    <projection-volume>0.033601848</projection-volume>
    <section-data-set-id>158914182</section-data-set-id>
    <structure-id>6</structure-id>
    <sum-pixel-intensity>34374987776.0</sum-pixel-intensity>
    <sum-pixels>943776896.0</sum-pixels>
    <sum-projection-pixel-intensity>7175352320.0</sum-projection-pixel-intensity>
    <sum-projection-pixels>27430080.0</sum-projection-pixels>
    <volume>1.1561266976</volume>
  </projection-structure-unionize>
  <projection-structure-unionize>
    <hemisphere-id>3</hemisphere-id>
    <id>628604357</id>
    <is-injection>false</is-injection>
    <max-voxel-density>0.304205566644669</max-voxel-density>
    <max-voxel-x>5070</max-voxel-x>
    <max-voxel-y>4790</max-voxel-y>
    <max-voxel-z>9260</max-voxel-z>
    <normalized-projection-volume>0.000612795482371924</normalized-projection-volume>
    <projection-density>0.000169473196618604</projection-density>
    <projection-energy>0.0584604852690331</projection-energy>
    <projection-intensity>344.954166413686</projection-intensity>
    <projection-volume>0.00033039922335651</projection-volume>
    <section-data-set-id>158914182</section-data-set-id>
    <structure-id>1057</structure-id>
    <sum-pixel-intensity>308075520256.0</sum-pixel-intensity>
    <sum-pixels>1591482648.0</sum-pixels>
    <sum-projection-pixel-intensity>93038847.8993258</sum-projection-pixel-intensity>
    <sum-projection-pixels>269713.6517196</sum-projection-pixels>
    <volume>1.9495662438</volume>
  </projection-structure-unionize>
  <projection-structure-unionize>
    <hemisphere-id>1</hemisphere-id>
    <id>628601051</id>
    <is-injection>false</is-injection>
    <max-voxel-density>0.0</max-voxel-density>
    <max-voxel-x>0</max-voxel-x>
    <max-voxel-y>0</max-voxel-y>
    <max-voxel-z>0</max-voxel-z>
    <normalized-projection-volume>0.0</normalized-projection-volume>
    <projection-density>0.0</projection-density>
    <projection-energy>0.0</projection-energy>
    <projection-intensity>0.0</projection-intensity>
    <projection-volume>0.0</projection-volume>
    <section-data-set-id>158914182</section-data-set-id>
    <structure-id>156</structure-id>
    <sum-pixel-intensity>17255399424.0</sum-pixel-intensity>
    <sum-pixels>83042096.0</sum-pixels>
    <sum-projection-pixel-intensity>0.0</sum-projection-pixel-intensity>
    <sum-projection-pixels>0.0</sum-projection-pixels>
    <volume>0.1017265676</volume>
  </projection-structure-unionize>
  <projection-structure-unionize>
    <hemisphere-id>3</hemisphere-id>
    <id>628603727</id>
    <is-injection>false</is-injection>
    <max-voxel-density>0.997037827968597</max-voxel-density>
    <max-voxel-x>8290</max-voxel-x>
    <max-voxel-y>5190</max-voxel-y>
    <max-voxel-z>6230</max-voxel-z>
    <normalized-projection-volume>0.0831463761000445</normalized-projection-volume>
    <projection-density>0.135214569480361</projection-density>
    <projection-energy>163.086984653745</projection-energy>
    <projection-intensity>1206.13470338663</projection-intensity>
    <projection-volume>0.04482979865</projection-volume>
    <section-data-set-id>158914182</section-data-set-id>
    <structure-id>749</structure-id>
    <sum-pixel-intensity>104558583808.0</sum-pixel-intensity>
    <sum-pixels>270649488.0</sum-pixels>
    <sum-projection-pixel-intensity>44139408896.0</sum-projection-pixel-intensity>
    <sum-projection-pixels>36595754.0</sum-projection-pixels>
    <volume>0.3315456228</volume>
  </projection-structure-unionize>
  <projection-structure-unionize>
    <hemisphere-id>2</hemisphere-id>
    <id>628596362</id>
    <is-injection>false</is-injection>
    <max-voxel-density>0.175708785653114</max-voxel-density>
    <max-voxel-x>4880</max-voxel-x>
    <max-voxel-y>5560</max-voxel-y>
    <max-voxel-z>5970</max-voxel-z>
    <normalized-projection-volume>2.69857030514704e-05</normalized-projection-volume>
    <projection-density>0.000265188456978649</projection-density>
    <projection-energy>0.105452820658684</projection-energy>
    <projection-intensity>397.652374267578</projection-intensity>
    <projection-volume>1.45498059082031e-05</projection-volume>
    <section-data-set-id>158914182</section-data-set-id>
    <structure-id>72</structure-id>
    <sum-pixel-intensity>9007195136.0</sum-pixel-intensity>
    <sum-pixels>44788500.0</sum-pixels>
    <sum-projection-pixel-intensity>4723073.5</sum-projection-pixel-intensity>
    <sum-projection-pixels>11877.392578125</sum-projection-pixels>
    <volume>0.0548659125</volume>
  </projection-structure-unionize>
  <projection-structure-unionize>
    <hemisphere-id>3</hemisphere-id>
    <id>628602522</id>
    <is-injection>false</is-injection>
    <max-voxel-density>0.757836043834686</max-voxel-density>
    <max-voxel-x>7790</max-voxel-x>
    <max-voxel-y>4420</max-voxel-y>
    <max-voxel-z>6550</max-voxel-z>
    <normalized-projection-volume>0.019585146260659</normalized-projection-volume>
    <projection-density>0.0467234358197176</projection-density>
    <projection-energy>25.0782220227564</projection-energy>
    <projection-intensity>536.737540439465</projection-intensity>
    <projection-volume>0.0105596684375</projection-volume>
    <section-data-set-id>158914182</section-data-set-id>
    <structure-id>406</structure-id>
    <sum-pixel-intensity>32463562752.0</sum-pixel-intensity>
    <sum-pixels>184492800.0</sum-pixels>
    <sum-projection-pixel-intensity>4626751400.0</sum-projection-pixel-intensity>
    <sum-projection-pixels>8620137.5</sum-projection-pixels>
    <volume>0.22600368</volume>
  </projection-structure-unionize>
  <projection-structure-unionize>
    <hemisphere-id>2</hemisphere-id>
    <id>628597743</id>
    <is-injection>true</is-injection>
    <max-voxel-density>0.93046760559082</max-voxel-density>
    <max-voxel-x>9040</max-voxel-x>
    <max-voxel-y>4950</max-voxel-y>
    <max-voxel-z>6610</max-voxel-z>
    <normalized-projection-volume>0.00565315036486857</normalized-projection-volume>
    <projection-density>0.243426293134689</projection-density>
    <projection-energy>378.1005859375</projection-energy>
    <projection-intensity>1553.24475097656</projection-intensity>
    <projection-volume>0.00304799324375</projection-volume>
    <section-data-set-id>158914182</section-data-set-id>
    <structure-id>771</structure-id>
    <sum-pixel-intensity>7373253632.0</sum-pixel-intensity>
    <sum-pixels>10221401.0</sum-pixels>
    <sum-projection-pixel-intensity>3864717824.0</sum-projection-pixel-intensity>
    <sum-projection-pixels>2488157.75</sum-projection-pixels>
    <volume>0.012521216225</volume>
  </projection-structure-unionize>
  <projection-structure-unionize>
    <hemisphere-id>3</hemisphere-id>
    <id>628603474</id>
    <is-injection>false</is-injection>
    <max-voxel-density>0.279377371072769</max-voxel-density>
    <max-voxel-x>5860</max-voxel-x>
    <max-voxel-y>840</max-voxel-y>
    <max-voxel-z>5840</max-voxel-z>
    <normalized-projection-volume>0.00144047465669927</normalized-projection-volume>
    <projection-density>0.000303586721276715</projection-density>
    <projection-energy>0.0884392212357026</projection-energy>
    <projection-intensity>291.314524112836</projection-intensity>
    <projection-volume>0.000776656684863281</projection-volume>
    <section-data-set-id>158914182</section-data-set-id>
    <structure-id>656</structure-id>
    <sum-pixel-intensity>265880256512.0</sum-pixel-intensity>
    <sum-pixels>2088383360.0</sum-pixels>
    <sum-projection-pixel-intensity>184694998.0</sum-projection-pixel-intensity>
    <sum-projection-pixels>634005.45703125</sum-projection-pixels>
    <volume>2.558269616</volume>
  </projection-structure-unionize>
  <projection-structure-unionize>
    <hemisphere-id>3</hemisphere-id>
    <id>628604681</id>
    <is-injection>false</is-injection>
    <max-voxel-density>0.22450153529644</max-voxel-density>
    <max-voxel-x>3470</max-voxel-x>
    <max-voxel-y>3330</max-voxel-y>
    <max-voxel-z>6730</max-voxel-z>
    <normalized-projection-volume>2.20650925330386e-05</normalized-projection-volume>
    <projection-density>0.0029101199639668</projection-density>
    <projection-energy>0.61789082164689</projection-energy>
    <projection-intensity>212.324862650899</projection-intensity>
    <projection-volume>1.18967741210937e-05</projection-volume>
    <section-data-set-id>158914182</section-data-set-id>
    <structure-id>527696977</structure-id>
    <sum-pixel-intensity>151289520.0</sum-pixel-intensity>
    <sum-pixels>3337200.0</sum-pixels>
    <sum-projection-pixel-intensity>2062025.25</sum-projection-pixel-intensity>
    <sum-projection-pixels>9711.65234375</sum-projection-pixels>
    <volume>0.00408807</volume>
  </projection-structure-unionize>
  <projection-structure-unionize>
    <hemisphere-id>2</hemisphere-id>
    <id>628596899</id>
    <is-injection>false</is-injection>
    <max-voxel-density>0.685901641845703</max-voxel-density>
    <max-voxel-x>10660</max-voxel-x>
    <max-voxel-y>4620</max-voxel-y>
    <max-voxel-z>6410</max-voxel-z>
    <normalized-projection-volume>0.00189547139804188</normalized-projection-volume>
    <projection-density>0.0392680838704109</projection-density>
    <projection-energy>16.2861232757568</projection-energy>
    <projection-intensity>414.742004394531</projection-intensity>
    <projection-volume>0.001021976003125</projection-volume>
    <section-data-set-id>158914182</section-data-set-id>
    <structure-id>358</structure-id>
    <sum-pixel-intensity>3737582848.0</sum-pixel-intensity>
    <sum-pixels>21245400.0</sum-pixels>
    <sum-projection-pixel-intensity>346005216.0</sum-projection-pixel-intensity>
    <sum-projection-pixels>834266.125</sum-projection-pixels>
    <volume>0.026025615</volume>
  </projection-structure-unionize>
  <projection-structure-unionize>
    <hemisphere-id>2</hemisphere-id>
    <id>628597234</id>
    <is-injection>false</is-injection>
    <max-voxel-density>0.00188961112871766</max-voxel-density>
    <max-voxel-x>10740</max-voxel-x>
    <max-voxel-y>5100</max-voxel-y>
    <max-voxel-z>7780</max-voxel-z>
    <normalized-projection-volume>4.13013864843971e-09</normalized-projection-volume>
    <projection-density>1.61483661997863e-08</projection-density>
    <projection-energy>5.62501372769475e-06</projection-energy>
    <projection-intensity>348.333312988281</projection-intensity>
    <projection-volume>2.22683528363705e-09</projection-volume>
    <section-data-set-id>158914182</section-data-set-id>
    <structure-id>413</structure-id>
    <sum-pixel-intensity>917737728.0</sum-pixel-intensity>
    <sum-pixels>112570200.0</sum-pixels>
    <sum-projection-pixel-intensity>633.208923339844</sum-projection-pixel-intensity>
    <sum-projection-pixels>1.81782472133636</sum-projection-pixels>
    <volume>0.137898495</volume>
  </projection-structure-unionize>
  <projection-structure-unionize>
    <hemisphere-id>2</hemisphere-id>
    <id>628598059</id>
    <is-injection>false</is-injection>
    <max-voxel-density>0.298861175775528</max-voxel-density>
    <max-voxel-x>11790</max-voxel-x>
    <max-voxel-y>4910</max-voxel-y>
    <max-voxel-z>9140</max-voxel-z>
    <normalized-projection-volume>0.00022812673132854</normalized-projection-volume>
    <projection-density>4.56924608442932e-05</projection-density>
    <projection-energy>0.015758328139782</projection-energy>
    <projection-intensity>344.878051757812</projection-intensity>
    <projection-volume>0.000122998450585937</projection-volume>
    <section-data-set-id>158914182</section-data-set-id>
    <structure-id>1025</structure-id>
    <sum-pixel-intensity>478479843328.0</sum-pixel-intensity>
    <sum-pixels>2197449984.0</sum-pixels>
    <sum-projection-pixel-intensity>34628136.0</sum-projection-pixel-intensity>
    <sum-projection-pixels>100406.8984375</sum-projection-pixels>
    <volume>2.6918762304</volume>
  </projection-structure-unionize>
  <projection-structure-unionize>
    <hemisphere-id>3</hemisphere-id>
    <id>628604030</id>
    <is-injection>false</is-injection>
    <max-voxel-density>0.224805161356926</max-voxel-density>
    <max-voxel-x>3800</max-voxel-x>
    <max-voxel-y>3570</max-voxel-y>
    <max-voxel-z>7760</max-voxel-z>
    <normalized-projection-volume>0.000103934529655492</normalized-projection-volume>
    <projection-density>0.000276558854684322</projection-density>
    <projection-energy>0.0847270466213488</projection-energy>
    <projection-intensity>306.361720791982</projection-intensity>
    <projection-volume>5.60380891601562e-05</projection-volume>
    <section-data-set-id>158914182</section-data-set-id>
    <structure-id>882</structure-id>
    <sum-pixel-intensity>16291918848.0</sum-pixel-intensity>
    <sum-pixels>165409200.0</sum-pixels>
    <sum-projection-pixel-intensity>14014633.0</sum-projection-pixel-intensity>
    <sum-projection-pixels>45745.37890625</sum-projection-pixels>
    <volume>0.20262627</volume>
  </projection-structure-unionize>
  <projection-structure-unionize>
    <hemisphere-id>2</hemisphere-id>
    <id>628598041</id>
    <is-injection>false</is-injection>
    <max-voxel-density>0.172266066074371</max-voxel-density>
    <max-voxel-x>1350</max-voxel-x>
    <max-voxel-y>4890</max-voxel-y>
    <max-voxel-z>7620</max-voxel-z>
    <normalized-projection-volume>0.000277280162866476</normalized-projection-volume>
    <projection-density>9.87269304459915e-05</projection-density>
    <projection-energy>0.0238135382533073</projection-energy>
    <projection-intensity>241.206115722656</projection-intensity>
    <projection-volume>0.000149500368554687</projection-volume>
    <section-data-set-id>158914182</section-data-set-id>
    <structure-id>1016</structure-id>
    <sum-pixel-intensity>52665520128.0</sum-pixel-intensity>
    <sum-pixels>1236148224.0</sum-pixels>
    <sum-projection-pixel-intensity>29437064.0</sum-projection-pixel-intensity>
    <sum-projection-pixels>122041.1171875</sum-projection-pixels>
    <volume>1.5142815744</volume>
  </projection-structure-unionize>
  <projection-structure-unionize>
    <hemisphere-id>3</hemisphere-id>
    <id>628601735</id>
    <is-injection>false</is-injection>
    <max-voxel-density>0.269457519054413</max-voxel-density>
    <max-voxel-x>7150</max-voxel-x>
    <max-voxel-y>1080</max-voxel-y>
    <max-voxel-z>7110</max-voxel-z>
    <normalized-projection-volume>0.000603850398832482</normalized-projection-volume>
    <projection-density>0.000120198614824451</projection-density>
    <projection-energy>0.0462183987138378</projection-energy>
    <projection-intensity>384.516899644303</projection-intensity>
    <projection-volume>0.00032557632772606</projection-volume>
    <section-data-set-id>158914182</section-data-set-id>
    <structure-id>22</structure-id>
    <sum-pixel-intensity>520070252544.0</sum-pixel-intensity>
    <sum-pixels>2211145232.0</sum-pixels>
    <sum-projection-pixel-intensity>102195591.946777</sum-projection-pixel-intensity>
    <sum-projection-pixels>265776.59406209</sum-projection-pixels>
    <volume>2.7086529092</volume>
  </projection-structure-unionize>
  <projection-structure-unionize>
    <hemisphere-id>3</hemisphere-id>
    <id>628602479</id>
    <is-injection>false</is-injection>
    <max-voxel-density>0.185851752758026</max-voxel-density>
    <max-voxel-x>11550</max-voxel-x>
    <max-voxel-y>4040</max-voxel-y>
    <max-voxel-z>7190</max-voxel-z>
    <normalized-projection-volume>4.78927885440234e-05</normalized-projection-volume>
    <projection-density>0.000438047342325862</projection-density>
    <projection-energy>0.12027272283318</projection-energy>
    <projection-intensity>274.565580502276</projection-intensity>
    <projection-volume>2.58222206176758e-05</projection-volume>
    <section-data-set-id>158914182</section-data-set-id>
    <structure-id>372</structure-id>
    <sum-pixel-intensity>2848869888.0</sum-pixel-intensity>
    <sum-pixels>48121200.0</sum-pixels>
    <sum-projection-pixel-intensity>5787667.75</sum-projection-pixel-intensity>
    <sum-projection-pixels>21079.3637695312</sum-projection-pixels>
    <volume>0.05894847</volume>
  </projection-structure-unionize>
  <projection-structure-unionize>
    <hemisphere-id>3</hemisphere-id>
    <id>628602902</id>
    <is-injection>false</is-injection>
    <max-voxel-density>0.0845954790711403</max-voxel-density>
    <max-voxel-x>8020</max-voxel-x>
    <max-voxel-y>2060</max-voxel-y>
    <max-voxel-z>9280</max-voxel-z>
    <normalized-projection-volume>7.40226923901175e-06</normalized-projection-volume>
    <projection-density>3.24158690977757e-05</projection-density>
    <projection-energy>0.0165735434289887</projection-energy>
    <projection-intensity>511.278700533931</projection-intensity>
    <projection-volume>3.99106076660156e-06</projection-volume>
    <section-data-set-id>158914182</section-data-set-id>
    <structure-id>601</structure-id>
    <sum-pixel-intensity>19982491648.0</sum-pixel-intensity>
    <sum-pixels>100506600.0</sum-pixels>
    <sum-projection-pixel-intensity>1665750.5</sum-projection-pixel-intensity>
    <sum-projection-pixels>3258.0087890625</sum-projection-pixels>
    <volume>0.123120585</volume>
  </projection-structure-unionize>
  <projection-structure-unionize>
    <hemisphere-id>2</hemisphere-id>
    <id>628596498</id>
    <is-injection>false</is-injection>
    <max-voxel-density>0.0124257244169712</max-voxel-density>
    <max-voxel-x>3910</max-voxel-x>
    <max-voxel-y>4520</max-voxel-y>
    <max-voxel-z>9380</max-voxel-z>
    <normalized-projection-volume>1.93233959572625e-07</normalized-projection-volume>
    <projection-density>4.70206288127883e-07</projection-density>
    <projection-energy>0.000130623579025269</projection-energy>
    <projection-intensity>277.800598144531</projection-intensity>
    <projection-volume>1.04185412597656e-07</projection-volume>
    <section-data-set-id>158914182</section-data-set-id>
    <structure-id>180</structure-id>
    <sum-pixel-intensity>37362102272.0</sum-pixel-intensity>
    <sum-pixels>180876608.0</sum-pixels>
    <sum-projection-pixel-intensity>23626.75</sum-projection-pixel-intensity>
    <sum-projection-pixels>85.04931640625</sum-projection-pixels>
    <volume>0.2215738448</volume>
  </projection-structure-unionize>
  <projection-structure-unionize>
    <hemisphere-id>1</hemisphere-id>
    <id>628599146</id>
    <is-injection>false</is-injection>
    <max-voxel-density>0.658493101596832</max-voxel-density>
    <max-voxel-x>12680</max-voxel-x>
    <max-voxel-y>4690</max-voxel-y>
    <max-voxel-z>4630</max-voxel-z>
    <normalized-projection-volume>0.000418439766363828</normalized-projection-volume>
    <projection-density>0.000186749573913403</projection-density>
    <projection-energy>0.0715977698564529</projection-energy>
    <projection-intensity>383.389221191406</projection-intensity>
    <projection-volume>0.000225608996484375</projection-volume>
    <section-data-set-id>158914182</section-data-set-id>
    <structure-id>957</structure-id>
    <sum-pixel-intensity>265439051776.0</sum-pixel-intensity>
    <sum-pixels>986190272.0</sum-pixels>
    <sum-projection-pixel-intensity>70609024.0</sum-projection-pixel-intensity>
    <sum-projection-pixels>184170.609375</sum-projection-pixels>
    <volume>1.2080830832</volume>
  </projection-structure-unionize>
  <projection-structure-unionize>
    <hemisphere-id>1</hemisphere-id>
    <id>628599277</id>
    <is-injection>false</is-injection>
    <max-voxel-density>0.634380042552948</max-voxel-density>
    <max-voxel-x>6880</max-voxel-x>
    <max-voxel-y>4290</max-voxel-y>
    <max-voxel-z>5550</max-voxel-z>
    <normalized-projection-volume>0.0984655072813562</normalized-projection-volume>
    <projection-density>0.0075986572649609</projection-density>
    <projection-energy>3.41059455814927</projection-energy>
    <projection-intensity>448.841741273985</projection-intensity>
    <projection-volume>0.0530893716892966</projection-volume>
    <section-data-set-id>158914182</section-data-set-id>
    <structure-id>856</structure-id>
    <sum-pixel-intensity>796233148480.0</sum-pixel-intensity>
    <sum-pixels>5703410628.0</sum-pixels>
    <sum-projection-pixel-intensity>19452021250.7475</sum-projection-pixel-intensity>
    <sum-projection-pixels>43338262.6035074</sum-projection-pixels>
    <volume>6.9866780193</volume>
  </projection-structure-unionize>
  <projection-structure-unionize>
    <hemisphere-id>1</hemisphere-id>
    <id>628596724</id>
    <is-injection>false</is-injection>
    <max-voxel-density>0.0</max-voxel-density>
    <max-voxel-x>0</max-voxel-x>
    <max-voxel-y>0</max-voxel-y>
    <max-voxel-z>0</max-voxel-z>
    <normalized-projection-volume>0.0</normalized-projection-volume>
    <projection-density>0.0</projection-density>
    <projection-energy>0.0</projection-energy>
    <projection-intensity>0.0</projection-intensity>
    <projection-volume>0.0</projection-volume>
    <section-data-set-id>158914182</section-data-set-id>
    <structure-id>312782566</structure-id>
    <sum-pixel-intensity>22305843200.0</sum-pixel-intensity>
    <sum-pixels>100518304.0</sum-pixels>
    <sum-projection-pixel-intensity>0.0</sum-projection-pixel-intensity>
    <sum-projection-pixels>0.0</sum-projection-pixels>
    <volume>0.1231349224</volume>
  </projection-structure-unionize>
  <projection-structure-unionize>
    <hemisphere-id>1</hemisphere-id>
    <id>628600843</id>
    <is-injection>false</is-injection>
    <max-voxel-density>0.513428211212158</max-voxel-density>
    <max-voxel-x>12310</max-voxel-x>
    <max-voxel-y>7260</max-voxel-y>
    <max-voxel-z>5680</max-voxel-z>
    <normalized-projection-volume>0.000383005800625985</normalized-projection-volume>
    <projection-density>0.00562360370531678</projection-density>
    <projection-energy>1.16369140148163</projection-energy>
    <projection-intensity>206.92985534668</projection-intensity>
    <projection-volume>0.000206504164453125</projection-volume>
    <section-data-set-id>158914182</section-data-set-id>
    <structure-id>230</structure-id>
    <sum-pixel-intensity>525453056.0</sum-pixel-intensity>
    <sum-pixels>29976300.0</sum-pixels>
    <sum-projection-pixel-intensity>34883164.0</sum-projection-pixel-intensity>
    <sum-projection-pixels>168574.828125</sum-projection-pixels>
    <volume>0.0367209675</volume>
  </projection-structure-unionize>
  <projection-structure-unionize>
    <hemisphere-id>2</hemisphere-id>
    <id>628597695</id>
    <is-injection>false</is-injection>
    <max-voxel-density>0.454726010560989</max-voxel-density>
    <max-voxel-x>3010</max-voxel-x>
    <max-voxel-y>3390</max-voxel-y>
    <max-voxel-z>6170</max-voxel-z>
    <normalized-projection-volume>0.0079192694208362</normalized-projection-volume>
    <projection-density>0.00553512493322829</projection-density>
    <projection-energy>2.11877505302037</projection-energy>
    <projection-intensity>382.787214124293</projection-intensity>
    <projection-volume>0.00426981030615234</projection-volume>
    <section-data-set-id>158914182</section-data-set-id>
    <structure-id>731</structure-id>
    <sum-pixel-intensity>98103433968.0</sum-pixel-intensity>
    <sum-pixels>629716488.0</sum-pixels>
    <sum-projection-pixel-intensity>1334227585.25</sum-projection-pixel-intensity>
    <sum-projection-pixels>3485559.43359375</sum-projection-pixels>
    <volume>0.7714026978</volume>
  </projection-structure-unionize>
  <projection-structure-unionize>
    <hemisphere-id>1</hemisphere-id>
    <id>628599274</id>
    <is-injection>false</is-injection>
    <max-voxel-density>0.0</max-voxel-density>
    <max-voxel-x>0</max-voxel-x>
    <max-voxel-y>0</max-voxel-y>
    <max-voxel-z>0</max-voxel-z>
    <normalized-projection-volume>0.0</normalized-projection-volume>
    <projection-density>0.0</projection-density>
    <projection-energy>0.0</projection-energy>
    <projection-intensity>0.0</projection-intensity>
    <projection-volume>0.0</projection-volume>
    <section-data-set-id>158914182</section-data-set-id>
    <structure-id>857</structure-id>
    <sum-pixel-intensity>42247479296.0</sum-pixel-intensity>
    <sum-pixels>240640192.0</sum-pixels>
    <sum-projection-pixel-intensity>0.0</sum-projection-pixel-intensity>
    <sum-projection-pixels>0.0</sum-projection-pixels>
    <volume>0.2947842352</volume>
  </projection-structure-unionize>
  <projection-structure-unionize>
    <hemisphere-id>3</hemisphere-id>
    <id>628602171</id>
    <is-injection>false</is-injection>
    <max-voxel-density>0.15585121512413</max-voxel-density>
    <max-voxel-x>4770</max-voxel-x>
    <max-voxel-y>5100</max-voxel-y>
    <max-voxel-z>9480</max-voxel-z>
    <normalized-projection-volume>3.03893813360239e-05</normalized-projection-volume>
    <projection-density>1.84928142450754e-05</projection-density>
    <projection-energy>0.006693123783541</projection-energy>
    <projection-intensity>361.931055751741</projection-intensity>
    <projection-volume>1.63849575927734e-05</projection-volume>
    <section-data-set-id>158914182</section-data-set-id>
    <structure-id>163</structure-id>
    <sum-pixel-intensity>124858519552.0</sum-pixel-intensity>
    <sum-pixels>723279616.0</sum-pixels>
    <sum-projection-pixel-intensity>4841000.0</sum-projection-pixel-intensity>
    <sum-projection-pixels>13375.4755859375</sum-projection-pixels>
    <volume>0.8860175296</volume>
  </projection-structure-unionize>
  <projection-structure-unionize>
    <hemisphere-id>3</hemisphere-id>
    <id>628602753</id>
    <is-injection>false</is-injection>
    <max-voxel-density>0.999925374984741</max-voxel-density>
    <max-voxel-x>7200</max-voxel-x>
    <max-voxel-y>5280</max-voxel-y>
    <max-voxel-z>6470</max-voxel-z>
    <normalized-projection-volume>0.944869591499201</normalized-projection-volume>
    <projection-density>0.0227908851492003</projection-density>
    <projection-energy>16.2685717069165</projection-energy>
    <projection-intensity>713.81921326945</projection-intensity>
    <projection-volume>0.5094426904</projection-volume>
    <section-data-set-id>158914182</section-data-set-id>
    <structure-id>549</structure-id>
    <sum-pixel-intensity>3013914293120.0</sum-pixel-intensity>
    <sum-pixels>18247276544.0</sum-pixels>
    <sum-projection-pixel-intensity>296857126912.0</sum-projection-pixel-intensity>
    <sum-projection-pixels>415871584.0</sum-projection-pixels>
    <volume>22.3529137664</volume>
  </projection-structure-unionize>
  <projection-structure-unionize>
    <hemisphere-id>1</hemisphere-id>
    <id>628601135</id>
    <is-injection>false</is-injection>
    <max-voxel-density>0.10809875279665</max-voxel-density>
    <max-voxel-x>6950</max-voxel-x>
    <max-voxel-y>4870</max-voxel-y>
    <max-voxel-z>710</max-voxel-z>
    <normalized-projection-volume>2.0251881022734e-05</normalized-projection-volume>
    <projection-density>4.69341175630689e-05</projection-density>
    <projection-energy>0.00965669564902782</projection-energy>
    <projection-intensity>205.750030517578</projection-intensity>
    <projection-volume>1.09191499511719e-05</projection-volume>
    <section-data-set-id>158914182</section-data-set-id>
    <structure-id>120</structure-id>
    <sum-pixel-intensity>30257512448.0</sum-pixel-intensity>
    <sum-pixels>189917104.0</sum-pixels>
    <sum-projection-pixel-intensity>1833971.75</sum-projection-pixel-intensity>
    <sum-projection-pixels>8913.591796875</sum-projection-pixels>
    <volume>0.2326484524</volume>
  </projection-structure-unionize>
  <projection-structure-unionize>
    <hemisphere-id>1</hemisphere-id>
    <id>628601641</id>
    <is-injection>false</is-injection>
    <max-voxel-density>0.0</max-voxel-density>
    <max-voxel-x>0</max-voxel-x>
    <max-voxel-y>0</max-voxel-y>
    <max-voxel-z>0</max-voxel-z>
    <normalized-projection-volume>0.0</normalized-projection-volume>
    <projection-density>0.0</projection-density>
    <projection-energy>0.0</projection-energy>
    <projection-intensity>0.0</projection-intensity>
    <projection-volume>0.0</projection-volume>
    <section-data-set-id>158914182</section-data-set-id>
    <structure-id>9</structure-id>
    <sum-pixel-intensity>23973883904.0</sum-pixel-intensity>
    <sum-pixels>104807696.0</sum-pixels>
    <sum-projection-pixel-intensity>0.0</sum-projection-pixel-intensity>
    <sum-projection-pixels>0.0</sum-projection-pixels>
    <volume>0.1283894276</volume>
  </projection-structure-unionize>
  <projection-structure-unionize>
    <hemisphere-id>1</hemisphere-id>
    <id>628599049</id>
    <is-injection>false</is-injection>
    <max-voxel-density>0.372031092643738</max-voxel-density>
    <max-voxel-x>11470</max-voxel-x>
    <max-voxel-y>4510</max-voxel-y>
    <max-voxel-z>2470</max-voxel-z>
    <normalized-projection-volume>0.000554507927214292</normalized-projection-volume>
    <projection-density>9.46658183238469e-05</projection-density>
    <projection-energy>0.0266133192926645</projection-energy>
    <projection-intensity>281.129150390625</projection-intensity>
    <projection-volume>0.000298972485546875</projection-volume>
    <section-data-set-id>158914182</section-data-set-id>
    <structure-id>1041</structure-id>
    <sum-pixel-intensity>328091828224.0</sum-pixel-intensity>
    <sum-pixels>2578113024.0</sum-pixels>
    <sum-projection-pixel-intensity>68612144.0</sum-projection-pixel-intensity>
    <sum-projection-pixels>244059.171875</sum-projection-pixels>
    <volume>3.1581884544</volume>
  </projection-structure-unionize>
  <projection-structure-unionize>
    <hemisphere-id>1</hemisphere-id>
    <id>628598640</id>
    <is-injection>false</is-injection>
    <max-voxel-density>0.0</max-voxel-density>
    <max-voxel-x>0</max-voxel-x>
    <max-voxel-y>0</max-voxel-y>
    <max-voxel-z>0</max-voxel-z>
    <normalized-projection-volume>0.0</normalized-projection-volume>
    <projection-density>0.0</projection-density>
    <projection-energy>0.0</projection-energy>
    <projection-intensity>0.0</projection-intensity>
    <projection-volume>0.0</projection-volume>
    <section-data-set-id>158914182</section-data-set-id>
    <structure-id>484682528</structure-id>
    <sum-pixel-intensity>2409550080.0</sum-pixel-intensity>
    <sum-pixels>15807600.0</sum-pixels>
    <sum-projection-pixel-intensity>0.0</sum-projection-pixel-intensity>
    <sum-projection-pixels>0.0</sum-projection-pixels>
    <volume>0.01936431</volume>
  </projection-structure-unionize>
  <projection-structure-unionize>
    <hemisphere-id>1</hemisphere-id>
    <id>628600510</id>
    <is-injection>false</is-injection>
    <max-voxel-density>0.975142121315002</max-voxel-density>
    <max-voxel-x>12230</max-voxel-x>
    <max-voxel-y>6910</max-voxel-y>
    <max-voxel-z>3860</max-voxel-z>
    <normalized-projection-volume>0.230141373572177</normalized-projection-volume>
    <projection-density>0.00726933078840375</projection-density>
    <projection-energy>2.83520531654358</projection-energy>
    <projection-intensity>390.022888183594</projection-intensity>
    <projection-volume>0.1240846796</projection-volume>
    <section-data-set-id>158914182</section-data-set-id>
    <structure-id>354</structure-id>
    <sum-pixel-intensity>1634948461568.0</sum-pixel-intensity>
    <sum-pixels>13934380032.0</sum-pixels>
    <sum-projection-pixel-intensity>39506829312.0</sum-projection-pixel-intensity>
    <sum-projection-pixels>101293616.0</sum-projection-pixels>
    <volume>17.0696155392</volume>
  </projection-structure-unionize>
  <projection-structure-unionize>
    <hemisphere-id>2</hemisphere-id>
    <id>628597735</id>
    <is-injection>false</is-injection>
    <max-voxel-density>0.128880858421326</max-voxel-density>
    <max-voxel-x>11790</max-voxel-x>
    <max-voxel-y>5010</max-voxel-y>
    <max-voxel-z>7510</max-voxel-z>
    <normalized-projection-volume>9.30520455930915e-06</normalized-projection-volume>
    <projection-density>0.000159525428898633</projection-density>
    <projection-energy>0.0447752736508846</projection-energy>
    <projection-intensity>280.677978515625</projection-intensity>
    <projection-volume>5.01706107177734e-06</projection-volume>
    <section-data-set-id>158914182</section-data-set-id>
    <structure-id>765</structure-id>
    <sum-pixel-intensity>4500942848.0</sum-pixel-intensity>
    <sum-pixels>25673400.0</sum-pixels>
    <sum-projection-pixel-intensity>1149533.5</sum-projection-pixel-intensity>
    <sum-projection-pixels>4095.56005859375</sum-projection-pixels>
    <volume>0.031449915</volume>
  </projection-structure-unionize>
  <projection-structure-unionize>
    <hemisphere-id>2</hemisphere-id>
    <id>628597902</id>
    <is-injection>false</is-injection>
    <max-voxel-density>0.56309986114502</max-voxel-density>
    <max-voxel-x>6990</max-voxel-x>
    <max-voxel-y>3150</max-voxel-y>
    <max-voxel-z>6190</max-voxel-z>
    <normalized-projection-volume>0.00450391056992992</normalized-projection-volume>
    <projection-density>0.00662687637350441</projection-density>
    <projection-energy>2.36493466132857</projection-energy>
    <projection-intensity>356.87019464918</projection-intensity>
    <projection-volume>0.00242836084334717</projection-volume>
    <section-data-set-id>158914182</section-data-set-id>
    <structure-id>958</structure-id>
    <sum-pixel-intensity>33092609024.0</sum-pixel-intensity>
    <sum-pixels>299135712.0</sum-pixels>
    <sum-projection-pixel-intensity>707436413.75</sum-projection-pixel-intensity>
    <sum-projection-pixels>1982335.38232422</sum-projection-pixels>
    <volume>0.3664412472</volume>
  </projection-structure-unionize>
  <projection-structure-unionize>
    <hemisphere-id>1</hemisphere-id>
    <id>628598748</id>
    <is-injection>false</is-injection>
    <max-voxel-density>0.340035706758499</max-voxel-density>
    <max-voxel-x>8670</max-voxel-x>
    <max-voxel-y>5640</max-voxel-y>
    <max-voxel-z>5240</max-voxel-z>
    <normalized-projection-volume>0.000280901127708058</normalized-projection-volume>
    <projection-density>0.00443049846217036</projection-density>
    <projection-energy>1.58333909511566</projection-energy>
    <projection-intensity>357.372680664062</projection-intensity>
    <projection-volume>0.000151452674023437</projection-volume>
    <section-data-set-id>158914182</section-data-set-id>
    <structure-id>607344846</structure-id>
    <sum-pixel-intensity>4396956672.0</sum-pixel-intensity>
    <sum-pixels>27905400.0</sum-pixels>
    <sum-projection-pixel-intensity>44183712.0</sum-projection-pixel-intensity>
    <sum-projection-pixels>123634.8359375</sum-projection-pixels>
    <volume>0.034184115</volume>
  </projection-structure-unionize>
  <projection-structure-unionize>
    <hemisphere-id>1</hemisphere-id>
    <id>628600826</id>
    <is-injection>false</is-injection>
    <max-voxel-density>0.0</max-voxel-density>
    <max-voxel-x>0</max-voxel-x>
    <max-voxel-y>0</max-voxel-y>
    <max-voxel-z>0</max-voxel-z>
    <normalized-projection-volume>0.0</normalized-projection-volume>
    <projection-density>0.0</projection-density>
    <projection-energy>0.0</projection-energy>
    <projection-intensity>0.0</projection-intensity>
    <projection-volume>0.0</projection-volume>
    <section-data-set-id>158914182</section-data-set-id>
    <structure-id>234</structure-id>
    <sum-pixel-intensity>26906712064.0</sum-pixel-intensity>
    <sum-pixels>140768096.0</sum-pixels>
    <sum-projection-pixel-intensity>0.0</sum-projection-pixel-intensity>
    <sum-projection-pixels>0.0</sum-projection-pixels>
    <volume>0.1724409176</volume>
  </projection-structure-unionize>
  <projection-structure-unionize>
    <hemisphere-id>3</hemisphere-id>
    <id>628604765</id>
    <is-injection>false</is-injection>
    <max-voxel-density>0.513202309608459</max-voxel-density>
    <max-voxel-x>8590</max-voxel-x>
    <max-voxel-y>5180</max-voxel-y>
    <max-voxel-z>5970</max-voxel-z>
    <normalized-projection-volume>0.00383485942878602</normalized-projection-volume>
    <projection-density>0.0862809043113319</projection-density>
    <projection-energy>43.0284480431849</projection-energy>
    <projection-intensity>498.701866729666</projection-intensity>
    <projection-volume>0.0020676304140625</projection-volume>
    <section-data-set-id>158914182</section-data-set-id>
    <structure-id>607344830</structure-id>
    <sum-pixel-intensity>4066526080.0</sum-pixel-intensity>
    <sum-pixels>19562400.0</sum-pixels>
    <sum-projection-pixel-intensity>841739712.0</sum-projection-pixel-intensity>
    <sum-projection-pixels>1687861.5625</sum-projection-pixels>
    <volume>0.02396394</volume>
  </projection-structure-unionize>
  <projection-structure-unionize>
    <hemisphere-id>3</hemisphere-id>
    <id>628603857</id>
    <is-injection>false</is-injection>
    <max-voxel-density>0.051103763282299</max-voxel-density>
    <max-voxel-x>4630</max-voxel-x>
    <max-voxel-y>3870</max-voxel-y>
    <max-voxel-z>9890</max-voxel-z>
    <normalized-projection-volume>2.94911098430546e-06</normalized-projection-volume>
    <projection-density>6.71983958056271e-07</projection-density>
    <projection-energy>0.000199160626096246</projection-energy>
    <projection-intensity>296.377054405172</projection-intensity>
    <projection-volume>1.59006390686035e-06</projection-volume>
    <section-data-set-id>158914182</section-data-set-id>
    <structure-id>806</structure-id>
    <sum-pixel-intensity>413541580800.0</sum-pixel-intensity>
    <sum-pixels>1931610624.0</sum-pixels>
    <sum-projection-pixel-intensity>384700.78125</sum-projection-pixel-intensity>
    <sum-projection-pixels>1298.01135253906</sum-projection-pixels>
    <volume>2.3662230144</volume>
  </projection-structure-unionize>
  <projection-structure-unionize>
    <hemisphere-id>2</hemisphere-id>
    <id>628597777</id>
    <is-injection>false</is-injection>
    <max-voxel-density>0.302502125501633</max-voxel-density>
    <max-voxel-x>3650</max-voxel-x>
    <max-voxel-y>4320</max-voxel-y>
    <max-voxel-z>6430</max-voxel-z>
    <normalized-projection-volume>0.000193651150827131</normalized-projection-volume>
    <projection-density>0.000375270494259894</projection-density>
    <projection-energy>0.126828894019127</projection-energy>
    <projection-intensity>337.966613769531</projection-intensity>
    <projection-volume>0.0001044103484375</projection-volume>
    <section-data-set-id>158914182</section-data-set-id>
    <structure-id>814</structure-id>
    <sum-pixel-intensity>34545246208.0</sum-pixel-intensity>
    <sum-pixels>227124000.0</sum-pixels>
    <sum-projection-pixel-intensity>28805886.0</sum-projection-pixel-intensity>
    <sum-projection-pixels>85232.9375</sum-projection-pixels>
    <volume>0.2782269</volume>
  </projection-structure-unionize>
  <projection-structure-unionize>
    <hemisphere-id>3</hemisphere-id>
    <id>628602372</id>
    <is-injection>false</is-injection>
    <max-voxel-density>0.0598592348396778</max-voxel-density>
    <max-voxel-x>5460</max-voxel-x>
    <max-voxel-y>5220</max-voxel-y>
    <max-voxel-z>6200</max-voxel-z>
    <normalized-projection-volume>5.24893884646594e-06</normalized-projection-volume>
    <projection-density>0.000330962339080676</projection-density>
    <projection-energy>0.111069924359636</projection-energy>
    <projection-intensity>335.596867813292</projection-intensity>
    <projection-volume>2.83005565185547e-06</projection-volume>
    <section-data-set-id>158914182</section-data-set-id>
    <structure-id>287</structure-id>
    <sum-pixel-intensity>920523904.0</sum-pixel-intensity>
    <sum-pixels>6980400.0</sum-pixels>
    <sum-projection-pixel-intensity>775312.5</sum-projection-pixel-intensity>
    <sum-projection-pixels>2310.24951171875</sum-projection-pixels>
    <volume>0.00855099</volume>
  </projection-structure-unionize>
  <projection-structure-unionize>
    <hemisphere-id>2</hemisphere-id>
    <id>628597404</id>
    <is-injection>false</is-injection>
    <max-voxel-density>0.259201139211655</max-voxel-density>
    <max-voxel-x>9200</max-voxel-x>
    <max-voxel-y>3250</max-voxel-y>
    <max-voxel-z>9880</max-voxel-z>
    <normalized-projection-volume>0.000444049242824174</normalized-projection-volume>
    <projection-density>0.000139998930747016</projection-density>
    <projection-energy>0.0506038494639102</projection-energy>
    <projection-intensity>361.458828248864</projection-intensity>
    <projection-volume>0.000239416786157227</projection-volume>
    <section-data-set-id>158914182</section-data-set-id>
    <structure-id>541</structure-id>
    <sum-pixel-intensity>233114820608.0</sum-pixel-intensity>
    <sum-pixels>1396026908.0</sum-pixels>
    <sum-projection-pixel-intensity>70644335.5</sum-projection-pixel-intensity>
    <sum-projection-pixels>195442.274414062</sum-projection-pixels>
    <volume>1.7101329623</volume>
  </projection-structure-unionize>
  <projection-structure-unionize>
    <hemisphere-id>2</hemisphere-id>
    <id>628598634</id>
    <is-injection>false</is-injection>
    <max-voxel-density>0.549167215824127</max-voxel-density>
    <max-voxel-x>7980</max-voxel-x>
    <max-voxel-y>4170</max-voxel-y>
    <max-voxel-z>7120</max-voxel-z>
    <normalized-projection-volume>0.00532999776619061</normalized-projection-volume>
    <projection-density>0.0186449680477381</projection-density>
    <projection-energy>5.69260215759277</projection-energy>
    <projection-intensity>305.315765380859</projection-intensity>
    <projection-volume>0.0028737599625</projection-volume>
    <section-data-set-id>158914182</section-data-set-id>
    <structure-id>563807435</structure-id>
    <sum-pixel-intensity>10831142912.0</sum-pixel-intensity>
    <sum-pixels>125820896.0</sum-pixels>
    <sum-projection-pixel-intensity>716248320.0</sum-projection-pixel-intensity>
    <sum-projection-pixels>2345926.5</sum-projection-pixels>
    <volume>0.1541305976</volume>
  </projection-structure-unionize>
  <projection-structure-unionize>
    <hemisphere-id>1</hemisphere-id>
    <id>628598935</id>
    <is-injection>false</is-injection>
    <max-voxel-density>0.782171607017517</max-voxel-density>
    <max-voxel-x>9360</max-voxel-x>
    <max-voxel-y>4980</max-voxel-y>
    <max-voxel-z>4350</max-voxel-z>
    <normalized-projection-volume>0.208885846388501</normalized-projection-volume>
    <projection-density>0.0590140016962214</projection-density>
    <projection-energy>28.2140456494114</projection-energy>
    <projection-intensity>478.090704552542</projection-intensity>
    <projection-volume>0.112624396560156</projection-volume>
    <section-data-set-id>158914182</section-data-set-id>
    <structure-id>1117</structure-id>
    <sum-pixel-intensity>274531860864.0</sum-pixel-intensity>
    <sum-pixels>1557906264.0</sum-pixels>
    <sum-projection-pixel-intensity>43954838450.0</sum-projection-pixel-intensity>
    <sum-projection-pixels>91938282.90625</sum-projection-pixels>
    <volume>1.9084351734</volume>
  </projection-structure-unionize>
  <projection-structure-unionize>
    <hemisphere-id>1</hemisphere-id>
    <id>628601630</id>
    <is-injection>false</is-injection>
    <max-voxel-density>0.545427024364471</max-voxel-density>
    <max-voxel-x>8810</max-voxel-x>
    <max-voxel-y>4870</max-voxel-y>
    <max-voxel-z>5580</max-voxel-z>
    <normalized-projection-volume>0.00879553354928142</normalized-projection-volume>
    <projection-density>0.0991145297884941</projection-density>
    <projection-energy>49.3647956848145</projection-energy>
    <projection-intensity>498.05810546875</projection-intensity>
    <projection-volume>0.00474226318125</projection-volume>
    <section-data-set-id>158914182</section-data-set-id>
    <structure-id>12</structure-id>
    <sum-pixel-intensity>9079404544.0</sum-pixel-intensity>
    <sum-pixels>39058200.0</sum-pixels>
    <sum-projection-pixel-intensity>1928100096.0</sum-projection-pixel-intensity>
    <sum-projection-pixels>3871235.25</sum-projection-pixels>
    <volume>0.047846295</volume>
  </projection-structure-unionize>
  <projection-structure-unionize>
    <hemisphere-id>3</hemisphere-id>
    <id>628602946</id>
    <is-injection>false</is-injection>
    <max-voxel-density>0.678635060787201</max-voxel-density>
    <max-voxel-x>9440</max-voxel-x>
    <max-voxel-y>5230</max-voxel-y>
    <max-voxel-z>3960</max-voxel-z>
    <normalized-projection-volume>0.00186293403910067</normalized-projection-volume>
    <projection-density>0.00125873232648473</projection-density>
    <projection-energy>0.612292678468478</projection-energy>
    <projection-intensity>486.435968621247</projection-intensity>
    <projection-volume>0.00100443292646484</projection-volume>
    <section-data-set-id>158914182</section-data-set-id>
    <structure-id>612</structure-id>
    <sum-pixel-intensity>96523190272.0</sum-pixel-intensity>
    <sum-pixels>651405568.0</sum-pixels>
    <sum-projection-pixel-intensity>398850860.0</sum-projection-pixel-intensity>
    <sum-projection-pixels>819945.24609375</sum-projection-pixels>
    <volume>0.7979718208</volume>
  </projection-structure-unionize>
  <projection-structure-unionize>
    <hemisphere-id>3</hemisphere-id>
    <id>628604663</id>
    <is-injection>false</is-injection>
    <max-voxel-density>0.474330604076385</max-voxel-density>
    <max-voxel-x>8210</max-voxel-x>
    <max-voxel-y>5980</max-voxel-y>
    <max-voxel-z>4060</max-voxel-z>
    <normalized-projection-volume>0.000883400506708602</normalized-projection-volume>
    <projection-density>0.000100314507502505</projection-density>
    <projection-energy>0.0255525771689883</projection-energy>
    <projection-intensity>254.724643575109</projection-intensity>
    <projection-volume>0.000476300576171875</projection-volume>
    <section-data-set-id>158914182</section-data-set-id>
    <structure-id>10703</structure-id>
    <sum-pixel-intensity>581668667392.0</sum-pixel-intensity>
    <sum-pixels>3875977728.0</sum-pixels>
    <sum-projection-pixel-intensity>99041220.0</sum-projection-pixel-intensity>
    <sum-projection-pixels>388816.796875</sum-projection-pixels>
    <volume>4.7480727168</volume>
  </projection-structure-unionize>
  <projection-structure-unionize>
    <hemisphere-id>3</hemisphere-id>
    <id>628601910</id>
    <is-injection>false</is-injection>
    <max-voxel-density>0.480168670415878</max-voxel-density>
    <max-voxel-x>6820</max-voxel-x>
    <max-voxel-y>2480</max-voxel-y>
    <max-voxel-z>8430</max-voxel-z>
    <normalized-projection-volume>0.0041270674006632</normalized-projection-volume>
    <projection-density>0.000545301662887433</projection-density>
    <projection-energy>0.145582913312213</projection-energy>
    <projection-intensity>266.976837263499</projection-intensity>
    <projection-volume>0.00222517936757812</projection-volume>
    <section-data-set-id>158914182</section-data-set-id>
    <structure-id>81</structure-id>
    <sum-pixel-intensity>120777769984.0</sum-pixel-intensity>
    <sum-pixels>3331134080.0</sum-pixels>
    <sum-projection-pixel-intensity>484956204.0</sum-projection-pixel-intensity>
    <sum-projection-pixels>1816472.953125</sum-projection-pixels>
    <volume>4.080639248</volume>
  </projection-structure-unionize>
  <projection-structure-unionize>
    <hemisphere-id>1</hemisphere-id>
    <id>628599899</id>
    <is-injection>false</is-injection>
    <max-voxel-density>0.116242118179798</max-voxel-density>
    <max-voxel-x>2080</max-voxel-x>
    <max-voxel-y>3290</max-voxel-y>
    <max-voxel-z>5260</max-voxel-z>
    <normalized-projection-volume>1.58402190733039e-05</normalized-projection-volume>
    <projection-density>8.71968775544408e-06</projection-density>
    <projection-energy>0.00203176853382386</projection-energy>
    <projection-intensity>233.009322215161</projection-intensity>
    <projection-volume>8.54052653808594e-06</projection-volume>
    <section-data-set-id>158914182</section-data-set-id>
    <structure-id>746</structure-id>
    <sum-pixel-intensity>151499822816.0</sum-pixel-intensity>
    <sum-pixels>799553676.0</sum-pixels>
    <sum-projection-pixel-intensity>1624508.0</sum-projection-pixel-intensity>
    <sum-projection-pixels>6971.8583984375</sum-projection-pixels>
    <volume>0.9794532531</volume>
  </projection-structure-unionize>
  <projection-structure-unionize>
    <hemisphere-id>1</hemisphere-id>
    <id>628598962</id>
    <is-injection>false</is-injection>
    <max-voxel-density>0.536068499088287</max-voxel-density>
    <max-voxel-x>8210</max-voxel-x>
    <max-voxel-y>3270</max-voxel-y>
    <max-voxel-z>5160</max-voxel-z>
    <normalized-projection-volume>0.0109537306661061</normalized-projection-volume>
    <projection-density>0.00515047977681478</projection-density>
    <projection-energy>1.8153655526605</projection-energy>
    <projection-intensity>352.465329702388</projection-intensity>
    <projection-volume>0.00590589227409038</projection-volume>
    <section-data-set-id>158914182</section-data-set-id>
    <structure-id>1100</structure-id>
    <sum-pixel-intensity>116258912768.0</sum-pixel-intensity>
    <sum-pixels>936055816.0</sum-pixels>
    <sum-projection-pixel-intensity>1699283483.73392</sum-projection-pixel-intensity>
    <sum-projection-pixels>4821136.55027786</sum-projection-pixels>
    <volume>1.1466683746</volume>
  </projection-structure-unionize>
  <projection-structure-unionize>
    <hemisphere-id>1</hemisphere-id>
    <id>628600037</id>
    <is-injection>false</is-injection>
    <max-voxel-density>0.143326252698898</max-voxel-density>
    <max-voxel-x>4220</max-voxel-x>
    <max-voxel-y>1250</max-voxel-y>
    <max-voxel-z>5440</max-voxel-z>
    <normalized-projection-volume>8.98368076112863e-05</normalized-projection-volume>
    <projection-density>3.78670483769383e-05</projection-density>
    <projection-energy>0.00845931097865105</projection-energy>
    <projection-intensity>223.395034790039</projection-intensity>
    <projection-volume>4.84370598632812e-05</projection-volume>
    <section-data-set-id>158914182</section-data-set-id>
    <structure-id>656</structure-id>
    <sum-pixel-intensity>138103111680.0</sum-pixel-intensity>
    <sum-pixels>1044191680.0</sum-pixels>
    <sum-projection-pixel-intensity>8833142.0</sum-projection-pixel-intensity>
    <sum-projection-pixels>39540.45703125</sum-projection-pixels>
    <volume>1.279134808</volume>
  </projection-structure-unionize>
  <projection-structure-unionize>
    <hemisphere-id>2</hemisphere-id>
    <id>628596732</id>
    <is-injection>false</is-injection>
    <max-voxel-density>0.281410425901413</max-voxel-density>
    <max-voxel-x>2440</max-voxel-x>
    <max-voxel-y>3330</max-voxel-y>
    <max-voxel-z>6520</max-voxel-z>
    <normalized-projection-volume>0.000157708802307137</normalized-projection-volume>
    <projection-density>0.000294758821837604</projection-density>
    <projection-energy>0.111019156873226</projection-energy>
    <projection-intensity>376.64404296875</projection-intensity>
    <projection-volume>8.50314130859375e-05</projection-volume>
    <section-data-set-id>158914182</section-data-set-id>
    <structure-id>288</structure-id>
    <sum-pixel-intensity>41306529792.0</sum-pixel-intensity>
    <sum-pixels>235492192.0</sum-pixels>
    <sum-projection-pixel-intensity>26144144.0</sum-projection-pixel-intensity>
    <sum-projection-pixels>69413.3984375</sum-projection-pixels>
    <volume>0.2884779352</volume>
  </projection-structure-unionize>
  <projection-structure-unionize>
    <hemisphere-id>1</hemisphere-id>
    <id>628599423</id>
    <is-injection>false</is-injection>
    <max-voxel-density>0.0</max-voxel-density>
    <max-voxel-x>0</max-voxel-x>
    <max-voxel-y>0</max-voxel-y>
    <max-voxel-z>0</max-voxel-z>
    <normalized-projection-volume>0.0</normalized-projection-volume>
    <projection-density>0.0</projection-density>
    <projection-energy>0.0</projection-energy>
    <projection-intensity>0.0</projection-intensity>
    <projection-volume>0.0</projection-volume>
    <section-data-set-id>158914182</section-data-set-id>
    <structure-id>767</structure-id>
    <sum-pixel-intensity>431354183680.0</sum-pixel-intensity>
    <sum-pixels>2035374336.0</sum-pixels>
    <sum-projection-pixel-intensity>0.0</sum-projection-pixel-intensity>
    <sum-projection-pixels>0.0</sum-projection-pixels>
    <volume>2.4933335616</volume>
  </projection-structure-unionize>
  <projection-structure-unionize>
    <hemisphere-id>1</hemisphere-id>
    <id>628600024</id>
    <is-injection>false</is-injection>
    <max-voxel-density>0.317018359899521</max-voxel-density>
    <max-voxel-x>4270</max-voxel-x>
    <max-voxel-y>6550</max-voxel-y>
    <max-voxel-z>3040</max-voxel-z>
    <normalized-projection-volume>0.000481531416867152</normalized-projection-volume>
    <projection-density>0.000520861765835434</projection-density>
    <projection-energy>0.120086617767811</projection-energy>
    <projection-intensity>230.5537109375</projection-intensity>
    <projection-volume>0.000259625944921875</projection-volume>
    <section-data-set-id>158914182</section-data-set-id>
    <structure-id>665</structure-id>
    <sum-pixel-intensity>18046666752.0</sum-pixel-intensity>
    <sum-pixels>406901696.0</sum-pixels>
    <sum-projection-pixel-intensity>48863448.0</sum-projection-pixel-intensity>
    <sum-projection-pixels>211939.546875</sum-projection-pixels>
    <volume>0.4984545776</volume>
  </projection-structure-unionize>
  <projection-structure-unionize>
    <hemisphere-id>1</hemisphere-id>
    <id>628600256</id>
    <is-injection>false</is-injection>
    <max-voxel-density>0.293468415737152</max-voxel-density>
    <max-voxel-x>11860</max-voxel-x>
    <max-voxel-y>3930</max-voxel-y>
    <max-voxel-z>4580</max-voxel-z>
    <normalized-projection-volume>0.000420919707477563</normalized-projection-volume>
    <projection-density>0.000231023776396748</projection-density>
    <projection-energy>0.0697636392642872</projection-energy>
    <projection-intensity>301.976014557388</projection-intensity>
    <projection-volume>0.000226946099386597</projection-volume>
    <section-data-set-id>158914182</section-data-set-id>
    <structure-id>519</structure-id>
    <sum-pixel-intensity>119914477056.0</sum-pixel-intensity>
    <sum-pixels>801917988.0</sum-pixels>
    <sum-projection-pixel-intensity>55944717.234375</sum-projection-pixel-intensity>
    <sum-projection-pixels>185262.121948242</sum-projection-pixels>
    <volume>0.9823495353</volume>
  </projection-structure-unionize>
  <projection-structure-unionize>
    <hemisphere-id>1</hemisphere-id>
    <id>628600126</id>
    <is-injection>false</is-injection>
    <max-voxel-density>0.234534531831741</max-voxel-density>
    <max-voxel-x>3670</max-voxel-x>
    <max-voxel-y>5120</max-voxel-y>
    <max-voxel-z>5640</max-voxel-z>
    <normalized-projection-volume>0.000127353738717052</normalized-projection-volume>
    <projection-density>0.000172197193023749</projection-density>
    <projection-energy>0.0397492609918118</projection-energy>
    <projection-intensity>230.835723876953</projection-intensity>
    <projection-volume>6.86649584960937e-05</projection-volume>
    <section-data-set-id>158914182</section-data-set-id>
    <structure-id>597</structure-id>
    <sum-pixel-intensity>42915012608.0</sum-pixel-intensity>
    <sum-pixels>325516512.0</sum-pixels>
    <sum-projection-pixel-intensity>12939041.0</sum-projection-pixel-intensity>
    <sum-projection-pixels>56053.02734375</sum-projection-pixels>
    <volume>0.3987577272</volume>
  </projection-structure-unionize>
  <projection-structure-unionize>
    <hemisphere-id>3</hemisphere-id>
    <id>628602193</id>
    <is-injection>false</is-injection>
    <max-voxel-density>0.206802397966385</max-voxel-density>
    <max-voxel-x>2860</max-voxel-x>
    <max-voxel-y>3180</max-voxel-y>
    <max-voxel-z>5810</max-voxel-z>
    <normalized-projection-volume>0.000196077380879918</normalized-projection-volume>
    <projection-density>0.000183053773481078</projection-density>
    <projection-energy>0.0628424483939281</projection-energy>
    <projection-intensity>343.300480502927</projection-intensity>
    <projection-volume>0.000105718492097473</projection-volume>
    <section-data-set-id>158914182</section-data-set-id>
    <structure-id>171</structure-id>
    <sum-pixel-intensity>65174241280.0</sum-pixel-intensity>
    <sum-pixels>471450592.0</sum-pixels>
    <sum-projection-pixel-intensity>29627109.4980469</sum-projection-pixel-intensity>
    <sum-projection-pixels>86300.8098754883</sum-projection-pixels>
    <volume>0.5775269752</volume>
  </projection-structure-unionize>
  <projection-structure-unionize>
    <hemisphere-id>3</hemisphere-id>
    <id>628604105</id>
    <is-injection>false</is-injection>
    <max-voxel-density>0.337144136428833</max-voxel-density>
    <max-voxel-x>2890</max-voxel-x>
    <max-voxel-y>2950</max-voxel-y>
    <max-voxel-z>6510</max-voxel-z>
    <normalized-projection-volume>0.00183156835150707</normalized-projection-volume>
    <projection-density>0.00479728769739254</projection-density>
    <projection-energy>1.63714240827228</projection-energy>
    <projection-intensity>341.264170827635</projection-intensity>
    <projection-volume>0.0009875215765625</projection-volume>
    <section-data-set-id>158914182</section-data-set-id>
    <structure-id>910</structure-id>
    <sum-pixel-intensity>21959200768.0</sum-pixel-intensity>
    <sum-pixels>168040800.0</sum-pixels>
    <sum-projection-pixel-intensity>275106720.0</sum-projection-pixel-intensity>
    <sum-projection-pixels>806140.0625</sum-projection-pixels>
    <volume>0.20584998</volume>
  </projection-structure-unionize>
  <projection-structure-unionize>
    <hemisphere-id>2</hemisphere-id>
    <id>628597422</id>
    <is-injection>false</is-injection>
    <max-voxel-density>0.541829824447632</max-voxel-density>
    <max-voxel-x>7490</max-voxel-x>
    <max-voxel-y>6410</max-voxel-y>
    <max-voxel-z>6820</max-voxel-z>
    <normalized-projection-volume>0.00126789543059008</normalized-projection-volume>
    <projection-density>0.00864136172788615</projection-density>
    <projection-energy>2.7103803765876</projection-energy>
    <projection-intensity>313.651998601222</projection-intensity>
    <projection-volume>0.000683607627038574</projection-volume>
    <section-data-set-id>158914182</section-data-set-id>
    <structure-id>557</structure-id>
    <sum-pixel-intensity>5682312064.0</sum-pixel-intensity>
    <sum-pixels>64578600.0</sum-pixels>
    <sum-projection-pixel-intensity>175032570.1875</sum-projection-pixel-intensity>
    <sum-projection-pixels>558047.042480469</sum-projection-pixels>
    <volume>0.079108785</volume>
  </projection-structure-unionize>
  <projection-structure-unionize>
    <hemisphere-id>3</hemisphere-id>
    <id>628604078</id>
    <is-injection>false</is-injection>
    <max-voxel-density>0.416966080665588</max-voxel-density>
    <max-voxel-x>12280</max-voxel-x>
    <max-voxel-y>4950</max-voxel-y>
    <max-voxel-z>4310</max-voxel-z>
    <normalized-projection-volume>0.000556975619042717</normalized-projection-volume>
    <projection-density>0.00133049207220355</projection-density>
    <projection-energy>0.408306303717308</projection-energy>
    <projection-intensity>306.883680292114</projection-intensity>
    <projection-volume>0.000300302984036255</projection-volume>
    <section-data-set-id>158914182</section-data-set-id>
    <structure-id>903</structure-id>
    <sum-pixel-intensity>29994960896.0</sum-pixel-intensity>
    <sum-pixels>184251600.0</sum-pixels>
    <sum-projection-pixel-intensity>75231089.75</sum-projection-pixel-intensity>
    <sum-projection-pixels>245145.29309082</sum-projection-pixels>
    <volume>0.22570821</volume>
  </projection-structure-unionize>
  <projection-structure-unionize>
    <hemisphere-id>1</hemisphere-id>
    <id>628600700</id>
    <is-injection>false</is-injection>
    <max-voxel-density>0.108651995658875</max-voxel-density>
    <max-voxel-x>9380</max-voxel-x>
    <max-voxel-y>1330</max-voxel-y>
    <max-voxel-z>3840</max-voxel-z>
    <normalized-projection-volume>2.00125953417002e-05</normalized-projection-volume>
    <projection-density>2.5867710064631e-05</projection-density>
    <projection-energy>0.0072676450945437</projection-energy>
    <projection-intensity>280.954315185547</projection-intensity>
    <projection-volume>1.07901349609375e-05</projection-volume>
    <section-data-set-id>158914182</section-data-set-id>
    <structure-id>274</structure-id>
    <sum-pixel-intensity>47567572992.0</sum-pixel-intensity>
    <sum-pixels>340512288.0</sum-pixels>
    <sum-projection-pixel-intensity>2474722.5</sum-projection-pixel-intensity>
    <sum-projection-pixels>8808.2734375</sum-projection-pixels>
    <volume>0.4171275528</volume>
  </projection-structure-unionize>
  <projection-structure-unionize>
    <hemisphere-id>1</hemisphere-id>
    <id>628596639</id>
    <is-injection>false</is-injection>
    <max-voxel-density>0.0</max-voxel-density>
    <max-voxel-x>0</max-voxel-x>
    <max-voxel-y>0</max-voxel-y>
    <max-voxel-z>0</max-voxel-z>
    <normalized-projection-volume>0.0</normalized-projection-volume>
    <projection-density>0.0</projection-density>
    <projection-energy>0.0</projection-energy>
    <projection-intensity>0.0</projection-intensity>
    <projection-volume>0.0</projection-volume>
    <section-data-set-id>158914182</section-data-set-id>
    <structure-id>312782608</structure-id>
    <sum-pixel-intensity>28082984960.0</sum-pixel-intensity>
    <sum-pixels>124375504.0</sum-pixels>
    <sum-projection-pixel-intensity>0.0</sum-projection-pixel-intensity>
    <sum-projection-pixels>0.0</sum-projection-pixels>
    <volume>0.1523599924</volume>
  </projection-structure-unionize>
  <projection-structure-unionize>
    <hemisphere-id>2</hemisphere-id>
    <id>628597792</id>
    <is-injection>false</is-injection>
    <max-voxel-density>0.890166401863098</max-voxel-density>
    <max-voxel-x>8660</max-voxel-x>
    <max-voxel-y>5490</max-voxel-y>
    <max-voxel-z>7050</max-voxel-z>
    <normalized-projection-volume>0.00314946394250068</normalized-projection-volume>
    <projection-density>0.0152692859992385</projection-density>
    <projection-energy>4.20409297943115</projection-energy>
    <projection-intensity>275.330047607422</projection-intensity>
    <projection-volume>0.00169808765</projection-volume>
    <section-data-set-id>158914182</section-data-set-id>
    <structure-id>832</structure-id>
    <sum-pixel-intensity>2680334592.0</sum-pixel-intensity>
    <sum-pixels>90783160.0</sum-pixels>
    <sum-projection-pixel-intensity>381660864.0</sum-projection-pixel-intensity>
    <sum-projection-pixels>1386194.0</sum-projection-pixels>
    <volume>0.111209371</volume>
  </projection-structure-unionize>
  <projection-structure-unionize>
    <hemisphere-id>1</hemisphere-id>
    <id>628599266</id>
    <is-injection>false</is-injection>
    <max-voxel-density>0.762365639209747</max-voxel-density>
    <max-voxel-x>9440</max-voxel-x>
    <max-voxel-y>5170</max-voxel-y>
    <max-voxel-z>4100</max-voxel-z>
    <normalized-projection-volume>0.0768840595854353</normalized-projection-volume>
    <projection-density>0.124121218919754</projection-density>
    <projection-energy>72.5365676879883</projection-energy>
    <projection-intensity>584.401000976562</projection-intensity>
    <projection-volume>0.041453363</projection-volume>
    <section-data-set-id>158914182</section-data-set-id>
    <structure-id>863</structure-id>
    <sum-pixel-intensity>48997502976.0</sum-pixel-intensity>
    <sum-pixels>272632512.0</sum-pixels>
    <sum-projection-pixel-intensity>19775825920.0</sum-projection-pixel-intensity>
    <sum-projection-pixels>33839480.0</sum-projection-pixels>
    <volume>0.3339748272</volume>
  </projection-structure-unionize>
  <projection-structure-unionize>
    <hemisphere-id>3</hemisphere-id>
    <id>628603422</id>
    <is-injection>false</is-injection>
    <max-voxel-density>0.533852279186249</max-voxel-density>
    <max-voxel-x>9840</max-voxel-x>
    <max-voxel-y>6660</max-voxel-y>
    <max-voxel-z>6340</max-voxel-z>
    <normalized-projection-volume>0.000744293843047595</normalized-projection-volume>
    <projection-density>0.00235659258888521</projection-density>
    <projection-energy>0.813605310286137</projection-energy>
    <projection-intensity>345.246486016921</projection-intensity>
    <projection-volume>0.000401298826062012</projection-volume>
    <section-data-set-id>158914182</section-data-set-id>
    <structure-id>642</structure-id>
    <sum-pixel-intensity>9070041088.0</sum-pixel-intensity>
    <sum-pixels>139010400.0</sum-pixels>
    <sum-projection-pixel-intensity>113099599.625</sum-projection-pixel-intensity>
    <sum-projection-pixels>327590.878417969</sum-projection-pixels>
    <volume>0.17028774</volume>
  </projection-structure-unionize>
  <projection-structure-unionize>
    <hemisphere-id>1</hemisphere-id>
    <id>628599180</id>
    <is-injection>false</is-injection>
    <max-voxel-density>0.102654062211514</max-voxel-density>
    <max-voxel-x>5970</max-voxel-x>
    <max-voxel-y>1240</max-voxel-y>
    <max-voxel-z>5690</max-voxel-z>
    <normalized-projection-volume>2.05143329018249e-05</normalized-projection-volume>
    <projection-density>3.31180126522668e-05</projection-density>
    <projection-energy>0.00835796073079109</projection-energy>
    <projection-intensity>252.369018554688</projection-intensity>
    <projection-volume>1.10606553955078e-05</projection-volume>
    <section-data-set-id>158914182</section-data-set-id>
    <structure-id>935</structure-id>
    <sum-pixel-intensity>43705798656.0</sum-pixel-intensity>
    <sum-pixels>272634304.0</sum-pixels>
    <sum-projection-pixel-intensity>2278666.75</sum-projection-pixel-intensity>
    <sum-projection-pixels>9029.1064453125</sum-projection-pixels>
    <volume>0.3339770224</volume>
  </projection-structure-unionize>
  <projection-structure-unionize>
    <hemisphere-id>1</hemisphere-id>
    <id>628601090</id>
    <is-injection>false</is-injection>
    <max-voxel-density>0.0</max-voxel-density>
    <max-voxel-x>0</max-voxel-x>
    <max-voxel-y>0</max-voxel-y>
    <max-voxel-z>0</max-voxel-z>
    <normalized-projection-volume>0.0</normalized-projection-volume>
    <projection-density>0.0</projection-density>
    <projection-energy>0.0</projection-energy>
    <projection-intensity>0.0</projection-intensity>
    <projection-volume>0.0</projection-volume>
    <section-data-set-id>158914182</section-data-set-id>
    <structure-id>139</structure-id>
    <sum-pixel-intensity>104629420032.0</sum-pixel-intensity>
    <sum-pixels>642948288.0</sum-pixels>
    <sum-projection-pixel-intensity>0.0</sum-projection-pixel-intensity>
    <sum-projection-pixels>0.0</sum-projection-pixels>
    <volume>0.7876116528</volume>
  </projection-structure-unionize>
  <projection-structure-unionize>
    <hemisphere-id>3</hemisphere-id>
    <id>628602618</id>
    <is-injection>false</is-injection>
    <max-voxel-density>0.254543393850327</max-voxel-density>
    <max-voxel-x>6230</max-voxel-x>
    <max-voxel-y>2240</max-voxel-y>
    <max-voxel-z>6200</max-voxel-z>
    <normalized-projection-volume>0.000144193458119308</normalized-projection-volume>
    <projection-density>1.12584460813608e-05</projection-density>
    <projection-energy>0.00291170195329165</projection-energy>
    <projection-intensity>258.62378628896</projection-intensity>
    <projection-volume>7.77443828262329e-05</projection-volume>
    <section-data-set-id>158914182</section-data-set-id>
    <structure-id>463</structure-id>
    <sum-pixel-intensity>1073478533120.0</sum-pixel-intensity>
    <sum-pixels>5637083648.0</sum-pixels>
    <sum-projection-pixel-intensity>16413507.46875</sum-projection-pixel-intensity>
    <sum-projection-pixels>63464.8023071289</sum-projection-pixels>
    <volume>6.9054274688</volume>
  </projection-structure-unionize>
  <projection-structure-unionize>
    <hemisphere-id>1</hemisphere-id>
    <id>628598864</id>
    <is-injection>false</is-injection>
    <max-voxel-density>0.427941858768463</max-voxel-density>
    <max-voxel-x>7010</max-voxel-x>
    <max-voxel-y>5360</max-voxel-y>
    <max-voxel-z>5680</max-voxel-z>
    <normalized-projection-volume>0.00142449107611317</normalized-projection-volume>
    <projection-density>0.0158929098397493</projection-density>
    <projection-energy>8.26115322113037</projection-energy>
    <projection-intensity>519.801208496094</projection-intensity>
    <projection-volume>0.0007680388625</projection-volume>
    <section-data-set-id>158914182</section-data-set-id>
    <structure-id>560581559</structure-id>
    <sum-pixel-intensity>8798245888.0</sum-pixel-intensity>
    <sum-pixels>39449700.0</sum-pixels>
    <sum-projection-pixel-intensity>325900032.0</sum-projection-pixel-intensity>
    <sum-projection-pixels>626970.5</sum-projection-pixels>
    <volume>0.0483258825</volume>
  </projection-structure-unionize>
  <projection-structure-unionize>
    <hemisphere-id>2</hemisphere-id>
    <id>628596441</id>
    <is-injection>false</is-injection>
    <max-voxel-density>0.477788865566254</max-voxel-density>
    <max-voxel-x>9680</max-voxel-x>
    <max-voxel-y>3390</max-voxel-y>
    <max-voxel-z>9700</max-voxel-z>
    <normalized-projection-volume>0.00048298604376556</normalized-projection-volume>
    <projection-density>0.000330632785335183</projection-density>
    <projection-energy>0.128725215792656</projection-energy>
    <projection-intensity>389.329864501953</projection-intensity>
    <projection-volume>0.00026041023203125</projection-volume>
    <section-data-set-id>158914182</section-data-set-id>
    <structure-id>139</structure-id>
    <sum-pixel-intensity>105937281024.0</sum-pixel-intensity>
    <sum-pixels>642948288.0</sum-pixels>
    <sum-projection-pixel-intensity>82763656.0</sum-projection-pixel-intensity>
    <sum-projection-pixels>212579.78125</sum-projection-pixels>
    <volume>0.7876116528</volume>
  </projection-structure-unionize>
  <projection-structure-unionize>
    <hemisphere-id>1</hemisphere-id>
    <id>628599382</id>
    <is-injection>false</is-injection>
    <max-voxel-density>0.616259872913361</max-voxel-density>
    <max-voxel-x>8720</max-voxel-x>
    <max-voxel-y>3410</max-voxel-y>
    <max-voxel-z>5580</max-voxel-z>
    <normalized-projection-volume>0.161959450939551</normalized-projection-volume>
    <projection-density>0.0337487235665321</projection-density>
    <projection-energy>13.9422817230225</projection-energy>
    <projection-intensity>413.120300292969</projection-intensity>
    <projection-volume>0.0873232234</projection-volume>
    <section-data-set-id>158914182</section-data-set-id>
    <structure-id>795</structure-id>
    <sum-pixel-intensity>299616401920.0</sum-pixel-intensity>
    <sum-pixels>2112206336.0</sum-pixels>
    <sum-projection-pixel-intensity>29448976384.0</sum-projection-pixel-intensity>
    <sum-projection-pixels>71284264.0</sum-projection-pixels>
    <volume>2.5874527616</volume>
  </projection-structure-unionize>
  <projection-structure-unionize>
    <hemisphere-id>3</hemisphere-id>
    <id>628603971</id>
    <is-injection>false</is-injection>
    <max-voxel-density>0.154243379831314</max-voxel-density>
    <max-voxel-x>5940</max-voxel-x>
    <max-voxel-y>1160</max-voxel-y>
    <max-voxel-z>8310</max-voxel-z>
    <normalized-projection-volume>1.92296018101051e-05</normalized-projection-volume>
    <projection-density>9.60620777004979e-06</projection-density>
    <projection-energy>0.007548551017868</projection-energy>
    <projection-intensity>785.799266324725</projection-intensity>
    <projection-volume>1.03679705322266e-05</projection-volume>
    <section-data-set-id>158914182</section-data-set-id>
    <structure-id>854</structure-id>
    <sum-pixel-intensity>206272954368.0</sum-pixel-intensity>
    <sum-pixels>881060416.0</sum-pixels>
    <sum-projection-pixel-intensity>6650729.5</sum-projection-pixel-intensity>
    <sum-projection-pixels>8463.6494140625</sum-projection-pixels>
    <volume>1.0792990096</volume>
  </projection-structure-unionize>
  <projection-structure-unionize>
    <hemisphere-id>1</hemisphere-id>
    <id>628597560</id>
    <is-injection>false</is-injection>
    <max-voxel-density>0.0</max-voxel-density>
    <max-voxel-x>0</max-voxel-x>
    <max-voxel-y>0</max-voxel-y>
    <max-voxel-z>0</max-voxel-z>
    <normalized-projection-volume>0.0</normalized-projection-volume>
    <projection-density>0.0</projection-density>
    <projection-energy>0.0</projection-energy>
    <projection-intensity>0.0</projection-intensity>
    <projection-volume>0.0</projection-volume>
    <section-data-set-id>158914182</section-data-set-id>
    <structure-id>496345664</structure-id>
    <sum-pixel-intensity>13311655936.0</sum-pixel-intensity>
    <sum-pixels>93286800.0</sum-pixels>
    <sum-projection-pixel-intensity>0.0</sum-projection-pixel-intensity>
    <sum-projection-pixels>0.0</sum-projection-pixels>
    <volume>0.11427633</volume>
  </projection-structure-unionize>
  <projection-structure-unionize>
    <hemisphere-id>3</hemisphere-id>
    <id>628602851</id>
    <is-injection>false</is-injection>
    <max-voxel-density>0.631028771400452</max-voxel-density>
    <max-voxel-x>8620</max-voxel-x>
    <max-voxel-y>3720</max-voxel-y>
    <max-voxel-z>5910</max-voxel-z>
    <normalized-projection-volume>0.00586945400591801</normalized-projection-volume>
    <projection-density>0.0310743620601722</projection-density>
    <projection-energy>12.1136994856546</projection-energy>
    <projection-intensity>389.829386109287</projection-intensity>
    <projection-volume>0.003164617071875</projection-volume>
    <section-data-set-id>158914182</section-data-set-id>
    <structure-id>587</structure-id>
    <sum-pixel-intensity>12839068160.0</sum-pixel-intensity>
    <sum-pixels>83134800.0</sum-pixels>
    <sum-projection-pixel-intensity>1007069984.0</sum-projection-pixel-intensity>
    <sum-projection-pixels>2583360.875</sum-projection-pixels>
    <volume>0.10184013</volume>
  </projection-structure-unionize>
  <projection-structure-unionize>
    <hemisphere-id>3</hemisphere-id>
    <id>628604262</id>
    <is-injection>false</is-injection>
    <max-voxel-density>0.0667476058006287</max-voxel-density>
    <max-voxel-x>7010</max-voxel-x>
    <max-voxel-y>3300</max-voxel-y>
    <max-voxel-z>10250</max-voxel-z>
    <normalized-projection-volume>6.19135835455286e-06</normalized-projection-volume>
    <projection-density>1.41741501084468e-05</projection-density>
    <projection-energy>0.00812744207674831</projection-energy>
    <projection-intensity>573.39889972697</projection-intensity>
    <projection-volume>3.33817733764648e-06</projection-volume>
    <section-data-set-id>158914182</section-data-set-id>
    <structure-id>990</structure-id>
    <sum-pixel-intensity>45450645504.0</sum-pixel-intensity>
    <sum-pixels>192254400.0</sum-pixels>
    <sum-projection-pixel-intensity>1562536.5</sum-projection-pixel-intensity>
    <sum-projection-pixels>2725.04272460938</sum-projection-pixels>
    <volume>0.23551164</volume>
  </projection-structure-unionize>
  <projection-structure-unionize>
    <hemisphere-id>3</hemisphere-id>
    <id>628604177</id>
    <is-injection>false</is-injection>
    <max-voxel-density>0.421248883008957</max-voxel-density>
    <max-voxel-x>4520</max-voxel-x>
    <max-voxel-y>5410</max-voxel-y>
    <max-voxel-z>8380</max-voxel-z>
    <normalized-projection-volume>0.00205181145351552</normalized-projection-volume>
    <projection-density>0.000359325895130966</projection-density>
    <projection-energy>0.188952913074607</projection-energy>
    <projection-intensity>525.853871471573</projection-intensity>
    <projection-volume>0.00110626943281555</projection-volume>
    <section-data-set-id>158914182</section-data-set-id>
    <structure-id>942</structure-id>
    <sum-pixel-intensity>400517570560.0</sum-pixel-intensity>
    <sum-pixels>2513253568.0</sum-pixels>
    <sum-projection-pixel-intensity>474886582.96875</sum-projection-pixel-intensity>
    <sum-projection-pixels>903077.088012695</sum-projection-pixels>
    <volume>3.0787356208</volume>
  </projection-structure-unionize>
  <projection-structure-unionize>
    <hemisphere-id>3</hemisphere-id>
    <id>628602499</id>
    <is-injection>false</is-injection>
    <max-voxel-density>0.355733156204224</max-voxel-density>
    <max-voxel-x>7420</max-voxel-x>
    <max-voxel-y>2370</max-voxel-y>
    <max-voxel-z>6450</max-voxel-z>
    <normalized-projection-volume>0.0002553008081196</normalized-projection-volume>
    <projection-density>1.22504382789719e-05</projection-density>
    <projection-energy>0.00434761967623792</projection-energy>
    <projection-intensity>354.895031282326</projection-intensity>
    <projection-volume>0.000137649821435547</projection-volume>
    <section-data-set-id>158914182</section-data-set-id>
    <structure-id>382</structure-id>
    <sum-pixel-intensity>1905895735296.0</sum-pixel-intensity>
    <sum-pixels>9172504576.0</sum-pixels>
    <sum-projection-pixel-intensity>39878561.375</sum-projection-pixel-intensity>
    <sum-projection-pixels>112367.201171875</sum-projection-pixels>
    <volume>11.2363181056</volume>
  </projection-structure-unionize>
  <projection-structure-unionize>
    <hemisphere-id>3</hemisphere-id>
    <id>628602516</id>
    <is-injection>false</is-injection>
    <max-voxel-density>0.276628166437149</max-voxel-density>
    <max-voxel-x>7970</max-voxel-x>
    <max-voxel-y>580</max-voxel-y>
    <max-voxel-z>7090</max-voxel-z>
    <normalized-projection-volume>0.000167158368490701</normalized-projection-volume>
    <projection-density>0.00136568577697687</projection-density>
    <projection-energy>0.563207953267177</projection-energy>
    <projection-intensity>412.399369431756</projection-intensity>
    <projection-volume>9.01263092102051e-05</projection-volume>
    <section-data-set-id>158914182</section-data-set-id>
    <structure-id>401</structure-id>
    <sum-pixel-intensity>12054198784.0</sum-pixel-intensity>
    <sum-pixels>53872200.0</sum-pixels>
    <sum-projection-pixel-intensity>30341251.5</sum-projection-pixel-intensity>
    <sum-projection-pixels>73572.4973144531</sum-projection-pixels>
    <volume>0.065993445</volume>
  </projection-structure-unionize>
  <projection-structure-unionize>
    <hemisphere-id>2</hemisphere-id>
    <id>628597600</id>
    <is-injection>true</is-injection>
    <max-voxel-density>0.00141508446540684</max-voxel-density>
    <max-voxel-x>8140</max-voxel-x>
    <max-voxel-y>1070</max-voxel-y>
    <max-voxel-z>6980</max-voxel-z>
    <normalized-projection-volume>2.89359336195758e-09</normalized-projection-volume>
    <projection-density>0.23052882237659</projection-density>
    <projection-energy>234.858484291329</projection-energy>
    <projection-intensity>1018.78143422633</projection-intensity>
    <projection-volume>1.56013062596321e-09</projection-volume>
    <section-data-set-id>158914182</section-data-set-id>
    <structure-id>669</structure-id>
    <sum-pixel-intensity>3349.787109375</sum-pixel-intensity>
    <sum-pixels>5.52458477020264</sum-pixels>
    <sum-projection-pixel-intensity>1297.49560546875</sum-projection-pixel-intensity>
    <sum-projection-pixels>1.27357602119446</sum-projection-pixels>
    <volume>6.76761634349823e-09</volume>
  </projection-structure-unionize>
  <projection-structure-unionize>
    <hemisphere-id>2</hemisphere-id>
    <id>628598898</id>
    <is-injection>false</is-injection>
    <max-voxel-density>0.446772962808609</max-voxel-density>
    <max-voxel-x>6830</max-voxel-x>
    <max-voxel-y>2130</max-voxel-y>
    <max-voxel-z>8230</max-voxel-z>
    <normalized-projection-volume>0.00530636248424028</normalized-projection-volume>
    <projection-density>0.00170666701160371</projection-density>
    <projection-energy>0.444478005170822</projection-energy>
    <projection-intensity>260.436279296875</projection-intensity>
    <projection-volume>0.00286101659375</projection-volume>
    <section-data-set-id>158914182</section-data-set-id>
    <structure-id>484682516</structure-id>
    <sum-pixel-intensity>60080480256.0</sum-pixel-intensity>
    <sum-pixels>1368470656.0</sum-pixels>
    <sum-projection-pixel-intensity>608255104.0</sum-projection-pixel-intensity>
    <sum-projection-pixels>2335523.75</sum-projection-pixels>
    <volume>1.6763765536</volume>
  </projection-structure-unionize>
  <projection-structure-unionize>
    <hemisphere-id>1</hemisphere-id>
    <id>628600178</id>
    <is-injection>false</is-injection>
    <max-voxel-density>0.258806526660919</max-voxel-density>
    <max-voxel-x>5950</max-voxel-x>
    <max-voxel-y>5800</max-voxel-y>
    <max-voxel-z>3600</max-voxel-z>
    <normalized-projection-volume>0.000179260817136552</normalized-projection-volume>
    <projection-density>0.000234398685279302</projection-density>
    <projection-energy>0.0963297784328461</projection-energy>
    <projection-intensity>410.965515136719</projection-intensity>
    <projection-volume>9.66515525390625e-05</projection-volume>
    <section-data-set-id>158914182</section-data-set-id>
    <structure-id>559</structure-id>
    <sum-pixel-intensity>60973801472.0</sum-pixel-intensity>
    <sum-pixels>336602688.0</sum-pixels>
    <sum-projection-pixel-intensity>32424862.0</sum-projection-pixel-intensity>
    <sum-projection-pixels>78899.2265625</sum-projection-pixels>
    <volume>0.4123382928</volume>
  </projection-structure-unionize>
  <projection-structure-unionize>
    <hemisphere-id>1</hemisphere-id>
    <id>628598703</id>
    <is-injection>false</is-injection>
    <max-voxel-density>0.474330604076385</max-voxel-density>
    <max-voxel-x>8210</max-voxel-x>
    <max-voxel-y>5980</max-voxel-y>
    <max-voxel-z>4060</max-voxel-z>
    <normalized-projection-volume>0.0005919043878776</normalized-projection-volume>
    <projection-density>0.000134427362354472</projection-density>
    <projection-energy>0.0337786264717579</projection-energy>
    <projection-intensity>251.277923583984</projection-intensity>
    <projection-volume>0.00031913543046875</projection-volume>
    <section-data-set-id>158914182</section-data-set-id>
    <structure-id>10703</structure-id>
    <sum-pixel-intensity>293747589120.0</sum-pixel-intensity>
    <sum-pixels>1937988864.0</sum-pixels>
    <sum-projection-pixel-intensity>65462604.0</sum-projection-pixel-intensity>
    <sum-projection-pixels>260518.71875</sum-projection-pixels>
    <volume>2.3740363584</volume>
  </projection-structure-unionize>
  <projection-structure-unionize>
    <hemisphere-id>3</hemisphere-id>
    <id>628603542</id>
    <is-injection>false</is-injection>
    <max-voxel-density>0.57554703950882</max-voxel-density>
    <max-voxel-x>8560</max-voxel-x>
    <max-voxel-y>5510</max-voxel-y>
    <max-voxel-z>6400</max-voxel-z>
    <normalized-projection-volume>0.00268570414354325</normalized-projection-volume>
    <projection-density>0.0430819408430241</projection-density>
    <projection-energy>18.2724779258501</projection-energy>
    <projection-intensity>424.133118617585</projection-intensity>
    <projection-volume>0.00144804357851562</projection-volume>
    <section-data-set-id>158914182</section-data-set-id>
    <structure-id>673</structure-id>
    <sum-pixel-intensity>2459413920.0</sum-pixel-intensity>
    <sum-pixels>27437863.0</sum-pixels>
    <sum-projection-pixel-intensity>501357746.0</sum-projection-pixel-intensity>
    <sum-projection-pixels>1182076.390625</sum-projection-pixels>
    <volume>0.033611382175</volume>
  </projection-structure-unionize>
  <projection-structure-unionize>
    <hemisphere-id>3</hemisphere-id>
    <id>628604336</id>
    <is-injection>false</is-injection>
    <max-voxel-density>0.651474833488464</max-voxel-density>
    <max-voxel-x>9780</max-voxel-x>
    <max-voxel-y>5070</max-voxel-y>
    <max-voxel-z>5250</max-voxel-z>
    <normalized-projection-volume>0.0331642431033306</normalized-projection-volume>
    <projection-density>0.0322069746065032</projection-density>
    <projection-energy>9.6579461734122</projection-energy>
    <projection-intensity>299.871263644307</projection-intensity>
    <projection-volume>0.0178810720375</projection-volume>
    <section-data-set-id>158914182</section-data-set-id>
    <structure-id>1043</structure-id>
    <sum-pixel-intensity>31478100992.0</sum-pixel-intensity>
    <sum-pixels>453218400.0</sum-pixels>
    <sum-projection-pixel-intensity>4377158912.0</sum-projection-pixel-intensity>
    <sum-projection-pixels>14596793.5</sum-projection-pixels>
    <volume>0.55519254</volume>
  </projection-structure-unionize>
  <projection-structure-unionize>
    <hemisphere-id>1</hemisphere-id>
    <id>628600402</id>
    <is-injection>false</is-injection>
    <max-voxel-density>0.385989308357239</max-voxel-density>
    <max-voxel-x>7460</max-voxel-x>
    <max-voxel-y>4990</max-voxel-y>
    <max-voxel-z>5500</max-voxel-z>
    <normalized-projection-volume>0.000864141317574381</normalized-projection-volume>
    <projection-density>0.012061539106071</projection-density>
    <projection-energy>4.64626216888428</projection-energy>
    <projection-intensity>385.213073730469</projection-intensity>
    <projection-volume>0.000465916653125</projection-volume>
    <section-data-set-id>158914182</section-data-set-id>
    <structure-id>414</structure-id>
    <sum-pixel-intensity>5242254848.0</sum-pixel-intensity>
    <sum-pixels>31533300.0</sum-pixels>
    <sum-projection-pixel-intensity>146511984.0</sum-projection-pixel-intensity>
    <sum-projection-pixels>380340.125</sum-projection-pixels>
    <volume>0.0386282925</volume>
  </projection-structure-unionize>
  <projection-structure-unionize>
    <hemisphere-id>2</hemisphere-id>
    <id>628598491</id>
    <is-injection>false</is-injection>
    <max-voxel-density>0.220603287220001</max-voxel-density>
    <max-voxel-x>8460</max-voxel-x>
    <max-voxel-y>1570</max-voxel-y>
    <max-voxel-z>9830</max-voxel-z>
    <normalized-projection-volume>2.41442771135381e-05</normalized-projection-volume>
    <projection-density>0.000200310969376005</projection-density>
    <projection-energy>0.0681522414088249</projection-energy>
    <projection-intensity>340.232177734375</projection-intensity>
    <projection-volume>1.30178022460937e-05</projection-volume>
    <section-data-set-id>158914182</section-data-set-id>
    <structure-id>1074</structure-id>
    <sum-pixel-intensity>10752475136.0</sum-pixel-intensity>
    <sum-pixels>53051400.0</sum-pixels>
    <sum-projection-pixel-intensity>3615571.75</sum-projection-pixel-intensity>
    <sum-projection-pixels>10626.77734375</sum-projection-pixels>
    <volume>0.064987965</volume>
  </projection-structure-unionize>
  <projection-structure-unionize>
    <hemisphere-id>1</hemisphere-id>
    <id>628600408</id>
    <is-injection>false</is-injection>
    <max-voxel-density>0.0</max-voxel-density>
    <max-voxel-x>0</max-voxel-x>
    <max-voxel-y>0</max-voxel-y>
    <max-voxel-z>0</max-voxel-z>
    <normalized-projection-volume>0.0</normalized-projection-volume>
    <projection-density>0.0</projection-density>
    <projection-energy>0.0</projection-energy>
    <projection-intensity>0.0</projection-intensity>
    <projection-volume>0.0</projection-volume>
    <section-data-set-id>158914182</section-data-set-id>
    <structure-id>412</structure-id>
    <sum-pixel-intensity>54661263360.0</sum-pixel-intensity>
    <sum-pixels>279534592.0</sum-pixels>
    <sum-projection-pixel-intensity>0.0</sum-projection-pixel-intensity>
    <sum-projection-pixels>0.0</sum-projection-pixels>
    <volume>0.3424298752</volume>
  </projection-structure-unionize>
  <projection-structure-unionize>
    <hemisphere-id>1</hemisphere-id>
    <id>628599151</id>
    <is-injection>false</is-injection>
    <max-voxel-density>0.0</max-voxel-density>
    <max-voxel-x>0</max-voxel-x>
    <max-voxel-y>0</max-voxel-y>
    <max-voxel-z>0</max-voxel-z>
    <normalized-projection-volume>0.0</normalized-projection-volume>
    <projection-density>0.0</projection-density>
    <projection-energy>0.0</projection-energy>
    <projection-intensity>0.0</projection-intensity>
    <projection-volume>0.0</projection-volume>
    <section-data-set-id>158914182</section-data-set-id>
    <structure-id>954</structure-id>
    <sum-pixel-intensity>28403865600.0</sum-pixel-intensity>
    <sum-pixels>133981200.0</sum-pixels>
    <sum-projection-pixel-intensity>0.0</sum-projection-pixel-intensity>
    <sum-projection-pixels>0.0</sum-projection-pixels>
    <volume>0.16412697</volume>
  </projection-structure-unionize>
  <projection-structure-unionize>
    <hemisphere-id>1</hemisphere-id>
    <id>628600380</id>
    <is-injection>false</is-injection>
    <max-voxel-density>0.335782468318939</max-voxel-density>
    <max-voxel-x>13140</max-voxel-x>
    <max-voxel-y>6140</max-voxel-y>
    <max-voxel-z>4420</max-voxel-z>
    <normalized-projection-volume>0.000423734217770168</normalized-projection-volume>
    <projection-density>0.000246561918174848</projection-density>
    <projection-energy>0.0840916410088539</projection-energy>
    <projection-intensity>341.056884765625</projection-intensity>
    <projection-volume>0.000228463591015625</projection-volume>
    <section-data-set-id>158914182</section-data-set-id>
    <structure-id>429</structure-id>
    <sum-pixel-intensity>97905745920.0</sum-pixel-intensity>
    <sum-pixels>756405888.0</sum-pixels>
    <sum-projection-pixel-intensity>63607412.0</sum-projection-pixel-intensity>
    <sum-projection-pixels>186500.890625</sum-projection-pixels>
    <volume>0.9265972128</volume>
  </projection-structure-unionize>
  <projection-structure-unionize>
    <hemisphere-id>3</hemisphere-id>
    <id>628603950</id>
    <is-injection>false</is-injection>
    <max-voxel-density>0.0793011039495468</max-voxel-density>
    <max-voxel-x>11210</max-voxel-x>
    <max-voxel-y>4440</max-voxel-y>
    <max-voxel-z>8080</max-voxel-z>
    <normalized-projection-volume>1.05652160352517e-05</normalized-projection-volume>
    <projection-density>1.54240769209572e-05</projection-density>
    <projection-energy>0.0110913505798453</projection-energy>
    <projection-intensity>719.093313440047</projection-intensity>
    <projection-volume>5.69641792907715e-06</projection-volume>
    <section-data-set-id>158914182</section-data-set-id>
    <structure-id>846</structure-id>
    <sum-pixel-intensity>63728289792.0</sum-pixel-intensity>
    <sum-pixels>301485600.0</sum-pixels>
    <sum-projection-pixel-intensity>3343882.484375</sum-projection-pixel-intensity>
    <sum-projection-pixels>4650.13708496094</sum-projection-pixels>
    <volume>0.36931986</volume>
  </projection-structure-unionize>
  <projection-structure-unionize>
    <hemisphere-id>3</hemisphere-id>
    <id>628603699</id>
    <is-injection>false</is-injection>
    <max-voxel-density>0.270808398723602</max-voxel-density>
    <max-voxel-x>7920</max-voxel-x>
    <max-voxel-y>5790</max-voxel-y>
    <max-voxel-z>5750</max-voxel-z>
    <normalized-projection-volume>0.000177778002959136</normalized-projection-volume>
    <projection-density>0.00112971557267167</projection-density>
    <projection-energy>0.458847322204608</projection-energy>
    <projection-intensity>406.161810374514</projection-intensity>
    <projection-volume>9.58520677734375e-05</projection-volume>
    <section-data-set-id>158914182</section-data-set-id>
    <structure-id>732</structure-id>
    <sum-pixel-intensity>10484725248.0</sum-pixel-intensity>
    <sum-pixels>69262200.0</sum-pixels>
    <sum-projection-pixel-intensity>31780775.0</sum-projection-pixel-intensity>
    <sum-projection-pixels>78246.5859375</sum-projection-pixels>
    <volume>0.084846195</volume>
  </projection-structure-unionize>
  <projection-structure-unionize>
    <hemisphere-id>2</hemisphere-id>
    <id>628598603</id>
    <is-injection>false</is-injection>
    <max-voxel-density>0.441986054182053</max-voxel-density>
    <max-voxel-x>2680</max-voxel-x>
    <max-voxel-y>3030</max-voxel-y>
    <max-voxel-z>6460</max-voxel-z>
    <normalized-projection-volume>0.00148837339044277</normalized-projection-volume>
    <projection-density>0.00234819576144218</projection-density>
    <projection-energy>0.881254076957703</projection-energy>
    <projection-intensity>375.289855957031</projection-intensity>
    <projection-volume>0.0008024821109375</projection-volume>
    <section-data-set-id>158914182</section-data-set-id>
    <structure-id>1125</structure-id>
    <sum-pixel-intensity>51660849152.0</sum-pixel-intensity>
    <sum-pixels>278974784.0</sum-pixels>
    <sum-projection-pixel-intensity>245847664.0</sum-projection-pixel-intensity>
    <sum-projection-pixels>655087.4375</sum-projection-pixels>
    <volume>0.3417441104</volume>
  </projection-structure-unionize>
  <projection-structure-unionize>
    <hemisphere-id>1</hemisphere-id>
    <id>628600042</id>
    <is-injection>false</is-injection>
    <max-voxel-density>0.0</max-voxel-density>
    <max-voxel-x>0</max-voxel-x>
    <max-voxel-y>0</max-voxel-y>
    <max-voxel-z>0</max-voxel-z>
    <normalized-projection-volume>0.0</normalized-projection-volume>
    <projection-density>0.0</projection-density>
    <projection-energy>0.0</projection-energy>
    <projection-intensity>0.0</projection-intensity>
    <projection-volume>0.0</projection-volume>
    <section-data-set-id>158914182</section-data-set-id>
    <structure-id>654</structure-id>
    <sum-pixel-intensity>67749376000.0</sum-pixel-intensity>
    <sum-pixels>246657600.0</sum-pixels>
    <sum-projection-pixel-intensity>0.0</sum-projection-pixel-intensity>
    <sum-projection-pixels>0.0</sum-projection-pixels>
    <volume>0.30215556</volume>
  </projection-structure-unionize>
  <projection-structure-unionize>
    <hemisphere-id>3</hemisphere-id>
    <id>628604321</id>
    <is-injection>false</is-injection>
    <max-voxel-density>0.584867477416992</max-voxel-density>
    <max-voxel-x>9180</max-voxel-x>
    <max-voxel-y>3520</max-voxel-y>
    <max-voxel-z>5900</max-voxel-z>
    <normalized-projection-volume>0.0140287471334682</normalized-projection-volume>
    <projection-density>0.16291380393026</projection-density>
    <projection-energy>100.550908476866</projection-energy>
    <projection-intensity>617.203122455539</projection-intensity>
    <projection-volume>0.0075638402875</projection-volume>
    <section-data-set-id>158914182</section-data-set-id>
    <structure-id>614454277</structure-id>
    <sum-pixel-intensity>11072802304.0</sum-pixel-intensity>
    <sum-pixels>37900800.0</sum-pixels>
    <sum-projection-pixel-intensity>3810959872.0</sum-projection-pixel-intensity>
    <sum-projection-pixels>6174563.5</sum-projection-pixels>
    <volume>0.04642848</volume>
  </projection-structure-unionize>
  <projection-structure-unionize>
    <hemisphere-id>3</hemisphere-id>
    <id>628603680</id>
    <is-injection>false</is-injection>
    <max-voxel-density>0.323633998632431</max-voxel-density>
    <max-voxel-x>7680</max-voxel-x>
    <max-voxel-y>4460</max-voxel-y>
    <max-voxel-z>6800</max-voxel-z>
    <normalized-projection-volume>0.000314797109503645</normalized-projection-volume>
    <projection-density>0.00155780528274663</projection-density>
    <projection-energy>0.66513113661099</projection-energy>
    <projection-intensity>426.966800008709</projection-intensity>
    <projection-volume>0.000169728275561523</projection-volume>
    <section-data-set-id>158914182</section-data-set-id>
    <structure-id>725</structure-id>
    <sum-pixel-intensity>13212341248.0</sum-pixel-intensity>
    <sum-pixels>88941600.0</sum-pixels>
    <sum-projection-pixel-intensity>59157827.5</sum-projection-pixel-intensity>
    <sum-projection-pixels>138553.694335938</sum-projection-pixels>
    <volume>0.10895346</volume>
  </projection-structure-unionize>
  <projection-structure-unionize>
    <hemisphere-id>1</hemisphere-id>
    <id>628600067</id>
    <is-injection>false</is-injection>
    <max-voxel-density>0.0608693063259125</max-voxel-density>
    <max-voxel-x>10230</max-voxel-x>
    <max-voxel-y>1990</max-voxel-y>
    <max-voxel-z>5640</max-voxel-z>
    <normalized-projection-volume>1.32323385759927e-06</normalized-projection-volume>
    <projection-density>7.12917244527489e-05</projection-density>
    <projection-energy>0.0373666360974312</projection-energy>
    <projection-intensity>524.137023925781</projection-intensity>
    <projection-volume>7.13444291687012e-07</projection-volume>
    <section-data-set-id>158914182</section-data-set-id>
    <structure-id>633</structure-id>
    <sum-pixel-intensity>1127098880.0</sum-pixel-intensity>
    <sum-pixels>8169300.0</sum-pixels>
    <sum-projection-pixel-intensity>305259.25</sum-projection-pixel-intensity>
    <sum-projection-pixels>582.403503417969</sum-projection-pixels>
    <volume>0.0100073925</volume>
  </projection-structure-unionize>
  <projection-structure-unionize>
    <hemisphere-id>2</hemisphere-id>
    <id>628596430</id>
    <is-injection>false</is-injection>
    <max-voxel-density>0.487128227949142</max-voxel-density>
    <max-voxel-x>6520</max-voxel-x>
    <max-voxel-y>5380</max-voxel-y>
    <max-voxel-z>9170</max-voxel-z>
    <normalized-projection-volume>0.00358356252336096</normalized-projection-volume>
    <projection-density>0.00417120661586523</projection-density>
    <projection-energy>1.93090975284576</projection-energy>
    <projection-intensity>462.913970947266</projection-intensity>
    <projection-volume>0.001932139365625</projection-volume>
    <section-data-set-id>158914182</section-data-set-id>
    <structure-id>131</structure-id>
    <sum-pixel-intensity>75311407104.0</sum-pixel-intensity>
    <sum-pixels>378129600.0</sum-pixels>
    <sum-projection-pixel-intensity>730134144.0</sum-projection-pixel-intensity>
    <sum-projection-pixels>1577256.625</sum-projection-pixels>
    <volume>0.46320876</volume>
  </projection-structure-unionize>
  <projection-structure-unionize>
    <hemisphere-id>2</hemisphere-id>
    <id>628597663</id>
    <is-injection>false</is-injection>
    <max-voxel-density>0.487128227949142</max-voxel-density>
    <max-voxel-x>6520</max-voxel-x>
    <max-voxel-y>5380</max-voxel-y>
    <max-voxel-z>9170</max-voxel-z>
    <normalized-projection-volume>0.020247110237011</normalized-projection-volume>
    <projection-density>0.00222311774268746</projection-density>
    <projection-energy>1.00376212596893</projection-energy>
    <projection-intensity>451.511016845703</projection-intensity>
    <projection-volume>0.0109165777</projection-volume>
    <section-data-set-id>158914182</section-data-set-id>
    <structure-id>703</structure-id>
    <sum-pixel-intensity>694313082880.0</sum-pixel-intensity>
    <sum-pixels>4008556032.0</sum-pixels>
    <sum-projection-pixel-intensity>4023636736.0</sum-projection-pixel-intensity>
    <sum-projection-pixels>8911492.0</sum-projection-pixels>
    <volume>4.9104811392</volume>
  </projection-structure-unionize>
  <projection-structure-unionize>
    <hemisphere-id>2</hemisphere-id>
    <id>628596409</id>
    <is-injection>false</is-injection>
    <max-voxel-density>0.403764277696609</max-voxel-density>
    <max-voxel-x>7090</max-voxel-x>
    <max-voxel-y>5670</max-voxel-y>
    <max-voxel-z>5720</max-voxel-z>
    <normalized-projection-volume>0.000194386877859616</normalized-projection-volume>
    <projection-density>0.000927281682379544</projection-density>
    <projection-energy>0.274658679962158</projection-energy>
    <projection-intensity>296.197692871094</projection-intensity>
    <projection-volume>0.000104807028320312</projection-volume>
    <section-data-set-id>158914182</section-data-set-id>
    <structure-id>118</structure-id>
    <sum-pixel-intensity>6040583168.0</sum-pixel-intensity>
    <sum-pixels>92266200.0</sum-pixels>
    <sum-projection-pixel-intensity>25341714.0</sum-projection-pixel-intensity>
    <sum-projection-pixels>85556.7578125</sum-projection-pixels>
    <volume>0.113026095</volume>
  </projection-structure-unionize>
  <projection-structure-unionize>
    <hemisphere-id>2</hemisphere-id>
    <id>628596761</id>
    <is-injection>false</is-injection>
    <max-voxel-density>0.421219110488892</max-voxel-density>
    <max-voxel-x>6780</max-voxel-x>
    <max-voxel-y>5700</max-voxel-y>
    <max-voxel-z>8950</max-voxel-z>
    <normalized-projection-volume>0.00864684217348194</normalized-projection-volume>
    <projection-density>0.0109890885651112</projection-density>
    <projection-energy>5.00402784347534</projection-energy>
    <projection-intensity>455.363311767578</projection-intensity>
    <projection-volume>0.00466209366875</projection-volume>
    <section-data-set-id>158914182</section-data-set-id>
    <structure-id>303</structure-id>
    <sum-pixel-intensity>79254863872.0</sum-pixel-intensity>
    <sum-pixels>346324512.0</sum-pixels>
    <sum-projection-pixel-intensity>1733017472.0</sum-projection-pixel-intensity>
    <sum-projection-pixels>3805790.75</sum-projection-pixels>
    <volume>0.4242475272</volume>
  </projection-structure-unionize>
  <projection-structure-unionize>
    <hemisphere-id>3</hemisphere-id>
    <id>628604485</id>
    <is-injection>false</is-injection>
    <max-voxel-density>0.0797406658530235</max-voxel-density>
    <max-voxel-x>10970</max-voxel-x>
    <max-voxel-y>5100</max-voxel-y>
    <max-voxel-z>5130</max-voxel-z>
    <normalized-projection-volume>4.63686735139611e-06</normalized-projection-volume>
    <projection-density>7.81182350078828e-05</projection-density>
    <projection-energy>0.0195507373675188</projection-energy>
    <projection-intensity>250.271109754924</projection-intensity>
    <projection-volume>2.50004677870423e-06</projection-volume>
    <section-data-set-id>158914182</section-data-set-id>
    <structure-id>1116</structure-id>
    <sum-pixel-intensity>339955120.0</sum-pixel-intensity>
    <sum-pixels>26125200.0</sum-pixels>
    <sum-projection-pixel-intensity>510766.923873901</sum-projection-pixel-intensity>
    <sum-projection-pixels>2040.85451322794</sum-projection-pixels>
    <volume>0.03200337</volume>
  </projection-structure-unionize>
  <projection-structure-unionize>
    <hemisphere-id>1</hemisphere-id>
    <id>628601195</id>
    <is-injection>false</is-injection>
    <max-voxel-density>0.240025997161865</max-voxel-density>
    <max-voxel-x>11890</max-voxel-x>
    <max-voxel-y>3910</max-voxel-y>
    <max-voxel-z>4010</max-voxel-z>
    <normalized-projection-volume>0.000320505905480064</normalized-projection-volume>
    <projection-density>0.000364565930794924</projection-density>
    <projection-energy>0.115242280066013</projection-energy>
    <projection-intensity>316.108184814453</projection-intensity>
    <projection-volume>0.00017280627109375</projection-volume>
    <section-data-set-id>158914182</section-data-set-id>
    <structure-id>91</structure-id>
    <sum-pixel-intensity>64122679296.0</sum-pixel-intensity>
    <sum-pixels>386943296.0</sum-pixels>
    <sum-projection-pixel-intensity>44592228.0</sum-projection-pixel-intensity>
    <sum-projection-pixels>141066.34375</sum-projection-pixels>
    <volume>0.4740055376</volume>
  </projection-structure-unionize>
  <projection-structure-unionize>
    <hemisphere-id>1</hemisphere-id>
    <id>628599375</id>
    <is-injection>false</is-injection>
    <max-voxel-density>0.0</max-voxel-density>
    <max-voxel-x>0</max-voxel-x>
    <max-voxel-y>0</max-voxel-y>
    <max-voxel-z>0</max-voxel-z>
    <normalized-projection-volume>0.0</normalized-projection-volume>
    <projection-density>0.0</projection-density>
    <projection-energy>0.0</projection-energy>
    <projection-intensity>0.0</projection-intensity>
    <projection-volume>0.0</projection-volume>
    <section-data-set-id>158914182</section-data-set-id>
    <structure-id>800</structure-id>
    <sum-pixel-intensity>68735270912.0</sum-pixel-intensity>
    <sum-pixels>324194400.0</sum-pixels>
    <sum-projection-pixel-intensity>0.0</sum-projection-pixel-intensity>
    <sum-projection-pixels>0.0</sum-projection-pixels>
    <volume>0.39713814</volume>
  </projection-structure-unionize>
  <projection-structure-unionize>
    <hemisphere-id>3</hemisphere-id>
    <id>628602336</id>
    <is-injection>false</is-injection>
    <max-voxel-density>0.580953598022461</max-voxel-density>
    <max-voxel-x>10170</max-voxel-x>
    <max-voxel-y>4750</max-voxel-y>
    <max-voxel-z>5730</max-voxel-z>
    <normalized-projection-volume>0.00991940821778777</normalized-projection-volume>
    <projection-density>0.0499227413582153</projection-density>
    <projection-energy>14.8157032463152</projection-energy>
    <projection-intensity>296.772629932453</projection-intensity>
    <projection-volume>0.0053482195375</projection-volume>
    <section-data-set-id>158914182</section-data-set-id>
    <structure-id>238</structure-id>
    <sum-pixel-intensity>9944710656.0</sum-pixel-intensity>
    <sum-pixels>87453000.0</sum-pixels>
    <sum-projection-pixel-intensity>1295677696.0</sum-projection-pixel-intensity>
    <sum-projection-pixels>4365893.5</sum-projection-pixels>
    <volume>0.107129925</volume>
  </projection-structure-unionize>
  <projection-structure-unionize>
    <hemisphere-id>3</hemisphere-id>
    <id>628604259</id>
    <is-injection>false</is-injection>
    <max-voxel-density>0.419028162956238</max-voxel-density>
    <max-voxel-x>7310</max-voxel-x>
    <max-voxel-y>4440</max-voxel-y>
    <max-voxel-z>10260</max-voxel-z>
    <normalized-projection-volume>0.000210383034445194</normalized-projection-volume>
    <projection-density>0.00019419676607398</projection-density>
    <projection-energy>0.0794283580059193</projection-energy>
    <projection-intensity>409.009684412874</projection-intensity>
    <projection-volume>0.00011343163125</projection-volume>
    <section-data-set-id>158914182</section-data-set-id>
    <structure-id>988</structure-id>
    <sum-pixel-intensity>86691991552.0</sum-pixel-intensity>
    <sum-pixels>476821792.0</sum-pixels>
    <sum-projection-pixel-intensity>37873172.0</sum-projection-pixel-intensity>
    <sum-projection-pixels>92597.25</sum-projection-pixels>
    <volume>0.5841066952</volume>
  </projection-structure-unionize>
  <projection-structure-unionize>
    <hemisphere-id>2</hemisphere-id>
    <id>628596850</id>
    <is-injection>false</is-injection>
    <max-voxel-density>0.00439020665362477</max-voxel-density>
    <max-voxel-x>5740</max-voxel-x>
    <max-voxel-y>3680</max-voxel-y>
    <max-voxel-z>5700</max-voxel-z>
    <normalized-projection-volume>6.89464796366559e-08</normalized-projection-volume>
    <projection-density>3.25522523780819e-06</projection-density>
    <projection-energy>0.000917973578907549</projection-energy>
    <projection-intensity>282.0</projection-intensity>
    <projection-volume>3.71736802577972e-08</projection-volume>
    <section-data-set-id>158914182</section-data-set-id>
    <structure-id>338</structure-id>
    <sum-pixel-intensity>535405376.0</sum-pixel-intensity>
    <sum-pixels>9322200.0</sum-pixels>
    <sum-projection-pixel-intensity>8557.533203125</sum-projection-pixel-intensity>
    <sum-projection-pixels>30.3458614349365</sum-projection-pixels>
    <volume>0.011419695</volume>
  </projection-structure-unionize>
  <projection-structure-unionize>
    <hemisphere-id>2</hemisphere-id>
    <id>628598572</id>
    <is-injection>false</is-injection>
    <max-voxel-density>0.258019298315048</max-voxel-density>
    <max-voxel-x>4610</max-voxel-x>
    <max-voxel-y>2960</max-voxel-y>
    <max-voxel-z>7450</max-voxel-z>
    <normalized-projection-volume>0.00049150769011581</normalized-projection-volume>
    <projection-density>0.000579640851356089</projection-density>
    <projection-energy>0.256430000066757</projection-energy>
    <projection-intensity>442.394653320312</projection-intensity>
    <projection-volume>0.00026500482421875</projection-volume>
    <section-data-set-id>158914182</section-data-set-id>
    <structure-id>1108</structure-id>
    <sum-pixel-intensity>14154737664.0</sum-pixel-intensity>
    <sum-pixels>373214688.0</sum-pixels>
    <sum-projection-pixel-intensity>95703440.0</sum-projection-pixel-intensity>
    <sum-projection-pixels>216330.46875</sum-projection-pixels>
    <volume>0.4571879928</volume>
  </projection-structure-unionize>
  <projection-structure-unionize>
    <hemisphere-id>2</hemisphere-id>
    <id>628597457</id>
    <is-injection>false</is-injection>
    <max-voxel-density>0.0286180097609758</max-voxel-density>
    <max-voxel-x>5820</max-voxel-x>
    <max-voxel-y>2630</max-voxel-y>
    <max-voxel-z>6000</max-voxel-z>
    <normalized-projection-volume>1.403163453458e-06</normalized-projection-volume>
    <projection-density>3.85670273317373e-06</projection-density>
    <projection-energy>0.000793318031355739</projection-energy>
    <projection-intensity>205.698516845703</projection-intensity>
    <projection-volume>7.56539707946777e-07</projection-volume>
    <section-data-set-id>158914182</section-data-set-id>
    <structure-id>581</structure-id>
    <sum-pixel-intensity>11861838848.0</sum-pixel-intensity>
    <sum-pixels>160132496.0</sum-pixels>
    <sum-projection-pixel-intensity>127036.0</sum-projection-pixel-intensity>
    <sum-projection-pixels>617.583435058594</sum-projection-pixels>
    <volume>0.1961623076</volume>
  </projection-structure-unionize>
  <projection-structure-unionize>
    <hemisphere-id>2</hemisphere-id>
    <id>628598008</id>
    <is-injection>false</is-injection>
    <max-voxel-density>0.218559056520462</max-voxel-density>
    <max-voxel-x>7720</max-voxel-x>
    <max-voxel-y>3450</max-voxel-y>
    <max-voxel-z>9820</max-voxel-z>
    <normalized-projection-volume>6.93053513368433e-05</normalized-projection-volume>
    <projection-density>3.15432197057715e-05</projection-density>
    <projection-energy>0.0113524761015946</projection-energy>
    <projection-intensity>359.902261325512</projection-intensity>
    <projection-volume>3.73671721069336e-05</projection-volume>
    <section-data-set-id>158914182</section-data-set-id>
    <structure-id>1002</structure-id>
    <sum-pixel-intensity>227480002560.0</sum-pixel-intensity>
    <sum-pixels>967048204.0</sum-pixels>
    <sum-projection-pixel-intensity>10978391.625</sum-projection-pixel-intensity>
    <sum-projection-pixels>30503.8139648438</sum-projection-pixels>
    <volume>1.1846340499</volume>
  </projection-structure-unionize>
  <projection-structure-unionize>
    <hemisphere-id>3</hemisphere-id>
    <id>628603758</id>
    <is-injection>false</is-injection>
    <max-voxel-density>0.484244108200073</max-voxel-density>
    <max-voxel-x>11460</max-voxel-x>
    <max-voxel-y>5160</max-voxel-y>
    <max-voxel-z>3860</max-voxel-z>
    <normalized-projection-volume>0.000287481183292885</normalized-projection-volume>
    <projection-density>0.00246424233829749</projection-density>
    <projection-energy>0.84062737113121</projection-energy>
    <projection-intensity>341.13015512589</projection-intensity>
    <projection-volume>0.000155000424157715</projection-volume>
    <section-data-set-id>158914182</section-data-set-id>
    <structure-id>765</structure-id>
    <sum-pixel-intensity>8183374848.0</sum-pixel-intensity>
    <sum-pixels>51346800.0</sum-pixels>
    <sum-projection-pixel-intensity>43163525.5</sum-projection-pixel-intensity>
    <sum-projection-pixels>126530.958496094</sum-projection-pixels>
    <volume>0.06289983</volume>
  </projection-structure-unionize>
  <projection-structure-unionize>
    <hemisphere-id>3</hemisphere-id>
    <id>628604741</id>
    <is-injection>false</is-injection>
    <max-voxel-density>0.339226692914963</max-voxel-density>
    <max-voxel-x>9070</max-voxel-x>
    <max-voxel-y>4920</max-voxel-y>
    <max-voxel-z>5730</max-voxel-z>
    <normalized-projection-volume>0.000655757911422211</normalized-projection-volume>
    <projection-density>0.0127725109471527</projection-density>
    <projection-energy>5.53427504292567</projection-energy>
    <projection-intensity>433.295776047808</projection-intensity>
    <projection-volume>0.000353563155859375</projection-volume>
    <section-data-set-id>158914182</section-data-set-id>
    <structure-id>607344842</structure-id>
    <sum-pixel-intensity>4538336768.0</sum-pixel-intensity>
    <sum-pixels>22597200.0</sum-pixels>
    <sum-projection-pixel-intensity>125059120.0</sum-projection-pixel-intensity>
    <sum-projection-pixels>288622.984375</sum-projection-pixels>
    <volume>0.02768157</volume>
  </projection-structure-unionize>
  <projection-structure-unionize>
    <hemisphere-id>2</hemisphere-id>
    <id>628597772</id>
    <is-injection>false</is-injection>
    <max-voxel-density>0.051103763282299</max-voxel-density>
    <max-voxel-x>4630</max-voxel-x>
    <max-voxel-y>3870</max-voxel-y>
    <max-voxel-z>9890</max-voxel-z>
    <normalized-projection-volume>2.94911098430546e-06</normalized-projection-volume>
    <projection-density>1.34396793782798e-06</projection-density>
    <projection-energy>0.000398321251850575</projection-energy>
    <projection-intensity>296.377044677734</projection-intensity>
    <projection-volume>1.59006390686035e-06</projection-volume>
    <section-data-set-id>158914182</section-data-set-id>
    <structure-id>806</structure-id>
    <sum-pixel-intensity>217073139712.0</sum-pixel-intensity>
    <sum-pixels>965805312.0</sum-pixels>
    <sum-projection-pixel-intensity>384700.78125</sum-projection-pixel-intensity>
    <sum-projection-pixels>1298.01135253906</sum-projection-pixels>
    <volume>1.1831115072</volume>
  </projection-structure-unionize>
  <projection-structure-unionize>
    <hemisphere-id>2</hemisphere-id>
    <id>628597645</id>
    <is-injection>true</is-injection>
    <max-voxel-density>1.0</max-voxel-density>
    <max-voxel-x>8340</max-voxel-x>
    <max-voxel-y>1200</max-voxel-y>
    <max-voxel-z>6770</max-voxel-z>
    <normalized-projection-volume>0.0252395239395532</normalized-projection-volume>
    <projection-density>0.499814014177241</projection-density>
    <projection-energy>1082.76984536109</projection-energy>
    <projection-intensity>2166.34550982623</projection-intensity>
    <projection-volume>0.0136083234087146</projection-volume>
    <section-data-set-id>158914182</section-data-set-id>
    <structure-id>695</structure-id>
    <sum-pixel-intensity>30908485389.7871</sum-pixel-intensity>
    <sum-pixels>22225938.2902098</sum-pixels>
    <sum-projection-pixel-intensity>24065575765.4956</sum-projection-pixel-intensity>
    <sum-projection-pixels>11108835.4356854</sum-projection-pixels>
    <volume>0.027226774405507</volume>
  </projection-structure-unionize>
  <projection-structure-unionize>
    <hemisphere-id>1</hemisphere-id>
    <id>628598939</id>
    <is-injection>false</is-injection>
    <max-voxel-density>0.0797406658530235</max-voxel-density>
    <max-voxel-x>10970</max-voxel-x>
    <max-voxel-y>5100</max-voxel-y>
    <max-voxel-z>5130</max-voxel-z>
    <normalized-projection-volume>4.63545422319834e-06</normalized-projection-volume>
    <projection-density>0.000156188849359751</projection-density>
    <projection-energy>0.0390859581530094</projection-energy>
    <projection-intensity>250.248062133789</projection-intensity>
    <projection-volume>2.49928486633301e-06</projection-volume>
    <section-data-set-id>158914182</section-data-set-id>
    <structure-id>1116</structure-id>
    <sum-pixel-intensity>188118880.0</sum-pixel-intensity>
    <sum-pixels>13062600.0</sum-pixels>
    <sum-projection-pixel-intensity>510564.25</sum-projection-pixel-intensity>
    <sum-projection-pixels>2040.23254394531</sum-projection-pixels>
    <volume>0.016001685</volume>
  </projection-structure-unionize>
  <projection-structure-unionize>
    <hemisphere-id>2</hemisphere-id>
    <id>628597898</id>
    <is-injection>false</is-injection>
    <max-voxel-density>0.32983011007309</max-voxel-density>
    <max-voxel-x>12160</max-voxel-x>
    <max-voxel-y>7010</max-voxel-y>
    <max-voxel-z>7420</max-voxel-z>
    <normalized-projection-volume>0.000408612168586812</normalized-projection-volume>
    <projection-density>0.00077927194070071</projection-density>
    <projection-energy>0.238699495792389</projection-energy>
    <projection-intensity>306.310913085938</projection-intensity>
    <projection-volume>0.000220310278125</projection-volume>
    <section-data-set-id>158914182</section-data-set-id>
    <structure-id>955</structure-id>
    <sum-pixel-intensity>22248706048.0</sum-pixel-intensity>
    <sum-pixels>230786096.0</sum-pixels>
    <sum-projection-pixel-intensity>55088524.0</sum-projection-pixel-intensity>
    <sum-projection-pixels>179845.125</sum-projection-pixels>
    <volume>0.2827129676</volume>
  </projection-structure-unionize>
  <projection-structure-unionize>
    <hemisphere-id>3</hemisphere-id>
    <id>628603445</id>
    <is-injection>false</is-injection>
    <max-voxel-density>0.239796325564384</max-voxel-density>
    <max-voxel-x>5660</max-voxel-x>
    <max-voxel-y>1340</max-voxel-y>
    <max-voxel-z>6640</max-voxel-z>
    <normalized-projection-volume>0.000119108879731541</normalized-projection-volume>
    <projection-density>1.77976928108293e-05</projection-density>
    <projection-energy>0.00822402384754094</projection-energy>
    <projection-intensity>462.083705733863</projection-intensity>
    <projection-volume>6.42196009765625e-05</projection-volume>
    <section-data-set-id>158914182</section-data-set-id>
    <structure-id>648</structure-id>
    <sum-pixel-intensity>717631291392.0</sum-pixel-intensity>
    <sum-pixels>2945559552.0</sum-pixels>
    <sum-projection-pixel-intensity>24224352.0</sum-projection-pixel-intensity>
    <sum-projection-pixels>52424.1640625</sum-projection-pixels>
    <volume>3.6083104512</volume>
  </projection-structure-unionize>
  <projection-structure-unionize>
    <hemisphere-id>3</hemisphere-id>
    <id>628604387</id>
    <is-injection>false</is-injection>
    <max-voxel-density>0.220603287220001</max-voxel-density>
    <max-voxel-x>8460</max-voxel-x>
    <max-voxel-y>1570</max-voxel-y>
    <max-voxel-z>9830</max-voxel-z>
    <normalized-projection-volume>2.41442771135381e-05</normalized-projection-volume>
    <projection-density>0.000100155484527741</projection-density>
    <projection-energy>0.0340761200458423</projection-energy>
    <projection-intensity>340.232192041405</projection-intensity>
    <projection-volume>1.30178022460937e-05</projection-volume>
    <section-data-set-id>158914182</section-data-set-id>
    <structure-id>1074</structure-id>
    <sum-pixel-intensity>21339369472.0</sum-pixel-intensity>
    <sum-pixels>106102800.0</sum-pixels>
    <sum-projection-pixel-intensity>3615571.75</sum-projection-pixel-intensity>
    <sum-projection-pixels>10626.77734375</sum-projection-pixels>
    <volume>0.12997593</volume>
  </projection-structure-unionize>
  <projection-structure-unionize>
    <hemisphere-id>3</hemisphere-id>
    <id>628603645</id>
    <is-injection>false</is-injection>
    <max-voxel-density>0.487128227949142</max-voxel-density>
    <max-voxel-x>6520</max-voxel-x>
    <max-voxel-y>5380</max-voxel-y>
    <max-voxel-z>9170</max-voxel-z>
    <normalized-projection-volume>0.0204446054013876</normalized-projection-volume>
    <projection-density>0.00112240131404252</projection-density>
    <projection-energy>0.506121756709321</projection-energy>
    <projection-intensity>450.927623103395</projection-intensity>
    <projection-volume>0.0110230606144531</projection-volume>
    <section-data-set-id>158914182</section-data-set-id>
    <structure-id>703</structure-id>
    <sum-pixel-intensity>1361094615040.0</sum-pixel-intensity>
    <sum-pixels>8017111808.0</sum-pixels>
    <sum-projection-pixel-intensity>4057634712.0</sum-projection-pixel-intensity>
    <sum-projection-pixels>8998416.828125</sum-projection-pixels>
    <volume>9.8209619648</volume>
  </projection-structure-unionize>
  <projection-structure-unionize>
    <hemisphere-id>3</hemisphere-id>
    <id>628604490</id>
    <is-injection>true</is-injection>
    <max-voxel-density>0.93046760559082</max-voxel-density>
    <max-voxel-x>9040</max-voxel-x>
    <max-voxel-y>4950</max-voxel-y>
    <max-voxel-z>6610</max-voxel-z>
    <normalized-projection-volume>0.00565301688354733</normalized-projection-volume>
    <projection-density>0.243431571544608</projection-density>
    <projection-energy>378.115520904246</projection-energy>
    <projection-intensity>1553.27231593277</projection-intensity>
    <projection-volume>0.003047921275</projection-volume>
    <section-data-set-id>158914182</section-data-set-id>
    <structure-id>1117</structure-id>
    <sum-pixel-intensity>7373172224.0</sum-pixel-intensity>
    <sum-pixels>10220938.0</sum-pixels>
    <sum-projection-pixel-intensity>3864695296.0</sum-projection-pixel-intensity>
    <sum-projection-pixels>2488099.0</sum-projection-pixels>
    <volume>0.01252064905</volume>
  </projection-structure-unionize>
  <projection-structure-unionize>
    <hemisphere-id>2</hemisphere-id>
    <id>628598061</id>
    <is-injection>false</is-injection>
    <max-voxel-density>0.309217810630798</max-voxel-density>
    <max-voxel-x>6360</max-voxel-x>
    <max-voxel-y>1910</max-voxel-y>
    <max-voxel-z>7690</max-voxel-z>
    <normalized-projection-volume>5.78938221783932e-05</normalized-projection-volume>
    <projection-density>0.000773098843637854</projection-density>
    <projection-energy>0.26681724190712</projection-energy>
    <projection-intensity>345.126953125</projection-intensity>
    <projection-volume>3.12144499023437e-05</projection-volume>
    <section-data-set-id>158914182</section-data-set-id>
    <structure-id>1026</structure-id>
    <sum-pixel-intensity>3160956928.0</sum-pixel-intensity>
    <sum-pixels>32959800.0</sum-pixels>
    <sum-projection-pixel-intensity>8794243.0</sum-projection-pixel-intensity>
    <sum-projection-pixels>25481.18359375</sum-projection-pixels>
    <volume>0.040375755</volume>
  </projection-structure-unionize>
  <projection-structure-unionize>
    <hemisphere-id>2</hemisphere-id>
    <id>628597868</id>
    <is-injection>false</is-injection>
    <max-voxel-density>0.118889555335045</max-voxel-density>
    <max-voxel-x>4130</max-voxel-x>
    <max-voxel-y>2750</max-voxel-y>
    <max-voxel-z>6620</max-voxel-z>
    <normalized-projection-volume>2.12500665906254e-05</normalized-projection-volume>
    <projection-density>0.000840924447402358</projection-density>
    <projection-energy>0.19367216527462</projection-energy>
    <projection-intensity>230.308639526367</projection-intensity>
    <projection-volume>1.14573388671875e-05</projection-volume>
    <section-data-set-id>158914182</section-data-set-id>
    <structure-id>927</structure-id>
    <sum-pixel-intensity>714424064.0</sum-pixel-intensity>
    <sum-pixels>11122200.0</sum-pixels>
    <sum-projection-pixel-intensity>2154060.5</sum-projection-pixel-intensity>
    <sum-projection-pixels>9352.9296875</sum-projection-pixels>
    <volume>0.013624695</volume>
  </projection-structure-unionize>
  <projection-structure-unionize>
    <hemisphere-id>3</hemisphere-id>
    <id>628601955</id>
    <is-injection>false</is-injection>
    <max-voxel-density>0.556456744670868</max-voxel-density>
    <max-voxel-x>8800</max-voxel-x>
    <max-voxel-y>5330</max-voxel-y>
    <max-voxel-z>6060</max-voxel-z>
    <normalized-projection-volume>0.00787618733926962</normalized-projection-volume>
    <projection-density>0.0108509255311693</projection-density>
    <projection-energy>4.42588466190712</projection-energy>
    <projection-intensity>407.88084382238</projection-intensity>
    <projection-volume>0.0042465818609375</projection-volume>
    <section-data-set-id>158914182</section-data-set-id>
    <structure-id>100</structure-id>
    <sum-pixel-intensity>65998891008.0</sum-pixel-intensity>
    <sum-pixels>319474816.0</sum-pixels>
    <sum-projection-pixel-intensity>1413958688.0</sum-projection-pixel-intensity>
    <sum-projection-pixels>3466597.4375</sum-projection-pixels>
    <volume>0.3913566496</volume>
  </projection-structure-unionize>
  <projection-structure-unionize>
    <hemisphere-id>1</hemisphere-id>
    <id>628599121</id>
    <is-injection>false</is-injection>
    <max-voxel-density>0.0</max-voxel-density>
    <max-voxel-x>0</max-voxel-x>
    <max-voxel-y>0</max-voxel-y>
    <max-voxel-z>0</max-voxel-z>
    <normalized-projection-volume>0.0</normalized-projection-volume>
    <projection-density>0.0</projection-density>
    <projection-energy>0.0</projection-energy>
    <projection-intensity>0.0</projection-intensity>
    <projection-volume>0.0</projection-volume>
    <section-data-set-id>158914182</section-data-set-id>
    <structure-id>974</structure-id>
    <sum-pixel-intensity>152873533440.0</sum-pixel-intensity>
    <sum-pixels>547686016.0</sum-pixels>
    <sum-projection-pixel-intensity>0.0</sum-projection-pixel-intensity>
    <sum-projection-pixels>0.0</sum-projection-pixels>
    <volume>0.6709153696</volume>
  </projection-structure-unionize>
  <projection-structure-unionize>
    <hemisphere-id>1</hemisphere-id>
    <id>628600530</id>
    <is-injection>false</is-injection>
    <max-voxel-density>0.283706337213516</max-voxel-density>
    <max-voxel-x>5220</max-voxel-x>
    <max-voxel-y>2980</max-voxel-y>
    <max-voxel-z>1280</max-voxel-z>
    <normalized-projection-volume>0.000244415020305747</normalized-projection-volume>
    <projection-density>3.8497960683957e-05</projection-density>
    <projection-energy>0.00889119206155616</projection-energy>
    <projection-intensity>230.952286915845</projection-intensity>
    <projection-volume>0.00013178056171875</projection-volume>
    <section-data-set-id>158914182</section-data-set-id>
    <structure-id>345</structure-id>
    <sum-pixel-intensity>660234189312.0</sum-pixel-intensity>
    <sum-pixels>2794329020.0</sum-pixels>
    <sum-projection-pixel-intensity>24844916.0</sum-projection-pixel-intensity>
    <sum-projection-pixels>107575.96875</sum-projection-pixels>
    <volume>3.4230530495</volume>
  </projection-structure-unionize>
  <projection-structure-unionize>
    <hemisphere-id>3</hemisphere-id>
    <id>628602045</id>
    <is-injection>true</is-injection>
    <max-voxel-density>1.0</max-voxel-density>
    <max-voxel-x>8540</max-voxel-x>
    <max-voxel-y>4720</max-voxel-y>
    <max-voxel-z>6830</max-voxel-z>
    <normalized-projection-volume>0.0660827147179287</normalized-projection-volume>
    <projection-density>0.743255293788268</projection-density>
    <projection-energy>2437.81517076817</projection-energy>
    <projection-intensity>3279.91632369407</projection-intensity>
    <projection-volume>0.03562963215</projection-volume>
    <section-data-set-id>158914182</section-data-set-id>
    <structure-id>128</structure-id>
    <sum-pixel-intensity>102194905088.0</sum-pixel-intensity>
    <sum-pixels>39132468.0</sum-pixels>
    <sum-projection-pixel-intensity>95397724160.0</sum-projection-pixel-intensity>
    <sum-projection-pixels>29085414.0</sum-projection-pixels>
    <volume>0.0479372733</volume>
  </projection-structure-unionize>
  <projection-structure-unionize>
    <hemisphere-id>1</hemisphere-id>
    <id>628599001</id>
    <is-injection>false</is-injection>
    <max-voxel-density>0.0</max-voxel-density>
    <max-voxel-x>0</max-voxel-x>
    <max-voxel-y>0</max-voxel-y>
    <max-voxel-z>0</max-voxel-z>
    <normalized-projection-volume>0.0</normalized-projection-volume>
    <projection-density>0.0</projection-density>
    <projection-energy>0.0</projection-energy>
    <projection-intensity>0.0</projection-intensity>
    <projection-volume>0.0</projection-volume>
    <section-data-set-id>158914182</section-data-set-id>
    <structure-id>1074</structure-id>
    <sum-pixel-intensity>10586894336.0</sum-pixel-intensity>
    <sum-pixels>53051400.0</sum-pixels>
    <sum-projection-pixel-intensity>0.0</sum-projection-pixel-intensity>
    <sum-projection-pixels>0.0</sum-projection-pixels>
    <volume>0.064987965</volume>
  </projection-structure-unionize>
  <projection-structure-unionize>
    <hemisphere-id>1</hemisphere-id>
    <id>628600652</id>
    <is-injection>false</is-injection>
    <max-voxel-density>0.0</max-voxel-density>
    <max-voxel-x>0</max-voxel-x>
    <max-voxel-y>0</max-voxel-y>
    <max-voxel-z>0</max-voxel-z>
    <normalized-projection-volume>0.0</normalized-projection-volume>
    <projection-density>0.0</projection-density>
    <projection-energy>0.0</projection-energy>
    <projection-intensity>0.0</projection-intensity>
    <projection-volume>0.0</projection-volume>
    <section-data-set-id>158914182</section-data-set-id>
    <structure-id>292</structure-id>
    <sum-pixel-intensity>1368112128.0</sum-pixel-intensity>
    <sum-pixels>11231100.0</sum-pixels>
    <sum-projection-pixel-intensity>0.0</sum-projection-pixel-intensity>
    <sum-projection-pixels>0.0</sum-projection-pixels>
    <volume>0.0137580975</volume>
  </projection-structure-unionize>
  <projection-structure-unionize>
    <hemisphere-id>2</hemisphere-id>
    <id>628597846</id>
    <is-injection>false</is-injection>
    <max-voxel-density>0.537434041500092</max-voxel-density>
    <max-voxel-x>4690</max-voxel-x>
    <max-voxel-y>6750</max-voxel-y>
    <max-voxel-z>6110</max-voxel-z>
    <normalized-projection-volume>0.00966232674310501</normalized-projection-volume>
    <projection-density>0.00818157638501215</projection-density>
    <projection-energy>2.62720162175932</projection-energy>
    <projection-intensity>321.111910239218</projection-intensity>
    <projection-volume>0.0052096096390625</projection-volume>
    <section-data-set-id>158914182</section-data-set-id>
    <structure-id>904</structure-id>
    <sum-pixel-intensity>75448819712.0</sum-pixel-intensity>
    <sum-pixels>519795008.0</sum-pixels>
    <sum-projection-pixel-intensity>1365606288.0</sum-projection-pixel-intensity>
    <sum-projection-pixels>4252742.5625</sum-projection-pixels>
    <volume>0.6367488848</volume>
  </projection-structure-unionize>
  <projection-structure-unionize>
    <hemisphere-id>1</hemisphere-id>
    <id>628600539</id>
    <is-injection>false</is-injection>
    <max-voxel-density>0.425455063581467</max-voxel-density>
    <max-voxel-x>5550</max-voxel-x>
    <max-voxel-y>5800</max-voxel-y>
    <max-voxel-z>3760</max-voxel-z>
    <normalized-projection-volume>0.00425391452274058</normalized-projection-volume>
    <projection-density>0.00137446948792785</projection-density>
    <projection-energy>0.569876074790955</projection-energy>
    <projection-intensity>414.615295410156</projection-intensity>
    <projection-volume>0.002293571175</projection-volume>
    <section-data-set-id>158914182</section-data-set-id>
    <structure-id>342</structure-id>
    <sum-pixel-intensity>237623017472.0</sum-pixel-intensity>
    <sum-pixels>1362200448.0</sum-pixels>
    <sum-projection-pixel-intensity>776285440.0</sum-projection-pixel-intensity>
    <sum-projection-pixels>1872303.0</sum-projection-pixels>
    <volume>1.6686955488</volume>
  </projection-structure-unionize>
  <projection-structure-unionize>
    <hemisphere-id>1</hemisphere-id>
    <id>628600641</id>
    <is-injection>false</is-injection>
    <max-voxel-density>0.0</max-voxel-density>
    <max-voxel-x>0</max-voxel-x>
    <max-voxel-y>0</max-voxel-y>
    <max-voxel-z>0</max-voxel-z>
    <normalized-projection-volume>0.0</normalized-projection-volume>
    <projection-density>0.0</projection-density>
    <projection-energy>0.0</projection-energy>
    <projection-intensity>0.0</projection-intensity>
    <projection-volume>0.0</projection-volume>
    <section-data-set-id>158914182</section-data-set-id>
    <structure-id>296</structure-id>
    <sum-pixel-intensity>42022903808.0</sum-pixel-intensity>
    <sum-pixels>226023296.0</sum-pixels>
    <sum-projection-pixel-intensity>0.0</sum-projection-pixel-intensity>
    <sum-projection-pixels>0.0</sum-projection-pixels>
    <volume>0.2768785376</volume>
  </projection-structure-unionize>
  <projection-structure-unionize>
    <hemisphere-id>2</hemisphere-id>
    <id>628598728</id>
    <is-injection>false</is-injection>
    <max-voxel-density>0.718127012252808</max-voxel-density>
    <max-voxel-x>8540</max-voxel-x>
    <max-voxel-y>2810</max-voxel-y>
    <max-voxel-z>6500</max-voxel-z>
    <normalized-projection-volume>0.186563313117223</normalized-projection-volume>
    <projection-density>0.0322823845558802</projection-density>
    <projection-energy>15.1448733485942</projection-energy>
    <projection-intensity>469.137381173894</projection-intensity>
    <projection-volume>0.1005888188375</projection-volume>
    <section-data-set-id>158914182</section-data-set-id>
    <structure-id>294</structure-id>
    <sum-pixel-intensity>564678277120.0</sum-pixel-intensity>
    <sum-pixels>2543595296.0</sum-pixels>
    <sum-projection-pixel-intensity>38522428608.0</sum-projection-pixel-intensity>
    <sum-projection-pixels>82113321.5</sum-projection-pixels>
    <volume>3.1159042376</volume>
  </projection-structure-unionize>
  <projection-structure-unionize>
    <hemisphere-id>1</hemisphere-id>
    <id>628599881</id>
    <is-injection>false</is-injection>
    <max-voxel-density>0.0</max-voxel-density>
    <max-voxel-x>0</max-voxel-x>
    <max-voxel-y>0</max-voxel-y>
    <max-voxel-z>0</max-voxel-z>
    <normalized-projection-volume>0.0</normalized-projection-volume>
    <projection-density>0.0</projection-density>
    <projection-energy>0.0</projection-energy>
    <projection-intensity>0.0</projection-intensity>
    <projection-volume>0.0</projection-volume>
    <section-data-set-id>158914182</section-data-set-id>
    <structure-id>755</structure-id>
    <sum-pixel-intensity>32180137984.0</sum-pixel-intensity>
    <sum-pixels>174364192.0</sum-pixels>
    <sum-projection-pixel-intensity>0.0</sum-projection-pixel-intensity>
    <sum-projection-pixels>0.0</sum-projection-pixels>
    <volume>0.2135961352</volume>
  </projection-structure-unionize>
  <projection-structure-unionize>
    <hemisphere-id>1</hemisphere-id>
    <id>628599958</id>
    <is-injection>false</is-injection>
    <max-voxel-density>0.202611476182938</max-voxel-density>
    <max-voxel-x>2900</max-voxel-x>
    <max-voxel-y>3150</max-voxel-y>
    <max-voxel-z>4260</max-voxel-z>
    <normalized-projection-volume>5.59661024645778e-05</normalized-projection-volume>
    <projection-density>9.27113668388391e-06</projection-density>
    <projection-energy>0.0023180892128573</projection-energy>
    <projection-intensity>250.032902317885</projection-intensity>
    <projection-volume>3.01750866651535e-05</projection-volume>
    <section-data-set-id>158914182</section-data-set-id>
    <structure-id>714</structure-id>
    <sum-pixel-intensity>474589456288.0</sum-pixel-intensity>
    <sum-pixels>2656925968.0</sum-pixels>
    <sum-projection-pixel-intensity>6158991.42578125</sum-projection-pixel-intensity>
    <sum-projection-pixels>24632.7238082886</sum-projection-pixels>
    <volume>3.2547343108</volume>
  </projection-structure-unionize>
  <projection-structure-unionize>
    <hemisphere-id>3</hemisphere-id>
    <id>628602951</id>
    <is-injection>false</is-injection>
    <max-voxel-density>0.0586800538003445</max-voxel-density>
    <max-voxel-x>9060</max-voxel-x>
    <max-voxel-y>1910</max-voxel-y>
    <max-voxel-z>9210</max-voxel-z>
    <normalized-projection-volume>3.4087040803944e-06</normalized-projection-volume>
    <projection-density>5.30008883443597e-06</projection-density>
    <projection-energy>0.00216818503720807</projection-energy>
    <projection-intensity>409.08465969869</projection-intensity>
    <projection-volume>1.83786142883301e-06</projection-volume>
    <section-data-set-id>158914182</section-data-set-id>
    <structure-id>613</structure-id>
    <sum-pixel-intensity>62636369920.0</sum-pixel-intensity>
    <sum-pixels>283069792.0</sum-pixels>
    <sum-projection-pixel-intensity>613747.6875</sum-projection-pixel-intensity>
    <sum-projection-pixels>1500.29504394531</sum-projection-pixels>
    <volume>0.3467604952</volume>
  </projection-structure-unionize>
  <projection-structure-unionize>
    <hemisphere-id>2</hemisphere-id>
    <id>628597679</id>
    <is-injection>false</is-injection>
    <max-voxel-density>0.272461235523224</max-voxel-density>
    <max-voxel-x>13010</max-voxel-x>
    <max-voxel-y>5070</max-voxel-y>
    <max-voxel-z>5920</max-voxel-z>
    <normalized-projection-volume>0.000138834727641164</normalized-projection-volume>
    <projection-density>0.000327407550884703</projection-density>
    <projection-energy>0.123832319012769</projection-energy>
    <projection-intensity>378.220718117698</projection-intensity>
    <projection-volume>7.48551311279297e-05</projection-volume>
    <section-data-set-id>158914182</section-data-set-id>
    <structure-id>720</structure-id>
    <sum-pixel-intensity>36151535616.0</sum-pixel-intensity>
    <sum-pixels>186636592.0</sum-pixels>
    <sum-projection-pixel-intensity>23111642.0</sum-projection-pixel-intensity>
    <sum-projection-pixels>61106.2294921875</sum-projection-pixels>
    <volume>0.2286298252</volume>
  </projection-structure-unionize>
  <projection-structure-unionize>
    <hemisphere-id>1</hemisphere-id>
    <id>628598714</id>
    <is-injection>false</is-injection>
    <max-voxel-density>0.58072304725647</max-voxel-density>
    <max-voxel-x>10260</max-voxel-x>
    <max-voxel-y>6600</max-voxel-y>
    <max-voxel-z>4630</max-voxel-z>
    <normalized-projection-volume>0.040607812510396</normalized-projection-volume>
    <projection-density>0.0169080123305321</projection-density>
    <projection-energy>5.71774101257324</projection-energy>
    <projection-intensity>338.167541503906</projection-intensity>
    <projection-volume>0.0218944005</projection-volume>
    <section-data-set-id>158914182</section-data-set-id>
    <structure-id>1093</structure-id>
    <sum-pixel-intensity>122948288512.0</sum-pixel-intensity>
    <sum-pixels>1057071616.0</sum-pixels>
    <sum-projection-pixel-intensity>6044061696.0</sum-projection-pixel-intensity>
    <sum-projection-pixels>17872980.0</sum-projection-pixels>
    <volume>1.2949127296</volume>
  </projection-structure-unionize>
  <projection-structure-unionize>
    <hemisphere-id>3</hemisphere-id>
    <id>628603805</id>
    <is-injection>false</is-injection>
    <max-voxel-density>0.46445506811142</max-voxel-density>
    <max-voxel-x>4670</max-voxel-x>
    <max-voxel-y>4870</max-voxel-y>
    <max-voxel-z>9020</max-voxel-z>
    <normalized-projection-volume>0.0053490315756584</normalized-projection-volume>
    <projection-density>0.00334631307855607</projection-density>
    <projection-energy>1.31716003712568</projection-energy>
    <projection-intensity>393.615303232186</projection-intensity>
    <projection-volume>0.00288402236822357</projection-volume>
    <section-data-set-id>158914182</section-data-set-id>
    <structure-id>783</structure-id>
    <sum-pixel-intensity>126264307712.0</sum-pixel-intensity>
    <sum-pixels>703551616.0</sum-pixels>
    <sum-projection-pixel-intensity>926690072.650391</sum-projection-pixel-intensity>
    <sum-projection-pixels>2354303.97406006</sum-projection-pixels>
    <volume>0.8618507296</volume>
  </projection-structure-unionize>
  <projection-structure-unionize>
    <hemisphere-id>1</hemisphere-id>
    <id>628601138</id>
    <is-injection>false</is-injection>
    <max-voxel-density>0.0695742219686508</max-voxel-density>
    <max-voxel-x>4260</max-voxel-x>
    <max-voxel-y>5190</max-voxel-y>
    <max-voxel-z>1890</max-voxel-z>
    <normalized-projection-volume>1.17336479758016e-05</normalized-projection-volume>
    <projection-density>6.61532208109053e-06</projection-density>
    <projection-energy>0.000774568093253162</projection-energy>
    <projection-intensity>117.086981368181</projection-intensity>
    <projection-volume>6.3263981048584e-06</projection-volume>
    <section-data-set-id>158914182</section-data-set-id>
    <structure-id>119</structure-id>
    <sum-pixel-intensity>138109980320.0</sum-pixel-intensity>
    <sum-pixels>780673496.0</sum-pixels>
    <sum-projection-pixel-intensity>604684.78125</sum-projection-pixel-intensity>
    <sum-projection-pixels>5164.40661621094</sum-projection-pixels>
    <volume>0.9563250326</volume>
  </projection-structure-unionize>
  <projection-structure-unionize>
    <hemisphere-id>2</hemisphere-id>
    <id>628597412</id>
    <is-injection>false</is-injection>
    <max-voxel-density>0.0</max-voxel-density>
    <max-voxel-x>0</max-voxel-x>
    <max-voxel-y>0</max-voxel-y>
    <max-voxel-z>0</max-voxel-z>
    <normalized-projection-volume>0.0</normalized-projection-volume>
    <projection-density>0.0</projection-density>
    <projection-energy>0.0</projection-energy>
    <projection-intensity>0.0</projection-intensity>
    <projection-volume>0.0</projection-volume>
    <section-data-set-id>158914182</section-data-set-id>
    <structure-id>545</structure-id>
    <sum-pixel-intensity>147445.8125</sum-pixel-intensity>
    <sum-pixels>900.0</sum-pixels>
    <sum-projection-pixel-intensity>0.0</sum-projection-pixel-intensity>
    <sum-projection-pixels>0.0</sum-projection-pixels>
    <volume>1.1025e-06</volume>
  </projection-structure-unionize>
  <projection-structure-unionize>
    <hemisphere-id>1</hemisphere-id>
    <id>628598920</id>
    <is-injection>false</is-injection>
    <max-voxel-density>0.634380042552948</max-voxel-density>
    <max-voxel-x>6880</max-voxel-x>
    <max-voxel-y>4290</max-voxel-y>
    <max-voxel-z>5550</max-voxel-z>
    <normalized-projection-volume>0.193668184719555</normalized-projection-volume>
    <projection-density>0.0053393306879593</projection-density>
    <projection-energy>2.22415650708316</projection-energy>
    <projection-intensity>416.560920659745</projection-intensity>
    <projection-volume>0.104419532553554</projection-volume>
    <section-data-set-id>158914182</section-data-set-id>
    <structure-id>1129</structure-id>
    <sum-pixel-intensity>2235355876336.0</sum-pixel-intensity>
    <sum-pixels>15964629224.0</sum-pixels>
    <sum-projection-pixel-intensity>35507833971.7295</sum-projection-pixel-intensity>
    <sum-projection-pixels>85240434.7375951</sum-projection-pixels>
    <volume>19.5566707994</volume>
  </projection-structure-unionize>
  <projection-structure-unionize>
    <hemisphere-id>1</hemisphere-id>
    <id>628600294</id>
    <is-injection>false</is-injection>
    <max-voxel-density>0.525327920913696</max-voxel-density>
    <max-voxel-x>5370</max-voxel-x>
    <max-voxel-y>2960</max-voxel-y>
    <max-voxel-z>4000</max-voxel-z>
    <normalized-projection-volume>0.0202589406581127</normalized-projection-volume>
    <projection-density>0.000761561222699914</projection-density>
    <projection-energy>0.296067222143024</projection-energy>
    <projection-intensity>388.763520670598</projection-intensity>
    <projection-volume>0.010922956275</projection-volume>
    <section-data-set-id>158914182</section-data-set-id>
    <structure-id>485</structure-id>
    <sum-pixel-intensity>2224095756288.0</sum-pixel-intensity>
    <sum-pixels>11708446720.0</sum-pixels>
    <sum-projection-pixel-intensity>3466487296.0</sum-projection-pixel-intensity>
    <sum-projection-pixels>8916699.0</sum-projection-pixels>
    <volume>14.342847232</volume>
  </projection-structure-unionize>
  <projection-structure-unionize>
    <hemisphere-id>3</hemisphere-id>
    <id>628602035</id>
    <is-injection>false</is-injection>
    <max-voxel-density>0.0300214551389217</max-voxel-density>
    <max-voxel-x>7490</max-voxel-x>
    <max-voxel-y>7140</max-voxel-y>
    <max-voxel-z>6050</max-voxel-z>
    <normalized-projection-volume>3.35007871689683e-07</normalized-projection-volume>
    <projection-density>1.31531038848856e-06</projection-density>
    <projection-energy>0.000293792496099541</projection-energy>
    <projection-intensity>223.363624792124</projection-intensity>
    <projection-volume>1.80625255584717e-07</projection-volume>
    <section-data-set-id>158914182</section-data-set-id>
    <structure-id>126</structure-id>
    <sum-pixel-intensity>5388941312.0</sum-pixel-intensity>
    <sum-pixels>112102200.0</sum-pixels>
    <sum-projection-pixel-intensity>32934.78515625</sum-projection-pixel-intensity>
    <sum-projection-pixels>147.449188232422</sum-projection-pixels>
    <volume>0.137325195</volume>
  </projection-structure-unionize>
  <projection-structure-unionize>
    <hemisphere-id>1</hemisphere-id>
    <id>628600219</id>
    <is-injection>false</is-injection>
    <max-voxel-density>0.0</max-voxel-density>
    <max-voxel-x>0</max-voxel-x>
    <max-voxel-y>0</max-voxel-y>
    <max-voxel-z>0</max-voxel-z>
    <normalized-projection-volume>0.0</normalized-projection-volume>
    <projection-density>0.0</projection-density>
    <projection-energy>0.0</projection-energy>
    <projection-intensity>0.0</projection-intensity>
    <projection-volume>0.0</projection-volume>
    <section-data-set-id>158914182</section-data-set-id>
    <structure-id>538</structure-id>
    <sum-pixel-intensity>3032227840.0</sum-pixel-intensity>
    <sum-pixels>70977600.0</sum-pixels>
    <sum-projection-pixel-intensity>0.0</sum-projection-pixel-intensity>
    <sum-projection-pixels>0.0</sum-projection-pixels>
    <volume>0.08694756</volume>
  </projection-structure-unionize>
  <projection-structure-unionize>
    <hemisphere-id>3</hemisphere-id>
    <id>628604274</id>
    <is-injection>false</is-injection>
    <max-voxel-density>0.631741523742676</max-voxel-density>
    <max-voxel-x>5130</max-voxel-x>
    <max-voxel-y>5780</max-voxel-y>
    <max-voxel-z>7250</max-voxel-z>
    <normalized-projection-volume>0.0142544138146963</normalized-projection-volume>
    <projection-density>0.0162695616862817</projection-density>
    <projection-energy>7.51553945231391</projection-energy>
    <projection-intensity>461.938655584735</projection-intensity>
    <projection-volume>0.00768551235976562</projection-volume>
    <section-data-set-id>158914182</section-data-set-id>
    <structure-id>998</structure-id>
    <sum-pixel-intensity>75012599808.0</sum-pixel-intensity>
    <sum-pixels>385621184.0</sum-pixels>
    <sum-projection-pixel-intensity>2898151222.0</sum-projection-pixel-intensity>
    <sum-projection-pixels>6273887.640625</sum-projection-pixels>
    <volume>0.4723859504</volume>
  </projection-structure-unionize>
  <projection-structure-unionize>
    <hemisphere-id>1</hemisphere-id>
    <id>628599916</id>
    <is-injection>false</is-injection>
    <max-voxel-density>0.187732309103012</max-voxel-density>
    <max-voxel-x>7430</max-voxel-x>
    <max-voxel-y>6380</max-voxel-y>
    <max-voxel-z>4780</max-voxel-z>
    <normalized-projection-volume>4.97003898894216e-05</normalized-projection-volume>
    <projection-density>0.000174892472114647</projection-density>
    <projection-energy>0.0501964052491483</projection-energy>
    <projection-intensity>287.01295511589</projection-intensity>
    <projection-volume>2.67968199707031e-05</projection-volume>
    <section-data-set-id>158914182</section-data-set-id>
    <structure-id>737</structure-id>
    <sum-pixel-intensity>9869887360.0</sum-pixel-intensity>
    <sum-pixels>125076596.0</sum-pixels>
    <sum-projection-pixel-intensity>6278395.5</sum-projection-pixel-intensity>
    <sum-projection-pixels>21874.955078125</sum-projection-pixels>
    <volume>0.1532188301</volume>
  </projection-structure-unionize>
  <projection-structure-unionize>
    <hemisphere-id>1</hemisphere-id>
    <id>628600146</id>
    <is-injection>false</is-injection>
    <max-voxel-density>0.0150367058813572</max-voxel-density>
    <max-voxel-x>4500</max-voxel-x>
    <max-voxel-y>4960</max-voxel-y>
    <max-voxel-z>2840</max-voxel-z>
    <normalized-projection-volume>5.93618640494312e-07</normalized-projection-volume>
    <projection-density>1.05423475815769e-06</projection-density>
    <projection-energy>0.000222266666241921</projection-energy>
    <projection-intensity>210.832214355469</projection-intensity>
    <projection-volume>3.20059699249268e-07</projection-volume>
    <section-data-set-id>158914182</section-data-set-id>
    <structure-id>583</structure-id>
    <sum-pixel-intensity>41407475712.0</sum-pixel-intensity>
    <sum-pixels>247832096.0</sum-pixels>
    <sum-projection-pixel-intensity>55084.8125</sum-projection-pixel-intensity>
    <sum-projection-pixels>261.273223876953</sum-projection-pixels>
    <volume>0.3035943176</volume>
  </projection-structure-unionize>
  <projection-structure-unionize>
    <hemisphere-id>2</hemisphere-id>
    <id>628596564</id>
    <is-injection>false</is-injection>
    <max-voxel-density>0.300411492586136</max-voxel-density>
    <max-voxel-x>5400</max-voxel-x>
    <max-voxel-y>1350</max-voxel-y>
    <max-voxel-z>5850</max-voxel-z>
    <normalized-projection-volume>0.000384686813265239</normalized-projection-volume>
    <projection-density>0.000622614868916571</projection-density>
    <projection-energy>0.265277475118637</projection-energy>
    <projection-intensity>426.069946289062</projection-intensity>
    <projection-volume>0.000207410511328125</projection-volume>
    <section-data-set-id>158914182</section-data-set-id>
    <structure-id>211</structure-id>
    <sum-pixel-intensity>47613464576.0</sum-pixel-intensity>
    <sum-pixels>271941312.0</sum-pixels>
    <sum-projection-pixel-intensity>72139904.0</sum-projection-pixel-intensity>
    <sum-projection-pixels>169314.703125</sum-projection-pixels>
    <volume>0.3331281072</volume>
  </projection-structure-unionize>
  <projection-structure-unionize>
    <hemisphere-id>1</hemisphere-id>
    <id>628601093</id>
    <is-injection>false</is-injection>
    <max-voxel-density>0.299726039171219</max-voxel-density>
    <max-voxel-x>7850</max-voxel-x>
    <max-voxel-y>4090</max-voxel-y>
    <max-voxel-z>4400</max-voxel-z>
    <normalized-projection-volume>0.000406174168087439</normalized-projection-volume>
    <projection-density>0.000129177194654479</projection-density>
    <projection-energy>0.0421676891306931</projection-energy>
    <projection-intensity>326.432922184774</projection-intensity>
    <projection-volume>0.000218995788226318</projection-volume>
    <section-data-set-id>158914182</section-data-set-id>
    <structure-id>138</structure-id>
    <sum-pixel-intensity>157402359808.0</sum-pixel-intensity>
    <sum-pixels>1383929048.0</sum-pixels>
    <sum-projection-pixel-intensity>58357089.875</sum-projection-pixel-intensity>
    <sum-projection-pixels>178772.072021484</sum-projection-pixels>
    <volume>1.6953130838</volume>
  </projection-structure-unionize>
  <projection-structure-unionize>
    <hemisphere-id>3</hemisphere-id>
    <id>628602649</id>
    <is-injection>false</is-injection>
    <max-voxel-density>0.306365668773651</max-voxel-density>
    <max-voxel-x>2110</max-voxel-x>
    <max-voxel-y>3010</max-voxel-y>
    <max-voxel-z>5980</max-voxel-z>
    <normalized-projection-volume>0.000343168957611604</normalized-projection-volume>
    <projection-density>0.000398780389794966</projection-density>
    <projection-energy>0.133221246953911</projection-energy>
    <projection-intensity>334.071710553287</projection-intensity>
    <projection-volume>0.00018502544541626</projection-volume>
    <section-data-set-id>158914182</section-data-set-id>
    <structure-id>484</structure-id>
    <sum-pixel-intensity>49185122304.0</sum-pixel-intensity>
    <sum-pixels>378757792.0</sum-pixels>
    <sum-projection-pixel-intensity>50458585.34375</sum-projection-pixel-intensity>
    <sum-projection-pixels>151041.179931641</sum-projection-pixels>
    <volume>0.4639782952</volume>
  </projection-structure-unionize>
  <projection-structure-unionize>
    <hemisphere-id>2</hemisphere-id>
    <id>628596468</id>
    <is-injection>false</is-injection>
    <max-voxel-density>0.515495300292969</max-voxel-density>
    <max-voxel-x>8180</max-voxel-x>
    <max-voxel-y>2960</max-voxel-y>
    <max-voxel-z>5700</max-voxel-z>
    <normalized-projection-volume>0.00209309631620276</normalized-projection-volume>
    <projection-density>0.0390243604779243</projection-density>
    <projection-energy>8.23248863220215</projection-energy>
    <projection-intensity>210.957702636719</projection-intensity>
    <projection-volume>0.0011285288765625</projection-volume>
    <section-data-set-id>158914182</section-data-set-id>
    <structure-id>158</structure-id>
    <sum-pixel-intensity>1174816128.0</sum-pixel-intensity>
    <sum-pixels>23607000.0</sum-pixels>
    <sum-projection-pixel-intensity>194344368.0</sum-projection-pixel-intensity>
    <sum-projection-pixels>921248.0625</sum-projection-pixels>
    <volume>0.028918575</volume>
  </projection-structure-unionize>
  <projection-structure-unionize>
    <hemisphere-id>1</hemisphere-id>
    <id>628599373</id>
    <is-injection>false</is-injection>
    <max-voxel-density>0.0381044819951057</max-voxel-density>
    <max-voxel-x>6250</max-voxel-x>
    <max-voxel-y>5460</max-voxel-y>
    <max-voxel-z>4510</max-voxel-z>
    <normalized-projection-volume>4.31178427623542e-07</normalized-projection-volume>
    <projection-density>1.55791451561527e-06</projection-density>
    <projection-energy>0.000662256730720401</projection-energy>
    <projection-intensity>425.091827392578</projection-intensity>
    <projection-volume>2.32477264785767e-07</projection-volume>
    <section-data-set-id>158914182</section-data-set-id>
    <structure-id>802</structure-id>
    <sum-pixel-intensity>7141803008.0</sum-pixel-intensity>
    <sum-pixels>121815000.0</sum-pixels>
    <sum-projection-pixel-intensity>80672.8046875</sum-projection-pixel-intensity>
    <sum-projection-pixels>189.777359008789</sum-projection-pixels>
    <volume>0.149223375</volume>
  </projection-structure-unionize>
  <projection-structure-unionize>
    <hemisphere-id>3</hemisphere-id>
    <id>628604423</id>
    <is-injection>false</is-injection>
    <max-voxel-density>0.367857664823532</max-voxel-density>
    <max-voxel-x>6230</max-voxel-x>
    <max-voxel-y>4540</max-voxel-y>
    <max-voxel-z>7310</max-voxel-z>
    <normalized-projection-volume>0.000412141814876054</normalized-projection-volume>
    <projection-density>0.00182180936062499</projection-density>
    <projection-energy>0.731870977728366</projection-energy>
    <projection-intensity>401.727531731031</projection-intensity>
    <projection-volume>0.000222213347625732</projection-volume>
    <section-data-set-id>158914182</section-data-set-id>
    <structure-id>1092</structure-id>
    <sum-pixel-intensity>12444332544.0</sum-pixel-intensity>
    <sum-pixels>99570600.0</sum-pixels>
    <sum-projection-pixel-intensity>72872832.375</sum-projection-pixel-intensity>
    <sum-projection-pixels>181398.651123047</sum-projection-pixels>
    <volume>0.121973985</volume>
  </projection-structure-unionize>
  <projection-structure-unionize>
    <hemisphere-id>1</hemisphere-id>
    <id>628601252</id>
    <is-injection>false</is-injection>
    <max-voxel-density>0.432032138109207</max-voxel-density>
    <max-voxel-x>8070</max-voxel-x>
    <max-voxel-y>5410</max-voxel-y>
    <max-voxel-z>5130</max-voxel-z>
    <normalized-projection-volume>0.00267201432053657</normalized-projection-volume>
    <projection-density>0.0529638193547726</projection-density>
    <projection-energy>19.8404579162598</projection-energy>
    <projection-intensity>374.60400390625</projection-intensity>
    <projection-volume>0.001440662475</projection-volume>
    <section-data-set-id>158914182</section-data-set-id>
    <structure-id>54</structure-id>
    <sum-pixel-intensity>3891560704.0</sum-pixel-intensity>
    <sum-pixels>22204800.0</sum-pixels>
    <sum-projection-pixel-intensity>440553408.0</sum-projection-pixel-intensity>
    <sum-projection-pixels>1176051.0</sum-projection-pixels>
    <volume>0.02720088</volume>
  </projection-structure-unionize>
  <projection-structure-unionize>
    <hemisphere-id>1</hemisphere-id>
    <id>628599235</id>
    <is-injection>false</is-injection>
    <max-voxel-density>0.0</max-voxel-density>
    <max-voxel-x>0</max-voxel-x>
    <max-voxel-y>0</max-voxel-y>
    <max-voxel-z>0</max-voxel-z>
    <normalized-projection-volume>0.0</normalized-projection-volume>
    <projection-density>0.0</projection-density>
    <projection-energy>0.0</projection-energy>
    <projection-intensity>0.0</projection-intensity>
    <projection-volume>0.0</projection-volume>
    <section-data-set-id>158914182</section-data-set-id>
    <structure-id>893</structure-id>
    <sum-pixel-intensity>11664484352.0</sum-pixel-intensity>
    <sum-pixels>93616200.0</sum-pixels>
    <sum-projection-pixel-intensity>0.0</sum-projection-pixel-intensity>
    <sum-projection-pixels>0.0</sum-projection-pixels>
    <volume>0.114679845</volume>
  </projection-structure-unionize>
  <projection-structure-unionize>
    <hemisphere-id>3</hemisphere-id>
    <id>628602453</id>
    <is-injection>false</is-injection>
    <max-voxel-density>0.214035168290138</max-voxel-density>
    <max-voxel-x>5520</max-voxel-x>
    <max-voxel-y>2590</max-voxel-y>
    <max-voxel-z>1340</max-voxel-z>
    <normalized-projection-volume>0.000308500733898657</normalized-projection-volume>
    <projection-density>4.99719679454059e-05</projection-density>
    <projection-energy>0.0115175581644603</projection-energy>
    <projection-intensity>230.48038006114</projection-intensity>
    <projection-volume>0.000166333476367187</projection-volume>
    <section-data-set-id>158914182</section-data-set-id>
    <structure-id>353</structure-id>
    <sum-pixel-intensity>595816486144.0</sum-pixel-intensity>
    <sum-pixels>2717171952.0</sum-pixels>
    <sum-projection-pixel-intensity>31295186.0</sum-projection-pixel-intensity>
    <sum-projection-pixels>135782.4296875</sum-projection-pixels>
    <volume>3.3285356412</volume>
  </projection-structure-unionize>
  <projection-structure-unionize>
    <hemisphere-id>2</hemisphere-id>
    <id>628598019</id>
    <is-injection>false</is-injection>
    <max-voxel-density>0.160975947976112</max-voxel-density>
    <max-voxel-x>12060</max-voxel-x>
    <max-voxel-y>1420</max-voxel-y>
    <max-voxel-z>7300</max-voxel-z>
    <normalized-projection-volume>0.000107097318086884</normalized-projection-volume>
    <projection-density>1.83899192052195e-05</projection-density>
    <projection-energy>0.005438098218292</projection-energy>
    <projection-intensity>295.710815429688</projection-intensity>
    <projection-volume>5.77433609375e-05</projection-volume>
    <section-data-set-id>158914182</section-data-set-id>
    <structure-id>1007</structure-id>
    <sum-pixel-intensity>536953716736.0</sum-pixel-intensity>
    <sum-pixels>2563221504.0</sum-pixels>
    <sum-projection-pixel-intensity>13939050.0</sum-projection-pixel-intensity>
    <sum-projection-pixels>47137.4375</sum-projection-pixels>
    <volume>3.1399463424</volume>
  </projection-structure-unionize>
  <projection-structure-unionize>
    <hemisphere-id>1</hemisphere-id>
    <id>628598984</id>
    <is-injection>false</is-injection>
    <max-voxel-density>0.089679554104805</max-voxel-density>
    <max-voxel-x>8380</max-voxel-x>
    <max-voxel-y>4130</max-voxel-y>
    <max-voxel-z>3590</max-voxel-z>
    <normalized-projection-volume>3.58540208722586e-06</normalized-projection-volume>
    <projection-density>1.40098827614565e-05</projection-density>
    <projection-energy>0.004694321192801</projection-energy>
    <projection-intensity>335.072113037109</projection-intensity>
    <projection-volume>1.93313119812012e-06</projection-volume>
    <section-data-set-id>158914182</section-data-set-id>
    <structure-id>1088</structure-id>
    <sum-pixel-intensity>13315843072.0</sum-pixel-intensity>
    <sum-pixels>112639504.0</sum-pixels>
    <sum-projection-pixel-intensity>528766.0</sum-projection-pixel-intensity>
    <sum-projection-pixels>1578.06628417969</sum-projection-pixels>
    <volume>0.1379833924</volume>
  </projection-structure-unionize>
  <projection-structure-unionize>
    <hemisphere-id>2</hemisphere-id>
    <id>628596677</id>
    <is-injection>false</is-injection>
    <max-voxel-density>0.542013466358185</max-voxel-density>
    <max-voxel-x>8200</max-voxel-x>
    <max-voxel-y>1100</max-voxel-y>
    <max-voxel-z>7380</max-voxel-z>
    <normalized-projection-volume>0.001738376663063</normalized-projection-volume>
    <projection-density>0.0111879222095013</projection-density>
    <projection-energy>4.11813497543335</projection-energy>
    <projection-intensity>368.087554931641</projection-intensity>
    <projection-volume>0.000937275675</projection-volume>
    <section-data-set-id>158914182</section-data-set-id>
    <structure-id>257</structure-id>
    <sum-pixel-intensity>12403695616.0</sum-pixel-intensity>
    <sum-pixels>68388304.0</sum-pixels>
    <sum-projection-pixel-intensity>281632256.0</sum-projection-pixel-intensity>
    <sum-projection-pixels>765123.0</sum-projection-pixels>
    <volume>0.0837756724</volume>
  </projection-structure-unionize>
  <projection-structure-unionize>
    <hemisphere-id>3</hemisphere-id>
    <id>628601857</id>
    <is-injection>false</is-injection>
    <max-voxel-density>0.623499691486359</max-voxel-density>
    <max-voxel-x>6770</max-voxel-x>
    <max-voxel-y>4150</max-voxel-y>
    <max-voxel-z>5770</max-voxel-z>
    <normalized-projection-volume>0.0427708097285024</normalized-projection-volume>
    <projection-density>0.11856845447504</projection-density>
    <projection-energy>61.2388877546064</projection-energy>
    <projection-intensity>516.485502199894</projection-intensity>
    <projection-volume>0.02306061765</projection-volume>
    <section-data-set-id>158914182</section-data-set-id>
    <structure-id>59</structure-id>
    <sum-pixel-intensity>35758161920.0</sum-pixel-intensity>
    <sum-pixels>158768992.0</sum-pixels>
    <sum-projection-pixel-intensity>9722836480.0</sum-projection-pixel-intensity>
    <sum-projection-pixels>18824994.0</sum-projection-pixels>
    <volume>0.1944920152</volume>
  </projection-structure-unionize>
  <projection-structure-unionize>
    <hemisphere-id>3</hemisphere-id>
    <id>628604360</id>
    <is-injection>false</is-injection>
    <max-voxel-density>0.558149933815002</max-voxel-density>
    <max-voxel-x>9020</max-voxel-x>
    <max-voxel-y>4270</max-voxel-y>
    <max-voxel-z>5720</max-voxel-z>
    <normalized-projection-volume>0.00133191325974542</normalized-projection-volume>
    <projection-density>0.0939912818662819</projection-density>
    <projection-energy>24.7946089466089</projection-energy>
    <projection-intensity>263.796901736944</projection-intensity>
    <projection-volume>0.000718123940625</projection-volume>
    <section-data-set-id>158914182</section-data-set-id>
    <structure-id>1060</structure-id>
    <sum-pixel-intensity>571653952.0</sum-pixel-intensity>
    <sum-pixels>6237000.0</sum-pixels>
    <sum-projection-pixel-intensity>154643976.0</sum-projection-pixel-intensity>
    <sum-projection-pixels>586223.625</sum-projection-pixels>
    <volume>0.007640325</volume>
  </projection-structure-unionize>
  <projection-structure-unionize>
    <hemisphere-id>1</hemisphere-id>
    <id>628599378</id>
    <is-injection>false</is-injection>
    <max-voxel-density>0.405181616544724</max-voxel-density>
    <max-voxel-x>10280</max-voxel-x>
    <max-voxel-y>6260</max-voxel-y>
    <max-voxel-z>4110</max-voxel-z>
    <normalized-projection-volume>0.000100980341288898</normalized-projection-volume>
    <projection-density>0.000913984200451523</projection-density>
    <projection-energy>0.121854782104492</projection-energy>
    <projection-intensity>133.322631835938</projection-intensity>
    <projection-volume>5.44452876953125e-05</projection-volume>
    <section-data-set-id>158914182</section-data-set-id>
    <structure-id>798</structure-id>
    <sum-pixel-intensity>907365216.0</sum-pixel-intensity>
    <sum-pixels>48627900.0</sum-pixels>
    <sum-projection-pixel-intensity>5925542.0</sum-projection-pixel-intensity>
    <sum-projection-pixels>44445.1328125</sum-projection-pixels>
    <volume>0.0595691775</volume>
  </projection-structure-unionize>
  <projection-structure-unionize>
    <hemisphere-id>3</hemisphere-id>
    <id>628602181</id>
    <is-injection>false</is-injection>
    <max-voxel-density>0.459146708250046</max-voxel-density>
    <max-voxel-x>9640</max-voxel-x>
    <max-voxel-y>3980</max-voxel-y>
    <max-voxel-z>6080</max-voxel-z>
    <normalized-projection-volume>0.00207602994827385</normalized-projection-volume>
    <projection-density>0.0628023513856241</projection-density>
    <projection-energy>22.5921805710201</projection-energy>
    <projection-intensity>359.734628920146</projection-intensity>
    <projection-volume>0.00111932725078125</projection-volume>
    <section-data-set-id>158914182</section-data-set-id>
    <structure-id>606826663</structure-id>
    <sum-pixel-intensity>1878551040.0</sum-pixel-intensity>
    <sum-pixels>14549400.0</sum-pixels>
    <sum-projection-pixel-intensity>328702672.0</sum-projection-pixel-intensity>
    <sum-projection-pixels>913736.53125</sum-projection-pixels>
    <volume>0.017823015</volume>
  </projection-structure-unionize>
  <projection-structure-unionize>
    <hemisphere-id>3</hemisphere-id>
    <id>628602397</id>
    <is-injection>false</is-injection>
    <max-voxel-density>0.193852677941322</max-voxel-density>
    <max-voxel-x>7760</max-voxel-x>
    <max-voxel-y>4560</max-voxel-y>
    <max-voxel-z>8190</max-voxel-z>
    <normalized-projection-volume>0.000112181276809172</normalized-projection-volume>
    <projection-density>0.00204248668979926</projection-density>
    <projection-energy>0.778249024308565</projection-energy>
    <projection-intensity>381.030157109643</projection-intensity>
    <projection-volume>6.04844647180289e-05</projection-volume>
    <section-data-set-id>158914182</section-data-set-id>
    <structure-id>321</structure-id>
    <sum-pixel-intensity>5163550208.0</sum-pixel-intensity>
    <sum-pixels>24174000.0</sum-pixels>
    <sum-projection-pixel-intensity>18813391.9136353</sum-projection-pixel-intensity>
    <sum-projection-pixels>49375.0732392073</sum-projection-pixels>
    <volume>0.02961315</volume>
  </projection-structure-unionize>
  <projection-structure-unionize>
    <hemisphere-id>2</hemisphere-id>
    <id>628598825</id>
    <is-injection>false</is-injection>
    <max-voxel-density>0.440848410129547</max-voxel-density>
    <max-voxel-x>8970</max-voxel-x>
    <max-voxel-y>5490</max-voxel-y>
    <max-voxel-z>5920</max-voxel-z>
    <normalized-projection-volume>0.000379125576718166</normalized-projection-volume>
    <projection-density>0.0116141177713871</projection-density>
    <projection-energy>5.00553369522095</projection-energy>
    <projection-intensity>430.986968994141</projection-intensity>
    <projection-volume>0.000204412075</projection-volume>
    <section-data-set-id>158914182</section-data-set-id>
    <structure-id>607344850</structure-id>
    <sum-pixel-intensity>3237031936.0</sum-pixel-intensity>
    <sum-pixels>14367600.0</sum-pixels>
    <sum-projection-pixel-intensity>71917504.0</sum-projection-pixel-intensity>
    <sum-projection-pixels>166867.0</sum-projection-pixels>
    <volume>0.01760031</volume>
  </projection-structure-unionize>
  <projection-structure-unionize>
    <hemisphere-id>2</hemisphere-id>
    <id>628597876</id>
    <is-injection>false</is-injection>
    <max-voxel-density>0.30570062994957</max-voxel-density>
    <max-voxel-x>4880</max-voxel-x>
    <max-voxel-y>1890</max-voxel-y>
    <max-voxel-z>5820</max-voxel-z>
    <normalized-projection-volume>0.0010605838610317</normalized-projection-volume>
    <projection-density>0.00171218975447118</projection-density>
    <projection-energy>0.642546713352203</projection-energy>
    <projection-intensity>375.277740478516</projection-intensity>
    <projection-volume>0.00057183202890625</projection-volume>
    <section-data-set-id>158914182</section-data-set-id>
    <structure-id>935</structure-id>
    <sum-pixel-intensity>43074027520.0</sum-pixel-intensity>
    <sum-pixels>272634304.0</sum-pixels>
    <sum-projection-pixel-intensity>175180272.0</sum-projection-pixel-intensity>
    <sum-projection-pixels>466801.65625</sum-projection-pixels>
    <volume>0.3339770224</volume>
  </projection-structure-unionize>
  <projection-structure-unionize>
    <hemisphere-id>3</hemisphere-id>
    <id>628604084</id>
    <is-injection>false</is-injection>
    <max-voxel-density>0.0</max-voxel-density>
    <max-voxel-x>0</max-voxel-x>
    <max-voxel-y>0</max-voxel-y>
    <max-voxel-z>0</max-voxel-z>
    <normalized-projection-volume>0.0</normalized-projection-volume>
    <projection-density>0.0</projection-density>
    <projection-energy>0.0</projection-energy>
    <projection-intensity>0.0</projection-intensity>
    <projection-volume>0.0</projection-volume>
    <section-data-set-id>158914182</section-data-set-id>
    <structure-id>905</structure-id>
    <sum-pixel-intensity>38855327744.0</sum-pixel-intensity>
    <sum-pixels>179382592.0</sum-pixels>
    <sum-projection-pixel-intensity>0.0</sum-projection-pixel-intensity>
    <sum-projection-pixels>0.0</sum-projection-pixels>
    <volume>0.2197436752</volume>
  </projection-structure-unionize>
  <projection-structure-unionize>
    <hemisphere-id>1</hemisphere-id>
    <id>628599191</id>
    <is-injection>false</is-injection>
    <max-voxel-density>0.0</max-voxel-density>
    <max-voxel-x>0</max-voxel-x>
    <max-voxel-y>0</max-voxel-y>
    <max-voxel-z>0</max-voxel-z>
    <normalized-projection-volume>0.0</normalized-projection-volume>
    <projection-density>0.0</projection-density>
    <projection-energy>0.0</projection-energy>
    <projection-intensity>0.0</projection-intensity>
    <projection-volume>0.0</projection-volume>
    <section-data-set-id>158914182</section-data-set-id>
    <structure-id>927</structure-id>
    <sum-pixel-intensity>666341504.0</sum-pixel-intensity>
    <sum-pixels>11122200.0</sum-pixels>
    <sum-projection-pixel-intensity>0.0</sum-projection-pixel-intensity>
    <sum-projection-pixels>0.0</sum-projection-pixels>
    <volume>0.013624695</volume>
  </projection-structure-unionize>
  <projection-structure-unionize>
    <hemisphere-id>3</hemisphere-id>
    <id>628602489</id>
    <is-injection>false</is-injection>
    <max-voxel-density>0.673090815544128</max-voxel-density>
    <max-voxel-x>6700</max-voxel-x>
    <max-voxel-y>3250</max-voxel-y>
    <max-voxel-z>9840</max-voxel-z>
    <normalized-projection-volume>0.00267552539320837</normalized-projection-volume>
    <projection-density>0.000145089473732113</projection-density>
    <projection-energy>0.0779952006438163</projection-energy>
    <projection-intensity>537.566224740902</projection-intensity>
    <projection-volume>0.00144255553021545</projection-volume>
    <section-data-set-id>158914182</section-data-set-id>
    <structure-id>378</structure-id>
    <sum-pixel-intensity>1720021320704.0</sum-pixel-intensity>
    <sum-pixels>8116345872.0</sum-pixels>
    <sum-projection-pixel-intensity>633036024.78125</sum-projection-pixel-intensity>
    <sum-projection-pixels>1177596.35119629</sum-projection-pixels>
    <volume>9.9425236932</volume>
  </projection-structure-unionize>
  <projection-structure-unionize>
    <hemisphere-id>3</hemisphere-id>
    <id>628603938</id>
    <is-injection>false</is-injection>
    <max-voxel-density>0.556328356266022</max-voxel-density>
    <max-voxel-x>10000</max-voxel-x>
    <max-voxel-y>7170</max-voxel-y>
    <max-voxel-z>4540</max-voxel-z>
    <normalized-projection-volume>0.00468275862559018</normalized-projection-volume>
    <projection-density>0.0076477035953421</projection-density>
    <projection-energy>1.70293784201166</projection-energy>
    <projection-intensity>222.673096672948</projection-intensity>
    <projection-volume>0.0025247898484375</projection-volume>
    <section-data-set-id>158914182</section-data-set-id>
    <structure-id>841</structure-id>
    <sum-pixel-intensity>4133866880.0</sum-pixel-intensity>
    <sum-pixels>269499584.0</sum-pixels>
    <sum-projection-pixel-intensity>458941040.0</sum-projection-pixel-intensity>
    <sum-projection-pixels>2061052.9375</sum-projection-pixels>
    <volume>0.3301369904</volume>
  </projection-structure-unionize>
  <projection-structure-unionize>
    <hemisphere-id>1</hemisphere-id>
    <id>628596738</id>
    <is-injection>false</is-injection>
    <max-voxel-density>0.0</max-voxel-density>
    <max-voxel-x>0</max-voxel-x>
    <max-voxel-y>0</max-voxel-y>
    <max-voxel-z>0</max-voxel-z>
    <normalized-projection-volume>0.0</normalized-projection-volume>
    <projection-density>0.0</projection-density>
    <projection-energy>0.0</projection-energy>
    <projection-intensity>0.0</projection-intensity>
    <projection-volume>0.0</projection-volume>
    <section-data-set-id>158914182</section-data-set-id>
    <structure-id>312782558</structure-id>
    <sum-pixel-intensity>18927050752.0</sum-pixel-intensity>
    <sum-pixels>69660000.0</sum-pixels>
    <sum-projection-pixel-intensity>0.0</sum-projection-pixel-intensity>
    <sum-projection-pixels>0.0</sum-projection-pixels>
    <volume>0.0853335</volume>
  </projection-structure-unionize>
  <projection-structure-unionize>
    <hemisphere-id>3</hemisphere-id>
    <id>628604522</id>
    <is-injection>false</is-injection>
    <max-voxel-density>0.0</max-voxel-density>
    <max-voxel-x>0</max-voxel-x>
    <max-voxel-y>0</max-voxel-y>
    <max-voxel-z>0</max-voxel-z>
    <normalized-projection-volume>0.0</normalized-projection-volume>
    <projection-density>0.0</projection-density>
    <projection-energy>0.0</projection-energy>
    <projection-intensity>0.0</projection-intensity>
    <projection-volume>0.0</projection-volume>
    <section-data-set-id>158914182</section-data-set-id>
    <structure-id>1128</structure-id>
    <sum-pixel-intensity>133472215040.0</sum-pixel-intensity>
    <sum-pixels>499734016.0</sum-pixels>
    <sum-projection-pixel-intensity>0.0</sum-projection-pixel-intensity>
    <sum-projection-pixels>0.0</sum-projection-pixels>
    <volume>0.6121741696</volume>
  </projection-structure-unionize>
  <projection-structure-unionize>
    <hemisphere-id>3</hemisphere-id>
    <id>628602506</id>
    <is-injection>false</is-injection>
    <max-voxel-density>0.182854562997818</max-voxel-density>
    <max-voxel-x>9560</max-voxel-x>
    <max-voxel-y>2560</max-voxel-y>
    <max-voxel-z>9160</max-voxel-z>
    <normalized-projection-volume>2.26304575393763e-06</normalized-projection-volume>
    <projection-density>0.000125735187865191</projection-density>
    <projection-energy>0.0441811875142013</projection-energy>
    <projection-intensity>351.382840908234</projection-intensity>
    <projection-volume>1.22016003875732e-06</projection-volume>
    <section-data-set-id>158914182</section-data-set-id>
    <structure-id>393</structure-id>
    <sum-pixel-intensity>1055380096.0</sum-pixel-intensity>
    <sum-pixels>7921800.0</sum-pixels>
    <sum-projection-pixel-intensity>349994.53125</sum-projection-pixel-intensity>
    <sum-projection-pixels>996.049011230469</sum-projection-pixels>
    <volume>0.009704205</volume>
  </projection-structure-unionize>
  <projection-structure-unionize>
    <hemisphere-id>3</hemisphere-id>
    <id>628601880</id>
    <is-injection>false</is-injection>
    <max-voxel-density>0.69036066532135</max-voxel-density>
    <max-voxel-x>8270</max-voxel-x>
    <max-voxel-y>4030</max-voxel-y>
    <max-voxel-z>6080</max-voxel-z>
    <normalized-projection-volume>0.00941815433220069</normalized-projection-volume>
    <projection-density>0.0577696581571789</projection-density>
    <projection-energy>29.9012529266172</projection-energy>
    <projection-intensity>517.594423793582</projection-intensity>
    <projection-volume>0.005077959884375</projection-volume>
    <section-data-set-id>158914182</section-data-set-id>
    <structure-id>67</structure-id>
    <sum-pixel-intensity>9860177920.0</sum-pixel-intensity>
    <sum-pixels>71755200.0</sum-pixels>
    <sum-projection-pixel-intensity>2145570384.0</sum-projection-pixel-intensity>
    <sum-projection-pixels>4145273.375</sum-projection-pixels>
    <volume>0.08790012</volume>
  </projection-structure-unionize>
  <projection-structure-unionize>
    <hemisphere-id>1</hemisphere-id>
    <id>628599086</id>
    <is-injection>false</is-injection>
    <max-voxel-density>0.23455148935318</max-voxel-density>
    <max-voxel-x>7770</max-voxel-x>
    <max-voxel-y>6530</max-voxel-y>
    <max-voxel-z>4900</max-voxel-z>
    <normalized-projection-volume>7.25850967852911e-05</normalized-projection-volume>
    <projection-density>0.000364031264325604</projection-density>
    <projection-energy>0.105410896241665</projection-energy>
    <projection-intensity>289.565490722656</projection-intensity>
    <projection-volume>3.91355032714844e-05</projection-volume>
    <section-data-set-id>158914182</section-data-set-id>
    <structure-id>1004</structure-id>
    <sum-pixel-intensity>8443608576.0</sum-pixel-intensity>
    <sum-pixels>87759904.0</sum-pixels>
    <sum-projection-pixel-intensity>9250850.0</sum-projection-pixel-intensity>
    <sum-projection-pixels>31947.349609375</sum-projection-pixels>
    <volume>0.1075058824</volume>
  </projection-structure-unionize>
  <projection-structure-unionize>
    <hemisphere-id>1</hemisphere-id>
    <id>628600688</id>
    <is-injection>false</is-injection>
    <max-voxel-density>0.0544477924704552</max-voxel-density>
    <max-voxel-x>8730</max-voxel-x>
    <max-voxel-y>1050</max-voxel-y>
    <max-voxel-z>4320</max-voxel-z>
    <normalized-projection-volume>1.32334756966233e-06</normalized-projection-volume>
    <projection-density>3.76678071916103e-05</projection-density>
    <projection-energy>0.00815273728221655</projection-energy>
    <projection-intensity>216.437789916992</projection-intensity>
    <projection-volume>7.13505601501465e-07</projection-volume>
    <section-data-set-id>158914182</section-data-set-id>
    <structure-id>279</structure-id>
    <sum-pixel-intensity>1353590144.0</sum-pixel-intensity>
    <sum-pixels>15462900.0</sum-pixels>
    <sum-projection-pixel-intensity>126064.9609375</sum-projection-pixel-intensity>
    <sum-projection-pixels>582.453552246094</sum-projection-pixels>
    <volume>0.0189420525</volume>
  </projection-structure-unionize>
  <projection-structure-unionize>
    <hemisphere-id>2</hemisphere-id>
    <id>628597677</id>
    <is-injection>false</is-injection>
    <max-voxel-density>0.513542413711548</max-voxel-density>
    <max-voxel-x>7350</max-voxel-x>
    <max-voxel-y>4360</max-voxel-y>
    <max-voxel-z>8050</max-voxel-z>
    <normalized-projection-volume>0.00562793318726009</normalized-projection-volume>
    <projection-density>0.00628610048443079</projection-density>
    <projection-energy>2.91079425811768</projection-energy>
    <projection-intensity>463.052459716797</projection-intensity>
    <projection-volume>0.00303439696875</projection-volume>
    <section-data-set-id>158914182</section-data-set-id>
    <structure-id>718</structure-id>
    <sum-pixel-intensity>62022139904.0</sum-pixel-intensity>
    <sum-pixels>394053312.0</sum-pixels>
    <sum-projection-pixel-intensity>1147008128.0</sum-projection-pixel-intensity>
    <sum-projection-pixels>2477058.75</sum-projection-pixels>
    <volume>0.4827153072</volume>
  </projection-structure-unionize>
  <projection-structure-unionize>
    <hemisphere-id>2</hemisphere-id>
    <id>628597254</id>
    <is-injection>false</is-injection>
    <max-voxel-density>0.261283665895462</max-voxel-density>
    <max-voxel-x>8180</max-voxel-x>
    <max-voxel-y>4410</max-voxel-y>
    <max-voxel-z>10470</max-voxel-z>
    <normalized-projection-volume>0.000118598757432171</normalized-projection-volume>
    <projection-density>0.000243619026150554</projection-density>
    <projection-energy>0.0739846602082253</projection-energy>
    <projection-intensity>303.689971923828</projection-intensity>
    <projection-volume>6.3944559765625e-05</projection-volume>
    <section-data-set-id>158914182</section-data-set-id>
    <structure-id>427</structure-id>
    <sum-pixel-intensity>28945618944.0</sum-pixel-intensity>
    <sum-pixels>214267504.0</sum-pixels>
    <sum-projection-pixel-intensity>15852508.0</sum-projection-pixel-intensity>
    <sum-projection-pixels>52199.640625</sum-projection-pixels>
    <volume>0.2624776924</volume>
  </projection-structure-unionize>
  <projection-structure-unionize>
    <hemisphere-id>3</hemisphere-id>
    <id>628601995</id>
    <is-injection>false</is-injection>
    <max-voxel-density>0.548714280128479</max-voxel-density>
    <max-voxel-x>9640</max-voxel-x>
    <max-voxel-y>3760</max-voxel-y>
    <max-voxel-z>5910</max-voxel-z>
    <normalized-projection-volume>0.00134262733679712</normalized-projection-volume>
    <projection-density>0.0904655829965402</projection-density>
    <projection-energy>52.0871902268761</projection-energy>
    <projection-intensity>575.76802692874</projection-intensity>
    <projection-volume>0.00072390061953125</projection-volume>
    <section-data-set-id>158914182</section-data-set-id>
    <structure-id>115</structure-id>
    <sum-pixel-intensity>1647529088.0</sum-pixel-intensity>
    <sum-pixels>6532200.0</sum-pixels>
    <sum-projection-pixel-intensity>340243944.0</sum-projection-pixel-intensity>
    <sum-projection-pixels>590939.28125</sum-projection-pixels>
    <volume>0.008001945</volume>
  </projection-structure-unionize>
  <projection-structure-unionize>
    <hemisphere-id>1</hemisphere-id>
    <id>628596711</id>
    <is-injection>false</is-injection>
    <max-voxel-density>0.0</max-voxel-density>
    <max-voxel-x>0</max-voxel-x>
    <max-voxel-y>0</max-voxel-y>
    <max-voxel-z>0</max-voxel-z>
    <normalized-projection-volume>0.0</normalized-projection-volume>
    <projection-density>0.0</projection-density>
    <projection-energy>0.0</projection-energy>
    <projection-intensity>0.0</projection-intensity>
    <projection-volume>0.0</projection-volume>
    <section-data-set-id>158914182</section-data-set-id>
    <structure-id>312782570</structure-id>
    <sum-pixel-intensity>2410035456.0</sum-pixel-intensity>
    <sum-pixels>17712000.0</sum-pixels>
    <sum-projection-pixel-intensity>0.0</sum-projection-pixel-intensity>
    <sum-projection-pixels>0.0</sum-projection-pixels>
    <volume>0.0216972</volume>
  </projection-structure-unionize>
  <projection-structure-unionize>
    <hemisphere-id>1</hemisphere-id>
    <id>628600417</id>
    <is-injection>false</is-injection>
    <max-voxel-density>0.423307925462723</max-voxel-density>
    <max-voxel-x>7660</max-voxel-x>
    <max-voxel-y>4400</max-voxel-y>
    <max-voxel-z>4830</max-voxel-z>
    <normalized-projection-volume>0.00169117738386795</normalized-projection-volume>
    <projection-density>0.00806913738639123</projection-density>
    <projection-energy>2.9667323169251</projection-energy>
    <projection-intensity>367.664122552748</projection-intensity>
    <projection-volume>0.000911827371875</projection-volume>
    <section-data-set-id>158914182</section-data-set-id>
    <structure-id>406</structure-id>
    <sum-pixel-intensity>12703964160.0</sum-pixel-intensity>
    <sum-pixels>92246400.0</sum-pixels>
    <sum-projection-pixel-intensity>273670376.0</sum-projection-pixel-intensity>
    <sum-projection-pixels>744348.875</sum-projection-pixels>
    <volume>0.11300184</volume>
  </projection-structure-unionize>
  <projection-structure-unionize>
    <hemisphere-id>3</hemisphere-id>
    <id>628602210</id>
    <is-injection>false</is-injection>
    <max-voxel-density>0.682044148445129</max-voxel-density>
    <max-voxel-x>7090</max-voxel-x>
    <max-voxel-y>5250</max-voxel-y>
    <max-voxel-z>5820</max-voxel-z>
    <normalized-projection-volume>0.00727017745477086</normalized-projection-volume>
    <projection-density>0.00838631455847284</projection-density>
    <projection-energy>4.24591968302472</projection-energy>
    <projection-intensity>506.291488760697</projection-intensity>
    <projection-volume>0.003919841209375</projection-volume>
    <section-data-set-id>158914182</section-data-set-id>
    <structure-id>181</structure-id>
    <sum-pixel-intensity>76307197952.0</sum-pixel-intensity>
    <sum-pixels>381558592.0</sum-pixels>
    <sum-projection-pixel-intensity>1620067136.0</sum-projection-pixel-intensity>
    <sum-projection-pixels>3199870.375</sum-projection-pixels>
    <volume>0.4674092752</volume>
  </projection-structure-unionize>
  <projection-structure-unionize>
    <hemisphere-id>2</hemisphere-id>
    <id>628596947</id>
    <is-injection>true</is-injection>
    <max-voxel-density>1.0</max-voxel-density>
    <max-voxel-x>8460</max-voxel-x>
    <max-voxel-y>5540</max-voxel-y>
    <max-voxel-z>6880</max-voxel-z>
    <normalized-projection-volume>0.288512466805767</normalized-projection-volume>
    <projection-density>0.874838888645172</projection-density>
    <projection-energy>4706.6669921875</projection-energy>
    <projection-intensity>5380.0390625</projection-intensity>
    <projection-volume>0.1555564584</projection-volume>
    <section-data-set-id>158914182</section-data-set-id>
    <structure-id>381</structure-id>
    <sum-pixel-intensity>695622565888.0</sum-pixel-intensity>
    <sum-pixels>145152288.0</sum-pixels>
    <sum-projection-pixel-intensity>683183505408.0</sum-projection-pixel-intensity>
    <sum-projection-pixels>126984864.0</sum-projection-pixels>
    <volume>0.1778115528</volume>
  </projection-structure-unionize>
  <projection-structure-unionize>
    <hemisphere-id>3</hemisphere-id>
    <id>628602469</id>
    <is-injection>false</is-injection>
    <max-voxel-density>0.771733105182648</max-voxel-density>
    <max-voxel-x>7590</max-voxel-x>
    <max-voxel-y>5440</max-voxel-y>
    <max-voxel-z>6780</max-voxel-z>
    <normalized-projection-volume>0.0423946002926492</normalized-projection-volume>
    <projection-density>0.124516110171064</projection-density>
    <projection-energy>133.656802792922</projection-energy>
    <projection-intensity>1073.40971870467</projection-intensity>
    <projection-volume>0.0228577778625</projection-volume>
    <section-data-set-id>158914182</section-data-set-id>
    <structure-id>364</structure-id>
    <sum-pixel-intensity>56813054976.0</sum-pixel-intensity>
    <sum-pixels>149855392.0</sum-pixels>
    <sum-projection-pixel-intensity>20029192576.0</sum-projection-pixel-intensity>
    <sum-projection-pixels>18659410.5</sum-projection-pixels>
    <volume>0.1835728552</volume>
  </projection-structure-unionize>
  <projection-structure-unionize>
    <hemisphere-id>2</hemisphere-id>
    <id>628597602</id>
    <is-injection>false</is-injection>
    <max-voxel-density>0.597838401794434</max-voxel-density>
    <max-voxel-x>8360</max-voxel-x>
    <max-voxel-y>340</max-voxel-y>
    <max-voxel-z>7370</max-voxel-z>
    <normalized-projection-volume>0.0142814451431048</normalized-projection-volume>
    <projection-density>0.00103713555537581</projection-density>
    <projection-energy>0.339224934077061</projection-energy>
    <projection-intensity>327.078685441599</projection-intensity>
    <projection-volume>0.00770008676536978</projection-volume>
    <section-data-set-id>158914182</section-data-set-id>
    <structure-id>669</structure-id>
    <sum-pixel-intensity>1140894254442.21</sum-pixel-intensity>
    <sum-pixels>6060717022.0</sum-pixels>
    <sum-projection-pixel-intensity>2055946332.24767</sum-projection-pixel-intensity>
    <sum-projection-pixels>6285785.11458758</sum-projection-pixels>
    <volume>7.42437835195</volume>
  </projection-structure-unionize>
  <projection-structure-unionize>
    <hemisphere-id>1</hemisphere-id>
    <id>628599000</id>
    <is-injection>false</is-injection>
    <max-voxel-density>0.366541147232056</max-voxel-density>
    <max-voxel-x>6900</max-voxel-x>
    <max-voxel-y>5340</max-voxel-y>
    <max-voxel-z>5260</max-voxel-z>
    <normalized-projection-volume>0.00199021033380115</normalized-projection-volume>
    <projection-density>0.0128637040033937</projection-density>
    <projection-energy>5.85467958450317</projection-energy>
    <projection-intensity>455.131744384766</projection-intensity>
    <projection-volume>0.0010730561296875</projection-volume>
    <section-data-set-id>158914182</section-data-set-id>
    <structure-id>1077</structure-id>
    <sum-pixel-intensity>14931665920.0</sum-pixel-intensity>
    <sum-pixels>68095800.0</sum-pixels>
    <sum-projection-pixel-intensity>398679104.0</sum-projection-pixel-intensity>
    <sum-projection-pixels>875964.1875</sum-projection-pixels>
    <volume>0.083417355</volume>
  </projection-structure-unionize>
  <projection-structure-unionize>
    <hemisphere-id>3</hemisphere-id>
    <id>628602396</id>
    <is-injection>false</is-injection>
    <max-voxel-density>0.293245166540146</max-voxel-density>
    <max-voxel-x>3910</max-voxel-x>
    <max-voxel-y>1910</max-voxel-y>
    <max-voxel-z>8390</max-voxel-z>
    <normalized-projection-volume>0.000616753036338253</normalized-projection-volume>
    <projection-density>0.000226953585147509</projection-density>
    <projection-energy>0.06366762968723</projection-energy>
    <projection-intensity>280.53150006795</projection-intensity>
    <projection-volume>0.000332533006640625</projection-volume>
    <section-data-set-id>158914182</section-data-set-id>
    <structure-id>320</structure-id>
    <sum-pixel-intensity>188344606720.0</sum-pixel-intensity>
    <sum-pixels>1196083840.0</sum-pixels>
    <sum-projection-pixel-intensity>76151823.0</sum-projection-pixel-intensity>
    <sum-projection-pixels>271455.515625</sum-projection-pixels>
    <volume>1.465202704</volume>
  </projection-structure-unionize>
  <projection-structure-unionize>
    <hemisphere-id>2</hemisphere-id>
    <id>628597832</id>
    <is-injection>false</is-injection>
    <max-voxel-density>0.975117146968842</max-voxel-density>
    <max-voxel-x>8400</max-voxel-x>
    <max-voxel-y>1040</max-voxel-y>
    <max-voxel-z>6700</max-voxel-z>
    <normalized-projection-volume>0.144520663024301</normalized-projection-volume>
    <projection-density>0.0327192284056733</projection-density>
    <projection-energy>17.4692804665293</projection-energy>
    <projection-intensity>533.914805383987</projection-intensity>
    <projection-volume>0.077920800978125</projection-volume>
    <section-data-set-id>158914182</section-data-set-id>
    <structure-id>886</structure-id>
    <sum-pixel-intensity>422183744288.0</sum-pixel-intensity>
    <sum-pixels>1944080598.0</sum-pixels>
    <sum-projection-pixel-intensity>33961689216.0</sum-projection-pixel-intensity>
    <sum-projection-pixels>63608817.125</sum-projection-pixels>
    <volume>2.38149873255</volume>
  </projection-structure-unionize>
  <projection-structure-unionize>
    <hemisphere-id>2</hemisphere-id>
    <id>628597725</id>
    <is-injection>false</is-injection>
    <max-voxel-density>0.0</max-voxel-density>
    <max-voxel-x>0</max-voxel-x>
    <max-voxel-y>0</max-voxel-y>
    <max-voxel-z>0</max-voxel-z>
    <normalized-projection-volume>0.0</normalized-projection-volume>
    <projection-density>0.0</projection-density>
    <projection-energy>0.0</projection-energy>
    <projection-intensity>0.0</projection-intensity>
    <projection-volume>0.0</projection-volume>
    <section-data-set-id>158914182</section-data-set-id>
    <structure-id>755</structure-id>
    <sum-pixel-intensity>30410328064.0</sum-pixel-intensity>
    <sum-pixels>174364192.0</sum-pixels>
    <sum-projection-pixel-intensity>0.0</sum-projection-pixel-intensity>
    <sum-projection-pixels>0.0</sum-projection-pixels>
    <volume>0.2135961352</volume>
  </projection-structure-unionize>
  <projection-structure-unionize>
    <hemisphere-id>3</hemisphere-id>
    <id>628603780</id>
    <is-injection>false</is-injection>
    <max-voxel-density>0.312569797039032</max-voxel-density>
    <max-voxel-x>12450</max-voxel-x>
    <max-voxel-y>5870</max-voxel-y>
    <max-voxel-z>5600</max-voxel-z>
    <normalized-projection-volume>0.000271069840113269</normalized-projection-volume>
    <projection-density>0.000469017859621419</projection-density>
    <projection-energy>0.209133201376321</projection-energy>
    <projection-intensity>445.896029513949</projection-intensity>
    <projection-volume>0.000146151966235352</projection-volume>
    <section-data-set-id>158914182</section-data-set-id>
    <structure-id>773</structure-id>
    <sum-pixel-intensity>55529586688.0</sum-pixel-intensity>
    <sum-pixels>254377792.0</sum-pixels>
    <sum-projection-pixel-intensity>53198842.0</sum-projection-pixel-intensity>
    <sum-projection-pixels>119307.727539062</sum-projection-pixels>
    <volume>0.3116127952</volume>
  </projection-structure-unionize>
  <projection-structure-unionize>
    <hemisphere-id>2</hemisphere-id>
    <id>628597558</id>
    <is-injection>false</is-injection>
    <max-voxel-density>0.243528217077255</max-voxel-density>
    <max-voxel-x>6050</max-voxel-x>
    <max-voxel-y>6810</max-voxel-y>
    <max-voxel-z>8210</max-voxel-z>
    <normalized-projection-volume>0.00018535761198477</normalized-projection-volume>
    <projection-density>0.000236222083913162</projection-density>
    <projection-energy>0.0812042728066444</projection-energy>
    <projection-intensity>343.762420654297</projection-intensity>
    <projection-volume>9.99387443359375e-05</projection-volume>
    <section-data-set-id>158914182</section-data-set-id>
    <structure-id>639</structure-id>
    <sum-pixel-intensity>43165532160.0</sum-pixel-intensity>
    <sum-pixels>345364192.0</sum-pixels>
    <sum-projection-pixel-intensity>28045048.0</sum-projection-pixel-intensity>
    <sum-projection-pixels>81582.6484375</sum-projection-pixels>
    <volume>0.4230711352</volume>
  </projection-structure-unionize>
  <projection-structure-unionize>
    <hemisphere-id>3</hemisphere-id>
    <id>628603777</id>
    <is-injection>false</is-injection>
    <max-voxel-density>0.313017100095749</max-voxel-density>
    <max-voxel-x>5030</max-voxel-x>
    <max-voxel-y>2130</max-voxel-y>
    <max-voxel-z>6020</max-voxel-z>
    <normalized-projection-volume>0.000280299219250157</normalized-projection-volume>
    <projection-density>0.000136727659483389</projection-density>
    <projection-energy>0.0667936704259318</projection-energy>
    <projection-intensity>488.516154509662</projection-intensity>
    <projection-volume>0.000151128144726562</projection-volume>
    <section-data-set-id>158914182</section-data-set-id>
    <structure-id>772</structure-id>
    <sum-pixel-intensity>188427485184.0</sum-pixel-intensity>
    <sum-pixels>902304000.0</sum-pixels>
    <sum-projection-pixel-intensity>60268196.0</sum-projection-pixel-intensity>
    <sum-projection-pixels>123369.9140625</sum-projection-pixels>
    <volume>1.1053224</volume>
  </projection-structure-unionize>
  <projection-structure-unionize>
    <hemisphere-id>1</hemisphere-id>
    <id>628600435</id>
    <is-injection>false</is-injection>
    <max-voxel-density>0.662200033664703</max-voxel-density>
    <max-voxel-x>13120</max-voxel-x>
    <max-voxel-y>6880</max-voxel-y>
    <max-voxel-z>4310</max-voxel-z>
    <normalized-projection-volume>0.0203409588239573</normalized-projection-volume>
    <projection-density>0.00977025255149791</projection-density>
    <projection-energy>3.04700642229884</projection-energy>
    <projection-intensity>311.865676576774</projection-intensity>
    <projection-volume>0.0109671777796875</projection-volume>
    <section-data-set-id>158914182</section-data-set-id>
    <structure-id>395</structure-id>
    <sum-pixel-intensity>103302610944.0</sum-pixel-intensity>
    <sum-pixels>916332320.0</sum-pixels>
    <sum-projection-pixel-intensity>2792070464.0</sum-projection-pixel-intensity>
    <sum-projection-pixels>8952798.1875</sum-projection-pixels>
    <volume>1.122507092</volume>
  </projection-structure-unionize>
  <projection-structure-unionize>
    <hemisphere-id>1</hemisphere-id>
    <id>628599425</id>
    <is-injection>false</is-injection>
    <max-voxel-density>0.484244108200073</max-voxel-density>
    <max-voxel-x>11460</max-voxel-x>
    <max-voxel-y>5160</max-voxel-y>
    <max-voxel-z>3860</max-voxel-z>
    <normalized-projection-volume>0.000278175978733576</normalized-projection-volume>
    <projection-density>0.00476895924657583</projection-density>
    <projection-energy>1.63647949695587</projection-energy>
    <projection-intensity>343.152313232422</projection-intensity>
    <projection-volume>0.000149983363085937</projection-volume>
    <section-data-set-id>158914182</section-data-set-id>
    <structure-id>765</structure-id>
    <sum-pixel-intensity>3682432000.0</sum-pixel-intensity>
    <sum-pixels>25673400.0</sum-pixels>
    <sum-projection-pixel-intensity>42013992.0</sum-projection-pixel-intensity>
    <sum-projection-pixels>122435.3984375</sum-projection-pixels>
    <volume>0.031449915</volume>
  </projection-structure-unionize>
  <projection-structure-unionize>
    <hemisphere-id>1</hemisphere-id>
    <id>628599025</id>
    <is-injection>false</is-injection>
    <max-voxel-density>0.102219343185425</max-voxel-density>
    <max-voxel-x>7710</max-voxel-x>
    <max-voxel-y>6010</max-voxel-y>
    <max-voxel-z>5470</max-voxel-z>
    <normalized-projection-volume>5.5833277501148e-06</normalized-projection-volume>
    <projection-density>4.02178993681446e-05</projection-density>
    <projection-energy>0.0157458484172821</projection-energy>
    <projection-intensity>391.513458251953</projection-intensity>
    <projection-volume>3.01034718017578e-06</projection-volume>
    <section-data-set-id>158914182</section-data-set-id>
    <structure-id>606826651</structure-id>
    <sum-pixel-intensity>9113303040.0</sum-pixel-intensity>
    <sum-pixels>61102800.0</sum-pixels>
    <sum-projection-pixel-intensity>962115.4375</sum-projection-pixel-intensity>
    <sum-projection-pixels>2457.42626953125</sum-projection-pixels>
    <volume>0.07485093</volume>
  </projection-structure-unionize>
  <projection-structure-unionize>
    <hemisphere-id>2</hemisphere-id>
    <id>628598487</id>
    <is-injection>false</is-injection>
    <max-voxel-density>0.298861175775528</max-voxel-density>
    <max-voxel-x>11790</max-voxel-x>
    <max-voxel-y>4910</max-voxel-y>
    <max-voxel-z>9140</max-voxel-z>
    <normalized-projection-volume>0.000637327531241832</normalized-projection-volume>
    <projection-density>2.0135949110905e-05</projection-density>
    <projection-energy>0.00629071972388182</projection-energy>
    <projection-intensity>312.412376949988</projection-intensity>
    <projection-volume>0.000343626099414062</projection-volume>
    <section-data-set-id>158914182</section-data-set-id>
    <structure-id>1073</structure-id>
    <sum-pixel-intensity>2650353016832.0</sum-pixel-intensity>
    <sum-pixels>13930860672.0</sum-pixels>
    <sum-projection-pixel-intensity>87635140.0</sum-projection-pixel-intensity>
    <sum-projection-pixels>280511.1015625</sum-projection-pixels>
    <volume>17.0653043232</volume>
  </projection-structure-unionize>
  <projection-structure-unionize>
    <hemisphere-id>3</hemisphere-id>
    <id>628604027</id>
    <is-injection>false</is-injection>
    <max-voxel-density>0.407251417636871</max-voxel-density>
    <max-voxel-x>10450</max-voxel-x>
    <max-voxel-y>3910</max-voxel-y>
    <max-voxel-z>5940</max-voxel-z>
    <normalized-projection-volume>0.00140322530061706</normalized-projection-volume>
    <projection-density>0.0066153244114755</projection-density>
    <projection-energy>2.49491892725625</projection-energy>
    <projection-intensity>377.142339826654</projection-intensity>
    <projection-volume>0.00075657305390625</projection-volume>
    <section-data-set-id>158914182</section-data-set-id>
    <structure-id>880</structure-id>
    <sum-pixel-intensity>14005213696.0</sum-pixel-intensity>
    <sum-pixels>93360600.0</sum-pixels>
    <sum-projection-pixel-intensity>232927128.0</sum-projection-pixel-intensity>
    <sum-projection-pixels>617610.65625</sum-projection-pixels>
    <volume>0.114366735</volume>
  </projection-structure-unionize>
  <projection-structure-unionize>
    <hemisphere-id>3</hemisphere-id>
    <id>628604322</id>
    <is-injection>false</is-injection>
    <max-voxel-density>0.0863614156842232</max-voxel-density>
    <max-voxel-x>5760</max-voxel-x>
    <max-voxel-y>670</max-voxel-y>
    <max-voxel-z>3780</max-voxel-z>
    <normalized-projection-volume>1.4793420211721e-05</normalized-projection-volume>
    <projection-density>2.41497292056414e-05</projection-density>
    <projection-energy>0.00582799203065956</projection-energy>
    <projection-intensity>241.327427774972</projection-intensity>
    <projection-volume>7.97612692871094e-06</projection-volume>
    <section-data-set-id>158914182</section-data-set-id>
    <structure-id>1030</structure-id>
    <sum-pixel-intensity>46619037696.0</sum-pixel-intensity>
    <sum-pixels>269614784.0</sum-pixels>
    <sum-projection-pixel-intensity>1571312.8125</sum-projection-pixel-intensity>
    <sum-projection-pixels>6511.1240234375</sum-projection-pixels>
    <volume>0.3302781104</volume>
  </projection-structure-unionize>
  <projection-structure-unionize>
    <hemisphere-id>3</hemisphere-id>
    <id>628602402</id>
    <is-injection>false</is-injection>
    <max-voxel-density>0.355548292398453</max-voxel-density>
    <max-voxel-x>8050</max-voxel-x>
    <max-voxel-y>3560</max-voxel-y>
    <max-voxel-z>7420</max-voxel-z>
    <normalized-projection-volume>0.000260890579738186</normalized-projection-volume>
    <projection-density>0.00070531626988631</projection-density>
    <projection-energy>0.231141499869781</projection-energy>
    <projection-intensity>327.71326813011</projection-intensity>
    <projection-volume>0.000140663642938232</projection-volume>
    <section-data-set-id>158914182</section-data-set-id>
    <structure-id>325</structure-id>
    <sum-pixel-intensity>16070389760.0</sum-pixel-intensity>
    <sum-pixels>162802800.0</sum-pixels>
    <sum-projection-pixel-intensity>37630483.375</sum-projection-pixel-intensity>
    <sum-projection-pixels>114827.463623047</sum-projection-pixels>
    <volume>0.19943343</volume>
  </projection-structure-unionize>
  <projection-structure-unionize>
    <hemisphere-id>2</hemisphere-id>
    <id>628600835</id>
    <is-injection>false</is-injection>
    <max-voxel-density>0.0</max-voxel-density>
    <max-voxel-x>0</max-voxel-x>
    <max-voxel-y>0</max-voxel-y>
    <max-voxel-z>0</max-voxel-z>
    <normalized-projection-volume>0.0</normalized-projection-volume>
    <projection-density>0.0</projection-density>
    <projection-energy>0.0</projection-energy>
    <projection-intensity>0.0</projection-intensity>
    <projection-volume>0.0</projection-volume>
    <section-data-set-id>158914182</section-data-set-id>
    <structure-id>312782616</structure-id>
    <sum-pixel-intensity>29751136256.0</sum-pixel-intensity>
    <sum-pixels>109932304.0</sum-pixels>
    <sum-projection-pixel-intensity>0.0</sum-projection-pixel-intensity>
    <sum-projection-pixels>0.0</sum-projection-pixels>
    <volume>0.1346670724</volume>
  </projection-structure-unionize>
  <projection-structure-unionize>
    <hemisphere-id>3</hemisphere-id>
    <id>628602230</id>
    <is-injection>false</is-injection>
    <max-voxel-density>0.652253270149231</max-voxel-density>
    <max-voxel-x>10270</max-voxel-x>
    <max-voxel-y>7080</max-voxel-y>
    <max-voxel-z>6160</max-voxel-z>
    <normalized-projection-volume>0.00260750990692422</normalized-projection-volume>
    <projection-density>0.00227413921158205</projection-density>
    <projection-energy>0.306013870209094</projection-energy>
    <projection-intensity>134.562505518829</projection-intensity>
    <projection-volume>0.00140588381103516</projection-volume>
    <section-data-set-id>158914182</section-data-set-id>
    <structure-id>190</structure-id>
    <sum-pixel-intensity>891346848.0</sum-pixel-intensity>
    <sum-pixels>504656992.0</sum-pixels>
    <sum-projection-pixel-intensity>154432039.25</sum-projection-pixel-intensity>
    <sum-projection-pixels>1147660.25390625</sum-projection-pixels>
    <volume>0.6182048152</volume>
  </projection-structure-unionize>
  <projection-structure-unionize>
    <hemisphere-id>2</hemisphere-id>
    <id>628597976</id>
    <is-injection>false</is-injection>
    <max-voxel-density>0.419028162956238</max-voxel-density>
    <max-voxel-x>7310</max-voxel-x>
    <max-voxel-y>4440</max-voxel-y>
    <max-voxel-z>10260</max-voxel-z>
    <normalized-projection-volume>0.000210383034445194</normalized-projection-volume>
    <projection-density>0.000388393527828157</projection-density>
    <projection-energy>0.158856719732285</projection-energy>
    <projection-intensity>409.009674072266</projection-intensity>
    <projection-volume>0.00011343163125</projection-volume>
    <section-data-set-id>158914182</section-data-set-id>
    <structure-id>988</structure-id>
    <sum-pixel-intensity>43932332032.0</sum-pixel-intensity>
    <sum-pixels>238410896.0</sum-pixels>
    <sum-projection-pixel-intensity>37873172.0</sum-projection-pixel-intensity>
    <sum-projection-pixels>92597.25</sum-projection-pixels>
    <volume>0.2920533476</volume>
  </projection-structure-unionize>
  <projection-structure-unionize>
    <hemisphere-id>1</hemisphere-id>
    <id>628599240</id>
    <is-injection>false</is-injection>
    <max-voxel-density>0.507757723331451</max-voxel-density>
    <max-voxel-x>8230</max-voxel-x>
    <max-voxel-y>1060</max-voxel-y>
    <max-voxel-z>4870</max-voxel-z>
    <normalized-projection-volume>0.000651088616766392</normalized-projection-volume>
    <projection-density>0.00014649025406956</projection-density>
    <projection-energy>0.0553066186371201</projection-energy>
    <projection-intensity>377.544697347977</projection-intensity>
    <projection-volume>0.000351045625341797</projection-volume>
    <section-data-set-id>158914182</section-data-set-id>
    <structure-id>886</structure-id>
    <sum-pixel-intensity>359708916224.0</sum-pixel-intensity>
    <sum-pixels>1956224728.0</sum-pixels>
    <sum-projection-pixel-intensity>108192175.0</sum-projection-pixel-intensity>
    <sum-projection-pixels>286567.857421875</sum-projection-pixels>
    <volume>2.3963752918</volume>
  </projection-structure-unionize>
  <projection-structure-unionize>
    <hemisphere-id>3</hemisphere-id>
    <id>628604317</id>
    <is-injection>false</is-injection>
    <max-voxel-density>0.309217810630798</max-voxel-density>
    <max-voxel-x>6360</max-voxel-x>
    <max-voxel-y>1910</max-voxel-y>
    <max-voxel-z>7690</max-voxel-z>
    <normalized-projection-volume>5.78938221783932e-05</normalized-projection-volume>
    <projection-density>0.000386549426782778</projection-density>
    <projection-energy>0.133408622018338</projection-energy>
    <projection-intensity>345.12694308898</projection-intensity>
    <projection-volume>3.12144499023437e-05</projection-volume>
    <section-data-set-id>158914182</section-data-set-id>
    <structure-id>1026</structure-id>
    <sum-pixel-intensity>5916635136.0</sum-pixel-intensity>
    <sum-pixels>65919600.0</sum-pixels>
    <sum-projection-pixel-intensity>8794243.0</sum-projection-pixel-intensity>
    <sum-projection-pixels>25481.18359375</sum-projection-pixels>
    <volume>0.08075151</volume>
  </projection-structure-unionize>
  <projection-structure-unionize>
    <hemisphere-id>1</hemisphere-id>
    <id>628599103</id>
    <is-injection>false</is-injection>
    <max-voxel-density>0.208620354533195</max-voxel-density>
    <max-voxel-x>7540</max-voxel-x>
    <max-voxel-y>1620</max-voxel-y>
    <max-voxel-z>5130</max-voxel-z>
    <normalized-projection-volume>0.000110253973832571</normalized-projection-volume>
    <projection-density>0.000144756253575906</projection-density>
    <projection-energy>0.0390121266245842</projection-energy>
    <projection-intensity>269.502197265625</projection-intensity>
    <projection-volume>5.9445326171875e-05</projection-volume>
    <section-data-set-id>158914182</section-data-set-id>
    <structure-id>986</structure-id>
    <sum-pixel-intensity>17905448960.0</sum-pixel-intensity>
    <sum-pixels>335231104.0</sum-pixels>
    <sum-projection-pixel-intensity>13078078.0</sum-projection-pixel-intensity>
    <sum-projection-pixels>48526.796875</sum-projection-pixels>
    <volume>0.4106581024</volume>
  </projection-structure-unionize>
  <projection-structure-unionize>
    <hemisphere-id>1</hemisphere-id>
    <id>628599237</id>
    <is-injection>false</is-injection>
    <max-voxel-density>0.0</max-voxel-density>
    <max-voxel-x>0</max-voxel-x>
    <max-voxel-y>0</max-voxel-y>
    <max-voxel-z>0</max-voxel-z>
    <normalized-projection-volume>0.0</normalized-projection-volume>
    <projection-density>0.0</projection-density>
    <projection-energy>0.0</projection-energy>
    <projection-intensity>0.0</projection-intensity>
    <projection-volume>0.0</projection-volume>
    <section-data-set-id>158914182</section-data-set-id>
    <structure-id>889</structure-id>
    <sum-pixel-intensity>66861232128.0</sum-pixel-intensity>
    <sum-pixels>362163584.0</sum-pixels>
    <sum-projection-pixel-intensity>0.0</sum-projection-pixel-intensity>
    <sum-projection-pixels>0.0</sum-projection-pixels>
    <volume>0.4436503904</volume>
  </projection-structure-unionize>
  <projection-structure-unionize>
    <hemisphere-id>3</hemisphere-id>
    <id>628604774</id>
    <is-injection>false</is-injection>
    <max-voxel-density>0.561981618404388</max-voxel-density>
    <max-voxel-x>10040</max-voxel-x>
    <max-voxel-y>5850</max-voxel-y>
    <max-voxel-z>4040</max-voxel-z>
    <normalized-projection-volume>0.00332558885384694</normalized-projection-volume>
    <projection-density>0.0230009019881453</projection-density>
    <projection-energy>11.0829996291477</projection-energy>
    <projection-intensity>481.85065241615</projection-intensity>
    <projection-volume>0.001793048425</projection-volume>
    <section-data-set-id>158914182</section-data-set-id>
    <structure-id>549009223</structure-id>
    <sum-pixel-intensity>10329252352.0</sum-pixel-intensity>
    <sum-pixels>63637200.0</sum-pixels>
    <sum-projection-pixel-intensity>705291064.0</sum-projection-pixel-intensity>
    <sum-projection-pixels>1463713.0</sum-projection-pixels>
    <volume>0.07795557</volume>
  </projection-structure-unionize>
  <projection-structure-unionize>
    <hemisphere-id>1</hemisphere-id>
    <id>628600391</id>
    <is-injection>false</is-injection>
    <max-voxel-density>0.0</max-voxel-density>
    <max-voxel-x>0</max-voxel-x>
    <max-voxel-y>0</max-voxel-y>
    <max-voxel-z>0</max-voxel-z>
    <normalized-projection-volume>0.0</normalized-projection-volume>
    <projection-density>0.0</projection-density>
    <projection-energy>0.0</projection-energy>
    <projection-intensity>0.0</projection-intensity>
    <projection-volume>0.0</projection-volume>
    <section-data-set-id>158914182</section-data-set-id>
    <structure-id>423</structure-id>
    <sum-pixel-intensity>51351699456.0</sum-pixel-intensity>
    <sum-pixels>214168496.0</sum-pixels>
    <sum-projection-pixel-intensity>0.0</sum-projection-pixel-intensity>
    <sum-projection-pixels>0.0</sum-projection-pixels>
    <volume>0.2623564076</volume>
  </projection-structure-unionize>
  <projection-structure-unionize>
    <hemisphere-id>3</hemisphere-id>
    <id>628603968</id>
    <is-injection>false</is-injection>
    <max-voxel-density>0.580861330032349</max-voxel-density>
    <max-voxel-x>10910</max-voxel-x>
    <max-voxel-y>6280</max-voxel-y>
    <max-voxel-z>4030</max-voxel-z>
    <normalized-projection-volume>0.0240952392711443</normalized-projection-volume>
    <projection-density>0.00528264803058913</projection-density>
    <projection-energy>1.85913731856117</projection-energy>
    <projection-intensity>351.932838946652</projection-intensity>
    <projection-volume>0.01299136265</projection-volume>
    <section-data-set-id>158914182</section-data-set-id>
    <structure-id>852</structure-id>
    <sum-pixel-intensity>263575887872.0</sum-pixel-intensity>
    <sum-pixels>2007552640.0</sum-pixels>
    <sum-projection-pixel-intensity>3732316032.0</sum-projection-pixel-intensity>
    <sum-projection-pixels>10605194.0</sum-projection-pixels>
    <volume>2.459251984</volume>
  </projection-structure-unionize>
  <projection-structure-unionize>
    <hemisphere-id>1</hemisphere-id>
    <id>628600536</id>
    <is-injection>false</is-injection>
    <max-voxel-density>0.975142121315002</max-voxel-density>
    <max-voxel-x>12230</max-voxel-x>
    <max-voxel-y>6910</max-voxel-y>
    <max-voxel-z>3860</max-voxel-z>
    <normalized-projection-volume>1.42684611240318</normalized-projection-volume>
    <projection-density>0.0116402572712817</projection-density>
    <projection-energy>4.95451099248101</projection-energy>
    <projection-intensity>425.635866717871</projection-intensity>
    <projection-volume>0.769308620818358</projection-volume>
    <section-data-set-id>158914182</section-data-set-id>
    <structure-id>343</structure-id>
    <sum-pixel-intensity>7513149847504.0</sum-pixel-intensity>
    <sum-pixels>53951302172.0</sum-pixels>
    <sum-projection-pixel-intensity>267302319669.838</sum-projection-pixel-intensity>
    <sum-projection-pixels>628007037.402741</sum-projection-pixels>
    <volume>66.0903451607</volume>
  </projection-structure-unionize>
  <projection-structure-unionize>
    <hemisphere-id>3</hemisphere-id>
    <id>628602349</id>
    <is-injection>false</is-injection>
    <max-voxel-density>0.0</max-voxel-density>
    <max-voxel-x>0</max-voxel-x>
    <max-voxel-y>0</max-voxel-y>
    <max-voxel-z>0</max-voxel-z>
    <normalized-projection-volume>0.0</normalized-projection-volume>
    <projection-density>0.0</projection-density>
    <projection-energy>0.0</projection-energy>
    <projection-intensity>0.0</projection-intensity>
    <projection-volume>0.0</projection-volume>
    <section-data-set-id>158914182</section-data-set-id>
    <structure-id>312782594</structure-id>
    <sum-pixel-intensity>13829498880.0</sum-pixel-intensity>
    <sum-pixels>71409600.0</sum-pixels>
    <sum-projection-pixel-intensity>0.0</sum-projection-pixel-intensity>
    <sum-projection-pixels>0.0</sum-projection-pixels>
    <volume>0.08747676</volume>
  </projection-structure-unionize>
  <projection-structure-unionize>
    <hemisphere-id>2</hemisphere-id>
    <id>628596308</id>
    <is-injection>false</is-injection>
    <max-voxel-density>0.308082163333893</max-voxel-density>
    <max-voxel-x>7680</max-voxel-x>
    <max-voxel-y>3880</max-voxel-y>
    <max-voxel-z>8140</max-voxel-z>
    <normalized-projection-volume>0.000126243420851736</normalized-projection-volume>
    <projection-density>0.00180468137841672</projection-density>
    <projection-energy>0.519099056720734</projection-energy>
    <projection-intensity>287.640258789062</projection-intensity>
    <projection-volume>6.80663115234375e-05</projection-volume>
    <section-data-set-id>158914182</section-data-set-id>
    <structure-id>27</structure-id>
    <sum-pixel-intensity>1805628800.0</sum-pixel-intensity>
    <sum-pixels>30789000.0</sum-pixels>
    <sum-projection-pixel-intensity>15982540.0</sum-projection-pixel-intensity>
    <sum-projection-pixels>55564.3359375</sum-projection-pixels>
    <volume>0.037716525</volume>
  </projection-structure-unionize>
  <projection-structure-unionize>
    <hemisphere-id>3</hemisphere-id>
    <id>628602928</id>
    <is-injection>false</is-injection>
    <max-voxel-density>0.564341723918915</max-voxel-density>
    <max-voxel-x>7560</max-voxel-x>
    <max-voxel-y>3900</max-voxel-y>
    <max-voxel-z>5890</max-voxel-z>
    <normalized-projection-volume>0.0215385573562084</normalized-projection-volume>
    <projection-density>0.0794193366240747</projection-density>
    <projection-energy>34.8115600861893</projection-energy>
    <projection-intensity>438.325999258431</projection-intensity>
    <projection-volume>0.011612883625</projection-volume>
    <section-data-set-id>158914182</section-data-set-id>
    <structure-id>609</structure-id>
    <sum-pixel-intensity>21054743552.0</sum-pixel-intensity>
    <sum-pixels>119365200.0</sum-pixels>
    <sum-projection-pixel-intensity>4155288832.0</sum-projection-pixel-intensity>
    <sum-projection-pixels>9479905.0</sum-projection-pixels>
    <volume>0.14622237</volume>
  </projection-structure-unionize>
  <projection-structure-unionize>
    <hemisphere-id>2</hemisphere-id>
    <id>628596683</id>
    <is-injection>false</is-injection>
    <max-voxel-density>0.164346620440483</max-voxel-density>
    <max-voxel-x>6330</max-voxel-x>
    <max-voxel-y>6910</max-voxel-y>
    <max-voxel-z>7770</max-voxel-z>
    <normalized-projection-volume>1.89498213219896e-05</normalized-projection-volume>
    <projection-density>0.000166225378052332</projection-density>
    <projection-energy>0.0438683666288853</projection-energy>
    <projection-intensity>263.908966064453</projection-intensity>
    <projection-volume>1.02171220703125e-05</projection-volume>
    <section-data-set-id>158914182</section-data-set-id>
    <structure-id>260</structure-id>
    <sum-pixel-intensity>6275790336.0</sum-pixel-intensity>
    <sum-pixels>50175900.0</sum-pixels>
    <sum-projection-pixel-intensity>2201134.75</sum-projection-pixel-intensity>
    <sum-projection-pixels>8340.5078125</sum-projection-pixels>
    <volume>0.0614654775</volume>
  </projection-structure-unionize>
  <projection-structure-unionize>
    <hemisphere-id>2</hemisphere-id>
    <id>628597369</id>
    <is-injection>false</is-injection>
    <max-voxel-density>0.0138565115630627</max-voxel-density>
    <max-voxel-x>13160</max-voxel-x>
    <max-voxel-y>5140</max-voxel-y>
    <max-voxel-z>6520</max-voxel-z>
    <normalized-projection-volume>3.97599428742907e-07</normalized-projection-volume>
    <projection-density>1.74293869126152e-05</projection-density>
    <projection-energy>0.00348942148719175</projection-energy>
    <projection-intensity>200.203340753549</projection-intensity>
    <projection-volume>2.14372570037842e-07</projection-volume>
    <section-data-set-id>158914182</section-data-set-id>
    <structure-id>514</structure-id>
    <sum-pixel-intensity>475621952.0</sum-pixel-intensity>
    <sum-pixels>10040400.0</sum-pixels>
    <sum-projection-pixel-intensity>35035.1875</sum-projection-pixel-intensity>
    <sum-projection-pixels>174.998016357422</sum-projection-pixels>
    <volume>0.01229949</volume>
  </projection-structure-unionize>
  <projection-structure-unionize>
    <hemisphere-id>2</hemisphere-id>
    <id>628597817</id>
    <is-injection>false</is-injection>
    <max-voxel-density>0.999925374984741</max-voxel-density>
    <max-voxel-x>7200</max-voxel-x>
    <max-voxel-y>5280</max-voxel-y>
    <max-voxel-z>6470</max-voxel-z>
    <normalized-projection-volume>0.315086466302935</normalized-projection-volume>
    <projection-density>0.0461297335763138</projection-density>
    <projection-energy>50.2598032680167</projection-energy>
    <projection-intensity>1089.53161814539</projection-intensity>
    <projection-volume>0.169884287256303</projection-volume>
    <section-data-set-id>158914182</section-data-set-id>
    <structure-id>864</structure-id>
    <sum-pixel-intensity>675670994432.0</sum-pixel-intensity>
    <sum-pixels>3006326724.0</sum-pixels>
    <sum-projection-pixel-intensity>151097389707.621</sum-projection-pixel-intensity>
    <sum-projection-pixels>138681050.821472</sum-projection-pixels>
    <volume>3.6827502369</volume>
  </projection-structure-unionize>
  <projection-structure-unionize>
    <hemisphere-id>3</hemisphere-id>
    <id>628601884</id>
    <is-injection>false</is-injection>
    <max-voxel-density>0.165046826004982</max-voxel-density>
    <max-voxel-x>2010</max-voxel-x>
    <max-voxel-y>2880</max-voxel-y>
    <max-voxel-z>6240</max-voxel-z>
    <normalized-projection-volume>6.00756404935475e-05</normalized-projection-volume>
    <projection-density>0.000114530733775632</projection-density>
    <projection-energy>0.030900793960185</projection-energy>
    <projection-intensity>269.803509865923</projection-intensity>
    <projection-volume>3.23908147705078e-05</projection-volume>
    <section-data-set-id>158914182</section-data-set-id>
    <structure-id>68</structure-id>
    <sum-pixel-intensity>20094560256.0</sum-pixel-intensity>
    <sum-pixels>230868000.0</sum-pixels>
    <sum-projection-pixel-intensity>7134004.5</sum-projection-pixel-intensity>
    <sum-projection-pixels>26441.4814453125</sum-projection-pixels>
    <volume>0.2828133</volume>
  </projection-structure-unionize>
  <projection-structure-unionize>
    <hemisphere-id>3</hemisphere-id>
    <id>628602059</id>
    <is-injection>false</is-injection>
    <max-voxel-density>0.487128227949142</max-voxel-density>
    <max-voxel-x>6520</max-voxel-x>
    <max-voxel-y>5380</max-voxel-y>
    <max-voxel-z>9170</max-voxel-z>
    <normalized-projection-volume>0.00358601247333408</normalized-projection-volume>
    <projection-density>0.00208702907333614</projection-density>
    <projection-energy>0.965979636222938</projection-energy>
    <projection-intensity>462.849151726865</projection-intensity>
    <projection-volume>0.00193346029828796</projection-volume>
    <section-data-set-id>158914182</section-data-set-id>
    <structure-id>131</structure-id>
    <sum-pixel-intensity>143457492992.0</sum-pixel-intensity>
    <sum-pixels>756259200.0</sum-pixels>
    <sum-projection-pixel-intensity>730530986.90625</sum-projection-pixel-intensity>
    <sum-projection-pixels>1578334.93737793</sum-projection-pixels>
    <volume>0.92641752</volume>
  </projection-structure-unionize>
  <projection-structure-unionize>
    <hemisphere-id>1</hemisphere-id>
    <id>628600065</id>
    <is-injection>false</is-injection>
    <max-voxel-density>0.536068499088287</max-voxel-density>
    <max-voxel-x>8210</max-voxel-x>
    <max-voxel-y>3270</max-voxel-y>
    <max-voxel-z>5160</max-voxel-z>
    <normalized-projection-volume>0.00760760886278549</normalized-projection-volume>
    <projection-density>0.025683993473649</projection-density>
    <projection-energy>8.68166446685791</projection-energy>
    <projection-intensity>338.018493652344</projection-intensity>
    <projection-volume>0.00410177315625</projection-volume>
    <section-data-set-id>158914182</section-data-set-id>
    <structure-id>634</structure-id>
    <sum-pixel-intensity>15396781056.0</sum-pixel-intensity>
    <sum-pixels>130368600.0</sum-pixels>
    <sum-projection-pixel-intensity>1131816448.0</sum-projection-pixel-intensity>
    <sum-projection-pixels>3348386.25</sum-projection-pixels>
    <volume>0.159701535</volume>
  </projection-structure-unionize>
  <projection-structure-unionize>
    <hemisphere-id>2</hemisphere-id>
    <id>628598612</id>
    <is-injection>false</is-injection>
    <max-voxel-density>0.0</max-voxel-density>
    <max-voxel-x>0</max-voxel-x>
    <max-voxel-y>0</max-voxel-y>
    <max-voxel-z>0</max-voxel-z>
    <normalized-projection-volume>0.0</normalized-projection-volume>
    <projection-density>0.0</projection-density>
    <projection-energy>0.0</projection-energy>
    <projection-intensity>0.0</projection-intensity>
    <projection-volume>0.0</projection-volume>
    <section-data-set-id>158914182</section-data-set-id>
    <structure-id>1128</structure-id>
    <sum-pixel-intensity>65641078784.0</sum-pixel-intensity>
    <sum-pixels>249867008.0</sum-pixels>
    <sum-projection-pixel-intensity>0.0</sum-projection-pixel-intensity>
    <sum-projection-pixels>0.0</sum-projection-pixels>
    <volume>0.3060870848</volume>
  </projection-structure-unionize>
  <projection-structure-unionize>
    <hemisphere-id>1</hemisphere-id>
    <id>628599125</id>
    <is-injection>false</is-injection>
    <max-voxel-density>0.189563482999802</max-voxel-density>
    <max-voxel-x>7970</max-voxel-x>
    <max-voxel-y>1780</max-voxel-y>
    <max-voxel-z>4970</max-voxel-z>
    <normalized-projection-volume>9.9542017926868e-05</normalized-projection-volume>
    <projection-density>7.13058616383933e-05</projection-density>
    <projection-energy>0.0207382552325726</projection-energy>
    <projection-intensity>290.835205078125</projection-intensity>
    <projection-volume>5.36697909179687e-05</projection-volume>
    <section-data-set-id>158914182</section-data-set-id>
    <structure-id>971</structure-id>
    <sum-pixel-intensity>26400503808.0</sum-pixel-intensity>
    <sum-pixels>614424576.0</sum-pixels>
    <sum-projection-pixel-intensity>12742094.0</sum-projection-pixel-intensity>
    <sum-projection-pixels>43812.07421875</sum-projection-pixels>
    <volume>0.7526701056</volume>
  </projection-structure-unionize>
  <projection-structure-unionize>
    <hemisphere-id>3</hemisphere-id>
    <id>628604315</id>
    <is-injection>false</is-injection>
    <max-voxel-density>0.298861175775528</max-voxel-density>
    <max-voxel-x>11790</max-voxel-x>
    <max-voxel-y>4910</max-voxel-y>
    <max-voxel-z>9140</max-voxel-z>
    <normalized-projection-volume>0.000310015631518646</normalized-projection-volume>
    <projection-density>3.10471665793896e-05</projection-density>
    <projection-energy>0.0101429876276083</projection-energy>
    <projection-intensity>326.696080354773</projection-intensity>
    <projection-volume>0.000167150259472656</projection-volume>
    <section-data-set-id>158914182</section-data-set-id>
    <structure-id>1025</structure-id>
    <sum-pixel-intensity>921491275776.0</sum-pixel-intensity>
    <sum-pixels>4394899968.0</sum-pixels>
    <sum-projection-pixel-intensity>44577416.0</sum-projection-pixel-intensity>
    <sum-projection-pixels>136449.19140625</sum-projection-pixels>
    <volume>5.3837524608</volume>
  </projection-structure-unionize>
  <projection-structure-unionize>
    <hemisphere-id>3</hemisphere-id>
    <id>628602383</id>
    <is-injection>false</is-injection>
    <max-voxel-density>0.421219110488892</max-voxel-density>
    <max-voxel-x>6780</max-voxel-x>
    <max-voxel-y>5700</max-voxel-y>
    <max-voxel-z>8950</max-voxel-z>
    <normalized-projection-volume>0.00864684217348194</normalized-projection-volume>
    <projection-density>0.00549454430473578</projection-density>
    <projection-energy>2.50201387997625</projection-energy>
    <projection-intensity>455.363309714282</projection-intensity>
    <projection-volume>0.00466209366875</projection-volume>
    <section-data-set-id>158914182</section-data-set-id>
    <structure-id>303</structure-id>
    <sum-pixel-intensity>153629065216.0</sum-pixel-intensity>
    <sum-pixels>692649024.0</sum-pixels>
    <sum-projection-pixel-intensity>1733017472.0</sum-projection-pixel-intensity>
    <sum-projection-pixels>3805790.75</sum-projection-pixels>
    <volume>0.8484950544</volume>
  </projection-structure-unionize>
  <projection-structure-unionize>
    <hemisphere-id>1</hemisphere-id>
    <id>628600003</id>
    <is-injection>false</is-injection>
    <max-voxel-density>0.668358206748962</max-voxel-density>
    <max-voxel-x>9640</max-voxel-x>
    <max-voxel-y>4960</max-voxel-y>
    <max-voxel-z>5430</max-voxel-z>
    <normalized-projection-volume>0.0414769883458038</normalized-projection-volume>
    <projection-density>0.0674274489283562</projection-density>
    <projection-energy>27.9389915466309</projection-energy>
    <projection-intensity>414.356353759766</projection-intensity>
    <projection-volume>0.0223630316</projection-volume>
    <section-data-set-id>158914182</section-data-set-id>
    <structure-id>679</structure-id>
    <sum-pixel-intensity>49401516032.0</sum-pixel-intensity>
    <sum-pixels>270743392.0</sum-pixels>
    <sum-projection-pixel-intensity>7564297216.0</sum-projection-pixel-intensity>
    <sum-projection-pixels>18255536.0</sum-projection-pixels>
    <volume>0.3316606552</volume>
  </projection-structure-unionize>
  <projection-structure-unionize>
    <hemisphere-id>1</hemisphere-id>
    <id>628599324</id>
    <is-injection>false</is-injection>
    <max-voxel-density>0.0</max-voxel-density>
    <max-voxel-x>0</max-voxel-x>
    <max-voxel-y>0</max-voxel-y>
    <max-voxel-z>0</max-voxel-z>
    <normalized-projection-volume>0.0</normalized-projection-volume>
    <projection-density>0.0</projection-density>
    <projection-energy>0.0</projection-energy>
    <projection-intensity>0.0</projection-intensity>
    <projection-volume>0.0</projection-volume>
    <section-data-set-id>158914182</section-data-set-id>
    <structure-id>831</structure-id>
    <sum-pixel-intensity>3156280832.0</sum-pixel-intensity>
    <sum-pixels>21726900.0</sum-pixels>
    <sum-projection-pixel-intensity>0.0</sum-projection-pixel-intensity>
    <sum-projection-pixels>0.0</sum-projection-pixels>
    <volume>0.0266154525</volume>
  </projection-structure-unionize>
  <projection-structure-unionize>
    <hemisphere-id>2</hemisphere-id>
    <id>628596293</id>
    <is-injection>false</is-injection>
    <max-voxel-density>0.718127012252808</max-voxel-density>
    <max-voxel-x>8540</max-voxel-x>
    <max-voxel-y>2810</max-voxel-y>
    <max-voxel-z>6500</max-voxel-z>
    <normalized-projection-volume>0.105327091076555</normalized-projection-volume>
    <projection-density>0.0492955967783928</projection-density>
    <projection-energy>24.4389381408691</projection-energy>
    <projection-intensity>495.763092041016</projection-intensity>
    <projection-volume>0.0567889126</projection-volume>
    <section-data-set-id>158914182</section-data-set-id>
    <structure-id>17</structure-id>
    <sum-pixel-intensity>229700796416.0</sum-pixel-intensity>
    <sum-pixels>940414528.0</sum-pixels>
    <sum-projection-pixel-intensity>22982731776.0</sum-projection-pixel-intensity>
    <sum-projection-pixels>46358296.0</sum-projection-pixels>
    <volume>1.1520077968</volume>
  </projection-structure-unionize>
  <projection-structure-unionize>
    <hemisphere-id>2</hemisphere-id>
    <id>628597367</id>
    <is-injection>false</is-injection>
    <max-voxel-density>0.653956770896912</max-voxel-density>
    <max-voxel-x>12460</max-voxel-x>
    <max-voxel-y>3010</max-voxel-y>
    <max-voxel-z>6670</max-voxel-z>
    <normalized-projection-volume>0.00435848776584328</normalized-projection-volume>
    <projection-density>7.91746788308956e-05</projection-density>
    <projection-energy>0.0338054969906807</projection-energy>
    <projection-intensity>426.9736328125</projection-intensity>
    <projection-volume>0.0023499536375</projection-volume>
    <section-data-set-id>158914182</section-data-set-id>
    <structure-id>512</structure-id>
    <sum-pixel-intensity>4908611260672.0</sum-pixel-intensity>
    <sum-pixels>24229079040.0</sum-pixels>
    <sum-projection-pixel-intensity>819076096.0</sum-projection-pixel-intensity>
    <sum-projection-pixels>1918329.5</sum-projection-pixels>
    <volume>29.680621824</volume>
  </projection-structure-unionize>
  <projection-structure-unionize>
    <hemisphere-id>2</hemisphere-id>
    <id>628597225</id>
    <is-injection>false</is-injection>
    <max-voxel-density>0.757836043834686</max-voxel-density>
    <max-voxel-x>7790</max-voxel-x>
    <max-voxel-y>4420</max-voxel-y>
    <max-voxel-z>6550</max-voxel-z>
    <normalized-projection-volume>0.0178939688767911</normalized-projection-volume>
    <projection-density>0.085377734253044</projection-density>
    <projection-energy>47.1897117285878</projection-energy>
    <projection-intensity>552.716842879973</projection-intensity>
    <projection-volume>0.009647841065625</projection-volume>
    <section-data-set-id>158914182</section-data-set-id>
    <structure-id>406</structure-id>
    <sum-pixel-intensity>19759598592.0</sum-pixel-intensity>
    <sum-pixels>92246400.0</sum-pixels>
    <sum-projection-pixel-intensity>4353081024.0</sum-projection-pixel-intensity>
    <sum-projection-pixels>7875788.625</sum-projection-pixels>
    <volume>0.11300184</volume>
  </projection-structure-unionize>
  <projection-structure-unionize>
    <hemisphere-id>3</hemisphere-id>
    <id>628601807</id>
    <is-injection>true</is-injection>
    <max-voxel-density>1.0</max-voxel-density>
    <max-voxel-x>8540</max-voxel-x>
    <max-voxel-y>5410</max-voxel-y>
    <max-voxel-z>6560</max-voxel-z>
    <normalized-projection-volume>0.000909947136976476</normalized-projection-volume>
    <projection-density>0.354445408731351</projection-density>
    <projection-energy>675.46048711792</projection-energy>
    <projection-intensity>1905.68271016844</projection-intensity>
    <projection-volume>0.0004906136484375</projection-volume>
    <section-data-set-id>158914182</section-data-set-id>
    <structure-id>46</structure-id>
    <sum-pixel-intensity>1180297728.0</sum-pixel-intensity>
    <sum-pixels>1129936.875</sum-pixels>
    <sum-projection-pixel-intensity>763227712.0</sum-projection-pixel-intensity>
    <sum-projection-pixels>400500.9375</sum-projection-pixels>
    <volume>0.001384172671875</volume>
  </projection-structure-unionize>
  <projection-structure-unionize>
    <hemisphere-id>3</hemisphere-id>
    <id>628603792</id>
    <is-injection>false</is-injection>
    <max-voxel-density>0.926253259181976</max-voxel-density>
    <max-voxel-x>8340</max-voxel-x>
    <max-voxel-y>1250</max-voxel-y>
    <max-voxel-z>6960</max-voxel-z>
    <normalized-projection-volume>0.0415356740922789</normalized-projection-volume>
    <projection-density>0.00260422478262977</projection-density>
    <projection-energy>0.912296407720655</projection-energy>
    <projection-intensity>350.314002771838</projection-intensity>
    <projection-volume>0.0223946730295067</projection-volume>
    <section-data-set-id>158914182</section-data-set-id>
    <structure-id>776</structure-id>
    <sum-pixel-intensity>360521869632.0</sum-pixel-intensity>
    <sum-pixels>7019887784.0</sum-pixels>
    <sum-projection-pixel-intensity>6404218407.94531</sum-projection-pixel-intensity>
    <sum-projection-pixels>18281365.7383728</sum-projection-pixels>
    <volume>8.5993625354</volume>
  </projection-structure-unionize>
  <projection-structure-unionize>
    <hemisphere-id>3</hemisphere-id>
    <id>628603597</id>
    <is-injection>false</is-injection>
    <max-voxel-density>0.7685427069664</max-voxel-density>
    <max-voxel-x>6820</max-voxel-x>
    <max-voxel-y>5230</max-voxel-y>
    <max-voxel-z>6390</max-voxel-z>
    <normalized-projection-volume>0.00998289051415784</normalized-projection-volume>
    <projection-density>0.037682841353889</projection-density>
    <projection-energy>18.9335117889819</projection-energy>
    <projection-intensity>502.443847351438</projection-intensity>
    <projection-volume>0.005382447109375</projection-volume>
    <section-data-set-id>158914182</section-data-set-id>
    <structure-id>690</structure-id>
    <sum-pixel-intensity>13065007104.0</sum-pixel-intensity>
    <sum-pixels>116600400.0</sum-pixels>
    <sum-projection-pixel-intensity>2207655048.0</sum-projection-pixel-intensity>
    <sum-projection-pixels>4393834.375</sum-projection-pixels>
    <volume>0.14283549</volume>
  </projection-structure-unionize>
  <projection-structure-unionize>
    <hemisphere-id>1</hemisphere-id>
    <id>628598643</id>
    <is-injection>false</is-injection>
    <max-voxel-density>0.118028908967972</max-voxel-density>
    <max-voxel-x>6950</max-voxel-x>
    <max-voxel-y>3980</max-voxel-y>
    <max-voxel-z>2490</max-voxel-z>
    <normalized-projection-volume>1.34924099901147e-05</normalized-projection-volume>
    <projection-density>3.23905078403186e-05</projection-density>
    <projection-energy>0.00911585800349712</projection-energy>
    <projection-intensity>281.436065673828</projection-intensity>
    <projection-volume>7.27466489257812e-06</projection-volume>
    <section-data-set-id>158914182</section-data-set-id>
    <structure-id>484682524</structure-id>
    <sum-pixel-intensity>14113251328.0</sum-pixel-intensity>
    <sum-pixels>183340800.0</sum-pixels>
    <sum-projection-pixel-intensity>1671308.625</sum-projection-pixel-intensity>
    <sum-projection-pixels>5938.501953125</sum-projection-pixels>
    <volume>0.22459248</volume>
  </projection-structure-unionize>
  <projection-structure-unionize>
    <hemisphere-id>1</hemisphere-id>
    <id>628600314</id>
    <is-injection>false</is-injection>
    <max-voxel-density>0.0326143503189087</max-voxel-density>
    <max-voxel-x>8480</max-voxel-x>
    <max-voxel-y>1080</max-voxel-y>
    <max-voxel-z>4250</max-voxel-z>
    <normalized-projection-volume>6.77275842586129e-07</normalized-projection-volume>
    <projection-density>2.36616197071271e-05</projection-density>
    <projection-energy>0.00605881260707974</projection-energy>
    <projection-intensity>256.060791015625</projection-intensity>
    <projection-volume>3.65164918518066e-07</projection-volume>
    <section-data-set-id>158914182</section-data-set-id>
    <structure-id>469</structure-id>
    <sum-pixel-intensity>1317741696.0</sum-pixel-intensity>
    <sum-pixels>12598200.0</sum-pixels>
    <sum-projection-pixel-intensity>76330.1328125</sum-projection-pixel-intensity>
    <sum-projection-pixels>298.093811035156</sum-projection-pixels>
    <volume>0.015432795</volume>
  </projection-structure-unionize>
  <projection-structure-unionize>
    <hemisphere-id>1</hemisphere-id>
    <id>628596686</id>
    <is-injection>false</is-injection>
    <max-voxel-density>0.0</max-voxel-density>
    <max-voxel-x>0</max-voxel-x>
    <max-voxel-y>0</max-voxel-y>
    <max-voxel-z>0</max-voxel-z>
    <normalized-projection-volume>0.0</normalized-projection-volume>
    <projection-density>0.0</projection-density>
    <projection-energy>0.0</projection-energy>
    <projection-intensity>0.0</projection-intensity>
    <projection-volume>0.0</projection-volume>
    <section-data-set-id>158914182</section-data-set-id>
    <structure-id>312782586</structure-id>
    <sum-pixel-intensity>5754018304.0</sum-pixel-intensity>
    <sum-pixels>25765200.0</sum-pixels>
    <sum-projection-pixel-intensity>0.0</sum-projection-pixel-intensity>
    <sum-projection-pixels>0.0</sum-projection-pixels>
    <volume>0.03156237</volume>
  </projection-structure-unionize>
  <projection-structure-unionize>
    <hemisphere-id>3</hemisphere-id>
    <id>628603926</id>
    <is-injection>false</is-injection>
    <max-voxel-density>0.107197165489197</max-voxel-density>
    <max-voxel-x>8880</max-voxel-x>
    <max-voxel-y>3750</max-voxel-y>
    <max-voxel-z>630</max-voxel-z>
    <normalized-projection-volume>3.07324966698e-05</normalized-projection-volume>
    <projection-density>5.81364569432088e-05</projection-density>
    <projection-energy>0.012988654166022</projection-energy>
    <projection-intensity>223.416679463457</projection-intensity>
    <projection-volume>1.65699541259766e-05</projection-volume>
    <section-data-set-id>158914182</section-data-set-id>
    <structure-id>836</structure-id>
    <sum-pixel-intensity>27572259840.0</sum-pixel-intensity>
    <sum-pixels>232668000.0</sum-pixels>
    <sum-projection-pixel-intensity>3022044.1875</sum-projection-pixel-intensity>
    <sum-projection-pixels>13526.4931640625</sum-projection-pixels>
    <volume>0.2850183</volume>
  </projection-structure-unionize>
  <projection-structure-unionize>
    <hemisphere-id>1</hemisphere-id>
    <id>628596459</id>
    <is-injection>false</is-injection>
    <max-voxel-density>0.184639811515808</max-voxel-density>
    <max-voxel-x>11130</max-voxel-x>
    <max-voxel-y>4150</max-voxel-y>
    <max-voxel-z>4670</max-voxel-z>
    <normalized-projection-volume>4.25668028411706e-05</normalized-projection-volume>
    <projection-density>0.000488969380967319</projection-density>
    <projection-energy>0.122044160962105</projection-energy>
    <projection-intensity>249.594711303711</projection-intensity>
    <projection-volume>2.2950623828125e-05</projection-volume>
    <section-data-set-id>158914182</section-data-set-id>
    <structure-id>589508455</structure-id>
    <sum-pixel-intensity>3094150656.0</sum-pixel-intensity>
    <sum-pixels>38315700.0</sum-pixels>
    <sum-projection-pixel-intensity>4676207.5</sum-projection-pixel-intensity>
    <sum-projection-pixels>18735.203125</sum-projection-pixels>
    <volume>0.0469367325</volume>
  </projection-structure-unionize>
  <projection-structure-unionize>
    <hemisphere-id>2</hemisphere-id>
    <id>628596376</id>
    <is-injection>false</is-injection>
    <max-voxel-density>0.593583703041077</max-voxel-density>
    <max-voxel-x>6180</max-voxel-x>
    <max-voxel-y>6220</max-voxel-y>
    <max-voxel-z>6430</max-voxel-z>
    <normalized-projection-volume>0.00174400488877315</normalized-projection-volume>
    <projection-density>0.00240049627609551</projection-density>
    <projection-energy>1.00219428539276</projection-energy>
    <projection-intensity>417.49462890625</projection-intensity>
    <projection-volume>0.0009403102296875</projection-volume>
    <section-data-set-id>158914182</section-data-set-id>
    <structure-id>88</structure-id>
    <sum-pixel-intensity>56563712000.0</sum-pixel-intensity>
    <sum-pixels>319767296.0</sum-pixels>
    <sum-projection-pixel-intensity>320468960.0</sum-projection-pixel-intensity>
    <sum-projection-pixels>767600.1875</sum-projection-pixels>
    <volume>0.3917149376</volume>
  </projection-structure-unionize>
  <projection-structure-unionize>
    <hemisphere-id>1</hemisphere-id>
    <id>628598911</id>
    <is-injection>false</is-injection>
    <max-voxel-density>0.276505708694458</max-voxel-density>
    <max-voxel-x>10840</max-voxel-x>
    <max-voxel-y>4720</max-voxel-y>
    <max-voxel-z>5390</max-voxel-z>
    <normalized-projection-volume>0.000234298130165214</normalized-projection-volume>
    <projection-density>0.0047714370302856</projection-density>
    <projection-energy>1.63847982883453</projection-energy>
    <projection-intensity>343.393371582031</projection-intensity>
    <projection-volume>0.00012632586640625</projection-volume>
    <section-data-set-id>158914182</section-data-set-id>
    <structure-id>599626927</structure-id>
    <sum-pixel-intensity>3717006080.0</sum-pixel-intensity>
    <sum-pixels>21612600.0</sum-pixels>
    <sum-projection-pixel-intensity>35411808.0</sum-projection-pixel-intensity>
    <sum-projection-pixels>103123.15625</sum-projection-pixels>
    <volume>0.026475435</volume>
  </projection-structure-unionize>
  <projection-structure-unionize>
    <hemisphere-id>3</hemisphere-id>
    <id>628602640</id>
    <is-injection>false</is-injection>
    <max-voxel-density>0.481234222650528</max-voxel-density>
    <max-voxel-x>6170</max-voxel-x>
    <max-voxel-y>1910</max-voxel-y>
    <max-voxel-z>7460</max-voxel-z>
    <normalized-projection-volume>0.000105390647568659</normalized-projection-volume>
    <projection-density>9.76005263404881e-05</projection-density>
    <projection-energy>0.0411763467691834</projection-energy>
    <projection-intensity>421.886523701072</projection-intensity>
    <projection-volume>5.68231801757812e-05</projection-volume>
    <section-data-set-id>158914182</section-data-set-id>
    <structure-id>478</structure-id>
    <sum-pixel-intensity>93604716544.0</sum-pixel-intensity>
    <sum-pixels>475266592.0</sum-pixels>
    <sum-projection-pixel-intensity>19569742.0</sum-projection-pixel-intensity>
    <sum-projection-pixels>46386.26953125</sum-projection-pixels>
    <volume>0.5822015752</volume>
  </projection-structure-unionize>
  <projection-structure-unionize>
    <hemisphere-id>1</hemisphere-id>
    <id>628598908</id>
    <is-injection>false</is-injection>
    <max-voxel-density>0.445790886878967</max-voxel-density>
    <max-voxel-x>8430</max-voxel-x>
    <max-voxel-y>4040</max-voxel-y>
    <max-voxel-z>3770</max-voxel-z>
    <normalized-projection-volume>0.000466520128780149</normalized-projection-volume>
    <projection-density>0.00163194304332137</projection-density>
    <projection-energy>0.52640700340271</projection-energy>
    <projection-intensity>322.564575195312</projection-intensity>
    <projection-volume>0.00025153235078125</projection-volume>
    <section-data-set-id>158914182</section-data-set-id>
    <structure-id>563807435</structure-id>
    <sum-pixel-intensity>10289162240.0</sum-pixel-intensity>
    <sum-pixels>125820896.0</sum-pixels>
    <sum-projection-pixel-intensity>66233000.0</sum-projection-pixel-intensity>
    <sum-projection-pixels>205332.53125</sum-projection-pixels>
    <volume>0.1541305976</volume>
  </projection-structure-unionize>
  <projection-structure-unionize>
    <hemisphere-id>1</hemisphere-id>
    <id>628599248</id>
    <is-injection>false</is-injection>
    <max-voxel-density>0.283706337213516</max-voxel-density>
    <max-voxel-x>5220</max-voxel-x>
    <max-voxel-y>2980</max-voxel-y>
    <max-voxel-z>1280</max-voxel-z>
    <normalized-projection-volume>0.000244415020305747</normalized-projection-volume>
    <projection-density>0.000306243979139253</projection-density>
    <projection-energy>0.0707277432084084</projection-energy>
    <projection-intensity>230.952285766602</projection-intensity>
    <projection-volume>0.00013178056171875</projection-volume>
    <section-data-set-id>158914182</section-data-set-id>
    <structure-id>878</structure-id>
    <sum-pixel-intensity>56986890240.0</sum-pixel-intensity>
    <sum-pixels>351275392.0</sum-pixels>
    <sum-projection-pixel-intensity>24844916.0</sum-projection-pixel-intensity>
    <sum-projection-pixels>107575.96875</sum-projection-pixels>
    <volume>0.4303123552</volume>
  </projection-structure-unionize>
  <projection-structure-unionize>
    <hemisphere-id>3</hemisphere-id>
    <id>628601756</id>
    <is-injection>false</is-injection>
    <max-voxel-density>0.40430274605751</max-voxel-density>
    <max-voxel-x>9650</max-voxel-x>
    <max-voxel-y>3390</max-voxel-y>
    <max-voxel-z>9700</max-voxel-z>
    <normalized-projection-volume>0.000111580976967715</normalized-projection-volume>
    <projection-density>5.20347776175296e-05</projection-density>
    <projection-energy>0.0168591986146205</projection-energy>
    <projection-intensity>323.998667555387</projection-intensity>
    <projection-volume>6.0160802734375e-05</projection-volume>
    <section-data-set-id>158914182</section-data-set-id>
    <structure-id>28</structure-id>
    <sum-pixel-intensity>141492477952.0</sum-pixel-intensity>
    <sum-pixels>943808384.0</sum-pixels>
    <sum-projection-pixel-intensity>15911853.0</sum-projection-pixel-intensity>
    <sum-projection-pixels>49110.859375</sum-projection-pixels>
    <volume>1.1561652704</volume>
  </projection-structure-unionize>
  <projection-structure-unionize>
    <hemisphere-id>1</hemisphere-id>
    <id>628596525</id>
    <is-injection>false</is-injection>
    <max-voxel-density>0.0</max-voxel-density>
    <max-voxel-x>0</max-voxel-x>
    <max-voxel-y>0</max-voxel-y>
    <max-voxel-z>0</max-voxel-z>
    <normalized-projection-volume>0.0</normalized-projection-volume>
    <projection-density>0.0</projection-density>
    <projection-energy>0.0</projection-energy>
    <projection-intensity>0.0</projection-intensity>
    <projection-volume>0.0</projection-volume>
    <section-data-set-id>158914182</section-data-set-id>
    <structure-id>312782652</structure-id>
    <sum-pixel-intensity>2078436352.0</sum-pixel-intensity>
    <sum-pixels>14726700.0</sum-pixels>
    <sum-projection-pixel-intensity>0.0</sum-projection-pixel-intensity>
    <sum-projection-pixels>0.0</sum-projection-pixels>
    <volume>0.0180402075</volume>
  </projection-structure-unionize>
  <projection-structure-unionize>
    <hemisphere-id>1</hemisphere-id>
    <id>628599073</id>
    <is-injection>false</is-injection>
    <max-voxel-density>0.304114997386932</max-voxel-density>
    <max-voxel-x>1540</max-voxel-x>
    <max-voxel-y>2850</max-voxel-y>
    <max-voxel-z>5430</max-voxel-z>
    <normalized-projection-volume>0.000534765542797235</normalized-projection-volume>
    <projection-density>0.000192559673450887</projection-density>
    <projection-energy>0.0499342866241932</projection-energy>
    <projection-intensity>259.318511962891</projection-intensity>
    <projection-volume>0.000288328039453125</projection-volume>
    <section-data-set-id>158914182</section-data-set-id>
    <structure-id>1016</structure-id>
    <sum-pixel-intensity>66061082624.0</sum-pixel-intensity>
    <sum-pixels>1222321536.0</sum-pixels>
    <sum-projection-pixel-intensity>61035752.0</sum-projection-pixel-intensity>
    <sum-projection-pixels>235369.828125</sum-projection-pixels>
    <volume>1.4973438816</volume>
  </projection-structure-unionize>
  <projection-structure-unionize>
    <hemisphere-id>3</hemisphere-id>
    <id>628602340</id>
    <is-injection>false</is-injection>
    <max-voxel-density>0.0710063502192497</max-voxel-density>
    <max-voxel-x>7940</max-voxel-x>
    <max-voxel-y>2520</max-voxel-y>
    <max-voxel-z>9500</max-voxel-z>
    <normalized-projection-volume>4.14861322068129e-06</normalized-projection-volume>
    <projection-density>6.66066993028197e-05</projection-density>
    <projection-energy>0.0247653115196615</projection-energy>
    <projection-intensity>371.814123487321</projection-intensity>
    <projection-volume>2.23679616699219e-06</projection-volume>
    <section-data-set-id>158914182</section-data-set-id>
    <structure-id>243</structure-id>
    <sum-pixel-intensity>3712650624.0</sum-pixel-intensity>
    <sum-pixels>27414000.0</sum-pixels>
    <sum-projection-pixel-intensity>678916.25</sum-projection-pixel-intensity>
    <sum-projection-pixels>1825.9560546875</sum-projection-pixels>
    <volume>0.03358215</volume>
  </projection-structure-unionize>
  <projection-structure-unionize>
    <hemisphere-id>3</hemisphere-id>
    <id>628602495</id>
    <is-injection>true</is-injection>
    <max-voxel-density>1.0</max-voxel-density>
    <max-voxel-x>8460</max-voxel-x>
    <max-voxel-y>5540</max-voxel-y>
    <max-voxel-z>6880</max-voxel-z>
    <normalized-projection-volume>0.288512466805767</normalized-projection-volume>
    <projection-density>0.874838872674194</projection-density>
    <projection-energy>4706.66714814719</projection-energy>
    <projection-intensity>5380.03887934234</projection-intensity>
    <projection-volume>0.1555564584</projection-volume>
    <section-data-set-id>158914182</section-data-set-id>
    <structure-id>381</structure-id>
    <sum-pixel-intensity>695622565888.0</sum-pixel-intensity>
    <sum-pixels>145152288.0</sum-pixels>
    <sum-projection-pixel-intensity>683183505408.0</sum-projection-pixel-intensity>
    <sum-projection-pixels>126984864.0</sum-projection-pixels>
    <volume>0.1778115528</volume>
  </projection-structure-unionize>
  <projection-structure-unionize>
    <hemisphere-id>1</hemisphere-id>
    <id>628600822</id>
    <is-injection>false</is-injection>
    <max-voxel-density>0.975142121315002</max-voxel-density>
    <max-voxel-x>12230</max-voxel-x>
    <max-voxel-y>6910</max-voxel-y>
    <max-voxel-z>3860</max-voxel-z>
    <normalized-projection-volume>0.0228406119804025</normalized-projection-volume>
    <projection-density>0.0392112299846943</projection-density>
    <projection-energy>20.8205275806375</projection-energy>
    <projection-intensity>530.983791856684</projection-intensity>
    <projection-volume>0.01231490876875</projection-volume>
    <section-data-set-id>158914182</section-data-set-id>
    <structure-id>235</structure-id>
    <sum-pixel-intensity>28024364928.0</sum-pixel-intensity>
    <sum-pixels>256380296.0</sum-pixels>
    <sum-projection-pixel-intensity>5337973024.0</sum-projection-pixel-intensity>
    <sum-projection-pixels>10052986.75</sum-projection-pixels>
    <volume>0.3140658626</volume>
  </projection-structure-unionize>
  <projection-structure-unionize>
    <hemisphere-id>2</hemisphere-id>
    <id>628596777</id>
    <is-injection>true</is-injection>
    <max-voxel-density>1.0</max-voxel-density>
    <max-voxel-x>8340</max-voxel-x>
    <max-voxel-y>5420</max-voxel-y>
    <max-voxel-z>6480</max-voxel-z>
    <normalized-projection-volume>0.873990996285962</normalized-projection-volume>
    <projection-density>0.781194806098938</projection-density>
    <projection-energy>3630.8076171875</projection-energy>
    <projection-intensity>4647.76220703125</projection-intensity>
    <projection-volume>0.4712272768</projection-volume>
    <section-data-set-id>158914182</section-data-set-id>
    <structure-id>313</structure-id>
    <sum-pixel-intensity>1860025974784.0</sum-pixel-intensity>
    <sum-pixels>492419200.0</sum-pixels>
    <sum-projection-pixel-intensity>1787879358464.0</sum-projection-pixel-intensity>
    <sum-projection-pixels>384675328.0</sum-projection-pixels>
    <volume>0.60321352</volume>
  </projection-structure-unionize>
  <projection-structure-unionize>
    <hemisphere-id>1</hemisphere-id>
    <id>628600221</id>
    <is-injection>false</is-injection>
    <max-voxel-density>0.258806526660919</max-voxel-density>
    <max-voxel-x>5950</max-voxel-x>
    <max-voxel-y>5800</max-voxel-y>
    <max-voxel-z>3600</max-voxel-z>
    <normalized-projection-volume>0.000181768971599865</normalized-projection-volume>
    <projection-density>0.000134992253472079</projection-density>
    <projection-energy>0.0555936666594932</projection-energy>
    <projection-intensity>411.828569637086</projection-intensity>
    <projection-volume>9.80038671539306e-05</projection-volume>
    <section-data-set-id>158914182</section-data-set-id>
    <structure-id>536</structure-id>
    <sum-pixel-intensity>114173114368.0</sum-pixel-intensity>
    <sum-pixels>592649984.0</sum-pixels>
    <sum-projection-pixel-intensity>32947585.65625</sum-projection-pixel-intensity>
    <sum-projection-pixels>80003.1568603516</sum-projection-pixels>
    <volume>0.7259962304</volume>
  </projection-structure-unionize>
  <projection-structure-unionize>
    <hemisphere-id>1</hemisphere-id>
    <id>628600240</id>
    <is-injection>false</is-injection>
    <max-voxel-density>0.126603871583939</max-voxel-density>
    <max-voxel-x>7940</max-voxel-x>
    <max-voxel-y>1900</max-voxel-y>
    <max-voxel-z>1200</max-voxel-z>
    <normalized-projection-volume>2.03730082216935e-05</normalized-projection-volume>
    <projection-density>0.000101201912912074</projection-density>
    <projection-energy>0.0227481722831726</projection-energy>
    <projection-intensity>224.780059814453</projection-intensity>
    <projection-volume>1.09844577636719e-05</projection-volume>
    <section-data-set-id>158914182</section-data-set-id>
    <structure-id>527</structure-id>
    <sum-pixel-intensity>15825396736.0</sum-pixel-intensity>
    <sum-pixels>88604096.0</sum-pixels>
    <sum-projection-pixel-intensity>2015581.25</sum-projection-pixel-intensity>
    <sum-projection-pixels>8966.904296875</sum-projection-pixels>
    <volume>0.1085400176</volume>
  </projection-structure-unionize>
  <projection-structure-unionize>
    <hemisphere-id>2</hemisphere-id>
    <id>628597431</id>
    <is-injection>false</is-injection>
    <max-voxel-density>0.582851827144623</max-voxel-density>
    <max-voxel-x>8110</max-voxel-x>
    <max-voxel-y>790</max-voxel-y>
    <max-voxel-z>7130</max-voxel-z>
    <normalized-projection-volume>0.000627177821026434</normalized-projection-volume>
    <projection-density>0.00213649612851441</projection-density>
    <projection-energy>0.803483664989471</projection-energy>
    <projection-intensity>376.075408935547</projection-intensity>
    <projection-volume>0.00033815370859375</projection-volume>
    <section-data-set-id>158914182</section-data-set-id>
    <structure-id>565</structure-id>
    <sum-pixel-intensity>26409056256.0</sum-pixel-intensity>
    <sum-pixels>129204000.0</sum-pixels>
    <sum-projection-pixel-intensity>103813304.0</sum-projection-pixel-intensity>
    <sum-projection-pixels>276043.84375</sum-projection-pixels>
    <volume>0.1582749</volume>
  </projection-structure-unionize>
  <projection-structure-unionize>
    <hemisphere-id>3</hemisphere-id>
    <id>628601906</id>
    <is-injection>false</is-injection>
    <max-voxel-density>0.319219559431076</max-voxel-density>
    <max-voxel-x>9150</max-voxel-x>
    <max-voxel-y>6660</max-voxel-y>
    <max-voxel-z>7290</max-voxel-z>
    <normalized-projection-volume>0.000464551199415994</normalized-projection-volume>
    <projection-density>0.000207648396103295</projection-density>
    <projection-energy>0.0421705932841564</projection-energy>
    <projection-intensity>203.086535102243</projection-intensity>
    <projection-volume>0.000250470768652344</projection-volume>
    <section-data-set-id>158914182</section-data-set-id>
    <structure-id>78</structure-id>
    <sum-pixel-intensity>12760046848.0</sum-pixel-intensity>
    <sum-pixels>984673792.0</sum-pixels>
    <sum-projection-pixel-intensity>41524278.0</sum-projection-pixel-intensity>
    <sum-projection-pixels>204465.93359375</sum-projection-pixels>
    <volume>1.2062253952</volume>
  </projection-structure-unionize>
  <projection-structure-unionize>
    <hemisphere-id>1</hemisphere-id>
    <id>628600000</id>
    <is-injection>false</is-injection>
    <max-voxel-density>0.579998910427094</max-voxel-density>
    <max-voxel-x>9630</max-voxel-x>
    <max-voxel-y>4290</max-voxel-y>
    <max-voxel-z>5440</max-voxel-z>
    <normalized-projection-volume>0.0044518332418096</normalized-projection-volume>
    <projection-density>0.0661720633506775</projection-density>
    <projection-energy>22.0520801544189</projection-energy>
    <projection-intensity>333.253662109375</projection-intensity>
    <projection-volume>0.00240028245625</projection-volume>
    <section-data-set-id>158914182</section-data-set-id>
    <structure-id>681</structure-id>
    <sum-pixel-intensity>3078064128.0</sum-pixel-intensity>
    <sum-pixels>29610900.0</sum-pixels>
    <sum-projection-pixel-intensity>652981952.0</sum-projection-pixel-intensity>
    <sum-projection-pixels>1959414.25</sum-projection-pixels>
    <volume>0.0362733525</volume>
  </projection-structure-unionize>
  <projection-structure-unionize>
    <hemisphere-id>2</hemisphere-id>
    <id>628596276</id>
    <is-injection>false</is-injection>
    <max-voxel-density>0.367217570543289</max-voxel-density>
    <max-voxel-x>9940</max-voxel-x>
    <max-voxel-y>2060</max-voxel-y>
    <max-voxel-z>7250</max-voxel-z>
    <normalized-projection-volume>0.00166465203606074</normalized-projection-volume>
    <projection-density>0.000366244622358395</projection-density>
    <projection-energy>0.145708009960942</projection-energy>
    <projection-intensity>397.843411386276</projection-intensity>
    <projection-volume>0.000897525774414062</projection-volume>
    <section-data-set-id>158914182</section-data-set-id>
    <structure-id>4</structure-id>
    <sum-pixel-intensity>404994285568.0</sum-pixel-intensity>
    <sum-pixels>2000504736.0</sum-pixels>
    <sum-projection-pixel-intensity>291489564.0</sum-projection-pixel-intensity>
    <sum-projection-pixels>732674.1015625</sum-projection-pixels>
    <volume>2.4506183016</volume>
  </projection-structure-unionize>
  <projection-structure-unionize>
    <hemisphere-id>1</hemisphere-id>
    <id>628599223</id>
    <is-injection>false</is-injection>
    <max-voxel-density>0.590539634227753</max-voxel-density>
    <max-voxel-x>10250</max-voxel-x>
    <max-voxel-y>6510</max-voxel-y>
    <max-voxel-z>3810</max-voxel-z>
    <normalized-projection-volume>0.000583634636489445</normalized-projection-volume>
    <projection-density>0.000240092299821937</projection-density>
    <projection-energy>0.0311447513256156</projection-energy>
    <projection-intensity>129.719909171239</projection-intensity>
    <projection-volume>0.000314676651782227</projection-volume>
    <section-data-set-id>158914182</section-data-set-id>
    <structure-id>901</structure-id>
    <sum-pixel-intensity>1490885824.0</sum-pixel-intensity>
    <sum-pixels>1069917276.0</sum-pixels>
    <sum-projection-pixel-intensity>33322307.5</sum-projection-pixel-intensity>
    <sum-projection-pixels>256878.899414062</sum-projection-pixels>
    <volume>1.3106486631</volume>
  </projection-structure-unionize>
  <projection-structure-unionize>
    <hemisphere-id>1</hemisphere-id>
    <id>628598654</id>
    <is-injection>false</is-injection>
    <max-voxel-density>0.127188980579376</max-voxel-density>
    <max-voxel-x>9780</max-voxel-x>
    <max-voxel-y>2910</max-voxel-y>
    <max-voxel-z>3290</max-voxel-z>
    <normalized-projection-volume>1.53879900813575e-05</normalized-projection-volume>
    <projection-density>4.60781884612516e-05</projection-density>
    <projection-energy>0.0116850296035409</projection-energy>
    <projection-intensity>253.591339111328</projection-intensity>
    <projection-volume>8.29669949951172e-06</projection-volume>
    <section-data-set-id>158914182</section-data-set-id>
    <structure-id>484682508</structure-id>
    <sum-pixel-intensity>19775117312.0</sum-pixel-intensity>
    <sum-pixels>146985296.0</sum-pixels>
    <sum-projection-pixel-intensity>1717527.5</sum-projection-pixel-intensity>
    <sum-projection-pixels>6772.81591796875</sum-projection-pixels>
    <volume>0.1800569876</volume>
  </projection-structure-unionize>
  <projection-structure-unionize>
    <hemisphere-id>3</hemisphere-id>
    <id>628604659</id>
    <is-injection>false</is-injection>
    <max-voxel-density>0.0</max-voxel-density>
    <max-voxel-x>0</max-voxel-x>
    <max-voxel-y>0</max-voxel-y>
    <max-voxel-z>0</max-voxel-z>
    <normalized-projection-volume>0.0</normalized-projection-volume>
    <projection-density>0.0</projection-density>
    <projection-energy>0.0</projection-energy>
    <projection-intensity>0.0</projection-intensity>
    <projection-volume>0.0</projection-volume>
    <section-data-set-id>158914182</section-data-set-id>
    <structure-id>10704</structure-id>
    <sum-pixel-intensity>86060236800.0</sum-pixel-intensity>
    <sum-pixels>617394624.0</sum-pixels>
    <sum-projection-pixel-intensity>0.0</sum-projection-pixel-intensity>
    <sum-projection-pixels>0.0</sum-projection-pixels>
    <volume>0.7563084144</volume>
  </projection-structure-unionize>
  <projection-structure-unionize>
    <hemisphere-id>1</hemisphere-id>
    <id>628599222</id>
    <is-injection>false</is-injection>
    <max-voxel-density>0.0</max-voxel-density>
    <max-voxel-x>0</max-voxel-x>
    <max-voxel-y>0</max-voxel-y>
    <max-voxel-z>0</max-voxel-z>
    <normalized-projection-volume>0.0</normalized-projection-volume>
    <projection-density>0.0</projection-density>
    <projection-energy>0.0</projection-energy>
    <projection-intensity>0.0</projection-intensity>
    <projection-volume>0.0</projection-volume>
    <section-data-set-id>158914182</section-data-set-id>
    <structure-id>902</structure-id>
    <sum-pixel-intensity>18120697856.0</sum-pixel-intensity>
    <sum-pixels>109265400.0</sum-pixels>
    <sum-projection-pixel-intensity>0.0</sum-projection-pixel-intensity>
    <sum-projection-pixels>0.0</sum-projection-pixels>
    <volume>0.133850115</volume>
  </projection-structure-unionize>
  <projection-structure-unionize>
    <hemisphere-id>1</hemisphere-id>
    <id>628596596</id>
    <is-injection>false</is-injection>
    <max-voxel-density>0.0</max-voxel-density>
    <max-voxel-x>0</max-voxel-x>
    <max-voxel-y>0</max-voxel-y>
    <max-voxel-z>0</max-voxel-z>
    <normalized-projection-volume>0.0</normalized-projection-volume>
    <projection-density>0.0</projection-density>
    <projection-energy>0.0</projection-energy>
    <projection-intensity>0.0</projection-intensity>
    <projection-volume>0.0</projection-volume>
    <section-data-set-id>158914182</section-data-set-id>
    <structure-id>312782624</structure-id>
    <sum-pixel-intensity>1617357952.0</sum-pixel-intensity>
    <sum-pixels>12833100.0</sum-pixels>
    <sum-projection-pixel-intensity>0.0</sum-projection-pixel-intensity>
    <sum-projection-pixels>0.0</sum-projection-pixels>
    <volume>0.0157205475</volume>
  </projection-structure-unionize>
  <projection-structure-unionize>
    <hemisphere-id>1</hemisphere-id>
    <id>628601224</id>
    <is-injection>false</is-injection>
    <max-voxel-density>0.0678679198026657</max-voxel-density>
    <max-voxel-x>1920</max-voxel-x>
    <max-voxel-y>2350</max-voxel-y>
    <max-voxel-z>4880</max-voxel-z>
    <normalized-projection-volume>2.4446859921109e-05</normalized-projection-volume>
    <projection-density>9.32130496948957e-05</projection-density>
    <projection-energy>0.0202399808913469</projection-energy>
    <projection-intensity>217.136779785156</projection-intensity>
    <projection-volume>1.31809449707031e-05</projection-volume>
    <section-data-set-id>158914182</section-data-set-id>
    <structure-id>68</structure-id>
    <sum-pixel-intensity>10850121728.0</sum-pixel-intensity>
    <sum-pixels>115434000.0</sum-pixels>
    <sum-projection-pixel-intensity>2336382.0</sum-projection-pixel-intensity>
    <sum-projection-pixels>10759.955078125</sum-projection-pixels>
    <volume>0.14140665</volume>
  </projection-structure-unionize>
  <projection-structure-unionize>
    <hemisphere-id>2</hemisphere-id>
    <id>628596386</id>
    <is-injection>false</is-injection>
    <max-voxel-density>0.184980034828186</max-voxel-density>
    <max-voxel-x>5570</max-voxel-x>
    <max-voxel-y>2570</max-voxel-y>
    <max-voxel-z>7290</max-voxel-z>
    <normalized-projection-volume>7.36962533464091e-05</normalized-projection-volume>
    <projection-density>0.000528127187862992</projection-density>
    <projection-energy>0.185309395194054</projection-energy>
    <projection-intensity>350.880218505859</projection-intensity>
    <projection-volume>3.97346024414062e-05</projection-volume>
    <section-data-set-id>158914182</section-data-set-id>
    <structure-id>98</structure-id>
    <sum-pixel-intensity>5111648768.0</sum-pixel-intensity>
    <sum-pixels>61417800.0</sum-pixels>
    <sum-projection-pixel-intensity>11381295.0</sum-projection-pixel-intensity>
    <sum-projection-pixels>32436.41015625</sum-projection-pixels>
    <volume>0.075236805</volume>
  </projection-structure-unionize>
  <projection-structure-unionize>
    <hemisphere-id>3</hemisphere-id>
    <id>628604792</id>
    <is-injection>false</is-injection>
    <max-voxel-density>0.0828092470765114</max-voxel-density>
    <max-voxel-x>2120</max-voxel-x>
    <max-voxel-y>3440</max-voxel-y>
    <max-voxel-z>6990</max-voxel-z>
    <normalized-projection-volume>3.37686444272472e-06</normalized-projection-volume>
    <projection-density>2.53273400628837e-06</projection-density>
    <projection-energy>0.000607071505298905</projection-energy>
    <projection-intensity>239.690193992597</projection-intensity>
    <projection-volume>1.82069454059601e-06</projection-volume>
    <section-data-set-id>158914182</section-data-set-id>
    <structure-id>151</structure-id>
    <sum-pixel-intensity>51499886848.0</sum-pixel-intensity>
    <sum-pixels>586828800.0</sum-pixels>
    <sum-projection-pixel-intensity>356247.04296875</sum-projection-pixel-intensity>
    <sum-projection-pixels>1486.28125762939</sum-projection-pixels>
    <volume>0.71886528</volume>
  </projection-structure-unionize>
  <projection-structure-unionize>
    <hemisphere-id>3</hemisphere-id>
    <id>628602990</id>
    <is-injection>false</is-injection>
    <max-voxel-density>0.98572701215744</max-voxel-density>
    <max-voxel-x>4320</max-voxel-x>
    <max-voxel-y>5030</max-voxel-y>
    <max-voxel-z>7380</max-voxel-z>
    <normalized-projection-volume>3.44866489402933</normalized-projection-volume>
    <projection-density>0.0310443998768267</projection-density>
    <projection-energy>20.2019392974809</projection-energy>
    <projection-intensity>650.743431267318</projection-intensity>
    <projection-volume>1.85940698876202</projection-volume>
    <section-data-set-id>158914182</section-data-set-id>
    <structure-id>623</structure-id>
    <sum-pixel-intensity>10464755962496.0</sum-pixel-intensity>
    <sum-pixels>48893947448.0</sum-pixels>
    <sum-projection-pixel-intensity>987752558358.719</sum-projection-pixel-intensity>
    <sum-projection-pixels>1517883256.13226</sum-projection-pixels>
    <volume>59.8950856238</volume>
  </projection-structure-unionize>
  <projection-structure-unionize>
    <hemisphere-id>2</hemisphere-id>
    <id>628596896</id>
    <is-injection>false</is-injection>
    <max-voxel-density>0.819141864776611</max-voxel-density>
    <max-voxel-x>6930</max-voxel-x>
    <max-voxel-y>5660</max-voxel-y>
    <max-voxel-z>7090</max-voxel-z>
    <normalized-projection-volume>0.00288107162985927</normalized-projection-volume>
    <projection-density>0.226230069994926</projection-density>
    <projection-energy>283.176055908203</projection-energy>
    <projection-intensity>1251.71728515625</projection-intensity>
    <projection-volume>0.00155337931875</projection-volume>
    <section-data-set-id>158914182</section-data-set-id>
    <structure-id>356</structure-id>
    <sum-pixel-intensity>3273917440.0</sum-pixel-intensity>
    <sum-pixels>5605200.0</sum-pixels>
    <sum-projection-pixel-intensity>1587258496.0</sum-projection-pixel-intensity>
    <sum-projection-pixels>1268064.75</sum-projection-pixels>
    <volume>0.00686637</volume>
  </projection-structure-unionize>
  <projection-structure-unionize>
    <hemisphere-id>1</hemisphere-id>
    <id>628601114</id>
    <is-injection>false</is-injection>
    <max-voxel-density>0.669405400753021</max-voxel-density>
    <max-voxel-x>9210</max-voxel-x>
    <max-voxel-y>4620</max-voxel-y>
    <max-voxel-z>4830</max-voxel-z>
    <normalized-projection-volume>0.0973315985583604</normalized-projection-volume>
    <projection-density>0.0185093246400356</projection-density>
    <projection-energy>6.06462621688843</projection-energy>
    <projection-intensity>327.652496337891</projection-intensity>
    <projection-volume>0.0524780053</projection-volume>
    <section-data-set-id>158914182</section-data-set-id>
    <structure-id>128</structure-id>
    <sum-pixel-intensity>239426813952.0</sum-pixel-intensity>
    <sum-pixels>2314465280.0</sum-pixels>
    <sum-projection-pixel-intensity>14036366336.0</sum-projection-pixel-intensity>
    <sum-projection-pixels>42839188.0</sum-projection-pixels>
    <volume>2.835219968</volume>
  </projection-structure-unionize>
  <projection-structure-unionize>
    <hemisphere-id>3</hemisphere-id>
    <id>628604257</id>
    <is-injection>false</is-injection>
    <max-voxel-density>0.733585596084595</max-voxel-density>
    <max-voxel-x>9940</max-voxel-x>
    <max-voxel-y>5580</max-voxel-y>
    <max-voxel-z>4330</max-voxel-z>
    <normalized-projection-volume>0.272945001374212</normalized-projection-volume>
    <projection-density>0.0230347898157193</projection-density>
    <projection-energy>9.501646268932</projection-energy>
    <projection-intensity>412.491120819688</projection-intensity>
    <projection-volume>0.14716299167876</projection-volume>
    <section-data-set-id>158914182</section-data-set-id>
    <structure-id>987</structure-id>
    <sum-pixel-intensity>753495817792.0</sum-pixel-intensity>
    <sum-pixels>5215287632.0</sum-pixels>
    <sum-projection-pixel-intensity>49553818270.0</sum-projection-pixel-intensity>
    <sum-projection-pixels>120133054.431641</sum-projection-pixels>
    <volume>6.3887273492</volume>
  </projection-structure-unionize>
  <projection-structure-unionize>
    <hemisphere-id>3</hemisphere-id>
    <id>628603623</id>
    <is-injection>false</is-injection>
    <max-voxel-density>0.0745153725147247</max-voxel-density>
    <max-voxel-x>8040</max-voxel-x>
    <max-voxel-y>1940</max-voxel-y>
    <max-voxel-z>1170</max-voxel-z>
    <normalized-projection-volume>7.49213394102414e-06</normalized-projection-volume>
    <projection-density>3.251417407589e-05</projection-density>
    <projection-energy>0.00676934076585104</projection-energy>
    <projection-intensity>208.196608348439</projection-intensity>
    <projection-volume>4.03951286621094e-06</projection-volume>
    <section-data-set-id>158914182</section-data-set-id>
    <structure-id>696</structure-id>
    <sum-pixel-intensity>19315054592.0</sum-pixel-intensity>
    <sum-pixels>101419200.0</sum-pixels>
    <sum-projection-pixel-intensity>686541.125</sum-projection-pixel-intensity>
    <sum-projection-pixels>3297.5615234375</sum-projection-pixels>
    <volume>0.12423852</volume>
  </projection-structure-unionize>
  <projection-structure-unionize>
    <hemisphere-id>3</hemisphere-id>
    <id>628604756</id>
    <is-injection>false</is-injection>
    <max-voxel-density>0.225292444229126</max-voxel-density>
    <max-voxel-x>8290</max-voxel-x>
    <max-voxel-y>5460</max-voxel-y>
    <max-voxel-z>5890</max-voxel-z>
    <normalized-projection-volume>0.000292218133852761</normalized-projection-volume>
    <projection-density>0.00177877165492836</projection-density>
    <projection-energy>0.631242441844384</projection-energy>
    <projection-intensity>354.875478308545</projection-intensity>
    <projection-volume>0.000157554432519531</projection-volume>
    <section-data-set-id>158914182</section-data-set-id>
    <structure-id>607344834</structure-id>
    <sum-pixel-intensity>16887440384.0</sum-pixel-intensity>
    <sum-pixels>72306000.0</sum-pixels>
    <sum-projection-pixel-intensity>45642616.0</sum-projection-pixel-intensity>
    <sum-projection-pixels>128615.86328125</sum-projection-pixels>
    <volume>0.08857485</volume>
  </projection-structure-unionize>
  <projection-structure-unionize>
    <hemisphere-id>1</hemisphere-id>
    <id>628599316</id>
    <is-injection>false</is-injection>
    <max-voxel-density>0.425455063581467</max-voxel-density>
    <max-voxel-x>5550</max-voxel-x>
    <max-voxel-y>5800</max-voxel-y>
    <max-voxel-z>3760</max-voxel-z>
    <normalized-projection-volume>0.00475146522467224</normalized-projection-volume>
    <projection-density>0.00137032924044133</projection-density>
    <projection-energy>0.560321862046602</projection-energy>
    <projection-intensity>408.895793441687</projection-intensity>
    <projection-volume>0.00256183419296875</projection-volume>
    <section-data-set-id>158914182</section-data-set-id>
    <structure-id>835</structure-id>
    <sum-pixel-intensity>260952856576.0</sum-pixel-intensity>
    <sum-pixels>1526124640.0</sum-pixels>
    <sum-projection-pixel-intensity>855121000.0</sum-projection-pixel-intensity>
    <sum-projection-pixels>2091293.21875</sum-projection-pixels>
    <volume>1.869502684</volume>
  </projection-structure-unionize>
  <projection-structure-unionize>
    <hemisphere-id>2</hemisphere-id>
    <id>628596702</id>
    <is-injection>false</is-injection>
    <max-voxel-density>0.125854179263115</max-voxel-density>
    <max-voxel-x>4610</max-voxel-x>
    <max-voxel-y>6360</max-voxel-y>
    <max-voxel-z>5760</max-voxel-z>
    <normalized-projection-volume>1.75899537365424e-05</normalized-projection-volume>
    <projection-density>9.4955408712849e-05</projection-density>
    <projection-energy>0.0284496173262596</projection-energy>
    <projection-intensity>299.610290527344</projection-intensity>
    <projection-volume>9.48392607421875e-06</projection-volume>
    <section-data-set-id>158914182</section-data-set-id>
    <structure-id>272</structure-id>
    <sum-pixel-intensity>6959931392.0</sum-pixel-intensity>
    <sum-pixels>81532800.0</sum-pixels>
    <sum-projection-pixel-intensity>2319577.0</sum-projection-pixel-intensity>
    <sum-projection-pixels>7741.98046875</sum-projection-pixels>
    <volume>0.09987768</volume>
  </projection-structure-unionize>
  <projection-structure-unionize>
    <hemisphere-id>2</hemisphere-id>
    <id>628597818</id>
    <is-injection>false</is-injection>
    <max-voxel-density>0.287841111421585</max-voxel-density>
    <max-voxel-x>10020</max-voxel-x>
    <max-voxel-y>4410</max-voxel-y>
    <max-voxel-z>7680</max-voxel-z>
    <normalized-projection-volume>0.000140006232580882</normalized-projection-volume>
    <projection-density>0.000481878872960806</projection-density>
    <projection-energy>0.0926488041877747</projection-energy>
    <projection-intensity>192.265762329102</projection-intensity>
    <projection-volume>7.54867681640625e-05</projection-volume>
    <section-data-set-id>158914182</section-data-set-id>
    <structure-id>866</structure-id>
    <sum-pixel-intensity>1125528448.0</sum-pixel-intensity>
    <sum-pixels>127878304.0</sum-pixels>
    <sum-projection-pixel-intensity>11847772.0</sum-projection-pixel-intensity>
    <sum-projection-pixels>61621.8515625</sum-projection-pixels>
    <volume>0.1566509224</volume>
  </projection-structure-unionize>
  <projection-structure-unionize>
    <hemisphere-id>2</hemisphere-id>
    <id>628597965</id>
    <is-injection>false</is-injection>
    <max-voxel-density>0.233969286084175</max-voxel-density>
    <max-voxel-x>10760</max-voxel-x>
    <max-voxel-y>2610</max-voxel-y>
    <max-voxel-z>6670</max-voxel-z>
    <normalized-projection-volume>0.000224489400824965</normalized-projection-volume>
    <projection-density>8.00248017185368e-05</projection-density>
    <projection-energy>0.0247157923877239</projection-energy>
    <projection-intensity>308.851654052734</projection-intensity>
    <projection-volume>0.000121037321289062</projection-volume>
    <section-data-set-id>158914182</section-data-set-id>
    <structure-id>984</structure-id>
    <sum-pixel-intensity>264803713024.0</sum-pixel-intensity>
    <sum-pixels>1234691968.0</sum-pixels>
    <sum-projection-pixel-intensity>30516390.0</sum-projection-pixel-intensity>
    <sum-projection-pixels>98805.9765625</sum-projection-pixels>
    <volume>1.5124976608</volume>
  </projection-structure-unionize>
  <projection-structure-unionize>
    <hemisphere-id>1</hemisphere-id>
    <id>628599289</id>
    <is-injection>false</is-injection>
    <max-voxel-density>0.0</max-voxel-density>
    <max-voxel-x>0</max-voxel-x>
    <max-voxel-y>0</max-voxel-y>
    <max-voxel-z>0</max-voxel-z>
    <normalized-projection-volume>0.0</normalized-projection-volume>
    <projection-density>0.0</projection-density>
    <projection-energy>0.0</projection-energy>
    <projection-intensity>0.0</projection-intensity>
    <projection-volume>0.0</projection-volume>
    <section-data-set-id>158914182</section-data-set-id>
    <structure-id>849</structure-id>
    <sum-pixel-intensity>2961914624.0</sum-pixel-intensity>
    <sum-pixels>23471100.0</sum-pixels>
    <sum-projection-pixel-intensity>0.0</sum-projection-pixel-intensity>
    <sum-projection-pixels>0.0</sum-projection-pixels>
    <volume>0.0287520975</volume>
  </projection-structure-unionize>
  <projection-structure-unionize>
    <hemisphere-id>1</hemisphere-id>
    <id>628600138</id>
    <is-injection>false</is-injection>
    <max-voxel-density>0.296335190534592</max-voxel-density>
    <max-voxel-x>2820</max-voxel-x>
    <max-voxel-y>6340</max-voxel-y>
    <max-voxel-z>5340</max-voxel-z>
    <normalized-projection-volume>0.000256801376910257</normalized-projection-volume>
    <projection-density>0.000174304587305169</projection-density>
    <projection-energy>0.040173395562631</projection-energy>
    <projection-intensity>230.478131320183</projection-intensity>
    <projection-volume>0.00013845887890625</projection-volume>
    <section-data-set-id>158914182</section-data-set-id>
    <structure-id>589</structure-id>
    <sum-pixel-intensity>81819852800.0</sum-pixel-intensity>
    <sum-pixels>648449120.0</sum-pixels>
    <sum-projection-pixel-intensity>26050403.0</sum-projection-pixel-intensity>
    <sum-projection-pixels>113027.65625</sum-projection-pixels>
    <volume>0.794350172</volume>
  </projection-structure-unionize>
  <projection-structure-unionize>
    <hemisphere-id>3</hemisphere-id>
    <id>628602838</id>
    <is-injection>false</is-injection>
    <max-voxel-density>0.376993179321289</max-voxel-density>
    <max-voxel-x>2320</max-voxel-x>
    <max-voxel-y>3330</max-voxel-y>
    <max-voxel-z>5990</max-voxel-z>
    <normalized-projection-volume>0.000927027563044534</normalized-projection-volume>
    <projection-density>0.00143028338034123</projection-density>
    <projection-energy>0.529839843629501</projection-energy>
    <projection-intensity>370.443963001998</projection-intensity>
    <projection-volume>0.00049982285390625</projection-volume>
    <section-data-set-id>158914182</section-data-set-id>
    <structure-id>582</structure-id>
    <sum-pixel-intensity>45917339648.0</sum-pixel-intensity>
    <sum-pixels>285271200.0</sum-pixels>
    <sum-projection-pixel-intensity>151148048.0</sum-projection-pixel-intensity>
    <sum-projection-pixels>408018.65625</sum-projection-pixels>
    <volume>0.34945722</volume>
  </projection-structure-unionize>
  <projection-structure-unionize>
    <hemisphere-id>3</hemisphere-id>
    <id>628604203</id>
    <is-injection>false</is-injection>
    <max-voxel-density>0.406247228384018</max-voxel-density>
    <max-voxel-x>4610</max-voxel-x>
    <max-voxel-y>6340</max-voxel-y>
    <max-voxel-z>8120</max-voxel-z>
    <normalized-projection-volume>0.00164117616843835</normalized-projection-volume>
    <projection-density>6.93883115332842e-05</projection-density>
    <projection-energy>0.0199378311850264</projection-energy>
    <projection-intensity>287.337027583711</projection-intensity>
    <projection-volume>0.000884868356640625</projection-volume>
    <section-data-set-id>158914182</section-data-set-id>
    <structure-id>961</structure-id>
    <sum-pixel-intensity>1742178811904.0</sum-pixel-intensity>
    <sum-pixels>10410132480.0</sum-pixels>
    <sum-projection-pixel-intensity>207555464.0</sum-projection-pixel-intensity>
    <sum-projection-pixels>722341.515625</sum-projection-pixels>
    <volume>12.752412288</volume>
  </projection-structure-unionize>
  <projection-structure-unionize>
    <hemisphere-id>3</hemisphere-id>
    <id>628603774</id>
    <is-injection>false</is-injection>
    <max-voxel-density>0.950654923915863</max-voxel-density>
    <max-voxel-x>9140</max-voxel-x>
    <max-voxel-y>4910</max-voxel-y>
    <max-voxel-z>6570</max-voxel-z>
    <normalized-projection-volume>0.956139259274332</normalized-projection-volume>
    <projection-density>0.0280033179488404</projection-density>
    <projection-energy>12.8880074171547</projection-energy>
    <projection-intensity>460.231442599049</projection-intensity>
    <projection-volume>0.5155189256</projection-volume>
    <section-data-set-id>158914182</section-data-set-id>
    <structure-id>771</structure-id>
    <sum-pixel-intensity>2101360114292.92</sum-pixel-intensity>
    <sum-pixels>15027925504.0</sum-pixels>
    <sum-projection-pixel-intensity>193680015360.0</sum-projection-pixel-intensity>
    <sum-projection-pixels>420831776.0</sum-projection-pixels>
    <volume>18.4092087424</volume>
  </projection-structure-unionize>
  <projection-structure-unionize>
    <hemisphere-id>2</hemisphere-id>
    <id>628598535</id>
    <is-injection>false</is-injection>
    <max-voxel-density>0.649941563606262</max-voxel-density>
    <max-voxel-x>10440</max-voxel-x>
    <max-voxel-y>6570</max-voxel-y>
    <max-voxel-z>6140</max-voxel-z>
    <normalized-projection-volume>0.0927025799387077</normalized-projection-volume>
    <projection-density>0.0385988876223564</projection-density>
    <projection-energy>14.989670753479</projection-energy>
    <projection-intensity>388.344635009766</projection-intensity>
    <projection-volume>0.0499821903</projection-volume>
    <section-data-set-id>158914182</section-data-set-id>
    <structure-id>1093</structure-id>
    <sum-pixel-intensity>143487778816.0</sum-pixel-intensity>
    <sum-pixels>1057071616.0</sum-pixels>
    <sum-projection-pixel-intensity>15845155840.0</sum-projection-pixel-intensity>
    <sum-projection-pixels>40801788.0</sum-projection-pixels>
    <volume>1.2949127296</volume>
  </projection-structure-unionize>
  <projection-structure-unionize>
    <hemisphere-id>3</hemisphere-id>
    <id>628604269</id>
    <is-injection>false</is-injection>
    <max-voxel-density>0.275011390447617</max-voxel-density>
    <max-voxel-x>4460</max-voxel-x>
    <max-voxel-y>5100</max-voxel-y>
    <max-voxel-z>9630</max-voxel-z>
    <normalized-projection-volume>0.000192698856119733</normalized-projection-volume>
    <projection-density>0.000205066641840463</projection-density>
    <projection-energy>0.0638098731271467</projection-energy>
    <projection-intensity>311.166519110355</projection-intensity>
    <projection-volume>0.000103896902368164</projection-volume>
    <section-data-set-id>158914182</section-data-set-id>
    <structure-id>996</structure-id>
    <sum-pixel-intensity>48958105600.0</sum-pixel-intensity>
    <sum-pixels>413591392.0</sum-pixels>
    <sum-projection-pixel-intensity>26391214.25</sum-projection-pixel-intensity>
    <sum-projection-pixels>84813.7978515625</sum-projection-pixels>
    <volume>0.5066494552</volume>
  </projection-structure-unionize>
  <projection-structure-unionize>
    <hemisphere-id>3</hemisphere-id>
    <id>628603730</id>
    <is-injection>false</is-injection>
    <max-voxel-density>0.238991051912308</max-voxel-density>
    <max-voxel-x>10320</max-voxel-x>
    <max-voxel-y>2060</max-voxel-y>
    <max-voxel-z>8660</max-voxel-z>
    <normalized-projection-volume>0.000116687077931571</normalized-projection-volume>
    <projection-density>0.000294466738720163</projection-density>
    <projection-energy>0.0989682880280125</projection-energy>
    <projection-intensity>336.093266282491</projection-intensity>
    <projection-volume>6.29138448852539e-05</projection-volume>
    <section-data-set-id>158914182</section-data-set-id>
    <structure-id>750</structure-id>
    <sum-pixel-intensity>19977910272.0</sum-pixel-intensity>
    <sum-pixels>174411008.0</sum-pixels>
    <sum-projection-pixel-intensity>17261158.875</sum-projection-pixel-intensity>
    <sum-projection-pixels>51358.2407226562</sum-projection-pixels>
    <volume>0.2136534848</volume>
  </projection-structure-unionize>
  <projection-structure-unionize>
    <hemisphere-id>3</hemisphere-id>
    <id>628603902</id>
    <is-injection>false</is-injection>
    <max-voxel-density>0.340531796216965</max-voxel-density>
    <max-voxel-x>3350</max-voxel-x>
    <max-voxel-y>3780</max-voxel-y>
    <max-voxel-z>5910</max-voxel-z>
    <normalized-projection-volume>0.00103126497282304</normalized-projection-volume>
    <projection-density>0.00150004579066115</projection-density>
    <projection-energy>0.57074377642925</projection-energy>
    <projection-intensity>380.484235869688</projection-intensity>
    <projection-volume>0.00055602424609375</projection-volume>
    <section-data-set-id>158914182</section-data-set-id>
    <structure-id>827</structure-id>
    <sum-pixel-intensity>54360104960.0</sum-pixel-intensity>
    <sum-pixels>302588992.0</sum-pixels>
    <sum-projection-pixel-intensity>172700784.0</sum-projection-pixel-intensity>
    <sum-projection-pixels>453897.34375</sum-projection-pixels>
    <volume>0.3706715152</volume>
  </projection-structure-unionize>
  <projection-structure-unionize>
    <hemisphere-id>2</hemisphere-id>
    <id>628597491</id>
    <is-injection>false</is-injection>
    <max-voxel-density>0.0845954790711403</max-voxel-density>
    <max-voxel-x>8020</max-voxel-x>
    <max-voxel-y>2060</max-voxel-y>
    <max-voxel-z>9280</max-voxel-z>
    <normalized-projection-volume>7.40226923901175e-06</normalized-projection-volume>
    <projection-density>6.48317363811657e-05</projection-density>
    <projection-energy>0.0331470854580402</projection-energy>
    <projection-intensity>511.278686523438</projection-intensity>
    <projection-volume>3.99106076660156e-06</projection-volume>
    <section-data-set-id>158914182</section-data-set-id>
    <structure-id>601</structure-id>
    <sum-pixel-intensity>9900300288.0</sum-pixel-intensity>
    <sum-pixels>50253300.0</sum-pixels>
    <sum-projection-pixel-intensity>1665750.5</sum-projection-pixel-intensity>
    <sum-projection-pixels>3258.0087890625</sum-projection-pixels>
    <volume>0.0615602925</volume>
  </projection-structure-unionize>
  <projection-structure-unionize>
    <hemisphere-id>3</hemisphere-id>
    <id>628601839</id>
    <is-injection>false</is-injection>
    <max-voxel-density>0.632639944553375</max-voxel-density>
    <max-voxel-x>7850</max-voxel-x>
    <max-voxel-y>5520</max-voxel-y>
    <max-voxel-z>6290</max-voxel-z>
    <normalized-projection-volume>0.0111433166284632</normalized-projection-volume>
    <projection-density>0.110441396041072</projection-density>
    <projection-energy>70.8732163426542</projection-energy>
    <projection-intensity>641.726914754836</projection-intensity>
    <projection-volume>0.00600811080625</projection-volume>
    <section-data-set-id>158914182</section-data-set-id>
    <structure-id>54</structure-id>
    <sum-pixel-intensity>12014632406.8438</sum-pixel-intensity>
    <sum-pixels>44408894.0</sum-pixels>
    <sum-projection-pixel-intensity>3147401152.0</sum-projection-pixel-intensity>
    <sum-projection-pixels>4904580.25</sum-projection-pixels>
    <volume>0.05440089515</volume>
  </projection-structure-unionize>
  <projection-structure-unionize>
    <hemisphere-id>1</hemisphere-id>
    <id>628600086</id>
    <is-injection>false</is-injection>
    <max-voxel-density>0.424773663282394</max-voxel-density>
    <max-voxel-x>10330</max-voxel-x>
    <max-voxel-y>5610</max-voxel-y>
    <max-voxel-z>4220</max-voxel-z>
    <normalized-projection-volume>0.000652478353459994</normalized-projection-volume>
    <projection-density>0.0017989071784541</projection-density>
    <projection-energy>0.820514261722565</projection-energy>
    <projection-intensity>456.1181640625</projection-intensity>
    <projection-volume>0.00035179492578125</projection-volume>
    <section-data-set-id>158914182</section-data-set-id>
    <structure-id>621</structure-id>
    <sum-pixel-intensity>31752376320.0</sum-pixel-intensity>
    <sum-pixels>159641104.0</sum-pixels>
    <sum-projection-pixel-intensity>130987800.0</sum-projection-pixel-intensity>
    <sum-projection-pixels>287179.53125</sum-projection-pixels>
    <volume>0.1955603524</volume>
  </projection-structure-unionize>
  <projection-structure-unionize>
    <hemisphere-id>2</hemisphere-id>
    <id>628597378</id>
    <is-injection>false</is-injection>
    <max-voxel-density>0.447667509317398</max-voxel-density>
    <max-voxel-x>5310</max-voxel-x>
    <max-voxel-y>5940</max-voxel-y>
    <max-voxel-z>6500</max-voxel-z>
    <normalized-projection-volume>0.00456517649172091</normalized-projection-volume>
    <projection-density>0.00803757272660732</projection-density>
    <projection-energy>3.22667241096497</projection-energy>
    <projection-intensity>401.448608398438</projection-intensity>
    <projection-volume>0.00246139341875</projection-volume>
    <section-data-set-id>158914182</section-data-set-id>
    <structure-id>523</structure-id>
    <sum-pixel-intensity>42768646144.0</sum-pixel-intensity>
    <sum-pixels>249988496.0</sum-pixels>
    <sum-projection-pixel-intensity>806630976.0</sum-projection-pixel-intensity>
    <sum-projection-pixels>2009300.75</sum-projection-pixels>
    <volume>0.3062359076</volume>
  </projection-structure-unionize>
  <projection-structure-unionize>
    <hemisphere-id>2</hemisphere-id>
    <id>628596522</id>
    <is-injection>false</is-injection>
    <max-voxel-density>0.724225878715515</max-voxel-density>
    <max-voxel-x>6420</max-voxel-x>
    <max-voxel-y>5820</max-voxel-y>
    <max-voxel-z>6750</max-voxel-z>
    <normalized-projection-volume>0.220158034049575</normalized-projection-volume>
    <projection-density>0.104302048683167</projection-density>
    <projection-energy>59.5285568237305</projection-energy>
    <projection-intensity>570.732421875</projection-intensity>
    <projection-volume>0.1187019904</projection-volume>
    <section-data-set-id>158914182</section-data-set-id>
    <structure-id>194</structure-id>
    <sum-pixel-intensity>205987938304.0</sum-pixel-intensity>
    <sum-pixels>929028608.0</sum-pixels>
    <sum-projection-pixel-intensity>55303733248.0</sum-projection-pixel-intensity>
    <sum-projection-pixels>96899584.0</sum-projection-pixels>
    <volume>1.1380600448</volume>
  </projection-structure-unionize>
  <projection-structure-unionize>
    <hemisphere-id>1</hemisphere-id>
    <id>628599340</id>
    <is-injection>false</is-injection>
    <max-voxel-density>2.21455557039008e-05</max-voxel-density>
    <max-voxel-x>10050</max-voxel-x>
    <max-voxel-y>1200</max-voxel-y>
    <max-voxel-z>3760</max-voxel-z>
    <normalized-projection-volume>4.92988050516695e-11</normalized-projection-volume>
    <projection-density>2.41206915552183e-11</projection-density>
    <projection-energy>5.62763657896426e-09</projection-energy>
    <projection-intensity>233.311569213867</projection-intensity>
    <projection-volume>2.65802985988557e-11</projection-volume>
    <section-data-set-id>158914182</section-data-set-id>
    <structure-id>821</structure-id>
    <sum-pixel-intensity>162622275584.0</sum-pixel-intensity>
    <sum-pixels>899568000.0</sum-pixels>
    <sum-projection-pixel-intensity>5.0624418258667</sum-projection-pixel-intensity>
    <sum-projection-pixels>0.0216982029378414</sum-projection-pixels>
    <volume>1.1019708</volume>
  </projection-structure-unionize>
  <projection-structure-unionize>
    <hemisphere-id>3</hemisphere-id>
    <id>628602596</id>
    <is-injection>false</is-injection>
    <max-voxel-density>0.191399827599525</max-voxel-density>
    <max-voxel-x>6190</max-voxel-x>
    <max-voxel-y>770</max-voxel-y>
    <max-voxel-z>8210</max-voxel-z>
    <normalized-projection-volume>0.000122204337308968</normalized-projection-volume>
    <projection-density>0.000129970147282518</projection-density>
    <projection-energy>0.03754007944983</projection-energy>
    <projection-intensity>288.836169187595</projection-intensity>
    <projection-volume>6.58885701660156e-05</projection-volume>
    <section-data-set-id>158914182</section-data-set-id>
    <structure-id>450</structure-id>
    <sum-pixel-intensity>68340647936.0</sum-pixel-intensity>
    <sum-pixels>413838016.0</sum-pixels>
    <sum-projection-pixel-intensity>15535512.0</sum-projection-pixel-intensity>
    <sum-projection-pixels>53786.587890625</sum-projection-pixels>
    <volume>0.5069515696</volume>
  </projection-structure-unionize>
  <projection-structure-unionize>
    <hemisphere-id>3</hemisphere-id>
    <id>628604215</id>
    <is-injection>false</is-injection>
    <max-voxel-density>0.999250948429108</max-voxel-density>
    <max-voxel-x>8780</max-voxel-x>
    <max-voxel-y>5230</max-voxel-y>
    <max-voxel-z>6760</max-voxel-z>
    <normalized-projection-volume>0.0604961344836397</normalized-projection-volume>
    <projection-density>0.00271805978709126</projection-density>
    <projection-energy>1.23617217018824</projection-energy>
    <projection-intensity>454.799477207648</projection-intensity>
    <projection-volume>0.0326175313370445</projection-volume>
    <section-data-set-id>158914182</section-data-set-id>
    <structure-id>967</structure-id>
    <sum-pixel-intensity>307732451927.0</sum-pixel-intensity>
    <sum-pixels>9796162807.0</sum-pixels>
    <sum-projection-pixel-intensity>12109743836.6465</sum-projection-pixel-intensity>
    <sum-projection-pixels>26626556.1935057</sum-projection-pixels>
    <volume>12.000299438575</volume>
  </projection-structure-unionize>
  <projection-structure-unionize>
    <hemisphere-id>2</hemisphere-id>
    <id>628596839</id>
    <is-injection>false</is-injection>
    <max-voxel-density>0.264324128627777</max-voxel-density>
    <max-voxel-x>7630</max-voxel-x>
    <max-voxel-y>6570</max-voxel-y>
    <max-voxel-z>8990</max-voxel-z>
    <normalized-projection-volume>0.000259264888294958</normalized-projection-volume>
    <projection-density>0.000353293551597744</projection-density>
    <projection-energy>0.131744801998138</projection-energy>
    <projection-intensity>372.904663085938</projection-intensity>
    <projection-volume>0.0001397871234375</projection-volume>
    <section-data-set-id>158914182</section-data-set-id>
    <structure-id>334</structure-id>
    <sum-pixel-intensity>55766618112.0</sum-pixel-intensity>
    <sum-pixels>322994688.0</sum-pixels>
    <sum-projection-pixel-intensity>42552872.0</sum-projection-pixel-intensity>
    <sum-projection-pixels>114111.9375</sum-projection-pixels>
    <volume>0.3956684928</volume>
  </projection-structure-unionize>
  <projection-structure-unionize>
    <hemisphere-id>1</hemisphere-id>
    <id>628600108</id>
    <is-injection>false</is-injection>
    <max-voxel-density>0.0</max-voxel-density>
    <max-voxel-x>0</max-voxel-x>
    <max-voxel-y>0</max-voxel-y>
    <max-voxel-z>0</max-voxel-z>
    <normalized-projection-volume>0.0</normalized-projection-volume>
    <projection-density>0.0</projection-density>
    <projection-energy>0.0</projection-energy>
    <projection-intensity>0.0</projection-intensity>
    <projection-volume>0.0</projection-volume>
    <section-data-set-id>158914182</section-data-set-id>
    <structure-id>608</structure-id>
    <sum-pixel-intensity>11959874560.0</sum-pixel-intensity>
    <sum-pixels>107451904.0</sum-pixels>
    <sum-projection-pixel-intensity>0.0</sum-projection-pixel-intensity>
    <sum-projection-pixels>0.0</sum-projection-pixels>
    <volume>0.1316285824</volume>
  </projection-structure-unionize>
  <projection-structure-unionize>
    <hemisphere-id>3</hemisphere-id>
    <id>628602788</id>
    <is-injection>false</is-injection>
    <max-voxel-density>0.246378764510155</max-voxel-density>
    <max-voxel-x>8500</max-voxel-x>
    <max-voxel-y>5860</max-voxel-y>
    <max-voxel-z>9330</max-voxel-z>
    <normalized-projection-volume>6.43538177935745e-05</normalized-projection-volume>
    <projection-density>2.24041657940329e-05</projection-density>
    <projection-energy>0.00758399186639892</projection-energy>
    <projection-intensity>338.50811211274</projection-intensity>
    <projection-volume>3.46974676391602e-05</projection-volume>
    <section-data-set-id>158914182</section-data-set-id>
    <structure-id>566</structure-id>
    <sum-pixel-intensity>144606756864.0</sum-pixel-intensity>
    <sum-pixels>1264249856.0</sum-pixels>
    <sum-projection-pixel-intensity>9588060.625</sum-projection-pixel-intensity>
    <sum-projection-pixels>28324.4633789062</sum-projection-pixels>
    <volume>1.5487060736</volume>
  </projection-structure-unionize>
  <projection-structure-unionize>
    <hemisphere-id>2</hemisphere-id>
    <id>628597493</id>
    <is-injection>false</is-injection>
    <max-voxel-density>0.138789817690849</max-voxel-density>
    <max-voxel-x>7240</max-voxel-x>
    <max-voxel-y>3060</max-voxel-y>
    <max-voxel-z>8850</max-voxel-z>
    <normalized-projection-volume>1.09853962529369e-05</normalized-projection-volume>
    <projection-density>7.09798814568785e-06</projection-density>
    <projection-energy>0.00152983656153083</projection-energy>
    <projection-intensity>215.531005859375</projection-intensity>
    <projection-volume>5.92296531982422e-06</projection-volume>
    <section-data-set-id>158914182</section-data-set-id>
    <structure-id>603</structure-id>
    <sum-pixel-intensity>5336082944.0</sum-pixel-intensity>
    <sum-pixels>681189312.0</sum-pixels>
    <sum-projection-pixel-intensity>1042108.3125</sum-projection-pixel-intensity>
    <sum-projection-pixels>4835.07373046875</sum-projection-pixels>
    <volume>0.8344569072</volume>
  </projection-structure-unionize>
  <projection-structure-unionize>
    <hemisphere-id>3</hemisphere-id>
    <id>628602637</id>
    <is-injection>false</is-injection>
    <max-voxel-density>0.98572701215744</max-voxel-density>
    <max-voxel-x>4320</max-voxel-x>
    <max-voxel-y>5030</max-voxel-y>
    <max-voxel-z>7380</max-voxel-z>
    <normalized-projection-volume>3.07504857394322</normalized-projection-volume>
    <projection-density>0.0334466950788688</projection-density>
    <projection-energy>22.5763420130302</projection-energy>
    <projection-intensity>674.994703057931</projection-intensity>
    <projection-volume>1.657965324225</projection-volume>
    <section-data-set-id>158914182</section-data-set-id>
    <structure-id>477</structure-id>
    <sum-pixel-intensity>9160511624704.0</sum-pixel-intensity>
    <sum-pixels>40465614848.0</sum-pixels>
    <sum-projection-pixel-intensity>913565560576.0</sum-projection-pixel-intensity>
    <sum-projection-pixels>1353441081.0</sum-projection-pixels>
    <volume>49.5703781888</volume>
  </projection-structure-unionize>
  <projection-structure-unionize>
    <hemisphere-id>1</hemisphere-id>
    <id>628600200</id>
    <is-injection>false</is-injection>
    <max-voxel-density>0.0</max-voxel-density>
    <max-voxel-x>0</max-voxel-x>
    <max-voxel-y>0</max-voxel-y>
    <max-voxel-z>0</max-voxel-z>
    <normalized-projection-volume>0.0</normalized-projection-volume>
    <projection-density>0.0</projection-density>
    <projection-energy>0.0</projection-energy>
    <projection-intensity>0.0</projection-intensity>
    <projection-volume>0.0</projection-volume>
    <section-data-set-id>158914182</section-data-set-id>
    <structure-id>545</structure-id>
    <sum-pixel-intensity>160060.625</sum-pixel-intensity>
    <sum-pixels>900.0</sum-pixels>
    <sum-projection-pixel-intensity>0.0</sum-projection-pixel-intensity>
    <sum-projection-pixels>0.0</sum-projection-pixels>
    <volume>1.1025e-06</volume>
  </projection-structure-unionize>
  <projection-structure-unionize>
    <hemisphere-id>3</hemisphere-id>
    <id>628603980</id>
    <is-injection>false</is-injection>
    <max-voxel-density>0.408904492855072</max-voxel-density>
    <max-voxel-x>12530</max-voxel-x>
    <max-voxel-y>5080</max-voxel-y>
    <max-voxel-z>4810</max-voxel-z>
    <normalized-projection-volume>0.000242223980219625</normalized-projection-volume>
    <projection-density>0.00424456595721445</projection-density>
    <projection-energy>1.50553427158481</projection-energy>
    <projection-intensity>354.696872839463</projection-intensity>
    <projection-volume>0.00013059922477417</projection-volume>
    <section-data-set-id>158914182</section-data-set-id>
    <structure-id>859</structure-id>
    <sum-pixel-intensity>4695670784.0</sum-pixel-intensity>
    <sum-pixels>25117200.0</sum-pixels>
    <sum-projection-pixel-intensity>37814805.40625</sum-projection-pixel-intensity>
    <sum-projection-pixels>106611.612060547</sum-projection-pixels>
    <volume>0.03076857</volume>
  </projection-structure-unionize>
  <projection-structure-unionize>
    <hemisphere-id>2</hemisphere-id>
    <id>628597524</id>
    <is-injection>false</is-injection>
    <max-voxel-density>0.404701232910156</max-voxel-density>
    <max-voxel-x>6130</max-voxel-x>
    <max-voxel-y>6660</max-voxel-y>
    <max-voxel-z>7850</max-voxel-z>
    <normalized-projection-volume>0.000132637544455518</normalized-projection-volume>
    <projection-density>0.000406066952009565</projection-density>
    <projection-energy>0.146621107657691</projection-energy>
    <projection-intensity>361.076189362578</projection-intensity>
    <projection-volume>7.15138132324219e-05</projection-volume>
    <section-data-set-id>158914182</section-data-set-id>
    <structure-id>619</structure-id>
    <sum-pixel-intensity>22576429056.0</sum-pixel-intensity>
    <sum-pixels>143766004.0</sum-pixels>
    <sum-projection-pixel-intensity>21079130.75</sum-projection-pixel-intensity>
    <sum-projection-pixels>58378.623046875</sum-projection-pixels>
    <volume>0.1761133549</volume>
  </projection-structure-unionize>
  <projection-structure-unionize>
    <hemisphere-id>3</hemisphere-id>
    <id>628604634</id>
    <is-injection>true</is-injection>
    <max-voxel-density>1.0</max-voxel-density>
    <max-voxel-x>8340</max-voxel-x>
    <max-voxel-y>1200</max-voxel-y>
    <max-voxel-z>6770</max-voxel-z>
    <normalized-projection-volume>0.0252395210459598</normalized-projection-volume>
    <projection-density>0.499814081112064</projection-density>
    <projection-energy>1082.77005612202</projection-energy>
    <projection-intensity>2166.3456413891</projection-intensity>
    <projection-volume>0.013608321848584</projection-volume>
    <section-data-set-id>158914182</section-data-set-id>
    <structure-id>254</structure-id>
    <sum-pixel-intensity>30908482040.0</sum-pixel-intensity>
    <sum-pixels>22225932.765625</sum-pixels>
    <sum-projection-pixel-intensity>24065574468.0</sum-projection-pixel-intensity>
    <sum-projection-pixels>11108834.1621094</sum-projection-pixels>
    <volume>0.0272267676378906</volume>
  </projection-structure-unionize>
  <projection-structure-unionize>
    <hemisphere-id>1</hemisphere-id>
    <id>628601608</id>
    <is-injection>false</is-injection>
    <max-voxel-density>0.0471888743340969</max-voxel-density>
    <max-voxel-x>7390</max-voxel-x>
    <max-voxel-y>840</max-voxel-y>
    <max-voxel-z>2590</max-voxel-z>
    <normalized-projection-volume>7.36990194800973e-06</normalized-projection-volume>
    <projection-density>2.93401149442163e-06</projection-density>
    <projection-energy>0.000562384822379993</projection-energy>
    <projection-intensity>191.677784306313</projection-intensity>
    <projection-volume>3.9736093849957e-06</projection-volume>
    <section-data-set-id>158914182</section-data-set-id>
    <structure-id>22</structure-id>
    <sum-pixel-intensity>258913558912.0</sum-pixel-intensity>
    <sum-pixels>1105572616.0</sum-pixels>
    <sum-projection-pixel-intensity>621757.259277344</sum-projection-pixel-intensity>
    <sum-projection-pixels>3243.7627632618</sum-projection-pixels>
    <volume>1.3543264546</volume>
  </projection-structure-unionize>
  <projection-structure-unionize>
    <hemisphere-id>2</hemisphere-id>
    <id>628597791</id>
    <is-injection>true</is-injection>
    <max-voxel-density>1.0</max-voxel-density>
    <max-voxel-x>8700</max-voxel-x>
    <max-voxel-y>5320</max-voxel-y>
    <max-voxel-z>7020</max-voxel-z>
    <normalized-projection-volume>0.00776880601837157</normalized-projection-volume>
    <projection-density>0.994357824325562</projection-density>
    <projection-energy>8958.09765625</projection-energy>
    <projection-intensity>9008.927734375</projection-intensity>
    <projection-volume>0.004188685375</projection-volume>
    <section-data-set-id>158914182</section-data-set-id>
    <structure-id>832</structure-id>
    <sum-pixel-intensity>30821591040.0</sum-pixel-intensity>
    <sum-pixels>3438737.0</sum-pixels>
    <sum-projection-pixel-intensity>30804541440.0</sum-projection-pixel-intensity>
    <sum-projection-pixels>3419335.0</sum-projection-pixels>
    <volume>0.004212452825</volume>
  </projection-structure-unionize>
  <projection-structure-unionize>
    <hemisphere-id>3</hemisphere-id>
    <id>628604382</id>
    <is-injection>false</is-injection>
    <max-voxel-density>0.0919931083917618</max-voxel-density>
    <max-voxel-x>8670</max-voxel-x>
    <max-voxel-y>3740</max-voxel-y>
    <max-voxel-z>3110</max-voxel-z>
    <normalized-projection-volume>1.88233635233908e-05</normalized-projection-volume>
    <projection-density>5.31826702008275e-05</projection-density>
    <projection-energy>0.0150849621948742</projection-energy>
    <projection-intensity>283.644317555147</projection-intensity>
    <projection-volume>1.01489401733398e-05</projection-volume>
    <section-data-set-id>158914182</section-data-set-id>
    <structure-id>1072</structure-id>
    <sum-pixel-intensity>18378562560.0</sum-pixel-intensity>
    <sum-pixels>155780992.0</sum-pixels>
    <sum-projection-pixel-intensity>2349950.375</sum-projection-pixel-intensity>
    <sum-projection-pixels>8284.84912109375</sum-projection-pixels>
    <volume>0.1908317152</volume>
  </projection-structure-unionize>
  <projection-structure-unionize>
    <hemisphere-id>3</hemisphere-id>
    <id>628602286</id>
    <is-injection>false</is-injection>
    <max-voxel-density>0.605643451213837</max-voxel-density>
    <max-voxel-x>8400</max-voxel-x>
    <max-voxel-y>4030</max-voxel-y>
    <max-voxel-z>7210</max-voxel-z>
    <normalized-projection-volume>0.0418169874232341</normalized-projection-volume>
    <projection-density>0.0160265023638984</projection-density>
    <projection-energy>5.81044600873558</projection-energy>
    <projection-intensity>362.552344660324</projection-intensity>
    <projection-volume>0.02254634795</projection-volume>
    <section-data-set-id>158914182</section-data-set-id>
    <structure-id>215</structure-id>
    <sum-pixel-intensity>166904463360.0</sum-pixel-intensity>
    <sum-pixels>1148421632.0</sum-pixels>
    <sum-projection-pixel-intensity>6672841888.0</sum-projection-pixel-intensity>
    <sum-projection-pixels>18405182.0</sum-projection-pixels>
    <volume>1.4068164992</volume>
  </projection-structure-unionize>
  <projection-structure-unionize>
    <hemisphere-id>3</hemisphere-id>
    <id>628604778</id>
    <is-injection>false</is-injection>
    <max-voxel-density>0.223237827420235</max-voxel-density>
    <max-voxel-x>10460</max-voxel-x>
    <max-voxel-y>5200</max-voxel-y>
    <max-voxel-z>7570</max-voxel-z>
    <normalized-projection-volume>0.000188324500602076</normalized-projection-volume>
    <projection-density>0.00206943906103322</projection-density>
    <projection-energy>0.735995416142369</projection-energy>
    <projection-intensity>355.64971687299</projection-intensity>
    <projection-volume>0.000101538393359375</projection-volume>
    <section-data-set-id>158914182</section-data-set-id>
    <structure-id>549009227</structure-id>
    <sum-pixel-intensity>5729489920.0</sum-pixel-intensity>
    <sum-pixels>40053600.0</sum-pixels>
    <sum-projection-pixel-intensity>29479266.0</sum-projection-pixel-intensity>
    <sum-projection-pixels>82888.484375</sum-projection-pixels>
    <volume>0.04906566</volume>
  </projection-structure-unionize>
  <projection-structure-unionize>
    <hemisphere-id>1</hemisphere-id>
    <id>628599055</id>
    <is-injection>false</is-injection>
    <max-voxel-density>0.433393836021423</max-voxel-density>
    <max-voxel-x>12540</max-voxel-x>
    <max-voxel-y>4810</max-voxel-y>
    <max-voxel-z>3430</max-voxel-z>
    <normalized-projection-volume>0.000468259042492528</normalized-projection-volume>
    <projection-density>0.000182747826329432</projection-density>
    <projection-energy>0.0824253112077713</projection-energy>
    <projection-intensity>451.033050537109</projection-intensity>
    <projection-volume>0.000252469916015625</projection-volume>
    <section-data-set-id>158914182</section-data-set-id>
    <structure-id>1033</structure-id>
    <sum-pixel-intensity>266666082304.0</sum-pixel-intensity>
    <sum-pixels>1127772032.0</sum-pixels>
    <sum-projection-pixel-intensity>92956960.0</sum-projection-pixel-intensity>
    <sum-projection-pixels>206097.890625</sum-projection-pixels>
    <volume>1.3815207392</volume>
  </projection-structure-unionize>
  <projection-structure-unionize>
    <hemisphere-id>3</hemisphere-id>
    <id>628603896</id>
    <is-injection>false</is-injection>
    <max-voxel-density>0.7685427069664</max-voxel-density>
    <max-voxel-x>6820</max-voxel-x>
    <max-voxel-y>5230</max-voxel-y>
    <max-voxel-z>6390</max-voxel-z>
    <normalized-projection-volume>0.0468899914154826</normalized-projection-volume>
    <projection-density>0.0279775338420158</projection-density>
    <projection-energy>13.8970804709927</projection-energy>
    <projection-intensity>496.722854468413</projection-intensity>
    <projection-volume>0.0252815452994251</projection-volume>
    <section-data-set-id>158914182</section-data-set-id>
    <structure-id>824</structure-id>
    <sum-pixel-intensity>66119944374.8438</sum-pixel-intensity>
    <sum-pixels>737663165.0</sum-pixels>
    <sum-projection-pixel-intensity>10251364364.4922</sum-projection-pixel-intensity>
    <sum-projection-pixels>20637996.162796</sum-projection-pixels>
    <volume>0.903637377125</volume>
  </projection-structure-unionize>
  <projection-structure-unionize>
    <hemisphere-id>1</hemisphere-id>
    <id>628599264</id>
    <is-injection>false</is-injection>
    <max-voxel-density>0.555775463581085</max-voxel-density>
    <max-voxel-x>7090</max-voxel-x>
    <max-voxel-y>5030</max-voxel-y>
    <max-voxel-z>5320</max-voxel-z>
    <normalized-projection-volume>0.0241104364413593</normalized-projection-volume>
    <projection-density>0.00352985014716321</projection-density>
    <projection-energy>1.39880309483008</projection-energy>
    <projection-intensity>396.2783224535</projection-intensity>
    <projection-volume>0.0129995564656868</projection-volume>
    <section-data-set-id>158914182</section-data-set-id>
    <structure-id>864</structure-id>
    <sum-pixel-intensity>431546870272.0</sum-pixel-intensity>
    <sum-pixels>3006326724.0</sum-pixels>
    <sum-projection-pixel-intensity>4205259125.60156</sum-projection-pixel-intensity>
    <sum-projection-pixels>10611882.8291321</sum-projection-pixels>
    <volume>3.6827502369</volume>
  </projection-structure-unionize>
  <projection-structure-unionize>
    <hemisphere-id>3</hemisphere-id>
    <id>628602501</id>
    <is-injection>false</is-injection>
    <max-voxel-density>0.41000908613205</max-voxel-density>
    <max-voxel-x>10190</max-voxel-x>
    <max-voxel-y>1240</max-voxel-y>
    <max-voxel-z>8130</max-voxel-z>
    <normalized-projection-volume>0.0026561808115155</normalized-projection-volume>
    <projection-density>0.000183623902346126</projection-density>
    <projection-energy>0.0533849211113061</projection-energy>
    <projection-intensity>290.729694931965</projection-intensity>
    <projection-volume>0.00143212556630198</projection-volume>
    <section-data-set-id>158914182</section-data-set-id>
    <structure-id>385</structure-id>
    <sum-pixel-intensity>1172469398528.0</sum-pixel-intensity>
    <sum-pixels>6366720672.0</sum-pixels>
    <sum-projection-pixel-intensity>339886880.812442</sum-projection-pixel-intensity>
    <sum-projection-pixels>1169082.09494039</sum-projection-pixels>
    <volume>7.7992328232</volume>
  </projection-structure-unionize>
  <projection-structure-unionize>
    <hemisphere-id>3</hemisphere-id>
    <id>628604715</id>
    <is-injection>false</is-injection>
    <max-voxel-density>0.406133502721786</max-voxel-density>
    <max-voxel-x>8280</max-voxel-x>
    <max-voxel-y>5160</max-voxel-y>
    <max-voxel-z>5890</max-voxel-z>
    <normalized-projection-volume>0.000668427170326987</normalized-projection-volume>
    <projection-density>0.0171378833024594</projection-density>
    <projection-energy>7.44720515419477</projection-energy>
    <projection-intensity>434.546380247906</projection-intensity>
    <projection-volume>0.0003603940046875</projection-volume>
    <section-data-set-id>158914182</section-data-set-id>
    <structure-id>607344862</structure-id>
    <sum-pixel-intensity>3427340416.0</sum-pixel-intensity>
    <sum-pixels>17166600.0</sum-pixels>
    <sum-projection-pixel-intensity>127843192.0</sum-projection-pixel-intensity>
    <sum-projection-pixels>294199.1875</sum-projection-pixels>
    <volume>0.021029085</volume>
  </projection-structure-unionize>
  <projection-structure-unionize>
    <hemisphere-id>1</hemisphere-id>
    <id>628601189</id>
    <is-injection>false</is-injection>
    <max-voxel-density>0.208800911903381</max-voxel-density>
    <max-voxel-x>4160</max-voxel-x>
    <max-voxel-y>4840</max-voxel-y>
    <max-voxel-z>1810</max-voxel-z>
    <normalized-projection-volume>6.13853375107334e-05</normalized-projection-volume>
    <projection-density>7.60565378755402e-06</projection-density>
    <projection-energy>0.00156649741608461</projection-energy>
    <projection-intensity>205.964859805747</projection-intensity>
    <projection-volume>3.30969604418755e-05</projection-volume>
    <section-data-set-id>158914182</section-data-set-id>
    <structure-id>95</structure-id>
    <sum-pixel-intensity>615111970464.0</sum-pixel-intensity>
    <sum-pixels>3552347720.0</sum-pixels>
    <sum-projection-pixel-intensity>5564743.52441406</sum-projection-pixel-intensity>
    <sum-projection-pixels>27017.9268913269</sum-projection-pixels>
    <volume>4.351625957</volume>
  </projection-structure-unionize>
  <projection-structure-unionize>
    <hemisphere-id>3</hemisphere-id>
    <id>628603914</id>
    <is-injection>true</is-injection>
    <max-voxel-density>1.0</max-voxel-density>
    <max-voxel-x>8700</max-voxel-x>
    <max-voxel-y>5320</max-voxel-y>
    <max-voxel-z>7020</max-voxel-z>
    <normalized-projection-volume>0.00776880601837157</normalized-projection-volume>
    <projection-density>0.994357812185113</projection-density>
    <projection-energy>8958.09753406556</projection-energy>
    <projection-intensity>9008.92759557048</projection-intensity>
    <projection-volume>0.004188685375</projection-volume>
    <section-data-set-id>158914182</section-data-set-id>
    <structure-id>832</structure-id>
    <sum-pixel-intensity>30821591040.0</sum-pixel-intensity>
    <sum-pixels>3438737.0</sum-pixels>
    <sum-projection-pixel-intensity>30804541440.0</sum-projection-pixel-intensity>
    <sum-projection-pixels>3419335.0</sum-projection-pixels>
    <volume>0.004212452825</volume>
  </projection-structure-unionize>
  <projection-structure-unionize>
    <hemisphere-id>1</hemisphere-id>
    <id>628600767</id>
    <is-injection>false</is-injection>
    <max-voxel-density>0.0</max-voxel-density>
    <max-voxel-x>0</max-voxel-x>
    <max-voxel-y>0</max-voxel-y>
    <max-voxel-z>0</max-voxel-z>
    <normalized-projection-volume>0.0</normalized-projection-volume>
    <projection-density>0.0</projection-density>
    <projection-energy>0.0</projection-energy>
    <projection-intensity>0.0</projection-intensity>
    <projection-volume>0.0</projection-volume>
    <section-data-set-id>158914182</section-data-set-id>
    <structure-id>251</structure-id>
    <sum-pixel-intensity>51319001088.0</sum-pixel-intensity>
    <sum-pixels>212493600.0</sum-pixels>
    <sum-projection-pixel-intensity>0.0</sum-projection-pixel-intensity>
    <sum-projection-pixels>0.0</sum-projection-pixels>
    <volume>0.26030466</volume>
  </projection-structure-unionize>
  <projection-structure-unionize>
    <hemisphere-id>3</hemisphere-id>
    <id>628604547</id>
    <is-injection>false</is-injection>
    <max-voxel-density>0.346583545207977</max-voxel-density>
    <max-voxel-x>10820</max-voxel-x>
    <max-voxel-y>4500</max-voxel-y>
    <max-voxel-z>5990</max-voxel-z>
    <normalized-projection-volume>0.000501790313646831</normalized-projection-volume>
    <projection-density>0.00510943214982233</projection-density>
    <projection-energy>1.80962975301445</projection-energy>
    <projection-intensity>354.174338742784</projection-intensity>
    <projection-volume>0.000270548877539062</projection-volume>
    <section-data-set-id>158914182</section-data-set-id>
    <structure-id>599626927</structure-id>
    <sum-pixel-intensity>7405813760.0</sum-pixel-intensity>
    <sum-pixels>43225200.0</sum-pixels>
    <sum-projection-pixel-intensity>78221608.0</sum-projection-pixel-intensity>
    <sum-projection-pixels>220856.2265625</sum-projection-pixels>
    <volume>0.05295087</volume>
  </projection-structure-unionize>
  <projection-structure-unionize>
    <hemisphere-id>1</hemisphere-id>
    <id>628599215</id>
    <is-injection>false</is-injection>
    <max-voxel-density>0.510431885719299</max-voxel-density>
    <max-voxel-x>6450</max-voxel-x>
    <max-voxel-y>4390</max-voxel-y>
    <max-voxel-z>5140</max-voxel-z>
    <normalized-projection-volume>0.00218360503008981</normalized-projection-volume>
    <projection-density>0.00896948855370283</projection-density>
    <projection-energy>4.27850103378296</projection-energy>
    <projection-intensity>477.006134033203</projection-intensity>
    <projection-volume>0.00117732820625</projection-volume>
    <section-data-set-id>158914182</section-data-set-id>
    <structure-id>907</structure-id>
    <sum-pixel-intensity>17609687040.0</sum-pixel-intensity>
    <sum-pixels>107150400.0</sum-pixels>
    <sum-projection-pixel-intensity>458443072.0</sum-projection-pixel-intensity>
    <sum-projection-pixels>961084.25</sum-projection-pixels>
    <volume>0.13125924</volume>
  </projection-structure-unionize>
  <projection-structure-unionize>
    <hemisphere-id>3</hemisphere-id>
    <id>628604101</id>
    <is-injection>false</is-injection>
    <max-voxel-density>0.551255762577057</max-voxel-density>
    <max-voxel-x>9760</max-voxel-x>
    <max-voxel-y>4730</max-voxel-y>
    <max-voxel-z>9360</max-voxel-z>
    <normalized-projection-volume>0.00142292406348111</normalized-projection-volume>
    <projection-density>6.10576815663958e-05</projection-density>
    <projection-energy>0.0200086152003565</projection-energy>
    <projection-intensity>327.700212111699</projection-intensity>
    <projection-volume>0.000767193980689483</projection-volume>
    <section-data-set-id>158914182</section-data-set-id>
    <structure-id>909</structure-id>
    <sum-pixel-intensity>1435881615360.0</sum-pixel-intensity>
    <sum-pixels>10257199168.0</sum-pixels>
    <sum-projection-pixel-intensity>205232351.185928</sum-projection-pixel-intensity>
    <sum-projection-pixels>626280.800562844</sum-projection-pixels>
    <volume>12.5650689808</volume>
  </projection-structure-unionize>
  <projection-structure-unionize>
    <hemisphere-id>1</hemisphere-id>
    <id>628600785</id>
    <is-injection>false</is-injection>
    <max-voxel-density>0.653481602668762</max-voxel-density>
    <max-voxel-x>8900</max-voxel-x>
    <max-voxel-y>4840</max-voxel-y>
    <max-voxel-z>4670</max-voxel-z>
    <normalized-projection-volume>0.00490565837393021</normalized-projection-volume>
    <projection-density>0.0348255969583988</projection-density>
    <projection-energy>17.8733425140381</projection-energy>
    <projection-intensity>513.224304199219</projection-intensity>
    <projection-volume>0.00264497008125</projection-volume>
    <section-data-set-id>158914182</section-data-set-id>
    <structure-id>246</structure-id>
    <sum-pixel-intensity>11733337088.0</sum-pixel-intensity>
    <sum-pixels>61999200.0</sum-pixels>
    <sum-projection-pixel-intensity>1108132992.0</sum-projection-pixel-intensity>
    <sum-projection-pixels>2159159.25</sum-projection-pixels>
    <volume>0.07594902</volume>
  </projection-structure-unionize>
  <projection-structure-unionize>
    <hemisphere-id>3</hemisphere-id>
    <id>628603670</id>
    <is-injection>false</is-injection>
    <max-voxel-density>0.451714098453522</max-voxel-density>
    <max-voxel-x>12450</max-voxel-x>
    <max-voxel-y>4980</max-voxel-y>
    <max-voxel-z>4710</max-voxel-z>
    <normalized-projection-volume>0.0028321606546275</normalized-projection-volume>
    <projection-density>0.00333947708688655</projection-density>
    <projection-energy>1.01780955687403</projection-energy>
    <projection-intensity>304.781117040978</projection-intensity>
    <projection-volume>0.00152700812526855</projection-volume>
    <section-data-set-id>158914182</section-data-set-id>
    <structure-id>720</structure-id>
    <sum-pixel-intensity>61502173184.0</sum-pixel-intensity>
    <sum-pixels>373273184.0</sum-pixels>
    <sum-projection-pixel-intensity>379921014.0</sum-projection-pixel-intensity>
    <sum-projection-pixels>1246537.24511719</sum-projection-pixels>
    <volume>0.4572596504</volume>
  </projection-structure-unionize>
  <projection-structure-unionize>
    <hemisphere-id>1</hemisphere-id>
    <id>628598793</id>
    <is-injection>false</is-injection>
    <max-voxel-density>0.166140511631966</max-voxel-density>
    <max-voxel-x>10390</max-voxel-x>
    <max-voxel-y>5410</max-voxel-y>
    <max-voxel-z>3920</max-voxel-z>
    <normalized-projection-volume>3.19725749757808e-05</normalized-projection-volume>
    <projection-density>0.000702673278283328</projection-density>
    <projection-energy>0.25523978471756</projection-energy>
    <projection-intensity>363.241058349609</projection-intensity>
    <projection-volume>1.7238563671875e-05</projection-volume>
    <section-data-set-id>158914182</section-data-set-id>
    <structure-id>549009227</structure-id>
    <sum-pixel-intensity>2939787776.0</sum-pixel-intensity>
    <sum-pixels>20026800.0</sum-pixels>
    <sum-projection-pixel-intensity>5111636.0</sum-projection-pixel-intensity>
    <sum-projection-pixels>14072.296875</sum-projection-pixels>
    <volume>0.02453283</volume>
  </projection-structure-unionize>
  <projection-structure-unionize>
    <hemisphere-id>2</hemisphere-id>
    <id>628597661</id>
    <is-injection>false</is-injection>
    <max-voxel-density>0.0</max-voxel-density>
    <max-voxel-x>0</max-voxel-x>
    <max-voxel-y>0</max-voxel-y>
    <max-voxel-z>0</max-voxel-z>
    <normalized-projection-volume>0.0</normalized-projection-volume>
    <projection-density>0.0</projection-density>
    <projection-energy>0.0</projection-energy>
    <projection-intensity>0.0</projection-intensity>
    <projection-volume>0.0</projection-volume>
    <section-data-set-id>158914182</section-data-set-id>
    <structure-id>702</structure-id>
    <sum-pixel-intensity>67477590016.0</sum-pixel-intensity>
    <sum-pixels>255314704.0</sum-pixels>
    <sum-projection-pixel-intensity>0.0</sum-projection-pixel-intensity>
    <sum-projection-pixels>0.0</sum-projection-pixels>
    <volume>0.3127605124</volume>
  </projection-structure-unionize>
  <projection-structure-unionize>
    <hemisphere-id>2</hemisphere-id>
    <id>628597335</id>
    <is-injection>false</is-injection>
    <max-voxel-density>0.432273954153061</max-voxel-density>
    <max-voxel-x>8200</max-voxel-x>
    <max-voxel-y>4230</max-voxel-y>
    <max-voxel-z>7790</max-voxel-z>
    <normalized-projection-volume>0.000355590168766194</normalized-projection-volume>
    <projection-density>0.000496962206151714</projection-density>
    <projection-energy>0.139810818541446</projection-energy>
    <projection-intensity>281.330887562029</projection-intensity>
    <projection-volume>0.000191722555033874</projection-volume>
    <section-data-set-id>158914182</section-data-set-id>
    <structure-id>475</structure-id>
    <sum-pixel-intensity>40866718720.0</sum-pixel-intensity>
    <sum-pixels>314929800.0</sum-pixels>
    <sum-projection-pixel-intensity>44030593.1210938</sum-projection-pixel-intensity>
    <sum-projection-pixels>156508.208190918</sum-projection-pixels>
    <volume>0.385789005</volume>
  </projection-structure-unionize>
  <projection-structure-unionize>
    <hemisphere-id>2</hemisphere-id>
    <id>628596350</id>
    <is-injection>false</is-injection>
    <max-voxel-density>0.623499691486359</max-voxel-density>
    <max-voxel-x>6770</max-voxel-x>
    <max-voxel-y>4150</max-voxel-y>
    <max-voxel-z>5770</max-voxel-z>
    <normalized-projection-volume>0.023905039180477</normalized-projection-volume>
    <projection-density>0.132538229227066</projection-density>
    <projection-energy>73.2172775268555</projection-energy>
    <projection-intensity>552.423889160156</projection-intensity>
    <projection-volume>0.012888813</projection-volume>
    <section-data-set-id>158914182</section-data-set-id>
    <structure-id>59</structure-id>
    <sum-pixel-intensity>19645849600.0</sum-pixel-intensity>
    <sum-pixels>79384496.0</sum-pixels>
    <sum-projection-pixel-intensity>5812316672.0</sum-projection-pixel-intensity>
    <sum-projection-pixels>10521480.0</sum-projection-pixels>
    <volume>0.0972460076</volume>
  </projection-structure-unionize>
  <projection-structure-unionize>
    <hemisphere-id>2</hemisphere-id>
    <id>628596412</id>
    <is-injection>false</is-injection>
    <max-voxel-density>0.22199559211731</max-voxel-density>
    <max-voxel-x>6500</max-voxel-x>
    <max-voxel-y>5270</max-voxel-y>
    <max-voxel-z>10420</max-voxel-z>
    <normalized-projection-volume>0.000145584154293111</normalized-projection-volume>
    <projection-density>0.000337394041707739</projection-density>
    <projection-energy>0.0806029066443443</projection-energy>
    <projection-intensity>238.898422241211</projection-intensity>
    <projection-volume>7.84942005859375e-05</projection-volume>
    <section-data-set-id>158914182</section-data-set-id>
    <structure-id>120</structure-id>
    <sum-pixel-intensity>32441708544.0</sum-pixel-intensity>
    <sum-pixels>189917104.0</sum-pixels>
    <sum-projection-pixel-intensity>15307870.0</sum-projection-pixel-intensity>
    <sum-projection-pixels>64076.8984375</sum-projection-pixels>
    <volume>0.2326484524</volume>
  </projection-structure-unionize>
  <projection-structure-unionize>
    <hemisphere-id>1</hemisphere-id>
    <id>628601081</id>
    <is-injection>false</is-injection>
    <max-voxel-density>0.52907007932663</max-voxel-density>
    <max-voxel-x>12430</max-voxel-x>
    <max-voxel-y>6720</max-voxel-y>
    <max-voxel-z>4370</max-voxel-z>
    <normalized-projection-volume>0.000352693719086352</normalized-projection-volume>
    <projection-density>0.0157661363482475</projection-density>
    <projection-energy>8.03724002838135</projection-energy>
    <projection-intensity>509.778686523438</projection-intensity>
    <projection-volume>0.000190160884375</projection-volume>
    <section-data-set-id>158914182</section-data-set-id>
    <structure-id>143</structure-id>
    <sum-pixel-intensity>1523919104.0</sum-pixel-intensity>
    <sum-pixels>9846000.0</sum-pixels>
    <sum-projection-pixel-intensity>79134664.0</sum-projection-pixel-intensity>
    <sum-projection-pixels>155233.375</sum-projection-pixels>
    <volume>0.01206135</volume>
  </projection-structure-unionize>
  <projection-structure-unionize>
    <hemisphere-id>2</hemisphere-id>
    <id>628596729</id>
    <is-injection>false</is-injection>
    <max-voxel-density>0.0598592348396778</max-voxel-density>
    <max-voxel-x>5460</max-voxel-x>
    <max-voxel-y>5220</max-voxel-y>
    <max-voxel-z>6200</max-voxel-z>
    <normalized-projection-volume>5.24893884646594e-06</normalized-projection-volume>
    <projection-density>0.000661924656014889</projection-density>
    <projection-energy>0.222139850258827</projection-energy>
    <projection-intensity>335.596862792969</projection-intensity>
    <projection-volume>2.83005565185547e-06</projection-volume>
    <section-data-set-id>158914182</section-data-set-id>
    <structure-id>287</structure-id>
    <sum-pixel-intensity>443754880.0</sum-pixel-intensity>
    <sum-pixels>3490200.0</sum-pixels>
    <sum-projection-pixel-intensity>775312.5</sum-projection-pixel-intensity>
    <sum-projection-pixels>2310.24951171875</sum-projection-pixels>
    <volume>0.004275495</volume>
  </projection-structure-unionize>
  <projection-structure-unionize>
    <hemisphere-id>3</hemisphere-id>
    <id>628604039</id>
    <is-injection>false</is-injection>
    <max-voxel-density>0.975117146968842</max-voxel-density>
    <max-voxel-x>8400</max-voxel-x>
    <max-voxel-y>1040</max-voxel-y>
    <max-voxel-z>6700</max-voxel-z>
    <normalized-projection-volume>0.145171751641067</normalized-projection-volume>
    <projection-density>0.0163821495092925</projection-density>
    <projection-energy>8.73518315704292</projection-energy>
    <projection-intensity>533.213492654796</projection-intensity>
    <projection-volume>0.0782718466034668</projection-volume>
    <section-data-set-id>158914182</section-data-set-id>
    <structure-id>886</structure-id>
    <sum-pixel-intensity>781892660512.0</sum-pixel-intensity>
    <sum-pixels>3900305326.0</sum-pixels>
    <sum-projection-pixel-intensity>34069881391.0</sum-projection-pixel-intensity>
    <sum-projection-pixels>63895384.9824219</sum-projection-pixels>
    <volume>4.77787402435</volume>
  </projection-structure-unionize>
  <projection-structure-unionize>
    <hemisphere-id>1</hemisphere-id>
    <id>628599046</id>
    <is-injection>false</is-injection>
    <max-voxel-density>0.156933039426804</max-voxel-density>
    <max-voxel-x>8240</max-voxel-x>
    <max-voxel-y>4360</max-voxel-y>
    <max-voxel-z>3400</max-voxel-z>
    <normalized-projection-volume>2.52773373914668e-05</normalized-projection-volume>
    <projection-density>0.000404345249990001</projection-density>
    <projection-energy>0.117651596665382</projection-energy>
    <projection-intensity>290.968170166016</projection-intensity>
    <projection-volume>1.36287111816406e-05</projection-volume>
    <section-data-set-id>158914182</section-data-set-id>
    <structure-id>1044</structure-id>
    <sum-pixel-intensity>3385123840.0</sum-pixel-intensity>
    <sum-pixels>27514800.0</sum-pixels>
    <sum-projection-pixel-intensity>3237160.25</sum-projection-pixel-intensity>
[truncated: 2,334,606 more chars]
