# Supplementary material for: The Computational Bottleneck of Basal Ganglia Output (and What to Do About it)
Source: eNeuro. 2025 Apr 18;12(4):ENEURO.0431-23.2024. doi: 10.1523/ENEURO.0431-23.2024 (PMC12039478; doi:10.1523/ENEURO.0431-23.2024)
Supplement: Extended Code — Download Extended Code, ZIP file. [file eneuro-12-ENEURO.0431-23.2024-s009.zip › Counting SNr target neurons/Experiment_175263063.xml]

<Response success='true' start_row='0' num_rows='2550'><projection-structure-unionizes>
  <projection-structure-unionize>
    <hemisphere-id>1</hemisphere-id>
    <id>630082165</id>
    <is-injection>false</is-injection>
    <max-voxel-density>0.0981565713882446</max-voxel-density>
    <max-voxel-x>4540</max-voxel-x>
    <max-voxel-y>4420</max-voxel-y>
    <max-voxel-z>5690</max-voxel-z>
    <normalized-projection-volume>3.99844737737824e-05</normalized-projection-volume>
    <projection-density>2.95026002277154e-05</projection-density>
    <projection-energy>0.00465056579560041</projection-energy>
    <projection-intensity>157.632415771484</projection-intensity>
    <projection-volume>6.75200500488281e-06</projection-volume>
    <section-data-set-id>175263063</section-data-set-id>
    <structure-id>564</structure-id>
    <sum-pixel-intensity>24802566144.0</sum-pixel-intensity>
    <sum-pixels>186825600.0</sum-pixels>
    <sum-projection-pixel-intensity>868844.75</sum-projection-pixel-intensity>
    <sum-projection-pixels>5511.8408203125</sum-projection-pixels>
    <volume>0.22886136</volume>
  </projection-structure-unionize>
  <projection-structure-unionize>
    <hemisphere-id>3</hemisphere-id>
    <id>630082899</id>
    <is-injection>false</is-injection>
    <max-voxel-density>0.320626795291901</max-voxel-density>
    <max-voxel-x>13110</max-voxel-x>
    <max-voxel-y>7090</max-voxel-y>
    <max-voxel-z>7350</max-voxel-z>
    <normalized-projection-volume>0.00126662096436432</normalized-projection-volume>
    <projection-density>0.00133458322472521</projection-density>
    <projection-energy>0.207842866149551</projection-energy>
    <projection-intensity>155.736159648152</projection-intensity>
    <projection-volume>0.000213888799414062</projection-volume>
    <section-data-set-id>175263063</section-data-set-id>
    <structure-id>553</structure-id>
    <sum-pixel-intensity>500203672.0</sum-pixel-intensity>
    <sum-pixels>130829684.0</sum-pixels>
    <sum-projection-pixel-intensity>27192016.5</sum-projection-pixel-intensity>
    <sum-projection-pixels>174603.1015625</sum-projection-pixels>
    <volume>0.1602663629</volume>
  </projection-structure-unionize>
  <projection-structure-unionize>
    <hemisphere-id>1</hemisphere-id>
    <id>630081954</id>
    <is-injection>false</is-injection>
    <max-voxel-density>0.546129405498505</max-voxel-density>
    <max-voxel-x>9640</max-voxel-x>
    <max-voxel-y>3650</max-voxel-y>
    <max-voxel-z>5650</max-voxel-z>
    <normalized-projection-volume>0.0140779780609117</normalized-projection-volume>
    <projection-density>0.0282064415514469</projection-density>
    <projection-energy>11.0084543228149</projection-energy>
    <projection-intensity>390.281585693359</projection-intensity>
    <projection-volume>0.002377287215625</projection-volume>
    <section-data-set-id>175263063</section-data-set-id>
    <structure-id>872</structure-id>
    <sum-pixel-intensity>9337377792.0</sum-pixel-intensity>
    <sum-pixels>68801400.0</sum-pixels>
    <sum-projection-pixel-intensity>757397056.0</sum-projection-pixel-intensity>
    <sum-projection-pixels>1940642.625</sum-projection-pixels>
    <volume>0.084281715</volume>
  </projection-structure-unionize>
  <projection-structure-unionize>
    <hemisphere-id>1</hemisphere-id>
    <id>630082400</id>
    <is-injection>false</is-injection>
    <max-voxel-density>0.159811481833458</max-voxel-density>
    <max-voxel-x>12990</max-voxel-x>
    <max-voxel-y>6660</max-voxel-y>
    <max-voxel-z>5620</max-voxel-z>
    <normalized-projection-volume>0.000308031495201405</normalized-projection-volume>
    <projection-density>0.00152217864524573</projection-density>
    <projection-energy>0.166642352938652</projection-energy>
    <projection-intensity>109.476211547852</projection-intensity>
    <projection-volume>5.20159452148437e-05</projection-volume>
    <section-data-set-id>175263063</section-data-set-id>
    <structure-id>198</structure-id>
    <sum-pixel-intensity>78787056.0</sum-pixel-intensity>
    <sum-pixels>27895540.0</sum-pixels>
    <sum-projection-pixel-intensity>4648578.5</sum-projection-pixel-intensity>
    <sum-projection-pixels>42461.99609375</sum-projection-pixels>
    <volume>0.0341720365</volume>
  </projection-structure-unionize>
  <projection-structure-unionize>
    <hemisphere-id>2</hemisphere-id>
    <id>630082382</id>
    <is-injection>false</is-injection>
    <max-voxel-density>0.131420150399208</max-voxel-density>
    <max-voxel-x>10100</max-voxel-x>
    <max-voxel-y>2590</max-voxel-y>
    <max-voxel-z>9850</max-voxel-z>
    <normalized-projection-volume>0.000192908624784647</normalized-projection-volume>
    <projection-density>4.63495833111635e-05</projection-density>
    <projection-energy>0.00916808366459041</projection-energy>
    <projection-intensity>197.802936070457</projection-intensity>
    <projection-volume>3.25756444213867e-05</projection-volume>
    <section-data-set-id>175263063</section-data-set-id>
    <structure-id>312782628</structure-id>
    <sum-pixel-intensity>68811935232.0</sum-pixel-intensity>
    <sum-pixels>573734668.0</sum-pixels>
    <sum-projection-pixel-intensity>5260047.4375</sum-projection-pixel-intensity>
    <sum-projection-pixels>26592.3627929688</sum-projection-pixels>
    <volume>0.7028249683</volume>
  </projection-structure-unionize>
  <projection-structure-unionize>
    <hemisphere-id>3</hemisphere-id>
    <id>630083020</id>
    <is-injection>false</is-injection>
    <max-voxel-density>0.0</max-voxel-density>
    <max-voxel-x>0</max-voxel-x>
    <max-voxel-y>0</max-voxel-y>
    <max-voxel-z>0</max-voxel-z>
    <normalized-projection-volume>0.0</normalized-projection-volume>
    <projection-density>0.0</projection-density>
    <projection-energy>0.0</projection-energy>
    <projection-intensity>0.0</projection-intensity>
    <projection-volume>0.0</projection-volume>
    <section-data-set-id>175263063</section-data-set-id>
    <structure-id>727</structure-id>
    <sum-pixel-intensity>86656016384.0</sum-pixel-intensity>
    <sum-pixels>759163200.0</sum-pixels>
    <sum-projection-pixel-intensity>0.0</sum-projection-pixel-intensity>
    <sum-projection-pixels>0.0</sum-projection-pixels>
    <volume>0.92997492</volume>
  </projection-structure-unionize>
  <projection-structure-unionize>
    <hemisphere-id>3</hemisphere-id>
    <id>630082785</id>
    <is-injection>false</is-injection>
    <max-voxel-density>0.663049936294556</max-voxel-density>
    <max-voxel-x>10850</max-voxel-x>
    <max-voxel-y>6730</max-voxel-y>
    <max-voxel-z>6240</max-voxel-z>
    <normalized-projection-volume>0.388545510018646</normalized-projection-volume>
    <projection-density>0.00192907599048728</projection-density>
    <projection-energy>0.412504327057621</projection-energy>
    <projection-intensity>213.83518798211</projection-intensity>
    <projection-volume>0.065611998375</projection-volume>
    <section-data-set-id>175263063</section-data-set-id>
    <structure-id>354</structure-id>
    <sum-pixel-intensity>2388593753560.0</sum-pixel-intensity>
    <sum-pixels>27765010432.0</sum-pixels>
    <sum-projection-pixel-intensity>11453186944.0</sum-projection-pixel-intensity>
    <sum-projection-pixels>53560815.0</sum-projection-pixels>
    <volume>34.0121377792</volume>
  </projection-structure-unionize>
  <projection-structure-unionize>
    <hemisphere-id>2</hemisphere-id>
    <id>630081428</id>
    <is-injection>false</is-injection>
    <max-voxel-density>0.163291022181511</max-voxel-density>
    <max-voxel-x>10140</max-voxel-x>
    <max-voxel-y>2220</max-voxel-y>
    <max-voxel-z>8100</max-voxel-z>
    <normalized-projection-volume>0.00036410737743422</normalized-projection-volume>
    <projection-density>2.94483505647122e-05</projection-density>
    <projection-energy>0.00436347692354068</projection-energy>
    <projection-intensity>148.173899042393</projection-intensity>
    <projection-volume>6.14852367111206e-05</projection-volume>
    <section-data-set-id>175263063</section-data-set-id>
    <structure-id>879</structure-id>
    <sum-pixel-intensity>215512032466.297</sum-pixel-intensity>
    <sum-pixels>1704408872.0</sum-pixels>
    <sum-projection-pixel-intensity>7437148.78125</sum-projection-pixel-intensity>
    <sum-projection-pixels>50192.0299682617</sum-projection-pixels>
    <volume>2.0879008682</volume>
  </projection-structure-unionize>
  <projection-structure-unionize>
    <hemisphere-id>3</hemisphere-id>
    <id>630083326</id>
    <is-injection>false</is-injection>
    <max-voxel-density>0.678377866744995</max-voxel-density>
    <max-voxel-x>10230</max-voxel-x>
    <max-voxel-y>3900</max-voxel-y>
    <max-voxel-z>6910</max-voxel-z>
    <normalized-projection-volume>0.078515731459493</normalized-projection-volume>
    <projection-density>0.00320519679568418</projection-density>
    <projection-energy>1.01862164797416</projection-energy>
    <projection-intensity>317.803153099909</projection-intensity>
    <projection-volume>0.0132586116995277</projection-volume>
    <section-data-set-id>175263063</section-data-set-id>
    <structure-id>1132</structure-id>
    <sum-pixel-intensity>331792457728.0</sum-pixel-intensity>
    <sum-pixels>3376814960.0</sum-pixels>
    <sum-projection-pixel-intensity>3439696819.45898</sum-projection-pixel-intensity>
    <sum-projection-pixels>10823356.4894104</sum-projection-pixels>
    <volume>4.136598326</volume>
  </projection-structure-unionize>
  <projection-structure-unionize>
    <hemisphere-id>3</hemisphere-id>
    <id>630082982</id>
    <is-injection>false</is-injection>
    <max-voxel-density>0.177687004208565</max-voxel-density>
    <max-voxel-x>6120</max-voxel-x>
    <max-voxel-y>460</max-voxel-y>
    <max-voxel-z>6200</max-voxel-z>
    <normalized-projection-volume>0.00050433763755193</normalized-projection-volume>
    <projection-density>0.00015975696808819</projection-density>
    <projection-energy>0.0238840196671743</projection-energy>
    <projection-intensity>149.502209218127</projection-intensity>
    <projection-volume>8.51653137207031e-05</projection-volume>
    <section-data-set-id>175263063</section-data-set-id>
    <structure-id>671</structure-id>
    <sum-pixel-intensity>42075707392.0</sum-pixel-intensity>
    <sum-pixels>435177920.0</sum-pixels>
    <sum-projection-pixel-intensity>10393798.0</sum-projection-pixel-intensity>
    <sum-projection-pixels>69522.705078125</sum-projection-pixels>
    <volume>0.533092952</volume>
  </projection-structure-unionize>
  <projection-structure-unionize>
    <hemisphere-id>1</hemisphere-id>
    <id>630081797</id>
    <is-injection>false</is-injection>
    <max-voxel-density>0.587755084037781</max-voxel-density>
    <max-voxel-x>10610</max-voxel-x>
    <max-voxel-y>4510</max-voxel-y>
    <max-voxel-z>4700</max-voxel-z>
    <normalized-projection-volume>0.0877527764621422</normalized-projection-volume>
    <projection-density>0.000575593190224386</projection-density>
    <projection-energy>0.0874377726855228</projection-energy>
    <projection-intensity>151.908976983269</projection-intensity>
    <projection-volume>0.0148184315046119</projection-volume>
    <section-data-set-id>175263063</section-data-set-id>
    <structure-id>1065</structure-id>
    <sum-pixel-intensity>1780090576568.0</sum-pixel-intensity>
    <sum-pixels>21016021358.0</sum-pixels>
    <sum-projection-pixel-intensity>1837594098.2549</sum-projection-pixel-intensity>
    <sum-projection-pixels>12096678.779275</sum-projection-pixels>
    <volume>25.74462616355</volume>
  </projection-structure-unionize>
  <projection-structure-unionize>
    <hemisphere-id>2</hemisphere-id>
    <id>630080898</id>
    <is-injection>false</is-injection>
    <max-voxel-density>0.127858594059944</max-voxel-density>
    <max-voxel-x>8520</max-voxel-x>
    <max-voxel-y>5820</max-voxel-y>
    <max-voxel-z>5760</max-voxel-z>
    <normalized-projection-volume>0.000130710161293201</normalized-projection-volume>
    <projection-density>0.000112799716589507</projection-density>
    <projection-energy>0.015859754756093</projection-energy>
    <projection-intensity>140.601028442383</projection-intensity>
    <projection-volume>2.20724591308594e-05</projection-volume>
    <section-data-set-id>175263063</section-data-set-id>
    <structure-id>100</structure-id>
    <sum-pixel-intensity>23656992128.0</sum-pixel-intensity>
    <sum-pixels>159737408.0</sum-pixels>
    <sum-projection-pixel-intensity>2533396.25</sum-projection-pixel-intensity>
    <sum-projection-pixels>18018.333984375</sum-projection-pixels>
    <volume>0.1956783248</volume>
  </projection-structure-unionize>
  <projection-structure-unionize>
    <hemisphere-id>1</hemisphere-id>
    <id>630081859</id>
    <is-injection>false</is-injection>
    <max-voxel-density>0.503585636615753</max-voxel-density>
    <max-voxel-x>12040</max-voxel-x>
    <max-voxel-y>7330</max-voxel-y>
    <max-voxel-z>5460</max-voxel-z>
    <normalized-projection-volume>0.010808840231766</normalized-projection-volume>
    <projection-density>0.000239077498901535</projection-density>
    <projection-energy>0.0353427478084085</projection-energy>
    <projection-intensity>147.829670173037</projection-intensity>
    <projection-volume>0.00182524206157532</projection-volume>
    <section-data-set-id>175263063</section-data-set-id>
    <structure-id>983</structure-id>
    <sum-pixel-intensity>115715454000.0</sum-pixel-intensity>
    <sum-pixels>6232261616.0</sum-pixels>
    <sum-projection-pixel-intensity>220265250.570312</sum-projection-pixel-intensity>
    <sum-projection-pixels>1489993.51965332</sum-projection-pixels>
    <volume>7.6345204796</volume>
  </projection-structure-unionize>
  <projection-structure-unionize>
    <hemisphere-id>2</hemisphere-id>
    <id>630080962</id>
    <is-injection>false</is-injection>
    <max-voxel-density>0.024747334420681</max-voxel-density>
    <max-voxel-x>2150</max-voxel-x>
    <max-voxel-y>3390</max-voxel-y>
    <max-voxel-z>6840</max-voxel-z>
    <normalized-projection-volume>3.28455321414784e-06</normalized-projection-volume>
    <projection-density>6.5143317442562e-06</projection-density>
    <projection-energy>0.000669363827910274</projection-energy>
    <projection-intensity>102.752494812012</projection-intensity>
    <projection-volume>5.5464828338623e-07</projection-volume>
    <section-data-set-id>175263063</section-data-set-id>
    <structure-id>188</structure-id>
    <sum-pixel-intensity>5205000192.0</sum-pixel-intensity>
    <sum-pixels>69504304.0</sum-pixels>
    <sum-projection-pixel-intensity>46523.66796875</sum-projection-pixel-intensity>
    <sum-projection-pixels>452.774108886719</sum-projection-pixels>
    <volume>0.0851427724</volume>
  </projection-structure-unionize>
  <projection-structure-unionize>
    <hemisphere-id>3</hemisphere-id>
    <id>630082714</id>
    <is-injection>false</is-injection>
    <max-voxel-density>0.0</max-voxel-density>
    <max-voxel-x>0</max-voxel-x>
    <max-voxel-y>0</max-voxel-y>
    <max-voxel-z>0</max-voxel-z>
    <normalized-projection-volume>0.0</normalized-projection-volume>
    <projection-density>0.0</projection-density>
    <projection-energy>0.0</projection-energy>
    <projection-intensity>0.0</projection-intensity>
    <projection-volume>0.0</projection-volume>
    <section-data-set-id>175263063</section-data-set-id>
    <structure-id>312782586</structure-id>
    <sum-pixel-intensity>7096064768.0</sum-pixel-intensity>
    <sum-pixels>51530400.0</sum-pixels>
    <sum-projection-pixel-intensity>0.0</sum-projection-pixel-intensity>
    <sum-projection-pixels>0.0</sum-projection-pixels>
    <volume>0.06312474</volume>
  </projection-structure-unionize>
  <projection-structure-unionize>
    <hemisphere-id>3</hemisphere-id>
    <id>630083234</id>
    <is-injection>false</is-injection>
    <max-voxel-density>0.35029199719429</max-voxel-density>
    <max-voxel-x>8210</max-voxel-x>
    <max-voxel-y>4200</max-voxel-y>
    <max-voxel-z>7700</max-voxel-z>
    <normalized-projection-volume>0.000838549949012871</normalized-projection-volume>
    <projection-density>9.03109065488543e-05</projection-density>
    <projection-energy>0.0179724759504575</projection-energy>
    <projection-intensity>199.006705139596</projection-intensity>
    <projection-volume>0.000141602300048065</projection-volume>
    <section-data-set-id>175263063</section-data-set-id>
    <structure-id>1008</structure-id>
    <sum-pixel-intensity>129906993152.0</sum-pixel-intensity>
    <sum-pixels>1279952984.0</sum-pixels>
    <sum-projection-pixel-intensity>23003924.2226562</sum-projection-pixel-intensity>
    <sum-projection-pixels>115593.714324951</sum-projection-pixels>
    <volume>1.5679424054</volume>
  </projection-structure-unionize>
  <projection-structure-unionize>
    <hemisphere-id>1</hemisphere-id>
    <id>630082226</id>
    <is-injection>false</is-injection>
    <max-voxel-density>0.0931236296892166</max-voxel-density>
    <max-voxel-x>10750</max-voxel-x>
    <max-voxel-y>6380</max-voxel-y>
    <max-voxel-z>3520</max-voxel-z>
    <normalized-projection-volume>0.000128617894647025</normalized-projection-volume>
    <projection-density>3.954335625167e-05</projection-density>
    <projection-energy>0.00320216524414718</projection-energy>
    <projection-intensity>80.9785919189453</projection-intensity>
    <projection-volume>2.17191471191406e-05</projection-volume>
    <section-data-set-id>175263063</section-data-set-id>
    <structure-id>445</structure-id>
    <sum-pixel-intensity>42426023936.0</sum-pixel-intensity>
    <sum-pixels>448366496.0</sum-pixels>
    <sum-projection-pixel-intensity>1435743.625</sum-projection-pixel-intensity>
    <sum-projection-pixels>17729.916015625</sum-projection-pixels>
    <volume>0.5492489576</volume>
  </projection-structure-unionize>
  <projection-structure-unionize>
    <hemisphere-id>1</hemisphere-id>
    <id>630080980</id>
    <is-injection>false</is-injection>
    <max-voxel-density>0.00429760478436947</max-voxel-density>
    <max-voxel-x>10150</max-voxel-x>
    <max-voxel-y>2680</max-voxel-y>
    <max-voxel-z>1660</max-voxel-z>
    <normalized-projection-volume>9.70520008207888e-08</normalized-projection-volume>
    <projection-density>8.49509831368778e-08</projection-density>
    <projection-energy>8.89068633114221e-06</projection-energy>
    <projection-intensity>104.656661987305</projection-intensity>
    <projection-volume>1.63887512683868e-08</projection-volume>
    <section-data-set-id>175263063</section-data-set-id>
    <structure-id>312782636</structure-id>
    <sum-pixel-intensity>16862718976.0</sum-pixel-intensity>
    <sum-pixels>157485792.0</sum-pixels>
    <sum-projection-pixel-intensity>1400.15673828125</sum-projection-pixel-intensity>
    <sum-projection-pixels>13.3785724639893</sum-projection-pixels>
    <volume>0.1929200952</volume>
  </projection-structure-unionize>
  <projection-structure-unionize>
    <hemisphere-id>2</hemisphere-id>
    <id>630080967</id>
    <is-injection>false</is-injection>
    <max-voxel-density>0.497253924608231</max-voxel-density>
    <max-voxel-x>8990</max-voxel-x>
    <max-voxel-y>4140</max-voxel-y>
    <max-voxel-z>5700</max-voxel-z>
    <normalized-projection-volume>0.00391700290507413</normalized-projection-volume>
    <projection-density>0.0215562023222446</projection-density>
    <projection-energy>3.0826518535614</projection-energy>
    <projection-intensity>143.005325317383</projection-intensity>
    <projection-volume>0.000661447325</projection-volume>
    <section-data-set-id>175263063</section-data-set-id>
    <structure-id>197</structure-id>
    <sum-pixel-intensity>1131102592.0</sum-pixel-intensity>
    <sum-pixels>25048800.0</sum-pixels>
    <sum-projection-pixel-intensity>77216728.0</sum-projection-pixel-intensity>
    <sum-projection-pixels>539957.0</sum-projection-pixels>
    <volume>0.03068478</volume>
  </projection-structure-unionize>
  <projection-structure-unionize>
    <hemisphere-id>3</hemisphere-id>
    <id>630082828</id>
    <is-injection>false</is-injection>
    <max-voxel-density>0.0020969386678189</max-voxel-density>
    <max-voxel-x>7320</max-voxel-x>
    <max-voxel-y>2470</max-voxel-y>
    <max-voxel-z>8810</max-voxel-z>
    <normalized-projection-volume>2.52170998017453e-08</normalized-projection-volume>
    <projection-density>8.11549167961477e-09</projection-density>
    <projection-energy>4.25033180608485e-07</projection-energy>
    <projection-intensity>52.3730659075312</projection-intensity>
    <projection-volume>4.25830248594284e-09</projection-volume>
    <section-data-set-id>175263063</section-data-set-id>
    <structure-id>423</structure-id>
    <sum-pixel-intensity>80419692544.0</sum-pixel-intensity>
    <sum-pixels>428336992.0</sum-pixels>
    <sum-projection-pixel-intensity>182.057434082031</sum-projection-pixel-intensity>
    <sum-projection-pixels>3.47616529464722</sum-projection-pixels>
    <volume>0.5247128152</volume>
  </projection-structure-unionize>
  <projection-structure-unionize>
    <hemisphere-id>3</hemisphere-id>
    <id>630083269</id>
    <is-injection>false</is-injection>
    <max-voxel-density>0.922837853431702</max-voxel-density>
    <max-voxel-x>9920</max-voxel-x>
    <max-voxel-y>4040</max-voxel-y>
    <max-voxel-z>6830</max-voxel-z>
    <normalized-projection-volume>0.167304469805727</normalized-projection-volume>
    <projection-density>0.0291512818332205</projection-density>
    <projection-energy>8.39881075000357</projection-energy>
    <projection-intensity>288.111198610566</projection-intensity>
    <projection-volume>0.028251981603125</projection-volume>
    <section-data-set-id>175263063</section-data-set-id>
    <structure-id>1052</structure-id>
    <sum-pixel-intensity>55423498240.0</sum-pixel-intensity>
    <sum-pixels>791143328.0</sum-pixels>
    <sum-projection-pixel-intensity>6644663088.0</sum-projection-pixel-intensity>
    <sum-projection-pixels>23062842.125</sum-projection-pixels>
    <volume>0.9691505768</volume>
  </projection-structure-unionize>
  <projection-structure-unionize>
    <hemisphere-id>1</hemisphere-id>
    <id>630081754</id>
    <is-injection>false</is-injection>
    <max-voxel-density>0.0</max-voxel-density>
    <max-voxel-x>0</max-voxel-x>
    <max-voxel-y>0</max-voxel-y>
    <max-voxel-z>0</max-voxel-z>
    <normalized-projection-volume>0.0</normalized-projection-volume>
    <projection-density>0.0</projection-density>
    <projection-energy>0.0</projection-energy>
    <projection-intensity>0.0</projection-intensity>
    <projection-volume>0.0</projection-volume>
    <section-data-set-id>175263063</section-data-set-id>
    <structure-id>1125</structure-id>
    <sum-pixel-intensity>44767035392.0</sum-pixel-intensity>
    <sum-pixels>278974784.0</sum-pixels>
    <sum-projection-pixel-intensity>0.0</sum-projection-pixel-intensity>
    <sum-projection-pixels>0.0</sum-projection-pixels>
    <volume>0.3417441104</volume>
  </projection-structure-unionize>
  <projection-structure-unionize>
    <hemisphere-id>1</hemisphere-id>
    <id>630082052</id>
    <is-injection>false</is-injection>
    <max-voxel-density>0.0</max-voxel-density>
    <max-voxel-x>0</max-voxel-x>
    <max-voxel-y>0</max-voxel-y>
    <max-voxel-z>0</max-voxel-z>
    <normalized-projection-volume>0.0</normalized-projection-volume>
    <projection-density>0.0</projection-density>
    <projection-energy>0.0</projection-energy>
    <projection-intensity>0.0</projection-intensity>
    <projection-volume>0.0</projection-volume>
    <section-data-set-id>175263063</section-data-set-id>
    <structure-id>721</structure-id>
    <sum-pixel-intensity>76440190976.0</sum-pixel-intensity>
    <sum-pixels>453085888.0</sum-pixels>
    <sum-projection-pixel-intensity>0.0</sum-projection-pixel-intensity>
    <sum-projection-pixels>0.0</sum-projection-pixels>
    <volume>0.5550302128</volume>
  </projection-structure-unionize>
  <projection-structure-unionize>
    <hemisphere-id>2</hemisphere-id>
    <id>630081028</id>
    <is-injection>false</is-injection>
    <max-voxel-density>0.0647076740860939</max-voxel-density>
    <max-voxel-x>4590</max-voxel-x>
    <max-voxel-y>4010</max-voxel-y>
    <max-voxel-z>5980</max-voxel-z>
    <normalized-projection-volume>6.00204108311221e-05</normalized-projection-volume>
    <projection-density>5.15877376803048e-06</projection-density>
    <projection-energy>0.000799633527881816</projection-energy>
    <projection-intensity>155.004573535912</projection-intensity>
    <projection-volume>1.01353869659424e-05</projection-volume>
    <section-data-set-id>175263063</section-data-set-id>
    <structure-id>275</structure-id>
    <sum-pixel-intensity>182921563776.0</sum-pixel-intensity>
    <sum-pixels>1603827896.0</sum-pixels>
    <sum-projection-pixel-intensity>1282474.55859375</sum-projection-pixel-intensity>
    <sum-projection-pixels>8273.78527832031</sum-projection-pixels>
    <volume>1.9646891726</volume>
  </projection-structure-unionize>
  <projection-structure-unionize>
    <hemisphere-id>2</hemisphere-id>
    <id>630081476</id>
    <is-injection>false</is-injection>
    <max-voxel-density>0.320419698953629</max-voxel-density>
    <max-voxel-x>11200</max-voxel-x>
    <max-voxel-y>6890</max-voxel-y>
    <max-voxel-z>6470</max-voxel-z>
    <normalized-projection-volume>0.00411675775234291</normalized-projection-volume>
    <projection-density>0.00133167172943067</projection-density>
    <projection-energy>0.178796596545528</projection-energy>
    <projection-intensity>134.264768556714</projection-intensity>
    <projection-volume>0.000695179061376953</projection-volume>
    <section-data-set-id>175263063</section-data-set-id>
    <structure-id>938</structure-id>
    <sum-pixel-intensity>25808793088.0</sum-pixel-intensity>
    <sum-pixels>426150904.0</sum-pixels>
    <sum-projection-pixel-intensity>76194331.25</sum-projection-pixel-intensity>
    <sum-projection-pixels>567493.111328125</sum-projection-pixels>
    <volume>0.5220348574</volume>
  </projection-structure-unionize>
  <projection-structure-unionize>
    <hemisphere-id>3</hemisphere-id>
    <id>630082814</id>
    <is-injection>false</is-injection>
    <max-voxel-density>0.2261813133955</max-voxel-density>
    <max-voxel-x>8680</max-voxel-x>
    <max-voxel-y>4820</max-voxel-y>
    <max-voxel-z>5840</max-voxel-z>
    <normalized-projection-volume>0.000843581962449685</normalized-projection-volume>
    <projection-density>0.0034584634487271</projection-density>
    <projection-energy>0.245457158577207</projection-energy>
    <projection-intensity>70.9728936610703</projection-intensity>
    <projection-volume>0.000142452034375</projection-volume>
    <section-data-set-id>175263063</section-data-set-id>
    <structure-id>397</structure-id>
    <sum-pixel-intensity>475319744.0</sum-pixel-intensity>
    <sum-pixels>33624000.0</sum-pixels>
    <sum-projection-pixel-intensity>8253251.5</sum-projection-pixel-intensity>
    <sum-projection-pixels>116287.375</sum-projection-pixels>
    <volume>0.0411894</volume>
  </projection-structure-unionize>
  <projection-structure-unionize>
    <hemisphere-id>3</hemisphere-id>
    <id>630082916</id>
    <is-injection>false</is-injection>
    <max-voxel-density>0.0316969454288483</max-voxel-density>
    <max-voxel-x>5300</max-voxel-x>
    <max-voxel-y>3880</max-voxel-y>
    <max-voxel-z>5890</max-voxel-z>
    <normalized-projection-volume>1.03531472154846e-05</normalized-projection-volume>
    <projection-density>4.45623620528815e-06</projection-density>
    <projection-energy>0.000351855838873189</projection-energy>
    <projection-intensity>78.958076426839</projection-intensity>
    <projection-volume>1.74829115447998e-06</projection-volume>
    <section-data-set-id>175263063</section-data-set-id>
    <structure-id>581</structure-id>
    <sum-pixel-intensity>31218453504.0</sum-pixel-intensity>
    <sum-pixels>320264992.0</sum-pixels>
    <sum-projection-pixel-intensity>112687.107421875</sum-projection-pixel-intensity>
    <sum-projection-pixels>1427.17645263672</sum-projection-pixels>
    <volume>0.3923246152</volume>
  </projection-structure-unionize>
  <projection-structure-unionize>
    <hemisphere-id>2</hemisphere-id>
    <id>630081622</id>
    <is-injection>false</is-injection>
    <max-voxel-density>0.0</max-voxel-density>
    <max-voxel-x>0</max-voxel-x>
    <max-voxel-y>0</max-voxel-y>
    <max-voxel-z>0</max-voxel-z>
    <normalized-projection-volume>0.0</normalized-projection-volume>
    <projection-density>0.0</projection-density>
    <projection-energy>0.0</projection-energy>
    <projection-intensity>0.0</projection-intensity>
    <projection-volume>0.0</projection-volume>
    <section-data-set-id>175263063</section-data-set-id>
    <structure-id>1114</structure-id>
    <sum-pixel-intensity>7574672384.0</sum-pixel-intensity>
    <sum-pixels>46868400.0</sum-pixels>
    <sum-projection-pixel-intensity>0.0</sum-projection-pixel-intensity>
    <sum-projection-pixels>0.0</sum-projection-pixels>
    <volume>0.05741379</volume>
  </projection-structure-unionize>
  <projection-structure-unionize>
    <hemisphere-id>2</hemisphere-id>
    <id>630082423</id>
    <is-injection>false</is-injection>
    <max-voxel-density>0.0274076890200377</max-voxel-density>
    <max-voxel-x>9000</max-voxel-x>
    <max-voxel-y>5560</max-voxel-y>
    <max-voxel-z>8240</max-voxel-z>
    <normalized-projection-volume>1.92554756037295e-06</normalized-projection-volume>
    <projection-density>1.39997575843154e-06</projection-density>
    <projection-energy>0.000143854194902815</projection-energy>
    <projection-intensity>102.754776000977</projection-intensity>
    <projection-volume>3.25158881378174e-07</projection-volume>
    <section-data-set-id>175263063</section-data-set-id>
    <structure-id>589508447</structure-id>
    <sum-pixel-intensity>16455872512.0</sum-pixel-intensity>
    <sum-pixels>189600304.0</sum-pixels>
    <sum-projection-pixel-intensity>27274.798828125</sum-projection-pixel-intensity>
    <sum-projection-pixels>265.435821533203</sum-projection-pixels>
    <volume>0.2322603724</volume>
  </projection-structure-unionize>
  <projection-structure-unionize>
    <hemisphere-id>2</hemisphere-id>
    <id>630081446</id>
    <is-injection>false</is-injection>
    <max-voxel-density>0.0</max-voxel-density>
    <max-voxel-x>0</max-voxel-x>
    <max-voxel-y>0</max-voxel-y>
    <max-voxel-z>0</max-voxel-z>
    <normalized-projection-volume>0.0</normalized-projection-volume>
    <projection-density>0.0</projection-density>
    <projection-energy>0.0</projection-energy>
    <projection-intensity>0.0</projection-intensity>
    <projection-volume>0.0</projection-volume>
    <section-data-set-id>175263063</section-data-set-id>
    <structure-id>905</structure-id>
    <sum-pixel-intensity>11468618752.0</sum-pixel-intensity>
    <sum-pixels>89691296.0</sum-pixels>
    <sum-projection-pixel-intensity>0.0</sum-projection-pixel-intensity>
    <sum-projection-pixels>0.0</sum-projection-pixels>
    <volume>0.1098718376</volume>
  </projection-structure-unionize>
  <projection-structure-unionize>
    <hemisphere-id>2</hemisphere-id>
    <id>630080905</id>
    <is-injection>false</is-injection>
    <max-voxel-density>0.332565069198608</max-voxel-density>
    <max-voxel-x>5250</max-voxel-x>
    <max-voxel-y>5110</max-voxel-y>
    <max-voxel-z>10130</max-voxel-z>
    <normalized-projection-volume>0.00180775333961381</normalized-projection-volume>
    <projection-density>0.000227457196510367</projection-density>
    <projection-energy>0.039105108926249</projection-energy>
    <projection-intensity>171.922935506974</projection-intensity>
    <projection-volume>0.000305267481215907</projection-volume>
    <section-data-set-id>175263063</section-data-set-id>
    <structure-id>111</structure-id>
    <sum-pixel-intensity>125496781952.0</sum-pixel-intensity>
    <sum-pixels>1095581708.0</sum-pixels>
    <sum-projection-pixel-intensity>42842842.0289459</sum-projection-pixel-intensity>
    <sum-projection-pixels>249197.94384972</sum-projection-pixels>
    <volume>1.3420875923</volume>
  </projection-structure-unionize>
  <projection-structure-unionize>
    <hemisphere-id>2</hemisphere-id>
    <id>630081319</id>
    <is-injection>false</is-injection>
    <max-voxel-density>0.0401988439261913</max-voxel-density>
    <max-voxel-x>12500</max-voxel-x>
    <max-voxel-y>4830</max-voxel-y>
    <max-voxel-z>6510</max-voxel-z>
    <normalized-projection-volume>6.98502580471042e-06</normalized-projection-volume>
    <projection-density>6.4232508520945e-06</projection-density>
    <projection-energy>0.000451821426395327</projection-energy>
    <projection-intensity>70.341552734375</projection-intensity>
    <projection-volume>1.17953107147217e-06</projection-volume>
    <section-data-set-id>175263063</section-data-set-id>
    <structure-id>711</structure-id>
    <sum-pixel-intensity>19244759040.0</sum-pixel-intensity>
    <sum-pixels>149905792.0</sum-pixels>
    <sum-projection-pixel-intensity>67730.6484375</sum-projection-pixel-intensity>
    <sum-projection-pixels>962.882507324219</sum-projection-pixels>
    <volume>0.1836345952</volume>
  </projection-structure-unionize>
  <projection-structure-unionize>
    <hemisphere-id>1</hemisphere-id>
    <id>630081948</id>
    <is-injection>false</is-injection>
    <max-voxel-density>0.0</max-voxel-density>
    <max-voxel-x>0</max-voxel-x>
    <max-voxel-y>0</max-voxel-y>
    <max-voxel-z>0</max-voxel-z>
    <normalized-projection-volume>0.0</normalized-projection-volume>
    <projection-density>0.0</projection-density>
    <projection-energy>0.0</projection-energy>
    <projection-intensity>0.0</projection-intensity>
    <projection-volume>0.0</projection-volume>
    <section-data-set-id>175263063</section-data-set-id>
    <structure-id>880</structure-id>
    <sum-pixel-intensity>4343237632.0</sum-pixel-intensity>
    <sum-pixels>46680300.0</sum-pixels>
    <sum-projection-pixel-intensity>0.0</sum-projection-pixel-intensity>
    <sum-projection-pixels>0.0</sum-projection-pixels>
    <volume>0.0571833675</volume>
  </projection-structure-unionize>
  <projection-structure-unionize>
    <hemisphere-id>1</hemisphere-id>
    <id>630082056</id>
    <is-injection>false</is-injection>
    <max-voxel-density>0.00664031784981489</max-voxel-density>
    <max-voxel-x>12470</max-voxel-x>
    <max-voxel-y>4890</max-voxel-y>
    <max-voxel-z>4930</max-voxel-z>
    <normalized-projection-volume>4.10886061908489e-07</normalized-projection-volume>
    <projection-density>3.77840308374289e-07</projection-density>
    <projection-energy>6.00172970735002e-05</projection-energy>
    <projection-intensity>158.843032836914</projection-intensity>
    <projection-volume>6.93845506668091e-08</projection-volume>
    <section-data-set-id>175263063</section-data-set-id>
    <structure-id>711</structure-id>
    <sum-pixel-intensity>14573415424.0</sum-pixel-intensity>
    <sum-pixels>149905792.0</sum-pixels>
    <sum-projection-pixel-intensity>8996.9404296875</sum-projection-pixel-intensity>
    <sum-projection-pixels>56.6404495239258</sum-projection-pixels>
    <volume>0.1836345952</volume>
  </projection-structure-unionize>
  <projection-structure-unionize>
    <hemisphere-id>3</hemisphere-id>
    <id>630083374</id>
    <is-injection>false</is-injection>
    <max-voxel-density>0.370118916034698</max-voxel-density>
    <max-voxel-x>8070</max-voxel-x>
    <max-voxel-y>3770</max-voxel-y>
    <max-voxel-z>6300</max-voxel-z>
    <normalized-projection-volume>0.00187079960003419</normalized-projection-volume>
    <projection-density>0.0046091744424508</projection-density>
    <projection-energy>1.74591717145924</projection-energy>
    <projection-intensity>378.791732284902</projection-intensity>
    <projection-volume>0.000315913830303955</projection-volume>
    <section-data-set-id>175263063</section-data-set-id>
    <structure-id>549009203</structure-id>
    <sum-pixel-intensity>6172666112.0</sum-pixel-intensity>
    <sum-pixels>55951200.0</sum-pixels>
    <sum-projection-pixel-intensity>97686160.84375</sum-projection-pixel-intensity>
    <sum-projection-pixels>257888.841064453</sum-projection-pixels>
    <volume>0.06854022</volume>
  </projection-structure-unionize>
  <projection-structure-unionize>
    <hemisphere-id>2</hemisphere-id>
    <id>630081671</id>
    <is-injection>false</is-injection>
    <max-voxel-density>0.738023340702057</max-voxel-density>
    <max-voxel-x>9340</max-voxel-x>
    <max-voxel-y>2510</max-voxel-y>
    <max-voxel-z>7450</max-voxel-z>
    <normalized-projection-volume>0.31772047132401</normalized-projection-volume>
    <projection-density>0.0175673604203046</projection-density>
    <projection-energy>8.37670992021437</projection-energy>
    <projection-intensity>476.833725716269</projection-intensity>
    <projection-volume>0.053652080671875</projection-volume>
    <section-data-set-id>175263063</section-data-set-id>
    <structure-id>294</structure-id>
    <sum-pixel-intensity>369378881536.0</sum-pixel-intensity>
    <sum-pixels>2493124512.0</sum-pixels>
    <sum-projection-pixel-intensity>20884180832.0</sum-projection-pixel-intensity>
    <sum-projection-pixels>43797616.875</sum-projection-pixels>
    <volume>3.0540775272</volume>
  </projection-structure-unionize>
  <projection-structure-unionize>
    <hemisphere-id>1</hemisphere-id>
    <id>630082115</id>
    <is-injection>false</is-injection>
    <max-voxel-density>0.458008795976639</max-voxel-density>
    <max-voxel-x>6830</max-voxel-x>
    <max-voxel-y>4650</max-voxel-y>
    <max-voxel-z>5070</max-voxel-z>
    <normalized-projection-volume>0.00414388888392886</normalized-projection-volume>
    <projection-density>0.00155365804675967</projection-density>
    <projection-energy>0.513611495494843</projection-energy>
    <projection-intensity>330.582092285156</projection-intensity>
    <projection-volume>0.000699760578125</projection-volume>
    <section-data-set-id>175263063</section-data-set-id>
    <structure-id>629</structure-id>
    <sum-pixel-intensity>49699991552.0</sum-pixel-intensity>
    <sum-pixels>367669792.0</sum-pixels>
    <sum-projection-pixel-intensity>188839440.0</sum-projection-pixel-intensity>
    <sum-projection-pixels>571233.125</sum-projection-pixels>
    <volume>0.4503954952</volume>
  </projection-structure-unionize>
  <projection-structure-unionize>
    <hemisphere-id>3</hemisphere-id>
    <id>630083239</id>
    <is-injection>false</is-injection>
    <max-voxel-density>0.296599924564362</max-voxel-density>
    <max-voxel-x>7650</max-voxel-x>
    <max-voxel-y>4170</max-voxel-y>
    <max-voxel-z>8200</max-voxel-z>
    <normalized-projection-volume>0.000212925884095893</normalized-projection-volume>
    <projection-density>6.22954443050842e-05</projection-density>
    <projection-energy>0.014878273876712</projection-energy>
    <projection-intensity>238.834059900874</projection-intensity>
    <projection-volume>3.5955872352314e-05</projection-volume>
    <section-data-set-id>175263063</section-data-set-id>
    <structure-id>1014</structure-id>
    <sum-pixel-intensity>36443882816.0</sum-pixel-intensity>
    <sum-pixels>471169808.0</sum-pixels>
    <sum-projection-pixel-intensity>7010193.44586182</sum-projection-pixel-intensity>
    <sum-projection-pixels>29351.7325325012</sum-projection-pixels>
    <volume>0.5771830148</volume>
  </projection-structure-unionize>
  <projection-structure-unionize>
    <hemisphere-id>2</hemisphere-id>
    <id>630080838</id>
    <is-injection>false</is-injection>
    <max-voxel-density>0.236250624060631</max-voxel-density>
    <max-voxel-x>9420</max-voxel-x>
    <max-voxel-y>3230</max-voxel-y>
    <max-voxel-z>7600</max-voxel-z>
    <normalized-projection-volume>0.000307428712411999</normalized-projection-volume>
    <projection-density>2.25060464611537e-05</projection-density>
    <projection-energy>0.00329199406027539</projection-energy>
    <projection-intensity>146.271539337551</projection-intensity>
    <projection-volume>5.19141558944702e-05</projection-volume>
    <section-data-set-id>175263063</section-data-set-id>
    <structure-id>4</structure-id>
    <sum-pixel-intensity>286209613824.0</sum-pixel-intensity>
    <sum-pixels>1883000768.0</sum-pixels>
    <sum-projection-pixel-intensity>6198827.34375</sum-projection-pixel-intensity>
    <sum-projection-pixels>42378.9027709961</sum-projection-pixels>
    <volume>2.3066759408</volume>
  </projection-structure-unionize>
  <projection-structure-unionize>
    <hemisphere-id>2</hemisphere-id>
    <id>630080987</id>
    <is-injection>false</is-injection>
    <max-voxel-density>0.0596072226762772</max-voxel-density>
    <max-voxel-x>12730</max-voxel-x>
    <max-voxel-y>6590</max-voxel-y>
    <max-voxel-z>5740</max-voxel-z>
    <normalized-projection-volume>0.000152033867962316</normalized-projection-volume>
    <projection-density>0.00116461317520589</projection-density>
    <projection-energy>0.067051000893116</projection-energy>
    <projection-intensity>57.5736198425293</projection-intensity>
    <projection-volume>2.5673301171875e-05</projection-volume>
    <section-data-set-id>175263063</section-data-set-id>
    <structure-id>222</structure-id>
    <sum-pixel-intensity>702901056.0</sum-pixel-intensity>
    <sum-pixels>17995500.0</sum-pixels>
    <sum-projection-pixel-intensity>1206616.25</sum-projection-pixel-intensity>
    <sum-projection-pixels>20957.796875</sum-projection-pixels>
    <volume>0.0220444875</volume>
  </projection-structure-unionize>
  <projection-structure-unionize>
    <hemisphere-id>1</hemisphere-id>
    <id>630082324</id>
    <is-injection>false</is-injection>
    <max-voxel-density>0.0653044283390045</max-voxel-density>
    <max-voxel-x>7310</max-voxel-x>
    <max-voxel-y>4100</max-voxel-y>
    <max-voxel-z>2770</max-voxel-z>
    <normalized-projection-volume>4.0197834106674e-05</normalized-projection-volume>
    <projection-density>3.61043494194746e-05</projection-density>
    <projection-energy>0.00215140567161143</projection-energy>
    <projection-intensity>59.5885429382324</projection-intensity>
    <projection-volume>6.78803424072266e-06</projection-volume>
    <section-data-set-id>175263063</section-data-set-id>
    <structure-id>301</structure-id>
    <sum-pixel-intensity>6272206080.0</sum-pixel-intensity>
    <sum-pixels>153478800.0</sum-pixels>
    <sum-projection-pixel-intensity>330195.15625</sum-projection-pixel-intensity>
    <sum-projection-pixels>5541.25244140625</sum-projection-pixels>
    <volume>0.18801153</volume>
  </projection-structure-unionize>
  <projection-structure-unionize>
    <hemisphere-id>3</hemisphere-id>
    <id>630082863</id>
    <is-injection>false</is-injection>
    <max-voxel-density>0.322941988706589</max-voxel-density>
    <max-voxel-x>2290</max-voxel-x>
    <max-voxel-y>3800</max-voxel-y>
    <max-voxel-z>5810</max-voxel-z>
    <normalized-projection-volume>0.00193949476788629</normalized-projection-volume>
    <projection-density>0.000705882342613297</projection-density>
    <projection-energy>0.0892800246337902</projection-energy>
    <projection-intensity>126.480036748419</projection-intensity>
    <projection-volume>0.0003275140859375</projection-volume>
    <section-data-set-id>175263063</section-data-set-id>
    <structure-id>484</structure-id>
    <sum-pixel-intensity>38527500288.0</sum-pixel-intensity>
    <sum-pixels>378757792.0</sum-pixels>
    <sum-projection-pixel-intensity>33815505.0</sum-projection-pixel-intensity>
    <sum-projection-pixels>267358.4375</sum-projection-pixels>
    <volume>0.4639782952</volume>
  </projection-structure-unionize>
  <projection-structure-unionize>
    <hemisphere-id>2</hemisphere-id>
    <id>630081068</id>
    <is-injection>false</is-injection>
    <max-voxel-density>0.0768051743507385</max-voxel-density>
    <max-voxel-x>6830</max-voxel-x>
    <max-voxel-y>1240</max-voxel-y>
    <max-voxel-z>6550</max-voxel-z>
    <normalized-projection-volume>1.17275480827044e-05</normalized-projection-volume>
    <projection-density>0.000115850583824795</projection-density>
    <projection-energy>0.0105898398905993</projection-energy>
    <projection-intensity>91.4094696044922</projection-intensity>
    <projection-volume>1.98038027954102e-06</projection-volume>
    <section-data-set-id>175263063</section-data-set-id>
    <structure-id>330</structure-id>
    <sum-pixel-intensity>733604928.0</sum-pixel-intensity>
    <sum-pixels>13954500.0</sum-pixels>
    <sum-projection-pixel-intensity>147775.921875</sum-projection-pixel-intensity>
    <sum-projection-pixels>1616.63696289062</sum-projection-pixels>
    <volume>0.0170942625</volume>
  </projection-structure-unionize>
  <projection-structure-unionize>
    <hemisphere-id>3</hemisphere-id>
    <id>630082682</id>
    <is-injection>false</is-injection>
    <max-voxel-density>0.0888214707374573</max-voxel-density>
    <max-voxel-x>11540</max-voxel-x>
    <max-voxel-y>6740</max-voxel-y>
    <max-voxel-z>5680</max-voxel-z>
    <normalized-projection-volume>0.000408428698398662</normalized-projection-volume>
    <projection-density>0.0015643272797366</projection-density>
    <projection-energy>0.100249958322914</projection-energy>
    <projection-intensity>64.0850285112934</projection-intensity>
    <projection-volume>6.8969586328125e-05</projection-volume>
    <section-data-set-id>175263063</section-data-set-id>
    <structure-id>222</structure-id>
    <sum-pixel-intensity>1336193792.0</sum-pixel-intensity>
    <sum-pixels>35991000.0</sum-pixels>
    <sum-projection-pixel-intensity>3608096.25</sum-projection-pixel-intensity>
    <sum-projection-pixels>56301.703125</sum-projection-pixels>
    <volume>0.044088975</volume>
  </projection-structure-unionize>
  <projection-structure-unionize>
    <hemisphere-id>3</hemisphere-id>
    <id>630083193</id>
    <is-injection>false</is-injection>
    <max-voxel-density>0.0</max-voxel-density>
    <max-voxel-x>0</max-voxel-x>
    <max-voxel-y>0</max-voxel-y>
    <max-voxel-z>0</max-voxel-z>
    <normalized-projection-volume>0.0</normalized-projection-volume>
    <projection-density>0.0</projection-density>
    <projection-energy>0.0</projection-energy>
    <projection-intensity>0.0</projection-intensity>
    <projection-volume>0.0</projection-volume>
    <section-data-set-id>175263063</section-data-set-id>
    <structure-id>964</structure-id>
    <sum-pixel-intensity>7950498304.0</sum-pixel-intensity>
    <sum-pixels>84004200.0</sum-pixels>
    <sum-projection-pixel-intensity>0.0</sum-projection-pixel-intensity>
    <sum-projection-pixels>0.0</sum-projection-pixels>
    <volume>0.102905145</volume>
  </projection-structure-unionize>
  <projection-structure-unionize>
    <hemisphere-id>1</hemisphere-id>
    <id>630081733</id>
    <is-injection>false</is-injection>
    <max-voxel-density>0.0</max-voxel-density>
    <max-voxel-x>0</max-voxel-x>
    <max-voxel-y>0</max-voxel-y>
    <max-voxel-z>0</max-voxel-z>
    <normalized-projection-volume>0.0</normalized-projection-volume>
    <projection-density>0.0</projection-density>
    <projection-energy>0.0</projection-energy>
    <projection-intensity>0.0</projection-intensity>
    <projection-volume>0.0</projection-volume>
    <section-data-set-id>175263063</section-data-set-id>
    <structure-id>526157192</structure-id>
    <sum-pixel-intensity>25347141632.0</sum-pixel-intensity>
    <sum-pixels>167212800.0</sum-pixels>
    <sum-projection-pixel-intensity>0.0</sum-projection-pixel-intensity>
    <sum-projection-pixels>0.0</sum-projection-pixels>
    <volume>0.20483568</volume>
  </projection-structure-unionize>
  <projection-structure-unionize>
    <hemisphere-id>3</hemisphere-id>
    <id>630083163</id>
    <is-injection>false</is-injection>
    <max-voxel-density>0.146539658308029</max-voxel-density>
    <max-voxel-x>8750</max-voxel-x>
    <max-voxel-y>6540</max-voxel-y>
    <max-voxel-z>5990</max-voxel-z>
    <normalized-projection-volume>0.000321537291055683</normalized-projection-volume>
    <projection-density>5.31445436754689e-05</projection-density>
    <projection-energy>0.00584063000993469</projection-energy>
    <projection-intensity>109.900840349687</projection-intensity>
    <projection-volume>5.42966104980469e-05</projection-volume>
    <section-data-set-id>175263063</section-data-set-id>
    <structure-id>931</structure-id>
    <sum-pixel-intensity>87746994176.0</sum-pixel-intensity>
    <sum-pixels>834022848.0</sum-pixels>
    <sum-projection-pixel-intensity>4871218.875</sum-projection-pixel-intensity>
    <sum-projection-pixels>44323.763671875</sum-projection-pixels>
    <volume>1.0216779888</volume>
  </projection-structure-unionize>
  <projection-structure-unionize>
    <hemisphere-id>3</hemisphere-id>
    <id>630082808</id>
    <is-injection>false</is-injection>
    <max-voxel-density>0.823273837566376</max-voxel-density>
    <max-voxel-x>8560</max-voxel-x>
    <max-voxel-y>1140</max-voxel-y>
    <max-voxel-z>7390</max-voxel-z>
    <normalized-projection-volume>0.0088535439262518</normalized-projection-volume>
    <projection-density>0.000194195566136094</projection-density>
    <projection-energy>0.0603208195001373</projection-energy>
    <projection-intensity>310.618932761132</projection-intensity>
    <projection-volume>0.00149505963837891</projection-volume>
    <section-data-set-id>175263063</section-data-set-id>
    <structure-id>385</structure-id>
    <sum-pixel-intensity>869075290112.0</sum-pixel-intensity>
    <sum-pixels>6284679264.0</sum-pixels>
    <sum-projection-pixel-intensity>379097003.5</sum-projection-pixel-intensity>
    <sum-projection-pixels>1220456.84765625</sum-projection-pixels>
    <volume>7.6987320984</volume>
  </projection-structure-unionize>
  <projection-structure-unionize>
    <hemisphere-id>2</hemisphere-id>
    <id>630081587</id>
    <is-injection>false</is-injection>
    <max-voxel-density>0.228378251194954</max-voxel-density>
    <max-voxel-x>11160</max-voxel-x>
    <max-voxel-y>7040</max-voxel-y>
    <max-voxel-z>6500</max-voxel-z>
    <normalized-projection-volume>0.000388195160840108</normalized-projection-volume>
    <projection-density>0.00125869759358466</projection-density>
    <projection-energy>0.0976944267749786</projection-energy>
    <projection-intensity>77.6154861450195</projection-intensity>
    <projection-volume>6.55528364257812e-05</projection-volume>
    <section-data-set-id>175263063</section-data-set-id>
    <structure-id>1069</structure-id>
    <sum-pixel-intensity>1047430144.0</sum-pixel-intensity>
    <sum-pixels>42514200.0</sum-pixels>
    <sum-projection-pixel-intensity>4153400.25</sum-projection-pixel-intensity>
    <sum-projection-pixels>53512.51953125</sum-projection-pixels>
    <volume>0.052079895</volume>
  </projection-structure-unionize>
  <projection-structure-unionize>
    <hemisphere-id>1</hemisphere-id>
    <id>630081873</id>
    <is-injection>false</is-injection>
    <max-voxel-density>0.149033382534981</max-voxel-density>
    <max-voxel-x>12350</max-voxel-x>
    <max-voxel-y>4690</max-voxel-y>
    <max-voxel-z>5040</max-voxel-z>
    <normalized-projection-volume>0.000235762023736536</normalized-projection-volume>
    <projection-density>4.75423694297206e-05</projection-density>
    <projection-energy>0.0085184508934617</projection-energy>
    <projection-intensity>179.175994873047</projection-intensity>
    <projection-volume>3.98121124023437e-05</projection-volume>
    <section-data-set-id>175263063</section-data-set-id>
    <structure-id>968</structure-id>
    <sum-pixel-intensity>158266703872.0</sum-pixel-intensity>
    <sum-pixels>683594112.0</sum-pixels>
    <sum-projection-pixel-intensity>5823163.0</sum-projection-pixel-intensity>
    <sum-projection-pixels>32499.68359375</sum-projection-pixels>
    <volume>0.8374027872</volume>
  </projection-structure-unionize>
  <projection-structure-unionize>
    <hemisphere-id>3</hemisphere-id>
    <id>630083139</id>
    <is-injection>false</is-injection>
    <max-voxel-density>0.0</max-voxel-density>
    <max-voxel-x>0</max-voxel-x>
    <max-voxel-y>0</max-voxel-y>
    <max-voxel-z>0</max-voxel-z>
    <normalized-projection-volume>0.0</normalized-projection-volume>
    <projection-density>0.0</projection-density>
    <projection-energy>0.0</projection-energy>
    <projection-intensity>0.0</projection-intensity>
    <projection-volume>0.0</projection-volume>
    <section-data-set-id>175263063</section-data-set-id>
    <structure-id>905</structure-id>
    <sum-pixel-intensity>22765382656.0</sum-pixel-intensity>
    <sum-pixels>179382592.0</sum-pixels>
    <sum-projection-pixel-intensity>0.0</sum-projection-pixel-intensity>
    <sum-projection-pixels>0.0</sum-projection-pixels>
    <volume>0.2197436752</volume>
  </projection-structure-unionize>
  <projection-structure-unionize>
    <hemisphere-id>3</hemisphere-id>
    <id>630083360</id>
    <is-injection>false</is-injection>
    <max-voxel-density>0.274254739284515</max-voxel-density>
    <max-voxel-x>7440</max-voxel-x>
    <max-voxel-y>7350</max-voxel-y>
    <max-voxel-z>5540</max-voxel-z>
    <normalized-projection-volume>0.000439173810791179</normalized-projection-volume>
    <projection-density>0.000824850498586416</projection-density>
    <projection-energy>0.155622872811499</projection-energy>
    <projection-intensity>188.667974473189</projection-intensity>
    <projection-volume>7.41613803710937e-05</projection-volume>
    <section-data-set-id>175263063</section-data-set-id>
    <structure-id>10671</structure-id>
    <sum-pixel-intensity>1465589312.0</sum-pixel-intensity>
    <sum-pixels>73395000.0</sum-pixels>
    <sum-projection-pixel-intensity>11421940.75</sum-projection-pixel-intensity>
    <sum-projection-pixels>60539.90234375</sum-projection-pixels>
    <volume>0.089908875</volume>
  </projection-structure-unionize>
  <projection-structure-unionize>
    <hemisphere-id>1</hemisphere-id>
    <id>630082473</id>
    <is-injection>false</is-injection>
    <max-voxel-density>0.444994032382965</max-voxel-density>
    <max-voxel-x>4470</max-voxel-x>
    <max-voxel-y>5100</max-voxel-y>
    <max-voxel-z>1760</max-voxel-z>
    <normalized-projection-volume>0.00546244892879546</normalized-projection-volume>
    <projection-density>0.000211971367564423</projection-density>
    <projection-energy>0.0402366252693785</projection-energy>
    <projection-intensity>189.821039188935</projection-intensity>
    <projection-volume>0.00092242010523413</projection-volume>
    <section-data-set-id>175263063</section-data-set-id>
    <structure-id>95</structure-id>
    <sum-pixel-intensity>506901258432.0</sum-pixel-intensity>
    <sum-pixels>3552347720.0</sum-pixels>
    <sum-projection-pixel-intensity>142934484.036171</sum-projection-pixel-intensity>
    <sum-projection-pixels>752996.004272759</sum-projection-pixels>
    <volume>4.351625957</volume>
  </projection-structure-unionize>
  <projection-structure-unionize>
    <hemisphere-id>2</hemisphere-id>
    <id>630081493</id>
    <is-injection>false</is-injection>
    <max-voxel-density>0.195057421922684</max-voxel-density>
    <max-voxel-x>12370</max-voxel-x>
    <max-voxel-y>4660</max-voxel-y>
    <max-voxel-z>6470</max-voxel-z>
    <normalized-projection-volume>0.000108501962961679</normalized-projection-volume>
    <projection-density>1.51663880387787e-05</projection-density>
    <projection-energy>0.0022626796271652</projection-energy>
    <projection-intensity>149.190414428711</projection-intensity>
    <projection-volume>1.83222568115234e-05</projection-volume>
    <section-data-set-id>175263063</section-data-set-id>
    <structure-id>957</structure-id>
    <sum-pixel-intensity>258445557760.0</sum-pixel-intensity>
    <sum-pixels>986190272.0</sum-pixels>
    <sum-projection-pixel-intensity>2231432.75</sum-projection-pixel-intensity>
    <sum-projection-pixels>14956.9443359375</sum-projection-pixels>
    <volume>1.2080830832</volume>
  </projection-structure-unionize>
  <projection-structure-unionize>
    <hemisphere-id>1</hemisphere-id>
    <id>630081912</id>
    <is-injection>false</is-injection>
    <max-voxel-density>0.0</max-voxel-density>
    <max-voxel-x>0</max-voxel-x>
    <max-voxel-y>0</max-voxel-y>
    <max-voxel-z>0</max-voxel-z>
    <normalized-projection-volume>0.0</normalized-projection-volume>
    <projection-density>0.0</projection-density>
    <projection-energy>0.0</projection-energy>
    <projection-intensity>0.0</projection-intensity>
    <projection-volume>0.0</projection-volume>
    <section-data-set-id>175263063</section-data-set-id>
    <structure-id>927</structure-id>
    <sum-pixel-intensity>672243392.0</sum-pixel-intensity>
    <sum-pixels>11122200.0</sum-pixels>
    <sum-projection-pixel-intensity>0.0</sum-projection-pixel-intensity>
    <sum-projection-pixels>0.0</sum-projection-pixels>
    <volume>0.013624695</volume>
  </projection-structure-unionize>
  <projection-structure-unionize>
    <hemisphere-id>3</hemisphere-id>
    <id>630083090</id>
    <is-injection>false</is-injection>
    <max-voxel-density>0.544028759002686</max-voxel-density>
    <max-voxel-x>6290</max-voxel-x>
    <max-voxel-y>5580</max-voxel-y>
    <max-voxel-z>7550</max-voxel-z>
    <normalized-projection-volume>0.0122276053570126</normalized-projection-volume>
    <projection-density>0.000552238518971073</projection-density>
    <projection-energy>0.172524362178632</projection-energy>
    <projection-intensity>312.409142520659</projection-intensity>
    <projection-volume>0.00206482278684921</projection-volume>
    <section-data-set-id>175263063</section-data-set-id>
    <structure-id>835</structure-id>
    <sum-pixel-intensity>362695744512.0</sum-pixel-intensity>
    <sum-pixels>3052249280.0</sum-pixels>
    <sum-projection-pixel-intensity>526587360.242188</sum-projection-pixel-intensity>
    <sum-projection-pixels>1685569.62191772</sum-projection-pixels>
    <volume>3.739005368</volume>
  </projection-structure-unionize>
  <projection-structure-unionize>
    <hemisphere-id>2</hemisphere-id>
    <id>630081219</id>
    <is-injection>false</is-injection>
    <max-voxel-density>0.0716069266200066</max-voxel-density>
    <max-voxel-x>9080</max-voxel-x>
    <max-voxel-y>3260</max-voxel-y>
    <max-voxel-z>7680</max-voxel-z>
    <normalized-projection-volume>2.59834966936818e-05</normalized-projection-volume>
    <projection-density>9.05259439605288e-05</projection-density>
    <projection-energy>0.0271243210881948</projection-energy>
    <projection-intensity>299.63037109375</projection-intensity>
    <projection-volume>4.38772061157226e-06</projection-volume>
    <section-data-set-id>175263063</section-data-set-id>
    <structure-id>580</structure-id>
    <sum-pixel-intensity>1857530624.0</sum-pixel-intensity>
    <sum-pixels>39566700.0</sum-pixels>
    <sum-projection-pixel-intensity>1073219.875</sum-projection-pixel-intensity>
    <sum-projection-pixels>3581.81274414062</sum-projection-pixels>
    <volume>0.0484692075</volume>
  </projection-structure-unionize>
  <projection-structure-unionize>
    <hemisphere-id>2</hemisphere-id>
    <id>630081264</id>
    <is-injection>false</is-injection>
    <max-voxel-density>0.294304847717285</max-voxel-density>
    <max-voxel-x>8010</max-voxel-x>
    <max-voxel-y>3460</max-voxel-y>
    <max-voxel-z>6290</max-voxel-z>
    <normalized-projection-volume>0.00048203148509663</normalized-projection-volume>
    <projection-density>0.000509691832121462</projection-density>
    <projection-energy>0.162889093160629</projection-energy>
    <projection-intensity>319.58349609375</projection-intensity>
    <projection-volume>8.13985703125e-05</projection-volume>
    <section-data-set-id>175263063</section-data-set-id>
    <structure-id>634</structure-id>
    <sum-pixel-intensity>15430852608.0</sum-pixel-intensity>
    <sum-pixels>130368600.0</sum-pixels>
    <sum-projection-pixel-intensity>21235624.0</sum-projection-pixel-intensity>
    <sum-projection-pixels>66447.8125</sum-projection-pixels>
    <volume>0.159701535</volume>
  </projection-structure-unionize>
  <projection-structure-unionize>
    <hemisphere-id>1</hemisphere-id>
    <id>630081855</id>
    <is-injection>false</is-injection>
    <max-voxel-density>0.311665147542953</max-voxel-density>
    <max-voxel-x>9920</max-voxel-x>
    <max-voxel-y>6070</max-voxel-y>
    <max-voxel-z>5210</max-voxel-z>
    <normalized-projection-volume>0.00143752592607256</normalized-projection-volume>
    <projection-density>7.81670532190092e-05</projection-density>
    <projection-energy>0.00982195516601664</projection-energy>
    <projection-intensity>125.653389267437</projection-intensity>
    <projection-volume>0.00024274878049927</projection-volume>
    <section-data-set-id>175263063</section-data-set-id>
    <structure-id>987</structure-id>
    <sum-pixel-intensity>221068904320.0</sum-pixel-intensity>
    <sum-pixels>2535112450.0</sum-pixels>
    <sum-projection-pixel-intensity>24899760.8247106</sum-projection-pixel-intensity>
    <sum-projection-pixels>198162.269795323</sum-projection-pixels>
    <volume>3.10551275125</volume>
  </projection-structure-unionize>
  <projection-structure-unionize>
    <hemisphere-id>1</hemisphere-id>
    <id>630081969</id>
    <is-injection>false</is-injection>
    <max-voxel-density>0.515364468097687</max-voxel-density>
    <max-voxel-x>8410</max-voxel-x>
    <max-voxel-y>2780</max-voxel-y>
    <max-voxel-z>5500</max-voxel-z>
    <normalized-projection-volume>0.00261135869535035</normalized-projection-volume>
    <projection-density>0.000611886382102966</projection-density>
    <projection-energy>0.133193835616112</projection-energy>
    <projection-intensity>217.677398681641</projection-intensity>
    <projection-volume>0.0004409688390625</projection-volume>
    <section-data-set-id>175263063</section-data-set-id>
    <structure-id>848</structure-id>
    <sum-pixel-intensity>6667240615.75</sum-pixel-intensity>
    <sum-pixels>588302976.0</sum-pixels>
    <sum-projection-pixel-intensity>78358328.0</sum-projection-pixel-intensity>
    <sum-projection-pixels>359974.5625</sum-projection-pixels>
    <volume>0.7206711456</volume>
  </projection-structure-unionize>
  <projection-structure-unionize>
    <hemisphere-id>2</hemisphere-id>
    <id>630081323</id>
    <is-injection>false</is-injection>
    <max-voxel-density>0.177199184894562</max-voxel-density>
    <max-voxel-x>8760</max-voxel-x>
    <max-voxel-y>770</max-voxel-y>
    <max-voxel-z>7440</max-voxel-z>
    <normalized-projection-volume>0.000124349341978957</normalized-projection-volume>
    <projection-density>3.72125141439028e-05</projection-density>
    <projection-energy>0.00937040895223618</projection-energy>
    <projection-intensity>251.808013916016</projection-intensity>
    <projection-volume>2.09983351074219e-05</projection-volume>
    <section-data-set-id>175263063</section-data-set-id>
    <structure-id>721</structure-id>
    <sum-pixel-intensity>77048160256.0</sum-pixel-intensity>
    <sum-pixels>460638016.0</sum-pixels>
    <sum-projection-pixel-intensity>4316366.5</sum-projection-pixel-intensity>
    <sum-projection-pixels>17141.498046875</sum-projection-pixels>
    <volume>0.5642815696</volume>
  </projection-structure-unionize>
  <projection-structure-unionize>
    <hemisphere-id>1</hemisphere-id>
    <id>630082047</id>
    <is-injection>false</is-injection>
    <max-voxel-density>0.237862974405289</max-voxel-density>
    <max-voxel-x>10420</max-voxel-x>
    <max-voxel-y>4310</max-voxel-y>
    <max-voxel-z>2640</max-voxel-z>
    <normalized-projection-volume>0.00271740344578559</normalized-projection-volume>
    <projection-density>0.00012028689525323</projection-density>
    <projection-energy>0.0111893694847822</projection-energy>
    <projection-intensity>93.022346496582</projection-intensity>
    <projection-volume>0.00045887615703125</projection-volume>
    <section-data-set-id>175263063</section-data-set-id>
    <structure-id>728</structure-id>
    <sum-pixel-intensity>134992412672.0</sum-pixel-intensity>
    <sum-pixels>3114161152.0</sum-pixels>
    <sum-projection-pixel-intensity>34845500.0</sum-projection-pixel-intensity>
    <sum-projection-pixels>374592.78125</sum-projection-pixels>
    <volume>3.8148474112</volume>
  </projection-structure-unionize>
  <projection-structure-unionize>
    <hemisphere-id>3</hemisphere-id>
    <id>630082797</id>
    <is-injection>false</is-injection>
    <max-voxel-density>0.108995608985424</max-voxel-density>
    <max-voxel-x>11350</max-voxel-x>
    <max-voxel-y>3960</max-voxel-y>
    <max-voxel-z>7000</max-voxel-z>
    <normalized-projection-volume>9.6968993055891e-05</normalized-projection-volume>
    <projection-density>0.000277780476854536</projection-density>
    <projection-energy>0.0334663100670806</projection-energy>
    <projection-intensity>120.477545600175</projection-intensity>
    <projection-volume>1.63747341064453e-05</projection-volume>
    <section-data-set-id>175263063</section-data-set-id>
    <structure-id>372</structure-id>
    <sum-pixel-intensity>2253519424.0</sum-pixel-intensity>
    <sum-pixels>48121200.0</sum-pixels>
    <sum-projection-pixel-intensity>1610439.0</sum-projection-pixel-intensity>
    <sum-projection-pixels>13367.1298828125</sum-projection-pixels>
    <volume>0.05894847</volume>
  </projection-structure-unionize>
  <projection-structure-unionize>
    <hemisphere-id>1</hemisphere-id>
    <id>630082452</id>
    <is-injection>false</is-injection>
    <max-voxel-density>0.0561888478696346</max-voxel-density>
    <max-voxel-x>10700</max-voxel-x>
    <max-voxel-y>4870</max-voxel-y>
    <max-voxel-z>3580</max-voxel-z>
    <normalized-projection-volume>2.98474581668671e-05</normalized-projection-volume>
    <projection-density>5.21856527484488e-05</projection-density>
    <projection-energy>0.00533626647666097</projection-energy>
    <projection-intensity>102.255432128906</projection-intensity>
    <projection-volume>5.04021105957031e-06</projection-volume>
    <section-data-set-id>175263063</section-data-set-id>
    <structure-id>123</structure-id>
    <sum-pixel-intensity>8961592320.0</sum-pixel-intensity>
    <sum-pixels>78842704.0</sum-pixels>
    <sum-projection-pixel-intensity>420725.6875</sum-projection-pixel-intensity>
    <sum-projection-pixels>4114.4580078125</sum-projection-pixels>
    <volume>0.0965823124</volume>
  </projection-structure-unionize>
  <projection-structure-unionize>
    <hemisphere-id>3</hemisphere-id>
    <id>630082611</id>
    <is-injection>false</is-injection>
    <max-voxel-density>0.425065904855728</max-voxel-density>
    <max-voxel-x>6470</max-voxel-x>
    <max-voxel-y>6720</max-voxel-y>
    <max-voxel-z>7240</max-voxel-z>
    <normalized-projection-volume>0.00153543065644383</normalized-projection-volume>
    <projection-density>0.000337253042446787</projection-density>
    <projection-energy>0.044022421618266</projection-energy>
    <projection-intensity>130.532318697205</projection-intensity>
    <projection-volume>0.000259281528515625</projection-volume>
    <section-data-set-id>175263063</section-data-set-id>
    <structure-id>125</structure-id>
    <sum-pixel-intensity>3975516288.0</sum-pixel-intensity>
    <sum-pixels>627595200.0</sum-pixels>
    <sum-projection-pixel-intensity>27628260.5</sum-projection-pixel-intensity>
    <sum-projection-pixels>211658.390625</sum-projection-pixels>
    <volume>0.76880412</volume>
  </projection-structure-unionize>
  <projection-structure-unionize>
    <hemisphere-id>3</hemisphere-id>
    <id>630083333</id>
    <is-injection>false</is-injection>
    <max-voxel-density>0.128183886408806</max-voxel-density>
    <max-voxel-x>7830</max-voxel-x>
    <max-voxel-y>4150</max-voxel-y>
    <max-voxel-z>7920</max-voxel-z>
    <normalized-projection-volume>2.34008767478679e-05</normalized-projection-volume>
    <projection-density>0.000159298755787037</projection-density>
    <projection-energy>0.0237665941358025</projection-energy>
    <projection-intensity>149.195102111001</projection-intensity>
    <projection-volume>3.95160476074219e-06</projection-volume>
    <section-data-set-id>175263063</section-data-set-id>
    <structure-id>563807439</structure-id>
    <sum-pixel-intensity>674250048.0</sum-pixel-intensity>
    <sum-pixels>20250000.0</sum-pixels>
    <sum-projection-pixel-intensity>481273.53125</sum-projection-pixel-intensity>
    <sum-projection-pixels>3225.7998046875</sum-projection-pixels>
    <volume>0.02480625</volume>
  </projection-structure-unionize>
  <projection-structure-unionize>
    <hemisphere-id>1</hemisphere-id>
    <id>630082222</id>
    <is-injection>false</is-injection>
    <max-voxel-density>0.0</max-voxel-density>
    <max-voxel-x>0</max-voxel-x>
    <max-voxel-y>0</max-voxel-y>
    <max-voxel-z>0</max-voxel-z>
    <normalized-projection-volume>0.0</normalized-projection-volume>
    <projection-density>0.0</projection-density>
    <projection-energy>0.0</projection-energy>
    <projection-intensity>0.0</projection-intensity>
    <projection-volume>0.0</projection-volume>
    <section-data-set-id>175263063</section-data-set-id>
    <structure-id>451</structure-id>
    <sum-pixel-intensity>21445437440.0</sum-pixel-intensity>
    <sum-pixels>188746208.0</sum-pixels>
    <sum-projection-pixel-intensity>0.0</sum-projection-pixel-intensity>
    <sum-projection-pixels>0.0</sum-projection-pixels>
    <volume>0.2312141048</volume>
  </projection-structure-unionize>
  <projection-structure-unionize>
    <hemisphere-id>3</hemisphere-id>
    <id>630082657</id>
    <is-injection>false</is-injection>
    <max-voxel-density>0.204294428229332</max-voxel-density>
    <max-voxel-x>2190</max-voxel-x>
    <max-voxel-y>3430</max-voxel-y>
    <max-voxel-z>4750</max-voxel-z>
    <normalized-projection-volume>0.000131463393491079</normalized-projection-volume>
    <projection-density>0.000130367226517452</projection-density>
    <projection-energy>0.0153814956047092</projection-energy>
    <projection-intensity>117.985908081355</projection-intensity>
    <projection-volume>2.21996541915894e-05</projection-volume>
    <section-data-set-id>175263063</section-data-set-id>
    <structure-id>188</structure-id>
    <sum-pixel-intensity>8334823936.0</sum-pixel-intensity>
    <sum-pixels>139008608.0</sum-pixels>
    <sum-projection-pixel-intensity>2138160.29296875</sum-projection-pixel-intensity>
    <sum-projection-pixels>18122.1666870117</sum-projection-pixels>
    <volume>0.1702855448</volume>
  </projection-structure-unionize>
  <projection-structure-unionize>
    <hemisphere-id>1</hemisphere-id>
    <id>630082126</id>
    <is-injection>false</is-injection>
    <max-voxel-density>0.128121107816696</max-voxel-density>
    <max-voxel-x>6960</max-voxel-x>
    <max-voxel-y>7180</max-voxel-y>
    <max-voxel-z>4780</max-voxel-z>
    <normalized-projection-volume>6.90254521977521e-05</normalized-projection-volume>
    <projection-density>4.04129932576325e-05</projection-density>
    <projection-energy>0.00651940843090415</projection-energy>
    <projection-intensity>161.319625854492</projection-intensity>
    <projection-volume>1.16560293212891e-05</projection-volume>
    <section-data-set-id>175263063</section-data-set-id>
    <structure-id>614</structure-id>
    <sum-pixel-intensity>20158339072.0</sum-pixel-intensity>
    <sum-pixels>235447200.0</sum-pixels>
    <sum-projection-pixel-intensity>1534976.5</sum-projection-pixel-intensity>
    <sum-projection-pixels>9515.1259765625</sum-projection-pixels>
    <volume>0.28842282</volume>
  </projection-structure-unionize>
  <projection-structure-unionize>
    <hemisphere-id>2</hemisphere-id>
    <id>630081506</id>
    <is-injection>false</is-injection>
    <max-voxel-density>0.239022016525269</max-voxel-density>
    <max-voxel-x>2550</max-voxel-x>
    <max-voxel-y>3900</max-voxel-y>
    <max-voxel-z>6720</max-voxel-z>
    <normalized-projection-volume>0.000612011301236377</normalized-projection-volume>
    <projection-density>0.000486813834868371</projection-density>
    <projection-energy>0.0925833210349083</projection-energy>
    <projection-intensity>190.182189941406</projection-intensity>
    <projection-volume>0.00010334769921875</projection-volume>
    <section-data-set-id>175263063</section-data-set-id>
    <structure-id>969</structure-id>
    <sum-pixel-intensity>26159360000.0</sum-pixel-intensity>
    <sum-pixels>173301296.0</sum-pixels>
    <sum-projection-pixel-intensity>16044810.0</sum-projection-pixel-intensity>
    <sum-projection-pixels>84365.46875</sum-projection-pixels>
    <volume>0.2122940876</volume>
  </projection-structure-unionize>
  <projection-structure-unionize>
    <hemisphere-id>2</hemisphere-id>
    <id>630081718</id>
    <is-injection>false</is-injection>
    <max-voxel-density>0.136493638157845</max-voxel-density>
    <max-voxel-x>7470</max-voxel-x>
    <max-voxel-y>7370</max-voxel-y>
    <max-voxel-z>5770</max-voxel-z>
    <normalized-projection-volume>0.00017655474565811</normalized-projection-volume>
    <projection-density>0.000663205632008612</projection-density>
    <projection-energy>0.105275526642799</projection-energy>
    <projection-intensity>158.737396240234</projection-intensity>
    <projection-volume>2.98140356445312e-05</projection-volume>
    <section-data-set-id>175263063</section-data-set-id>
    <structure-id>10671</structure-id>
    <sum-pixel-intensity>883194752.0</sum-pixel-intensity>
    <sum-pixels>36697500.0</sum-pixels>
    <sum-projection-pixel-intensity>3863348.75</sum-projection-pixel-intensity>
    <sum-projection-pixels>24337.98828125</sum-projection-pixels>
    <volume>0.0449544375</volume>
  </projection-structure-unionize>
  <projection-structure-unionize>
    <hemisphere-id>3</hemisphere-id>
    <id>630083368</id>
    <is-injection>false</is-injection>
    <max-voxel-density>0.138853311538696</max-voxel-density>
    <max-voxel-x>9930</max-voxel-x>
    <max-voxel-y>1350</max-voxel-y>
    <max-voxel-z>4600</max-voxel-z>
    <normalized-projection-volume>0.000285672141691571</normalized-projection-volume>
    <projection-density>2.05348199533748e-05</projection-density>
    <projection-energy>0.0035786607867249</projection-energy>
    <projection-intensity>174.272810516499</projection-intensity>
    <projection-volume>4.82402179748535e-05</projection-volume>
    <section-data-set-id>175263063</section-data-set-id>
    <structure-id>302</structure-id>
    <sum-pixel-intensity>281072297984.0</sum-pixel-intensity>
    <sum-pixels>1917707088.0</sum-pixels>
    <sum-projection-pixel-intensity>6862823.15625</sum-projection-pixel-intensity>
    <sum-projection-pixels>39379.7697753906</sum-projection-pixels>
    <volume>2.3491911828</volume>
  </projection-structure-unionize>
  <projection-structure-unionize>
    <hemisphere-id>2</hemisphere-id>
    <id>630080955</id>
    <is-injection>false</is-injection>
    <max-voxel-density>0.0</max-voxel-density>
    <max-voxel-x>0</max-voxel-x>
    <max-voxel-y>0</max-voxel-y>
    <max-voxel-z>0</max-voxel-z>
    <normalized-projection-volume>0.0</normalized-projection-volume>
    <projection-density>0.0</projection-density>
    <projection-energy>0.0</projection-energy>
    <projection-intensity>0.0</projection-intensity>
    <projection-volume>0.0</projection-volume>
    <section-data-set-id>175263063</section-data-set-id>
    <structure-id>177</structure-id>
    <sum-pixel-intensity>2570731520.0</sum-pixel-intensity>
    <sum-pixels>13496400.0</sum-pixels>
    <sum-projection-pixel-intensity>0.0</sum-projection-pixel-intensity>
    <sum-projection-pixels>0.0</sum-projection-pixels>
    <volume>0.01653309</volume>
  </projection-structure-unionize>
  <projection-structure-unionize>
    <hemisphere-id>2</hemisphere-id>
    <id>630081516</id>
    <is-injection>false</is-injection>
    <max-voxel-density>0.0854003503918648</max-voxel-density>
    <max-voxel-x>8440</max-voxel-x>
    <max-voxel-y>5980</max-voxel-y>
    <max-voxel-z>5780</max-voxel-z>
    <normalized-projection-volume>2.4835824609032e-05</normalized-projection-volume>
    <projection-density>9.89879335975274e-05</projection-density>
    <projection-energy>0.00716436468064785</projection-energy>
    <projection-intensity>72.3761367797852</projection-intensity>
    <projection-volume>4.19391819458008e-06</projection-volume>
    <section-data-set-id>175263063</section-data-set-id>
    <structure-id>606826659</structure-id>
    <sum-pixel-intensity>3833474048.0</sum-pixel-intensity>
    <sum-pixels>34586100.0</sum-pixels>
    <sum-projection-pixel-intensity>247787.4375</sum-projection-pixel-intensity>
    <sum-projection-pixels>3423.60668945312</sum-projection-pixels>
    <volume>0.0423679725</volume>
  </projection-structure-unionize>
  <projection-structure-unionize>
    <hemisphere-id>2</hemisphere-id>
    <id>630081537</id>
    <is-injection>false</is-injection>
    <max-voxel-density>0.150743260979652</max-voxel-density>
    <max-voxel-x>7850</max-voxel-x>
    <max-voxel-y>6610</max-voxel-y>
    <max-voxel-z>6210</max-voxel-z>
    <normalized-projection-volume>8.33574716397942e-05</normalized-projection-volume>
    <projection-density>0.000130934378830716</projection-density>
    <projection-energy>0.0308792293071747</projection-energy>
    <projection-intensity>235.837463378906</projection-intensity>
    <projection-volume>1.40762154052734e-05</projection-volume>
    <section-data-set-id>175263063</section-data-set-id>
    <structure-id>1004</structure-id>
    <sum-pixel-intensity>9696845824.0</sum-pixel-intensity>
    <sum-pixels>87759904.0</sum-pixels>
    <sum-projection-pixel-intensity>2709958.25</sum-projection-pixel-intensity>
    <sum-projection-pixels>11490.7880859375</sum-projection-pixels>
    <volume>0.1075058824</volume>
  </projection-structure-unionize>
  <projection-structure-unionize>
    <hemisphere-id>1</hemisphere-id>
    <id>630082033</id>
    <is-injection>false</is-injection>
    <max-voxel-density>0.0</max-voxel-density>
    <max-voxel-x>0</max-voxel-x>
    <max-voxel-y>0</max-voxel-y>
    <max-voxel-z>0</max-voxel-z>
    <normalized-projection-volume>0.0</normalized-projection-volume>
    <projection-density>0.0</projection-density>
    <projection-energy>0.0</projection-energy>
    <projection-intensity>0.0</projection-intensity>
    <projection-volume>0.0</projection-volume>
    <section-data-set-id>175263063</section-data-set-id>
    <structure-id>753</structure-id>
    <sum-pixel-intensity>573042368.0</sum-pixel-intensity>
    <sum-pixels>14984100.0</sum-pixels>
    <sum-projection-pixel-intensity>0.0</sum-projection-pixel-intensity>
    <sum-projection-pixels>0.0</sum-projection-pixels>
    <volume>0.0183555225</volume>
  </projection-structure-unionize>
  <projection-structure-unionize>
    <hemisphere-id>2</hemisphere-id>
    <id>630081094</id>
    <is-injection>false</is-injection>
    <max-voxel-density>0.0735481977462769</max-voxel-density>
    <max-voxel-x>6980</max-voxel-x>
    <max-voxel-y>720</max-voxel-y>
    <max-voxel-z>8460</max-voxel-z>
    <normalized-projection-volume>3.50827437226925e-05</normalized-projection-volume>
    <projection-density>7.66711302757639e-06</projection-density>
    <projection-energy>0.00118197833389694</projection-energy>
    <projection-intensity>154.162111559553</projection-intensity>
    <projection-volume>5.92427106933594e-06</projection-volume>
    <section-data-set-id>175263063</section-data-set-id>
    <structure-id>361</structure-id>
    <sum-pixel-intensity>95359851136.0</sum-pixel-intensity>
    <sum-pixels>630764100.0</sum-pixels>
    <sum-projection-pixel-intensity>745549.5</sum-projection-pixel-intensity>
    <sum-projection-pixels>4836.1396484375</sum-projection-pixels>
    <volume>0.7726860225</volume>
  </projection-structure-unionize>
  <projection-structure-unionize>
    <hemisphere-id>2</hemisphere-id>
    <id>630080892</id>
    <is-injection>false</is-injection>
    <max-voxel-density>0.43934354186058</max-voxel-density>
    <max-voxel-x>11390</max-voxel-x>
    <max-voxel-y>4090</max-voxel-y>
    <max-voxel-z>7530</max-voxel-z>
    <normalized-projection-volume>0.0015463027919984</normalized-projection-volume>
    <projection-density>0.000550874276086688</projection-density>
    <projection-energy>0.189472615718842</projection-energy>
    <projection-intensity>343.948944091797</projection-intensity>
    <projection-volume>0.000261117458984375</projection-volume>
    <section-data-set-id>175263063</section-data-set-id>
    <structure-id>91</structure-id>
    <sum-pixel-intensity>58261667840.0</sum-pixel-intensity>
    <sum-pixels>386943296.0</sum-pixels>
    <sum-projection-pixel-intensity>73315160.0</sum-projection-pixel-intensity>
    <sum-projection-pixels>213157.109375</sum-projection-pixels>
    <volume>0.4740055376</volume>
  </projection-structure-unionize>
  <projection-structure-unionize>
    <hemisphere-id>3</hemisphere-id>
    <id>630082951</id>
    <is-injection>false</is-injection>
    <max-voxel-density>0.0975949019193649</max-voxel-density>
    <max-voxel-x>8030</max-voxel-x>
    <max-voxel-y>2330</max-voxel-y>
    <max-voxel-z>6870</max-voxel-z>
    <normalized-projection-volume>0.00014683016405716</normalized-projection-volume>
    <projection-density>0.000109448168786365</projection-density>
    <projection-energy>0.0210951653851145</projection-energy>
    <projection-intensity>192.741145137758</projection-intensity>
    <projection-volume>2.479457421875e-05</projection-volume>
    <section-data-set-id>175263063</section-data-set-id>
    <structure-id>628</structure-id>
    <sum-pixel-intensity>23872763904.0</sum-pixel-intensity>
    <sum-pixels>184932000.0</sum-pixels>
    <sum-projection-pixel-intensity>3901171.125</sum-projection-pixel-intensity>
    <sum-projection-pixels>20240.46875</sum-projection-pixels>
    <volume>0.2265417</volume>
  </projection-structure-unionize>
  <projection-structure-unionize>
    <hemisphere-id>3</hemisphere-id>
    <id>630082919</id>
    <is-injection>false</is-injection>
    <max-voxel-density>0.0</max-voxel-density>
    <max-voxel-x>0</max-voxel-x>
    <max-voxel-y>0</max-voxel-y>
    <max-voxel-z>0</max-voxel-z>
    <normalized-projection-volume>0.0</normalized-projection-volume>
    <projection-density>0.0</projection-density>
    <projection-energy>0.0</projection-energy>
    <projection-intensity>0.0</projection-intensity>
    <projection-volume>0.0</projection-volume>
    <section-data-set-id>175263063</section-data-set-id>
    <structure-id>496345672</structure-id>
    <sum-pixel-intensity>12203830784.0</sum-pixel-intensity>
    <sum-pixels>86265000.0</sum-pixels>
    <sum-projection-pixel-intensity>0.0</sum-projection-pixel-intensity>
    <sum-projection-pixels>0.0</sum-projection-pixels>
    <volume>0.105674625</volume>
  </projection-structure-unionize>
  <projection-structure-unionize>
    <hemisphere-id>3</hemisphere-id>
    <id>630083091</id>
    <is-injection>false</is-injection>
    <max-voxel-density>0.214892581105232</max-voxel-density>
    <max-voxel-x>7190</max-voxel-x>
    <max-voxel-y>4500</max-voxel-y>
    <max-voxel-z>10730</max-voxel-z>
    <normalized-projection-volume>0.000548759446592971</normalized-projection-volume>
    <projection-density>0.000325125201870262</projection-density>
    <projection-energy>0.0573187374284388</projection-energy>
    <projection-intensity>176.297429724661</projection-intensity>
    <projection-volume>9.26666323242187e-05</projection-volume>
    <section-data-set-id>175263063</section-data-set-id>
    <structure-id>836</structure-id>
    <sum-pixel-intensity>17458270720.0</sum-pixel-intensity>
    <sum-pixels>232668000.0</sum-pixels>
    <sum-projection-pixel-intensity>13336236.0</sum-projection-pixel-intensity>
    <sum-projection-pixels>75646.23046875</sum-projection-pixels>
    <volume>0.2850183</volume>
  </projection-structure-unionize>
  <projection-structure-unionize>
    <hemisphere-id>2</hemisphere-id>
    <id>630081165</id>
    <is-injection>false</is-injection>
    <max-voxel-density>0.184773474931717</max-voxel-density>
    <max-voxel-x>8970</max-voxel-x>
    <max-voxel-y>3230</max-voxel-y>
    <max-voxel-z>7890</max-voxel-z>
    <normalized-projection-volume>8.43568133965588e-05</normalized-projection-volume>
    <projection-density>0.000111428853415418</projection-density>
    <projection-energy>0.0123776188120246</projection-energy>
    <projection-intensity>111.080917358398</projection-intensity>
    <projection-volume>1.4244969921875e-05</projection-volume>
    <section-data-set-id>175263063</section-data-set-id>
    <structure-id>482</structure-id>
    <sum-pixel-intensity>3470909952.0</sum-pixel-intensity>
    <sum-pixels>104358488.0</sum-pixels>
    <sum-projection-pixel-intensity>1291709.625</sum-projection-pixel-intensity>
    <sum-projection-pixels>11628.546875</sum-projection-pixels>
    <volume>0.1278391478</volume>
  </projection-structure-unionize>
  <projection-structure-unionize>
    <hemisphere-id>3</hemisphere-id>
    <id>630082853</id>
    <is-injection>false</is-injection>
    <max-voxel-density>0.0490834973752499</max-voxel-density>
    <max-voxel-x>7370</max-voxel-x>
    <max-voxel-y>2910</max-voxel-y>
    <max-voxel-z>8190</max-voxel-z>
    <normalized-projection-volume>2.38388950442937e-05</normalized-projection-volume>
    <projection-density>5.82957540658065e-07</projection-density>
    <projection-energy>5.66261027966566e-05</projection-energy>
    <projection-intensity>97.1358955795217</projection-intensity>
    <projection-volume>4.0255710144043e-06</projection-volume>
    <section-data-set-id>175263063</section-data-set-id>
    <structure-id>463</structure-id>
    <sum-pixel-intensity>822659448832.0</sum-pixel-intensity>
    <sum-pixels>5637083648.0</sum-pixels>
    <sum-projection-pixel-intensity>319206.078125</sum-projection-pixel-intensity>
    <sum-projection-pixels>3286.18041992188</sum-projection-pixels>
    <volume>6.9054274688</volume>
  </projection-structure-unionize>
  <projection-structure-unionize>
    <hemisphere-id>1</hemisphere-id>
    <id>630082004</id>
    <is-injection>false</is-injection>
    <max-voxel-density>0.0894849374890327</max-voxel-density>
    <max-voxel-x>6170</max-voxel-x>
    <max-voxel-y>3180</max-voxel-y>
    <max-voxel-z>5090</max-voxel-z>
    <normalized-projection-volume>3.40721450698056e-05</normalized-projection-volume>
    <projection-density>3.85570674552582e-05</projection-density>
    <projection-energy>0.00729865301400423</projection-energy>
    <projection-intensity>189.294830322266</projection-intensity>
    <projection-volume>5.75361564941406e-06</projection-volume>
    <section-data-set-id>175263063</section-data-set-id>
    <structure-id>802</structure-id>
    <sum-pixel-intensity>11657449472.0</sum-pixel-intensity>
    <sum-pixels>121815000.0</sum-pixels>
    <sum-projection-pixel-intensity>889085.4375</sum-projection-pixel-intensity>
    <sum-projection-pixels>4696.8291015625</sum-projection-pixels>
    <volume>0.149223375</volume>
  </projection-structure-unionize>
  <projection-structure-unionize>
    <hemisphere-id>3</hemisphere-id>
    <id>630082858</id>
    <is-injection>false</is-injection>
    <max-voxel-density>0.35029199719429</max-voxel-density>
    <max-voxel-x>8210</max-voxel-x>
    <max-voxel-y>4200</max-voxel-y>
    <max-voxel-z>7700</max-voxel-z>
    <normalized-projection-volume>0.000759514628478634</normalized-projection-volume>
    <projection-density>0.00016622550918816</projection-density>
    <projection-energy>0.031661967405117</projection-energy>
    <projection-intensity>190.475983859234</projection-intensity>
    <projection-volume>0.000128255947590637</projection-volume>
    <section-data-set-id>175263063</section-data-set-id>
    <structure-id>475</structure-id>
    <sum-pixel-intensity>44464391680.0</sum-pixel-intensity>
    <sum-pixels>629859600.0</sum-pixels>
    <sum-projection-pixel-intensity>19942594.125</sum-projection-pixel-intensity>
    <sum-projection-pixels>104698.732727051</sum-projection-pixels>
    <volume>0.77157801</volume>
  </projection-structure-unionize>
  <projection-structure-unionize>
    <hemisphere-id>3</hemisphere-id>
    <id>630083029</id>
    <is-injection>false</is-injection>
    <max-voxel-density>0.0</max-voxel-density>
    <max-voxel-x>0</max-voxel-x>
    <max-voxel-y>0</max-voxel-y>
    <max-voxel-z>0</max-voxel-z>
    <normalized-projection-volume>0.0</normalized-projection-volume>
    <projection-density>0.0</projection-density>
    <projection-energy>0.0</projection-energy>
    <projection-intensity>0.0</projection-intensity>
    <projection-volume>0.0</projection-volume>
    <section-data-set-id>175263063</section-data-set-id>
    <structure-id>743</structure-id>
    <sum-pixel-intensity>56436586496.0</sum-pixel-intensity>
    <sum-pixels>538435264.0</sum-pixels>
    <sum-projection-pixel-intensity>0.0</sum-projection-pixel-intensity>
    <sum-projection-pixels>0.0</sum-projection-pixels>
    <volume>0.6595831984</volume>
  </projection-structure-unionize>
  <projection-structure-unionize>
    <hemisphere-id>1</hemisphere-id>
    <id>630081935</id>
    <is-injection>false</is-injection>
    <max-voxel-density>0.23158210515976</max-voxel-density>
    <max-voxel-x>9630</max-voxel-x>
    <max-voxel-y>5980</max-voxel-y>
    <max-voxel-z>3220</max-voxel-z>
    <normalized-projection-volume>0.00199656106791657</normalized-projection-volume>
    <projection-density>0.000272153908610902</projection-density>
    <projection-energy>0.0232994844836881</projection-energy>
    <projection-intensity>85.6114270142611</projection-intensity>
    <projection-volume>0.000337150625</projection-volume>
    <section-data-set-id>175263063</section-data-set-id>
    <structure-id>901</structure-id>
    <sum-pixel-intensity>2548182336.0</sum-pixel-intensity>
    <sum-pixels>1011284392.0</sum-pixels>
    <sum-projection-pixel-intensity>23562405.0</sum-projection-pixel-intensity>
    <sum-projection-pixels>275225.0</sum-projection-pixels>
    <volume>1.2388233802</volume>
  </projection-structure-unionize>
  <projection-structure-unionize>
    <hemisphere-id>1</hemisphere-id>
    <id>630082200</id>
    <is-injection>false</is-injection>
    <max-voxel-density>0.407006084918976</max-voxel-density>
    <max-voxel-x>2880</max-voxel-x>
    <max-voxel-y>3470</max-voxel-y>
    <max-voxel-z>2610</max-voxel-z>
    <normalized-projection-volume>0.00435366984501841</normalized-projection-volume>
    <projection-density>5.45460076247882e-05</projection-density>
    <projection-energy>0.00971570987441684</projection-energy>
    <projection-intensity>178.11954160329</projection-intensity>
    <projection-volume>0.000735185380942702</projection-volume>
    <section-data-set-id>175263063</section-data-set-id>
    <structure-id>500</structure-id>
    <sum-pixel-intensity>1772865721344.0</sum-pixel-intensity>
    <sum-pixels>11002662844.0</sum-pixels>
    <sum-projection-pixel-intensity>106898680.03833</sum-projection-pixel-intensity>
    <sum-projection-pixels>600151.331381798</sum-projection-pixels>
    <volume>13.4782619839</volume>
  </projection-structure-unionize>
  <projection-structure-unionize>
    <hemisphere-id>1</hemisphere-id>
    <id>630081906</id>
    <is-injection>false</is-injection>
    <max-voxel-density>0.0</max-voxel-density>
    <max-voxel-x>0</max-voxel-x>
    <max-voxel-y>0</max-voxel-y>
    <max-voxel-z>0</max-voxel-z>
    <normalized-projection-volume>0.0</normalized-projection-volume>
    <projection-density>0.0</projection-density>
    <projection-energy>0.0</projection-energy>
    <projection-intensity>0.0</projection-intensity>
    <projection-volume>0.0</projection-volume>
    <section-data-set-id>175263063</section-data-set-id>
    <structure-id>182305701</structure-id>
    <sum-pixel-intensity>17263022080.0</sum-pixel-intensity>
    <sum-pixels>84568496.0</sum-pixels>
    <sum-projection-pixel-intensity>0.0</sum-projection-pixel-intensity>
    <sum-projection-pixels>0.0</sum-projection-pixels>
    <volume>0.1035964076</volume>
  </projection-structure-unionize>
  <projection-structure-unionize>
    <hemisphere-id>2</hemisphere-id>
    <id>630081527</id>
    <is-injection>false</is-injection>
    <max-voxel-density>0.128475114703178</max-voxel-density>
    <max-voxel-x>11600</max-voxel-x>
    <max-voxel-y>3790</max-voxel-y>
    <max-voxel-z>6840</max-voxel-z>
    <normalized-projection-volume>0.000153427526959525</normalized-projection-volume>
    <projection-density>9.36184005695395e-05</projection-density>
    <projection-energy>0.00817128177732229</projection-energy>
    <projection-intensity>87.2828598022461</projection-intensity>
    <projection-volume>2.59086423339844e-05</projection-volume>
    <section-data-set-id>175263063</section-data-set-id>
    <structure-id>989</structure-id>
    <sum-pixel-intensity>19791382528.0</sum-pixel-intensity>
    <sum-pixels>225916192.0</sum-pixels>
    <sum-projection-pixel-intensity>1846024.875</sum-projection-pixel-intensity>
    <sum-projection-pixels>21149.912109375</sum-projection-pixels>
    <volume>0.2767473352</volume>
  </projection-structure-unionize>
  <projection-structure-unionize>
    <hemisphere-id>1</hemisphere-id>
    <id>630080976</id>
    <is-injection>false</is-injection>
    <max-voxel-density>0.0</max-voxel-density>
    <max-voxel-x>0</max-voxel-x>
    <max-voxel-y>0</max-voxel-y>
    <max-voxel-z>0</max-voxel-z>
    <normalized-projection-volume>0.0</normalized-projection-volume>
    <projection-density>0.0</projection-density>
    <projection-energy>0.0</projection-energy>
    <projection-intensity>0.0</projection-intensity>
    <projection-volume>0.0</projection-volume>
    <section-data-set-id>175263063</section-data-set-id>
    <structure-id>312782640</structure-id>
    <sum-pixel-intensity>4113955328.0</sum-pixel-intensity>
    <sum-pixels>27264350.0</sum-pixels>
    <sum-projection-pixel-intensity>0.0</sum-projection-pixel-intensity>
    <sum-projection-pixels>0.0</sum-projection-pixels>
    <volume>0.03339882875</volume>
  </projection-structure-unionize>
  <projection-structure-unionize>
    <hemisphere-id>3</hemisphere-id>
    <id>630083128</id>
    <is-injection>false</is-injection>
    <max-voxel-density>0.154012203216553</max-voxel-density>
    <max-voxel-x>6590</max-voxel-x>
    <max-voxel-y>3880</max-voxel-y>
    <max-voxel-z>9570</max-voxel-z>
    <normalized-projection-volume>7.81720010815059e-05</normalized-projection-volume>
    <projection-density>5.7553999303483e-05</projection-density>
    <projection-energy>0.0112598061672369</projection-energy>
    <projection-intensity>195.63898779412</projection-intensity>
    <projection-volume>1.32005674385071e-05</projection-volume>
    <section-data-set-id>175263063</section-data-set-id>
    <structure-id>893</structure-id>
    <sum-pixel-intensity>14137999872.0</sum-pixel-intensity>
    <sum-pixels>187232400.0</sum-pixels>
    <sum-projection-pixel-intensity>2108200.53222656</sum-projection-pixel-intensity>
    <sum-projection-pixels>10775.9734191895</sum-projection-pixels>
    <volume>0.22935969</volume>
  </projection-structure-unionize>
  <projection-structure-unionize>
    <hemisphere-id>3</hemisphere-id>
    <id>630082610</id>
    <is-injection>false</is-injection>
    <max-voxel-density>0.457168400287628</max-voxel-density>
    <max-voxel-x>10060</max-voxel-x>
    <max-voxel-y>4810</max-voxel-y>
    <max-voxel-z>7560</max-voxel-z>
    <normalized-projection-volume>0.00395682319393631</normalized-projection-volume>
    <projection-density>0.00345907852176032</projection-density>
    <projection-energy>1.33892570254503</projection-energy>
    <projection-intensity>387.075833671349</projection-intensity>
    <projection-volume>0.00066817160480957</projection-volume>
    <section-data-set-id>175263063</section-data-set-id>
    <structure-id>123</structure-id>
    <sum-pixel-intensity>18627721216.0</sum-pixel-intensity>
    <sum-pixels>157685408.0</sum-pixels>
    <sum-projection-pixel-intensity>211129045.6875</sum-projection-pixel-intensity>
    <sum-projection-pixels>545446.208007812</sum-projection-pixels>
    <volume>0.1931646248</volume>
  </projection-structure-unionize>
  <projection-structure-unionize>
    <hemisphere-id>1</hemisphere-id>
    <id>630081989</id>
    <is-injection>false</is-injection>
    <max-voxel-density>0.377572625875473</max-voxel-density>
    <max-voxel-x>9830</max-voxel-x>
    <max-voxel-y>4950</max-voxel-y>
    <max-voxel-z>2530</max-voxel-z>
    <normalized-projection-volume>0.00302822406546883</normalized-projection-volume>
    <projection-density>5.2017232676433e-05</projection-density>
    <projection-energy>0.010311617116935</projection-energy>
    <projection-intensity>198.234634684955</projection-intensity>
    <projection-volume>0.000511363089624023</projection-volume>
    <section-data-set-id>175263063</section-data-set-id>
    <structure-id>822</structure-id>
    <sum-pixel-intensity>984862666752.0</sum-pixel-intensity>
    <sum-pixels>8025018544.0</sum-pixels>
    <sum-projection-pixel-intensity>82750918.5820312</sum-projection-pixel-intensity>
    <sum-projection-pixels>417439.256835938</sum-projection-pixels>
    <volume>9.8306477164</volume>
  </projection-structure-unionize>
  <projection-structure-unionize>
    <hemisphere-id>3</hemisphere-id>
    <id>630082912</id>
    <is-injection>false</is-injection>
    <max-voxel-density>0.141091585159302</max-voxel-density>
    <max-voxel-x>10540</max-voxel-x>
    <max-voxel-y>6300</max-voxel-y>
    <max-voxel-z>6760</max-voxel-z>
    <normalized-projection-volume>0.000159911725822458</normalized-projection-volume>
    <projection-density>0.00435200107782022</projection-density>
    <projection-energy>1.09862157466635</projection-energy>
    <projection-intensity>252.440556659194</projection-intensity>
    <projection-volume>2.70036009277344e-05</projection-volume>
    <section-data-set-id>175263063</section-data-set-id>
    <structure-id>576</structure-id>
    <sum-pixel-intensity>564185472.0</sum-pixel-intensity>
    <sum-pixels>5065200.0</sum-pixels>
    <sum-projection-pixel-intensity>5564738.0</sum-projection-pixel-intensity>
    <sum-projection-pixels>22043.755859375</sum-projection-pixels>
    <volume>0.00620487</volume>
  </projection-structure-unionize>
  <projection-structure-unionize>
    <hemisphere-id>2</hemisphere-id>
    <id>630081213</id>
    <is-injection>false</is-injection>
    <max-voxel-density>0.0</max-voxel-density>
    <max-voxel-x>0</max-voxel-x>
    <max-voxel-y>0</max-voxel-y>
    <max-voxel-z>0</max-voxel-z>
    <normalized-projection-volume>0.0</normalized-projection-volume>
    <projection-density>0.0</projection-density>
    <projection-energy>0.0</projection-energy>
    <projection-intensity>0.0</projection-intensity>
    <projection-volume>0.0</projection-volume>
    <section-data-set-id>175263063</section-data-set-id>
    <structure-id>573</structure-id>
    <sum-pixel-intensity>12912369664.0</sum-pixel-intensity>
    <sum-pixels>80587800.0</sum-pixels>
    <sum-projection-pixel-intensity>0.0</sum-projection-pixel-intensity>
    <sum-projection-pixels>0.0</sum-projection-pixels>
    <volume>0.098720055</volume>
  </projection-structure-unionize>
  <projection-structure-unionize>
    <hemisphere-id>1</hemisphere-id>
    <id>630081642</id>
    <is-injection>false</is-injection>
    <max-voxel-density>0.0377391390502453</max-voxel-density>
    <max-voxel-x>6990</max-voxel-x>
    <max-voxel-y>3770</max-voxel-y>
    <max-voxel-z>1870</max-voxel-z>
    <normalized-projection-volume>1.74000832922688e-05</normalized-projection-volume>
    <projection-density>1.30827029352076e-05</projection-density>
    <projection-energy>0.000390754197724164</projection-energy>
    <projection-intensity>29.8680019378662</projection-intensity>
    <projection-volume>2.93827674560547e-06</projection-volume>
    <section-data-set-id>175263063</section-data-set-id>
    <structure-id>484682524</structure-id>
    <sum-pixel-intensity>5447114240.0</sum-pixel-intensity>
    <sum-pixels>183340800.0</sum-pixels>
    <sum-projection-pixel-intensity>71641.1875</sum-projection-pixel-intensity>
    <sum-projection-pixels>2398.59326171875</sum-projection-pixels>
    <volume>0.22459248</volume>
  </projection-structure-unionize>
  <projection-structure-unionize>
    <hemisphere-id>1</hemisphere-id>
    <id>630082199</id>
    <is-injection>false</is-injection>
    <max-voxel-density>0.0</max-voxel-density>
    <max-voxel-x>0</max-voxel-x>
    <max-voxel-y>0</max-voxel-y>
    <max-voxel-z>0</max-voxel-z>
    <normalized-projection-volume>0.0</normalized-projection-volume>
    <projection-density>0.0</projection-density>
    <projection-energy>0.0</projection-energy>
    <projection-intensity>0.0</projection-intensity>
    <projection-volume>0.0</projection-volume>
    <section-data-set-id>175263063</section-data-set-id>
    <structure-id>501</structure-id>
    <sum-pixel-intensity>6019054592.0</sum-pixel-intensity>
    <sum-pixels>44468100.0</sum-pixels>
    <sum-projection-pixel-intensity>0.0</sum-projection-pixel-intensity>
    <sum-projection-pixels>0.0</sum-projection-pixels>
    <volume>0.0544734225</volume>
  </projection-structure-unionize>
  <projection-structure-unionize>
    <hemisphere-id>3</hemisphere-id>
    <id>630083104</id>
    <is-injection>false</is-injection>
    <max-voxel-density>0.0435375683009624</max-voxel-density>
    <max-voxel-x>8310</max-voxel-x>
    <max-voxel-y>2110</max-voxel-y>
    <max-voxel-z>6750</max-voxel-z>
    <normalized-projection-volume>1.9348904653626e-05</normalized-projection-volume>
    <projection-density>4.66550596990749e-06</projection-density>
    <projection-energy>0.000565927756782129</projection-energy>
    <projection-intensity>121.300403521582</projection-intensity>
    <projection-volume>3.26736577301025e-06</projection-volume>
    <section-data-set-id>175263063</section-data-set-id>
    <structure-id>851</structure-id>
    <sum-pixel-intensity>61608632320.0</sum-pixel-intensity>
    <sum-pixels>571693056.0</sum-pixels>
    <sum-projection-pixel-intensity>323536.96875</sum-projection-pixel-intensity>
    <sum-projection-pixels>2667.23736572266</sum-projection-pixels>
    <volume>0.7003239936</volume>
  </projection-structure-unionize>
  <projection-structure-unionize>
    <hemisphere-id>3</hemisphere-id>
    <id>630082851</id>
    <is-injection>false</is-injection>
    <max-voxel-density>0.189133375883102</max-voxel-density>
    <max-voxel-x>10360</max-voxel-x>
    <max-voxel-y>4140</max-voxel-y>
    <max-voxel-z>6640</max-voxel-z>
    <normalized-projection-volume>0.000298727426149164</normalized-projection-volume>
    <projection-density>0.00482443349856044</projection-density>
    <projection-energy>0.939492097802146</projection-energy>
    <projection-intensity>194.736252055807</projection-intensity>
    <projection-volume>5.04448073486328e-05</projection-volume>
    <section-data-set-id>175263063</section-data-set-id>
    <structure-id>460</structure-id>
    <sum-pixel-intensity>462959296.0</sum-pixel-intensity>
    <sum-pixels>8535600.0</sum-pixels>
    <sum-projection-pixel-intensity>8019128.75</sum-projection-pixel-intensity>
    <sum-projection-pixels>41179.4345703125</sum-projection-pixels>
    <volume>0.01045611</volume>
  </projection-structure-unionize>
  <projection-structure-unionize>
    <hemisphere-id>3</hemisphere-id>
    <id>630083372</id>
    <is-injection>false</is-injection>
    <max-voxel-density>0.067169114947319</max-voxel-density>
    <max-voxel-x>8390</max-voxel-x>
    <max-voxel-y>5600</max-voxel-y>
    <max-voxel-z>5940</max-voxel-z>
    <normalized-projection-volume>3.3529684791716e-05</normalized-projection-volume>
    <projection-density>0.000160849801236675</projection-density>
    <projection-energy>0.0179192342927838</projection-energy>
    <projection-intensity>111.403521515189</projection-intensity>
    <projection-volume>5.66201273040771e-06</projection-volume>
    <section-data-set-id>175263063</section-data-set-id>
    <structure-id>607344850</structure-id>
    <sum-pixel-intensity>4684686080.0</sum-pixel-intensity>
    <sum-pixels>28735200.0</sum-pixels>
    <sum-projection-pixel-intensity>514912.78125</sum-projection-pixel-intensity>
    <sum-projection-pixels>4622.05120849609</sum-projection-pixels>
    <volume>0.03520062</volume>
  </projection-structure-unionize>
  <projection-structure-unionize>
    <hemisphere-id>2</hemisphere-id>
    <id>630081687</id>
    <is-injection>false</is-injection>
    <max-voxel-density>0.438712298870087</max-voxel-density>
    <max-voxel-x>10010</max-voxel-x>
    <max-voxel-y>5650</max-voxel-y>
    <max-voxel-z>7500</max-voxel-z>
    <normalized-projection-volume>0.00274861818823332</normalized-projection-volume>
    <projection-density>0.0119258537888527</projection-density>
    <projection-energy>4.89323282241821</projection-energy>
    <projection-intensity>410.304595947266</projection-intensity>
    <projection-volume>0.00046414725546875</projection-volume>
    <section-data-set-id>175263063</section-data-set-id>
    <structure-id>549009223</structure-id>
    <sum-pixel-intensity>3070227968.0</sum-pixel-intensity>
    <sum-pixels>31770950.0</sum-pixels>
    <sum-projection-pixel-intensity>155462656.0</sum-projection-pixel-intensity>
    <sum-projection-pixels>378895.71875</sum-projection-pixels>
    <volume>0.03891941375</volume>
  </projection-structure-unionize>
  <projection-structure-unionize>
    <hemisphere-id>3</hemisphere-id>
    <id>630083198</id>
    <is-injection>false</is-injection>
    <max-voxel-density>0.254319459199905</max-voxel-density>
    <max-voxel-x>12330</max-voxel-x>
    <max-voxel-y>4660</max-voxel-y>
    <max-voxel-z>6480</max-voxel-z>
    <normalized-projection-volume>0.000590531074829737</normalized-projection-volume>
    <projection-density>5.95414941838323e-05</projection-density>
    <projection-energy>0.00993268392867609</projection-energy>
    <projection-intensity>166.81952753838</projection-intensity>
    <projection-volume>9.97204263671875e-05</projection-volume>
    <section-data-set-id>175263063</section-data-set-id>
    <structure-id>968</structure-id>
    <sum-pixel-intensity>320982499328.0</sum-pixel-intensity>
    <sum-pixels>1367188224.0</sum-pixels>
    <sum-projection-pixel-intensity>13579848.5</sum-projection-pixel-intensity>
    <sum-projection-pixels>81404.4296875</sum-projection-pixels>
    <volume>1.6748055744</volume>
  </projection-structure-unionize>
  <projection-structure-unionize>
    <hemisphere-id>2</hemisphere-id>
    <id>630081365</id>
    <is-injection>false</is-injection>
    <max-voxel-density>0.0</max-voxel-density>
    <max-voxel-x>0</max-voxel-x>
    <max-voxel-y>0</max-voxel-y>
    <max-voxel-z>0</max-voxel-z>
    <normalized-projection-volume>0.0</normalized-projection-volume>
    <projection-density>0.0</projection-density>
    <projection-energy>0.0</projection-energy>
    <projection-intensity>0.0</projection-intensity>
    <projection-volume>0.0</projection-volume>
    <section-data-set-id>175263063</section-data-set-id>
    <structure-id>791</structure-id>
    <sum-pixel-intensity>13052683264.0</sum-pixel-intensity>
    <sum-pixels>81607504.0</sum-pixels>
    <sum-projection-pixel-intensity>0.0</sum-projection-pixel-intensity>
    <sum-projection-pixels>0.0</sum-projection-pixels>
    <volume>0.0999691924</volume>
  </projection-structure-unionize>
  <projection-structure-unionize>
    <hemisphere-id>2</hemisphere-id>
    <id>630081242</id>
    <is-injection>false</is-injection>
    <max-voxel-density>0.452822387218475</max-voxel-density>
    <max-voxel-x>7470</max-voxel-x>
    <max-voxel-y>4130</max-voxel-y>
    <max-voxel-z>5860</max-voxel-z>
    <normalized-projection-volume>0.00367622564720238</normalized-projection-volume>
    <projection-density>0.00849101692438126</projection-density>
    <projection-energy>3.1365909576416</projection-energy>
    <projection-intensity>369.401092529297</projection-intensity>
    <projection-volume>0.00062078831171875</projection-volume>
    <section-data-set-id>175263063</section-data-set-id>
    <structure-id>609</structure-id>
    <sum-pixel-intensity>7985822720.0</sum-pixel-intensity>
    <sum-pixels>59682600.0</sum-pixels>
    <sum-projection-pixel-intensity>187199904.0</sum-projection-pixel-intensity>
    <sum-projection-pixels>506765.96875</sum-projection-pixels>
    <volume>0.073111185</volume>
  </projection-structure-unionize>
  <projection-structure-unionize>
    <hemisphere-id>3</hemisphere-id>
    <id>630082591</id>
    <is-injection>false</is-injection>
    <max-voxel-density>0.198814556002617</max-voxel-density>
    <max-voxel-x>7100</max-voxel-x>
    <max-voxel-y>4430</max-voxel-y>
    <max-voxel-z>10740</max-voxel-z>
    <normalized-projection-volume>0.00114300888178087</normalized-projection-volume>
    <projection-density>0.000333209475062722</projection-density>
    <projection-energy>0.059458902098417</projection-energy>
    <projection-intensity>178.443011223569</projection-intensity>
    <projection-volume>0.000193014962109375</projection-volume>
    <section-data-set-id>175263063</section-data-set-id>
    <structure-id>97</structure-id>
    <sum-pixel-intensity>40036020224.0</sum-pixel-intensity>
    <sum-pixels>472865408.0</sum-pixels>
    <sum-projection-pixel-intensity>28116058.0</sum-projection-pixel-intensity>
    <sum-projection-pixels>157563.234375</sum-projection-pixels>
    <volume>0.5792601248</volume>
  </projection-structure-unionize>
  <projection-structure-unionize>
    <hemisphere-id>2</hemisphere-id>
    <id>630081372</id>
    <is-injection>false</is-injection>
    <max-voxel-density>0.134949639439583</max-voxel-density>
    <max-voxel-x>6170</max-voxel-x>
    <max-voxel-y>3190</max-voxel-y>
    <max-voxel-z>6310</max-voxel-z>
    <normalized-projection-volume>0.000129498978778257</normalized-projection-volume>
    <projection-density>0.000146544945891947</projection-density>
    <projection-energy>0.0222983546555042</projection-energy>
    <projection-intensity>152.160507202148</projection-intensity>
    <projection-volume>2.18679319824219e-05</projection-volume>
    <section-data-set-id>175263063</section-data-set-id>
    <structure-id>802</structure-id>
    <sum-pixel-intensity>11744463872.0</sum-pixel-intensity>
    <sum-pixels>121815000.0</sum-pixels>
    <sum-projection-pixel-intensity>2716274.0</sum-projection-pixel-intensity>
    <sum-projection-pixels>17851.373046875</sum-projection-pixels>
    <volume>0.149223375</volume>
  </projection-structure-unionize>
  <projection-structure-unionize>
    <hemisphere-id>3</hemisphere-id>
    <id>630082605</id>
    <is-injection>false</is-injection>
    <max-voxel-density>0.0400627851486206</max-voxel-density>
    <max-voxel-x>7120</max-voxel-x>
    <max-voxel-y>6570</max-voxel-y>
    <max-voxel-z>5730</max-voxel-z>
    <normalized-projection-volume>5.58842090470661e-05</normalized-projection-volume>
    <projection-density>4.17466624636446e-05</projection-density>
    <projection-energy>0.00363533619299375</projection-energy>
    <projection-intensity>87.0808821222442</projection-intensity>
    <projection-volume>9.43692447509765e-06</projection-volume>
    <section-data-set-id>175263063</section-data-set-id>
    <structure-id>118</structure-id>
    <sum-pixel-intensity>15254069248.0</sum-pixel-intensity>
    <sum-pixels>184532400.0</sum-pixels>
    <sum-projection-pixel-intensity>670837.3125</sum-projection-pixel-intensity>
    <sum-projection-pixels>7703.61181640625</sum-projection-pixels>
    <volume>0.22605219</volume>
  </projection-structure-unionize>
  <projection-structure-unionize>
    <hemisphere-id>1</hemisphere-id>
    <id>630082241</id>
    <is-injection>false</is-injection>
    <max-voxel-density>0.0</max-voxel-density>
    <max-voxel-x>0</max-voxel-x>
    <max-voxel-y>0</max-voxel-y>
    <max-voxel-z>0</max-voxel-z>
    <normalized-projection-volume>0.0</normalized-projection-volume>
    <projection-density>0.0</projection-density>
    <projection-energy>0.0</projection-energy>
    <projection-intensity>0.0</projection-intensity>
    <projection-volume>0.0</projection-volume>
    <section-data-set-id>175263063</section-data-set-id>
    <structure-id>423</structure-id>
    <sum-pixel-intensity>38677262336.0</sum-pixel-intensity>
    <sum-pixels>214168496.0</sum-pixels>
    <sum-projection-pixel-intensity>0.0</sum-projection-pixel-intensity>
    <sum-projection-pixels>0.0</sum-projection-pixels>
    <volume>0.2623564076</volume>
  </projection-structure-unionize>
  <projection-structure-unionize>
    <hemisphere-id>1</hemisphere-id>
    <id>630082513</id>
    <is-injection>false</is-injection>
    <max-voxel-density>0.510459721088409</max-voxel-density>
    <max-voxel-x>8700</max-voxel-x>
    <max-voxel-y>2870</max-voxel-y>
    <max-voxel-z>4900</max-voxel-z>
    <normalized-projection-volume>0.0139210750930201</normalized-projection-volume>
    <projection-density>0.00373642798513174</projection-density>
    <projection-energy>1.00927996635437</projection-energy>
    <projection-intensity>270.118957519531</projection-intensity>
    <projection-volume>0.002350791690625</projection-volume>
    <section-data-set-id>175263063</section-data-set-id>
    <structure-id>26</structure-id>
    <sum-pixel-intensity>59331162112.0</sum-pixel-intensity>
    <sum-pixels>513595776.0</sum-pixels>
    <sum-projection-pixel-intensity>518361952.0</sum-projection-pixel-intensity>
    <sum-projection-pixels>1919013.625</sum-projection-pixels>
    <volume>0.6291548256</volume>
  </projection-structure-unionize>
  <projection-structure-unionize>
    <hemisphere-id>3</hemisphere-id>
    <id>630082532</id>
    <is-injection>false</is-injection>
    <max-voxel-density>0.186611831188202</max-voxel-density>
    <max-voxel-x>4310</max-voxel-x>
    <max-voxel-y>3730</max-voxel-y>
    <max-voxel-z>8450</max-voxel-z>
    <normalized-projection-volume>6.24441928245798e-05</normalized-projection-volume>
    <projection-density>8.37111706381211e-05</projection-density>
    <projection-energy>0.0151716034040429</projection-energy>
    <projection-intensity>181.237501379941</projection-intensity>
    <projection-volume>1.05446805393219e-05</projection-volume>
    <section-data-set-id>175263063</section-data-set-id>
    <structure-id>2</structure-id>
    <sum-pixel-intensity>6326405632.0</sum-pixel-intensity>
    <sum-pixels>102828600.0</sum-pixels>
    <sum-projection-pixel-intensity>1560074.73779297</sum-projection-pixel-intensity>
    <sum-projection-pixels>8607.9024810791</sum-projection-pixels>
    <volume>0.125965035</volume>
  </projection-structure-unionize>
  <projection-structure-unionize>
    <hemisphere-id>1</hemisphere-id>
    <id>630081988</id>
    <is-injection>false</is-injection>
    <max-voxel-density>0.290195941925049</max-voxel-density>
    <max-voxel-x>9230</max-voxel-x>
    <max-voxel-y>4170</max-voxel-y>
    <max-voxel-z>5480</max-voxel-z>
    <normalized-projection-volume>0.00170144037891364</normalized-projection-volume>
    <projection-density>0.000634934266913635</projection-density>
    <projection-energy>0.0751311998467304</projection-energy>
    <projection-intensity>118.329099186814</projection-intensity>
    <projection-volume>0.000287314871740723</projection-volume>
    <section-data-set-id>175263063</section-data-set-id>
    <structure-id>824</structure-id>
    <sum-pixel-intensity>20186482336.0</sum-pixel-intensity>
    <sum-pixels>369396904.0</sum-pixels>
    <sum-projection-pixel-intensity>27753232.6171875</sum-projection-pixel-intensity>
    <sum-projection-pixels>234542.752441406</sum-projection-pixels>
    <volume>0.4525112074</volume>
  </projection-structure-unionize>
  <projection-structure-unionize>
    <hemisphere-id>3</hemisphere-id>
    <id>630083196</id>
    <is-injection>true</is-injection>
    <max-voxel-density>0.386191338300705</max-voxel-density>
    <max-voxel-x>8650</max-voxel-x>
    <max-voxel-y>5420</max-voxel-y>
    <max-voxel-z>7070</max-voxel-z>
    <normalized-projection-volume>5.54203101617422e-05</normalized-projection-volume>
    <projection-density>0.314891285236921</projection-density>
    <projection-energy>536.268429335203</projection-energy>
    <projection-intensity>1703.02721757358</projection-intensity>
    <projection-volume>9.35858787841797e-06</projection-volume>
    <section-data-set-id>175263063</section-data-set-id>
    <structure-id>967</structure-id>
    <sum-pixel-intensity>19048504.0</sum-pixel-intensity>
    <sum-pixels>24261.2734375</sum-pixels>
    <sum-projection-pixel-intensity>13010555.0</sum-projection-pixel-intensity>
    <sum-projection-pixels>7639.66357421875</sum-projection-pixels>
    <volume>2.97200599609375e-05</volume>
  </projection-structure-unionize>
  <projection-structure-unionize>
    <hemisphere-id>3</hemisphere-id>
    <id>630083296</id>
    <is-injection>false</is-injection>
    <max-voxel-density>0.452472776174545</max-voxel-density>
    <max-voxel-x>10170</max-voxel-x>
    <max-voxel-y>4170</max-voxel-y>
    <max-voxel-z>3620</max-voxel-z>
    <normalized-projection-volume>0.00501774479851473</normalized-projection-volume>
    <projection-density>0.000114269137009159</projection-density>
    <projection-energy>0.020478828731377</projection-energy>
    <projection-intensity>179.215746853286</projection-intensity>
    <projection-volume>0.00084732484375</projection-volume>
    <section-data-set-id>175263063</section-data-set-id>
    <structure-id>1091</structure-id>
    <sum-pixel-intensity>1329523720192.0</sum-pixel-intensity>
    <sum-pixels>6053198336.0</sum-pixels>
    <sum-projection-pixel-intensity>123962412.0</sum-projection-pixel-intensity>
    <sum-projection-pixels>691693.75</sum-projection-pixels>
    <volume>7.4151679616</volume>
  </projection-structure-unionize>
  <projection-structure-unionize>
    <hemisphere-id>2</hemisphere-id>
    <id>630081304</id>
    <is-injection>false</is-injection>
    <max-voxel-density>0.0</max-voxel-density>
    <max-voxel-x>0</max-voxel-x>
    <max-voxel-y>0</max-voxel-y>
    <max-voxel-z>0</max-voxel-z>
    <normalized-projection-volume>0.0</normalized-projection-volume>
    <projection-density>0.0</projection-density>
    <projection-energy>0.0</projection-energy>
    <projection-intensity>0.0</projection-intensity>
    <projection-volume>0.0</projection-volume>
    <section-data-set-id>175263063</section-data-set-id>
    <structure-id>692</structure-id>
    <sum-pixel-intensity>8251371008.0</sum-pixel-intensity>
    <sum-pixels>75768304.0</sum-pixels>
    <sum-projection-pixel-intensity>0.0</sum-projection-pixel-intensity>
    <sum-projection-pixels>0.0</sum-projection-pixels>
    <volume>0.0928161724</volume>
  </projection-structure-unionize>
  <projection-structure-unionize>
    <hemisphere-id>3</hemisphere-id>
    <id>630082809</id>
    <is-injection>false</is-injection>
    <max-voxel-density>0.497177600860596</max-voxel-density>
    <max-voxel-x>11540</max-voxel-x>
    <max-voxel-y>5390</max-voxel-y>
    <max-voxel-z>6910</max-voxel-z>
    <normalized-projection-volume>0.0148733335804067</normalized-projection-volume>
    <projection-density>0.000287370229165606</projection-density>
    <projection-energy>0.0733553475565585</projection-energy>
    <projection-intensity>255.264255345967</projection-intensity>
    <projection-volume>0.00251159545933666</projection-volume>
    <section-data-set-id>175263063</section-data-set-id>
    <structure-id>386</structure-id>
    <sum-pixel-intensity>820179879808.0</sum-pixel-intensity>
    <sum-pixels>7134636088.0</sum-pixels>
    <sum-projection-pixel-intensity>523363709.924805</sum-projection-pixel-intensity>
    <sum-projection-pixels>2050282.00762177</sum-projection-pixels>
    <volume>8.7399292078</volume>
  </projection-structure-unionize>
  <projection-structure-unionize>
    <hemisphere-id>1</hemisphere-id>
    <id>630082455</id>
    <is-injection>false</is-injection>
    <max-voxel-density>0.331411838531494</max-voxel-density>
    <max-voxel-x>4610</max-voxel-x>
    <max-voxel-y>5260</max-voxel-y>
    <max-voxel-z>1700</max-voxel-z>
    <normalized-projection-volume>0.00158935176977955</normalized-projection-volume>
    <projection-density>0.00115361588541418</projection-density>
    <projection-energy>0.214114919304848</projection-energy>
    <projection-intensity>185.603302001953</projection-intensity>
    <projection-volume>0.000268386953515625</projection-volume>
    <section-data-set-id>175263063</section-data-set-id>
    <structure-id>120</structure-id>
    <sum-pixel-intensity>19973095424.0</sum-pixel-intensity>
    <sum-pixels>189917104.0</sum-pixels>
    <sum-projection-pixel-intensity>40664084.0</sum-projection-pixel-intensity>
    <sum-projection-pixels>219091.390625</sum-projection-pixels>
    <volume>0.2326484524</volume>
  </projection-structure-unionize>
  <projection-structure-unionize>
    <hemisphere-id>1</hemisphere-id>
    <id>630082088</id>
    <is-injection>false</is-injection>
    <max-voxel-density>0.0</max-voxel-density>
    <max-voxel-x>0</max-voxel-x>
    <max-voxel-y>0</max-voxel-y>
    <max-voxel-z>0</max-voxel-z>
    <normalized-projection-volume>0.0</normalized-projection-volume>
    <projection-density>0.0</projection-density>
    <projection-energy>0.0</projection-energy>
    <projection-intensity>0.0</projection-intensity>
    <projection-volume>0.0</projection-volume>
    <section-data-set-id>175263063</section-data-set-id>
    <structure-id>667</structure-id>
    <sum-pixel-intensity>12722560000.0</sum-pixel-intensity>
    <sum-pixels>104673600.0</sum-pixels>
    <sum-projection-pixel-intensity>0.0</sum-projection-pixel-intensity>
    <sum-projection-pixels>0.0</sum-projection-pixels>
    <volume>0.12822516</volume>
  </projection-structure-unionize>
  <projection-structure-unionize>
    <hemisphere-id>1</hemisphere-id>
    <id>630081984</id>
    <is-injection>false</is-injection>
    <max-voxel-density>0.0</max-voxel-density>
    <max-voxel-x>0</max-voxel-x>
    <max-voxel-y>0</max-voxel-y>
    <max-voxel-z>0</max-voxel-z>
    <normalized-projection-volume>0.0</normalized-projection-volume>
    <projection-density>0.0</projection-density>
    <projection-energy>0.0</projection-energy>
    <projection-intensity>0.0</projection-intensity>
    <projection-volume>0.0</projection-volume>
    <section-data-set-id>175263063</section-data-set-id>
    <structure-id>830</structure-id>
    <sum-pixel-intensity>24005406720.0</sum-pixel-intensity>
    <sum-pixels>169227904.0</sum-pixels>
    <sum-projection-pixel-intensity>0.0</sum-projection-pixel-intensity>
    <sum-projection-pixels>0.0</sum-projection-pixels>
    <volume>0.2073041824</volume>
  </projection-structure-unionize>
  <projection-structure-unionize>
    <hemisphere-id>2</hemisphere-id>
    <id>630081444</id>
    <is-injection>false</is-injection>
    <max-voxel-density>0.0789798647165298</max-voxel-density>
    <max-voxel-x>12850</max-voxel-x>
    <max-voxel-y>4840</max-voxel-y>
    <max-voxel-z>7040</max-voxel-z>
    <normalized-projection-volume>0.000119256648496858</normalized-projection-volume>
    <projection-density>0.000178445916390046</projection-density>
    <projection-energy>0.0253547560423613</projection-energy>
    <projection-intensity>142.086502075195</projection-intensity>
    <projection-volume>2.01383540039062e-05</projection-volume>
    <section-data-set-id>175263063</section-data-set-id>
    <structure-id>903</structure-id>
    <sum-pixel-intensity>14117893120.0</sum-pixel-intensity>
    <sum-pixels>92125800.0</sum-pixels>
    <sum-projection-pixel-intensity>2335827.25</sum-projection-pixel-intensity>
    <sum-projection-pixels>16439.47265625</sum-projection-pixels>
    <volume>0.112854105</volume>
  </projection-structure-unionize>
  <projection-structure-unionize>
    <hemisphere-id>2</hemisphere-id>
    <id>630081598</id>
    <is-injection>false</is-injection>
    <max-voxel-density>0.222449868917465</max-voxel-density>
    <max-voxel-x>3910</max-voxel-x>
    <max-voxel-y>2960</max-voxel-y>
    <max-voxel-z>7270</max-voxel-z>
    <normalized-projection-volume>0.000243262531169457</normalized-projection-volume>
    <projection-density>0.00101268128491938</projection-density>
    <projection-energy>0.184966877102852</projection-energy>
    <projection-intensity>182.650619506836</projection-intensity>
    <projection-volume>4.1078690625e-05</projection-volume>
    <section-data-set-id>175263063</section-data-set-id>
    <structure-id>1085</structure-id>
    <sum-pixel-intensity>1392717440.0</sum-pixel-intensity>
    <sum-pixels>33113700.0</sum-pixels>
    <sum-projection-pixel-intensity>6124937.5</sum-projection-pixel-intensity>
    <sum-projection-pixels>33533.625</sum-projection-pixels>
    <volume>0.0405642825</volume>
  </projection-structure-unionize>
  <projection-structure-unionize>
    <hemisphere-id>3</hemisphere-id>
    <id>630082958</id>
    <is-injection>false</is-injection>
    <max-voxel-density>0.999844968318939</max-voxel-density>
    <max-voxel-x>6770</max-voxel-x>
    <max-voxel-y>4710</max-voxel-y>
    <max-voxel-z>6590</max-voxel-z>
    <normalized-projection-volume>0.606966662582643</normalized-projection-volume>
    <projection-density>0.0191297776782896</projection-density>
    <projection-energy>15.4074290817294</projection-energy>
    <projection-intensity>805.416003303338</projection-intensity>
    <projection-volume>0.102495832926085</projection-volume>
    <section-data-set-id>175263063</section-data-set-id>
    <structure-id>637</structure-id>
    <sum-pixel-intensity>615483927808.0</sum-pixel-intensity>
    <sum-pixels>4373812864.0</sum-pixels>
    <sum-projection-pixel-intensity>67389211518.8359</sum-projection-pixel-intensity>
    <sum-projection-pixels>83670067.6947632</sum-projection-pixels>
    <volume>5.3579207584</volume>
  </projection-structure-unionize>
  <projection-structure-unionize>
    <hemisphere-id>3</hemisphere-id>
    <id>630082733</id>
    <is-injection>false</is-injection>
    <max-voxel-density>0.0</max-voxel-density>
    <max-voxel-x>0</max-voxel-x>
    <max-voxel-y>0</max-voxel-y>
    <max-voxel-z>0</max-voxel-z>
    <normalized-projection-volume>0.0</normalized-projection-volume>
    <projection-density>0.0</projection-density>
    <projection-energy>0.0</projection-energy>
    <projection-intensity>0.0</projection-intensity>
    <projection-volume>0.0</projection-volume>
    <section-data-set-id>175263063</section-data-set-id>
    <structure-id>312782558</structure-id>
    <sum-pixel-intensity>24506606592.0</sum-pixel-intensity>
    <sum-pixels>139320000.0</sum-pixels>
    <sum-projection-pixel-intensity>0.0</sum-projection-pixel-intensity>
    <sum-projection-pixels>0.0</sum-projection-pixels>
    <volume>0.170667</volume>
  </projection-structure-unionize>
  <projection-structure-unionize>
    <hemisphere-id>1</hemisphere-id>
    <id>630082071</id>
    <is-injection>false</is-injection>
    <max-voxel-density>0.0</max-voxel-density>
    <max-voxel-x>0</max-voxel-x>
    <max-voxel-y>0</max-voxel-y>
    <max-voxel-z>0</max-voxel-z>
    <normalized-projection-volume>0.0</normalized-projection-volume>
    <projection-density>0.0</projection-density>
    <projection-energy>0.0</projection-energy>
    <projection-intensity>0.0</projection-intensity>
    <projection-volume>0.0</projection-volume>
    <section-data-set-id>175263063</section-data-set-id>
    <structure-id>692</structure-id>
    <sum-pixel-intensity>9807505408.0</sum-pixel-intensity>
    <sum-pixels>75768304.0</sum-pixels>
    <sum-projection-pixel-intensity>0.0</sum-projection-pixel-intensity>
    <sum-projection-pixels>0.0</sum-projection-pixels>
    <volume>0.0928161724</volume>
  </projection-structure-unionize>
  <projection-structure-unionize>
    <hemisphere-id>2</hemisphere-id>
    <id>630081153</id>
    <is-injection>false</is-injection>
    <max-voxel-density>0.459764271974564</max-voxel-density>
    <max-voxel-x>4700</max-voxel-x>
    <max-voxel-y>3580</max-voxel-y>
    <max-voxel-z>10000</max-voxel-z>
    <normalized-projection-volume>0.0181124295245656</normalized-projection-volume>
    <projection-density>0.000166517965233655</projection-density>
    <projection-energy>0.0314245464070276</projection-energy>
    <projection-intensity>188.715652169622</projection-intensity>
    <projection-volume>0.00305856757031131</projection-volume>
    <section-data-set-id>175263063</section-data-set-id>
    <structure-id>453</structure-id>
    <sum-pixel-intensity>2717389033344.0</sum-pixel-intensity>
    <sum-pixels>14994117000.0</sum-pixels>
    <sum-projection-pixel-intensity>471183325.498901</sum-projection-pixel-intensity>
    <sum-projection-pixels>2496789.85331535</sum-projection-pixels>
    <volume>18.367793325</volume>
  </projection-structure-unionize>
  <projection-structure-unionize>
    <hemisphere-id>3</hemisphere-id>
    <id>630083317</id>
    <is-injection>false</is-injection>
    <max-voxel-density>0.576104044914246</max-voxel-density>
    <max-voxel-x>9410</max-voxel-x>
    <max-voxel-y>4680</max-voxel-y>
    <max-voxel-z>6710</max-voxel-z>
    <normalized-projection-volume>0.0351931467468098</normalized-projection-volume>
    <projection-density>0.00173254634392609</projection-density>
    <projection-energy>0.393880182684072</projection-energy>
    <projection-intensity>227.341787459207</projection-intensity>
    <projection-volume>0.00594291435011567</projection-volume>
    <section-data-set-id>175263063</section-data-set-id>
    <structure-id>1117</structure-id>
    <sum-pixel-intensity>226110800640.0</sum-pixel-intensity>
    <sum-pixels>2800132112.0</sum-pixels>
    <sum-projection-pixel-intensity>1102916547.8141</sum-projection-pixel-intensity>
    <sum-projection-pixels>4851358.65315565</sum-projection-pixels>
    <volume>3.4301618372</volume>
  </projection-structure-unionize>
  <projection-structure-unionize>
    <hemisphere-id>1</hemisphere-id>
    <id>630082120</id>
    <is-injection>false</is-injection>
    <max-voxel-density>0.0285364091396332</max-voxel-density>
    <max-voxel-x>9870</max-voxel-x>
    <max-voxel-y>5460</max-voxel-y>
    <max-voxel-z>3920</max-voxel-z>
    <normalized-projection-volume>1.21464193835388e-05</normalized-projection-volume>
    <projection-density>1.04883902167785e-05</projection-density>
    <projection-energy>0.000697070267051458</projection-energy>
    <projection-intensity>66.4611282348633</projection-intensity>
    <projection-volume>2.05111326293945e-06</projection-volume>
    <section-data-set-id>175263063</section-data-set-id>
    <structure-id>621</structure-id>
    <sum-pixel-intensity>25363535872.0</sum-pixel-intensity>
    <sum-pixels>159641104.0</sum-pixels>
    <sum-projection-pixel-intensity>111281.0625</sum-projection-pixel-intensity>
    <sum-projection-pixels>1674.37817382812</sum-projection-pixels>
    <volume>0.1955603524</volume>
  </projection-structure-unionize>
  <projection-structure-unionize>
    <hemisphere-id>3</hemisphere-id>
    <id>630083050</id>
    <is-injection>false</is-injection>
    <max-voxel-density>0.686914324760437</max-voxel-density>
    <max-voxel-x>8710</max-voxel-x>
    <max-voxel-y>960</max-voxel-y>
    <max-voxel-z>7420</max-voxel-z>
    <normalized-projection-volume>0.00207919986218637</normalized-projection-volume>
    <projection-density>0.000205758018309908</projection-density>
    <projection-energy>0.0594226368790772</projection-energy>
    <projection-intensity>288.798644967392</projection-intensity>
    <projection-volume>0.00035110548046875</projection-volume>
    <section-data-set-id>175263063</section-data-set-id>
    <structure-id>778</structure-id>
    <sum-pixel-intensity>220310396928.0</sum-pixel-intensity>
    <sum-pixels>1392979584.0</sum-pixels>
    <sum-projection-pixel-intensity>82774520.0</sum-projection-pixel-intensity>
    <sum-projection-pixels>286616.71875</sum-projection-pixels>
    <volume>1.7063999904</volume>
  </projection-structure-unionize>
  <projection-structure-unionize>
    <hemisphere-id>2</hemisphere-id>
    <id>630080947</id>
    <is-injection>false</is-injection>
    <max-voxel-density>0.0</max-voxel-density>
    <max-voxel-x>0</max-voxel-x>
    <max-voxel-y>0</max-voxel-y>
    <max-voxel-z>0</max-voxel-z>
    <normalized-projection-volume>0.0</normalized-projection-volume>
    <projection-density>0.0</projection-density>
    <projection-energy>0.0</projection-energy>
    <projection-intensity>0.0</projection-intensity>
    <projection-volume>0.0</projection-volume>
    <section-data-set-id>175263063</section-data-set-id>
    <structure-id>163</structure-id>
    <sum-pixel-intensity>37088530432.0</sum-pixel-intensity>
    <sum-pixels>361639808.0</sum-pixels>
    <sum-projection-pixel-intensity>0.0</sum-projection-pixel-intensity>
    <sum-projection-pixels>0.0</sum-projection-pixels>
    <volume>0.4430087648</volume>
  </projection-structure-unionize>
  <projection-structure-unionize>
    <hemisphere-id>2</hemisphere-id>
    <id>630081392</id>
    <is-injection>false</is-injection>
    <max-voxel-density>0.00330851878970861</max-voxel-density>
    <max-voxel-x>7470</max-voxel-x>
    <max-voxel-y>6700</max-voxel-y>
    <max-voxel-z>5820</max-voxel-z>
    <normalized-projection-volume>4.38528937675063e-08</normalized-projection-volume>
    <projection-density>3.57216549673467e-08</projection-density>
    <projection-energy>3.04912373394473e-06</projection-energy>
    <projection-intensity>85.3578567504883</projection-intensity>
    <projection-volume>7.40524834394455e-09</projection-volume>
    <section-data-set-id>175263063</section-data-set-id>
    <structure-id>830</structure-id>
    <sum-pixel-intensity>26088439808.0</sum-pixel-intensity>
    <sum-pixels>169227904.0</sum-pixels>
    <sum-projection-pixel-intensity>515.996826171875</sum-projection-pixel-intensity>
    <sum-projection-pixels>6.04510068893433</sum-projection-pixels>
    <volume>0.2073041824</volume>
  </projection-structure-unionize>
  <projection-structure-unionize>
    <hemisphere-id>3</hemisphere-id>
    <id>630083049</id>
    <is-injection>false</is-injection>
    <max-voxel-density>0.637461304664612</max-voxel-density>
    <max-voxel-x>8680</max-voxel-x>
    <max-voxel-y>1340</max-voxel-y>
    <max-voxel-z>7410</max-voxel-z>
    <normalized-projection-volume>0.0101728971988571</normalized-projection-volume>
    <projection-density>0.000199762498666314</projection-density>
    <projection-energy>0.0372966393742057</projection-energy>
    <projection-intensity>186.704910196916</projection-intensity>
    <projection-volume>0.00171785311442261</projection-volume>
    <section-data-set-id>175263063</section-data-set-id>
    <structure-id>776</structure-id>
    <sum-pixel-intensity>166242195456.0</sum-pixel-intensity>
    <sum-pixels>7019981640.0</sum-pixels>
    <sum-projection-pixel-intensity>261821723.640625</sum-projection-pixel-intensity>
    <sum-projection-pixels>1402329.07299805</sum-projection-pixels>
    <volume>8.599477509</volume>
  </projection-structure-unionize>
  <projection-structure-unionize>
    <hemisphere-id>2</hemisphere-id>
    <id>630081617</id>
    <is-injection>false</is-injection>
    <max-voxel-density>0.304116308689117</max-voxel-density>
    <max-voxel-x>12330</max-voxel-x>
    <max-voxel-y>6320</max-voxel-y>
    <max-voxel-z>6380</max-voxel-z>
    <normalized-projection-volume>0.000586870777102554</normalized-projection-volume>
    <projection-density>0.000194799911696464</projection-density>
    <projection-energy>0.0277642104774714</projection-energy>
    <projection-intensity>142.526809692383</projection-intensity>
    <projection-volume>9.9102327734375e-05</projection-volume>
    <section-data-set-id>175263063</section-data-set-id>
    <structure-id>1107</structure-id>
    <sum-pixel-intensity>29508911104.0</sum-pixel-intensity>
    <sum-pixels>415297216.0</sum-pixels>
    <sum-projection-pixel-intensity>11530399.0</sum-projection-pixel-intensity>
    <sum-projection-pixels>80899.859375</sum-projection-pixels>
    <volume>0.5087390896</volume>
  </projection-structure-unionize>
  <projection-structure-unionize>
    <hemisphere-id>1</hemisphere-id>
    <id>630081847</id>
    <is-injection>false</is-injection>
    <max-voxel-density>0.194815695285797</max-voxel-density>
    <max-voxel-x>5780</max-voxel-x>
    <max-voxel-y>6080</max-voxel-y>
    <max-voxel-z>2840</max-voxel-z>
    <normalized-projection-volume>0.000143310588157903</normalized-projection-volume>
    <projection-density>0.000102459605841432</projection-density>
    <projection-energy>0.021965030580759</projection-energy>
    <projection-intensity>214.377471923828</projection-intensity>
    <projection-volume>2.4200238671875e-05</projection-volume>
    <section-data-set-id>175263063</section-data-set-id>
    <structure-id>998</structure-id>
    <sum-pixel-intensity>24302276608.0</sum-pixel-intensity>
    <sum-pixels>192810592.0</sum-pixels>
    <sum-projection-pixel-intensity>4235090.5</sum-projection-pixel-intensity>
    <sum-projection-pixels>19755.296875</sum-projection-pixels>
    <volume>0.2361929752</volume>
  </projection-structure-unionize>
  <projection-structure-unionize>
    <hemisphere-id>1</hemisphere-id>
    <id>630082527</id>
    <is-injection>false</is-injection>
    <max-voxel-density>0.0590499192476273</max-voxel-density>
    <max-voxel-x>9550</max-voxel-x>
    <max-voxel-y>6080</max-voxel-y>
    <max-voxel-z>3690</max-voxel-z>
    <normalized-projection-volume>7.8052151046168e-05</normalized-projection-volume>
    <projection-density>2.16171938518528e-05</projection-density>
    <projection-energy>0.00268249749206007</projection-energy>
    <projection-intensity>124.090927124023</projection-intensity>
    <projection-volume>1.31803288818359e-05</projection-volume>
    <section-data-set-id>175263063</section-data-set-id>
    <structure-id>7</structure-id>
    <sum-pixel-intensity>56550834176.0</sum-pixel-intensity>
    <sum-pixels>497726592.0</sum-pixels>
    <sum-projection-pixel-intensity>1335150.375</sum-projection-pixel-intensity>
    <sum-projection-pixels>10759.4521484375</sum-projection-pixels>
    <volume>0.6097150752</volume>
  </projection-structure-unionize>
  <projection-structure-unionize>
    <hemisphere-id>2</hemisphere-id>
    <id>630081320</id>
    <is-injection>false</is-injection>
    <max-voxel-density>0.322941988706589</max-voxel-density>
    <max-voxel-x>2290</max-voxel-x>
    <max-voxel-y>3800</max-voxel-y>
    <max-voxel-z>5810</max-voxel-z>
    <normalized-projection-volume>0.00182878211054754</normalized-projection-volume>
    <projection-density>9.48828657722525e-05</projection-density>
    <projection-energy>0.0144912895838822</projection-energy>
    <projection-intensity>152.728202989418</projection-intensity>
    <projection-volume>0.000308818518735981</projection-volume>
    <section-data-set-id>175263063</section-data-set-id>
    <structure-id>714</structure-id>
    <sum-pixel-intensity>433389112132.0</sum-pixel-intensity>
    <sum-pixels>2656925968.0</sum-pixels>
    <sum-projection-pixel-intensity>38502283.6052246</sum-projection-pixel-intensity>
    <sum-projection-pixels>252096.749988556</sum-projection-pixels>
    <volume>3.2547343108</volume>
  </projection-structure-unionize>
  <projection-structure-unionize>
    <hemisphere-id>2</hemisphere-id>
    <id>630080974</id>
    <is-injection>false</is-injection>
    <max-voxel-density>0.241921603679657</max-voxel-density>
    <max-voxel-x>10690</max-voxel-x>
    <max-voxel-y>6500</max-voxel-y>
    <max-voxel-z>5740</max-voxel-z>
    <normalized-projection-volume>0.000597186146149857</normalized-projection-volume>
    <projection-density>0.00156447675544769</projection-density>
    <projection-energy>0.297366470098495</projection-energy>
    <projection-intensity>190.074081420898</projection-intensity>
    <projection-volume>0.000100844239453125</projection-volume>
    <section-data-set-id>175263063</section-data-set-id>
    <structure-id>206</structure-id>
    <sum-pixel-intensity>3809132032.0</sum-pixel-intensity>
    <sum-pixels>52619400.0</sum-pixels>
    <sum-projection-pixel-intensity>15647246.0</sum-projection-pixel-intensity>
    <sum-projection-pixels>82321.828125</sum-projection-pixels>
    <volume>0.064458765</volume>
  </projection-structure-unionize>
  <projection-structure-unionize>
    <hemisphere-id>1</hemisphere-id>
    <id>630081983</id>
    <is-injection>false</is-injection>
    <max-voxel-density>0.00645209522917867</max-voxel-density>
    <max-voxel-x>3560</max-voxel-x>
    <max-voxel-y>3420</max-voxel-y>
    <max-voxel-z>4100</max-voxel-z>
    <normalized-projection-volume>2.49561505076922e-07</normalized-projection-volume>
    <projection-density>1.58337979883072e-06</projection-density>
    <projection-energy>5.34499522473197e-05</projection-energy>
    <projection-intensity>33.7568740844727</projection-intensity>
    <projection-volume>4.21423710823059e-08</projection-volume>
    <section-data-set-id>175263063</section-data-set-id>
    <structure-id>831</structure-id>
    <sum-pixel-intensity>1941247744.0</sum-pixel-intensity>
    <sum-pixels>21726900.0</sum-pixels>
    <sum-projection-pixel-intensity>1161.3017578125</sum-projection-pixel-intensity>
    <sum-projection-pixels>34.4019355773926</sum-projection-pixels>
    <volume>0.0266154525</volume>
  </projection-structure-unionize>
  <projection-structure-unionize>
    <hemisphere-id>3</hemisphere-id>
    <id>630083088</id>
    <is-injection>false</is-injection>
    <max-voxel-density>0.478050649166107</max-voxel-density>
    <max-voxel-x>8650</max-voxel-x>
    <max-voxel-y>5270</max-voxel-y>
    <max-voxel-z>6900</max-voxel-z>
    <normalized-projection-volume>0.00408899433599126</normalized-projection-volume>
    <projection-density>0.00299154721143141</projection-density>
    <projection-energy>0.767558789657565</projection-energy>
    <projection-intensity>256.575857042985</projection-intensity>
    <projection-volume>0.0006904907734375</projection-volume>
    <section-data-set-id>175263063</section-data-set-id>
    <structure-id>832</structure-id>
    <sum-pixel-intensity>3450379368.0</sum-pixel-intensity>
    <sum-pixels>188419536.0</sum-pixels>
    <sum-projection-pixel-intensity>144623071.0</sum-projection-pixel-intensity>
    <sum-projection-pixels>563665.9375</sum-projection-pixels>
    <volume>0.2308139316</volume>
  </projection-structure-unionize>
  <projection-structure-unionize>
    <hemisphere-id>2</hemisphere-id>
    <id>630081545</id>
    <is-injection>false</is-injection>
    <max-voxel-density>0.244916528463364</max-voxel-density>
    <max-voxel-x>7060</max-voxel-x>
    <max-voxel-y>2800</max-voxel-y>
    <max-voxel-z>10580</max-voxel-z>
    <normalized-projection-volume>0.000319583462516881</normalized-projection-volume>
    <projection-density>8.05866293301305e-05</projection-density>
    <projection-energy>0.0129008475728239</projection-energy>
    <projection-intensity>160.086700238751</projection-intensity>
    <projection-volume>5.39666759302616e-05</projection-volume>
    <section-data-set-id>175263063</section-data-set-id>
    <structure-id>1011</structure-id>
    <sum-pixel-intensity>85746262784.0</sum-pixel-intensity>
    <sum-pixels>546671696.0</sum-pixels>
    <sum-projection-pixel-intensity>7052528.22247314</sum-projection-pixel-intensity>
    <sum-projection-pixels>44054.4293308258</sum-projection-pixels>
    <volume>0.6696728276</volume>
  </projection-structure-unionize>
  <projection-structure-unionize>
    <hemisphere-id>2</hemisphere-id>
    <id>630080858</id>
    <is-injection>false</is-injection>
    <max-voxel-density>0.0</max-voxel-density>
    <max-voxel-x>0</max-voxel-x>
    <max-voxel-y>0</max-voxel-y>
    <max-voxel-z>0</max-voxel-z>
    <normalized-projection-volume>0.0</normalized-projection-volume>
    <projection-density>0.0</projection-density>
    <projection-energy>0.0</projection-energy>
    <projection-intensity>0.0</projection-intensity>
    <projection-volume>0.0</projection-volume>
    <section-data-set-id>175263063</section-data-set-id>
    <structure-id>30</structure-id>
    <sum-pixel-intensity>1862412288.0</sum-pixel-intensity>
    <sum-pixels>22851900.0</sum-pixels>
    <sum-projection-pixel-intensity>0.0</sum-projection-pixel-intensity>
    <sum-projection-pixels>0.0</sum-projection-pixels>
    <volume>0.0279935775</volume>
  </projection-structure-unionize>
  <projection-structure-unionize>
    <hemisphere-id>2</hemisphere-id>
    <id>630081341</id>
    <is-injection>false</is-injection>
    <max-voxel-density>0.622098207473755</max-voxel-density>
    <max-voxel-x>9750</max-voxel-x>
    <max-voxel-y>4260</max-voxel-y>
    <max-voxel-z>6540</max-voxel-z>
    <normalized-projection-volume>0.0483070531746674</normalized-projection-volume>
    <projection-density>0.00551289665851809</projection-density>
    <projection-energy>0.68004641002589</projection-energy>
    <projection-intensity>123.355551926615</projection-intensity>
    <projection-volume>0.00815740296225586</projection-volume>
    <section-data-set-id>175263063</section-data-set-id>
    <structure-id>752</structure-id>
    <sum-pixel-intensity>8248688208.0</sum-pixel-intensity>
    <sum-pixels>1207913892.0</sum-pixels>
    <sum-projection-pixel-intensity>821437505.875</sum-projection-pixel-intensity>
    <sum-projection-pixels>6659104.45898438</sum-projection-pixels>
    <volume>1.4796945177</volume>
  </projection-structure-unionize>
  <projection-structure-unionize>
    <hemisphere-id>1</hemisphere-id>
    <id>630082002</id>
    <is-injection>false</is-injection>
    <max-voxel-density>0.152781680226326</max-voxel-density>
    <max-voxel-x>7550</max-voxel-x>
    <max-voxel-y>4980</max-voxel-y>
    <max-voxel-z>4440</max-voxel-z>
    <normalized-projection-volume>9.20239143909731e-05</normalized-projection-volume>
    <projection-density>0.000117060866614338</projection-density>
    <projection-energy>0.0158291216939688</projection-energy>
    <projection-intensity>135.221298217773</projection-intensity>
    <projection-volume>1.5539680078125e-05</projection-volume>
    <section-data-set-id>175263063</section-data-set-id>
    <structure-id>804</structure-id>
    <sum-pixel-intensity>7635237376.0</sum-pixel-intensity>
    <sum-pixels>108366304.0</sum-pixels>
    <sum-projection-pixel-intensity>1715343.375</sum-projection-pixel-intensity>
    <sum-projection-pixels>12685.453125</sum-projection-pixels>
    <volume>0.1327487224</volume>
  </projection-structure-unionize>
  <projection-structure-unionize>
    <hemisphere-id>1</hemisphere-id>
    <id>630081615</id>
    <is-injection>false</is-injection>
    <max-voxel-density>0.0596569031476974</max-voxel-density>
    <max-voxel-x>7850</max-voxel-x>
    <max-voxel-y>3870</max-voxel-y>
    <max-voxel-z>4290</max-voxel-z>
    <normalized-projection-volume>1.6540795671511e-05</normalized-projection-volume>
    <projection-density>2.14964857150335e-05</projection-density>
    <projection-energy>0.00262860720977187</projection-energy>
    <projection-intensity>122.280784606934</projection-intensity>
    <projection-volume>2.79317256469727e-06</projection-volume>
    <section-data-set-id>175263063</section-data-set-id>
    <structure-id>560581551</structure-id>
    <sum-pixel-intensity>9222133760.0</sum-pixel-intensity>
    <sum-pixels>106070400.0</sum-pixels>
    <sum-projection-pixel-intensity>278817.40625</sum-projection-pixel-intensity>
    <sum-projection-pixels>2280.14086914062</sum-projection-pixels>
    <volume>0.12993624</volume>
  </projection-structure-unionize>
  <projection-structure-unionize>
    <hemisphere-id>1</hemisphere-id>
    <id>630082207</id>
    <is-injection>false</is-injection>
    <max-voxel-density>0.185431867837906</max-voxel-density>
    <max-voxel-x>9230</max-voxel-x>
    <max-voxel-y>2760</max-voxel-y>
    <max-voxel-z>3600</max-voxel-z>
    <normalized-projection-volume>0.000118981070611925</normalized-projection-volume>
    <projection-density>0.000156483045429923</projection-density>
    <projection-energy>0.0237229596823454</projection-energy>
    <projection-intensity>151.600814819336</projection-intensity>
    <projection-volume>2.0091818359375e-05</projection-volume>
    <section-data-set-id>175263063</section-data-set-id>
    <structure-id>482</structure-id>
    <sum-pixel-intensity>5223748608.0</sum-pixel-intensity>
    <sum-pixels>104813168.0</sum-pixels>
    <sum-projection-pixel-intensity>2486478.5</sum-projection-pixel-intensity>
    <sum-projection-pixels>16401.484375</sum-projection-pixels>
    <volume>0.1283961308</volume>
  </projection-structure-unionize>
  <projection-structure-unionize>
    <hemisphere-id>3</hemisphere-id>
    <id>630082910</id>
    <is-injection>false</is-injection>
    <max-voxel-density>0.274879604578018</max-voxel-density>
    <max-voxel-x>9290</max-voxel-x>
    <max-voxel-y>5970</max-voxel-y>
    <max-voxel-z>5980</max-voxel-z>
    <normalized-projection-volume>0.0011984763979384</normalized-projection-volume>
    <projection-density>0.000317731971201547</projection-density>
    <projection-energy>0.0734360926448144</projection-energy>
    <projection-intensity>231.12591523952</projection-intensity>
    <projection-volume>0.000202381521459961</projection-volume>
    <section-data-set-id>175263063</section-data-set-id>
    <structure-id>574</structure-id>
    <sum-pixel-intensity>32984031232.0</sum-pixel-intensity>
    <sum-pixels>519964688.0</sum-pixels>
    <sum-projection-pixel-intensity>38184175.0</sum-projection-pixel-intensity>
    <sum-projection-pixels>165209.405273438</sum-projection-pixels>
    <volume>0.6369567428</volume>
  </projection-structure-unionize>
  <projection-structure-unionize>
    <hemisphere-id>3</hemisphere-id>
    <id>630083216</id>
    <is-injection>false</is-injection>
    <max-voxel-density>0.682133316993713</max-voxel-density>
    <max-voxel-x>4530</max-voxel-x>
    <max-voxel-y>2370</max-voxel-y>
    <max-voxel-z>7460</max-voxel-z>
    <normalized-projection-volume>0.00836618867373895</normalized-projection-volume>
    <projection-density>0.000112886895356499</projection-density>
    <projection-energy>0.0292594075610955</projection-energy>
    <projection-intensity>259.192242542357</projection-intensity>
    <projection-volume>0.00141276206650789</projection-volume>
    <section-data-set-id>175263063</section-data-set-id>
    <structure-id>985</structure-id>
    <sum-pixel-intensity>1773246732032.0</sum-pixel-intensity>
    <sum-pixels>10216200496.0</sum-pixels>
    <sum-projection-pixel-intensity>298919974.03833</sum-projection-pixel-intensity>
    <sum-projection-pixels>1153275.15633297</sum-projection-pixels>
    <volume>12.5148456076</volume>
  </projection-structure-unionize>
  <projection-structure-unionize>
    <hemisphere-id>2</hemisphere-id>
    <id>630081546</id>
    <is-injection>false</is-injection>
    <max-voxel-density>0.296599924564362</max-voxel-density>
    <max-voxel-x>7650</max-voxel-x>
    <max-voxel-y>4170</max-voxel-y>
    <max-voxel-z>8200</max-voxel-z>
    <normalized-projection-volume>0.000204709104843504</normalized-projection-volume>
    <projection-density>0.000119782944132607</projection-density>
    <projection-energy>0.0289081996776067</projection-energy>
    <projection-intensity>241.338196242727</projection-intensity>
    <projection-volume>3.45683404080391e-05</projection-volume>
    <section-data-set-id>175263063</section-data-set-id>
    <structure-id>1014</structure-id>
    <sum-pixel-intensity>18457538880.0</sum-pixel-intensity>
    <sum-pixels>235584904.0</sum-pixels>
    <sum-projection-pixel-intensity>6810335.44586182</sum-projection-pixel-intensity>
    <sum-projection-pixels>28219.0533943176</sum-projection-pixels>
    <volume>0.2885915074</volume>
  </projection-structure-unionize>
  <projection-structure-unionize>
    <hemisphere-id>2</hemisphere-id>
    <id>630081257</id>
    <is-injection>false</is-injection>
    <max-voxel-density>0.0</max-voxel-density>
    <max-voxel-x>0</max-voxel-x>
    <max-voxel-y>0</max-voxel-y>
    <max-voxel-z>0</max-voxel-z>
    <normalized-projection-volume>0.0</normalized-projection-volume>
    <projection-density>0.0</projection-density>
    <projection-energy>0.0</projection-energy>
    <projection-intensity>0.0</projection-intensity>
    <projection-volume>0.0</projection-volume>
    <section-data-set-id>175263063</section-data-set-id>
    <structure-id>625</structure-id>
    <sum-pixel-intensity>76259246080.0</sum-pixel-intensity>
    <sum-pixels>356534112.0</sum-pixels>
    <sum-projection-pixel-intensity>0.0</sum-projection-pixel-intensity>
    <sum-projection-pixels>0.0</sum-projection-pixels>
    <volume>0.4367542872</volume>
  </projection-structure-unionize>
  <projection-structure-unionize>
    <hemisphere-id>2</hemisphere-id>
    <id>630081254</id>
    <is-injection>false</is-injection>
    <max-voxel-density>0.0507019497454166</max-voxel-density>
    <max-voxel-x>8470</max-voxel-x>
    <max-voxel-y>1070</max-voxel-y>
    <max-voxel-z>6830</max-voxel-z>
    <normalized-projection-volume>8.4936389464109e-06</normalized-projection-volume>
    <projection-density>5.38690655957907e-05</projection-density>
    <projection-energy>0.00696827424690127</projection-energy>
    <projection-intensity>129.355758666992</projection-intensity>
    <projection-volume>1.4342840423584e-06</projection-volume>
    <section-data-set-id>175263063</section-data-set-id>
    <structure-id>622</structure-id>
    <sum-pixel-intensity>1967570560.0</sum-pixel-intensity>
    <sum-pixels>21735000.0</sum-pixels>
    <sum-projection-pixel-intensity>151455.4375</sum-projection-pixel-intensity>
    <sum-projection-pixels>1170.84411621094</sum-projection-pixels>
    <volume>0.026625375</volume>
  </projection-structure-unionize>
  <projection-structure-unionize>
    <hemisphere-id>3</hemisphere-id>
    <id>630082603</id>
    <is-injection>false</is-injection>
    <max-voxel-density>0.221474766731262</max-voxel-density>
    <max-voxel-x>9640</max-voxel-x>
    <max-voxel-y>3760</max-voxel-y>
    <max-voxel-z>5960</max-voxel-z>
    <normalized-projection-volume>0.000355757150122372</normalized-projection-volume>
    <projection-density>0.00750757096814626</projection-density>
    <projection-energy>2.44251408407581</projection-energy>
    <projection-intensity>325.340125912776</projection-intensity>
    <projection-volume>6.00751699707031e-05</projection-volume>
    <section-data-set-id>175263063</section-data-set-id>
    <structure-id>115</structure-id>
    <sum-pixel-intensity>903648448.0</sum-pixel-intensity>
    <sum-pixels>6532200.0</sum-pixels>
    <sum-projection-pixel-intensity>15954990.5</sum-projection-pixel-intensity>
    <sum-projection-pixels>49040.955078125</sum-projection-pixels>
    <volume>0.008001945</volume>
  </projection-structure-unionize>
  <projection-structure-unionize>
    <hemisphere-id>2</hemisphere-id>
    <id>630081452</id>
    <is-injection>false</is-injection>
    <max-voxel-density>0.52171379327774</max-voxel-density>
    <max-voxel-x>9780</max-voxel-x>
    <max-voxel-y>3690</max-voxel-y>
    <max-voxel-z>6500</max-voxel-z>
    <normalized-projection-volume>0.000341519464745002</normalized-projection-volume>
    <projection-density>0.0153760192915797</projection-density>
    <projection-energy>3.4207558631897</projection-energy>
    <projection-intensity>222.473419189453</projection-intensity>
    <projection-volume>5.7670913671875e-05</projection-volume>
    <section-data-set-id>175263063</section-data-set-id>
    <structure-id>911</structure-id>
    <sum-pixel-intensity>104096816.0</sum-pixel-intensity>
    <sum-pixels>3061800.0</sum-pixels>
    <sum-projection-pixel-intensity>10473670.0</sum-projection-pixel-intensity>
    <sum-projection-pixels>47078.296875</sum-projection-pixels>
    <volume>0.003750705</volume>
  </projection-structure-unionize>
  <projection-structure-unionize>
    <hemisphere-id>1</hemisphere-id>
    <id>630081771</id>
    <is-injection>false</is-injection>
    <max-voxel-density>0.328372776508331</max-voxel-density>
    <max-voxel-x>8000</max-voxel-x>
    <max-voxel-y>3250</max-voxel-y>
    <max-voxel-z>5340</max-voxel-z>
    <normalized-projection-volume>0.000887122121725258</normalized-projection-volume>
    <projection-density>0.000130643240816061</projection-density>
    <projection-energy>0.0313630186223527</projection-energy>
    <projection-intensity>240.066140631876</projection-intensity>
    <projection-volume>0.00014980447259903</projection-volume>
    <section-data-set-id>175263063</section-data-set-id>
    <structure-id>1100</structure-id>
    <sum-pixel-intensity>101712784512.0</sum-pixel-intensity>
    <sum-pixels>936055816.0</sum-pixels>
    <sum-projection-pixel-intensity>29357535.9887695</sum-projection-pixel-intensity>
    <sum-projection-pixels>122289.365386963</sum-projection-pixels>
    <volume>1.1466683746</volume>
  </projection-structure-unionize>
  <projection-structure-unionize>
    <hemisphere-id>1</hemisphere-id>
    <id>630081765</id>
    <is-injection>false</is-injection>
    <max-voxel-density>0.0936136767268181</max-voxel-density>
    <max-voxel-x>13160</max-voxel-x>
    <max-voxel-y>6260</max-voxel-y>
    <max-voxel-z>5510</max-voxel-z>
    <normalized-projection-volume>0.000238261437225974</normalized-projection-volume>
    <projection-density>8.07503674877807e-05</projection-density>
    <projection-energy>0.00522940885275602</projection-energy>
    <projection-intensity>64.7601852416992</projection-intensity>
    <projection-volume>4.02341775390625e-05</projection-volume>
    <section-data-set-id>175263063</section-data-set-id>
    <structure-id>1107</structure-id>
    <sum-pixel-intensity>27607195648.0</sum-pixel-intensity>
    <sum-pixels>406737792.0</sum-pixels>
    <sum-projection-pixel-intensity>2126998.25</sum-projection-pixel-intensity>
    <sum-projection-pixels>32844.2265625</sum-projection-pixels>
    <volume>0.4982537952</volume>
  </projection-structure-unionize>
  <projection-structure-unionize>
    <hemisphere-id>1</hemisphere-id>
    <id>630081899</id>
    <is-injection>false</is-injection>
    <max-voxel-density>0.0</max-voxel-density>
    <max-voxel-x>0</max-voxel-x>
    <max-voxel-y>0</max-voxel-y>
    <max-voxel-z>0</max-voxel-z>
    <normalized-projection-volume>0.0</normalized-projection-volume>
    <projection-density>0.0</projection-density>
    <projection-energy>0.0</projection-energy>
    <projection-intensity>0.0</projection-intensity>
    <projection-volume>0.0</projection-volume>
    <section-data-set-id>175263063</section-data-set-id>
    <structure-id>182305709</structure-id>
    <sum-pixel-intensity>20133167104.0</sum-pixel-intensity>
    <sum-pixels>132363904.0</sum-pixels>
    <sum-projection-pixel-intensity>0.0</sum-projection-pixel-intensity>
    <sum-projection-pixels>0.0</sum-projection-pixels>
    <volume>0.1621457824</volume>
  </projection-structure-unionize>
  <projection-structure-unionize>
    <hemisphere-id>1</hemisphere-id>
    <id>630081891</id>
    <is-injection>false</is-injection>
    <max-voxel-density>0.0</max-voxel-density>
    <max-voxel-x>0</max-voxel-x>
    <max-voxel-y>0</max-voxel-y>
    <max-voxel-z>0</max-voxel-z>
    <normalized-projection-volume>0.0</normalized-projection-volume>
    <projection-density>0.0</projection-density>
    <projection-energy>0.0</projection-energy>
    <projection-intensity>0.0</projection-intensity>
    <projection-volume>0.0</projection-volume>
    <section-data-set-id>175263063</section-data-set-id>
    <structure-id>950</structure-id>
    <sum-pixel-intensity>99690348544.0</sum-pixel-intensity>
    <sum-pixels>426937504.0</sum-pixels>
    <sum-projection-pixel-intensity>0.0</sum-projection-pixel-intensity>
    <sum-projection-pixels>0.0</sum-projection-pixels>
    <volume>0.5229984424</volume>
  </projection-structure-unionize>
  <projection-structure-unionize>
    <hemisphere-id>3</hemisphere-id>
    <id>630083162</id>
    <is-injection>false</is-injection>
    <max-voxel-density>0.702939867973328</max-voxel-density>
    <max-voxel-x>7600</max-voxel-x>
    <max-voxel-y>4370</max-voxel-y>
    <max-voxel-z>6520</max-voxel-z>
    <normalized-projection-volume>0.136488411622378</normalized-projection-volume>
    <projection-density>0.0430157651846322</projection-density>
    <projection-energy>22.2381438497529</projection-energy>
    <projection-intensity>516.976595773722</projection-intensity>
    <projection-volume>0.0230482072515625</projection-volume>
    <section-data-set-id>175263063</section-data-set-id>
    <structure-id>930</structure-id>
    <sum-pixel-intensity>65666392064.0</sum-pixel-intensity>
    <sum-pixels>437394592.0</sum-pixels>
    <sum-projection-pixel-intensity>9726843856.0</sum-projection-pixel-intensity>
    <sum-projection-pixels>18814863.0625</sum-projection-pixels>
    <volume>0.5358083752</volume>
  </projection-structure-unionize>
  <projection-structure-unionize>
    <hemisphere-id>3</hemisphere-id>
    <id>630082643</id>
    <is-injection>false</is-injection>
    <max-voxel-density>0.0</max-voxel-density>
    <max-voxel-x>0</max-voxel-x>
    <max-voxel-y>0</max-voxel-y>
    <max-voxel-z>0</max-voxel-z>
    <normalized-projection-volume>0.0</normalized-projection-volume>
    <projection-density>0.0</projection-density>
    <projection-energy>0.0</projection-energy>
    <projection-intensity>0.0</projection-intensity>
    <projection-volume>0.0</projection-volume>
    <section-data-set-id>175263063</section-data-set-id>
    <structure-id>164</structure-id>
    <sum-pixel-intensity>32651058.0</sum-pixel-intensity>
    <sum-pixels>388800.0</sum-pixels>
    <sum-projection-pixel-intensity>0.0</sum-projection-pixel-intensity>
    <sum-projection-pixels>0.0</sum-projection-pixels>
    <volume>0.00047628</volume>
  </projection-structure-unionize>
  <projection-structure-unionize>
    <hemisphere-id>1</hemisphere-id>
    <id>630082264</id>
    <is-injection>false</is-injection>
    <max-voxel-density>0.00742629310116172</max-voxel-density>
    <max-voxel-x>13160</max-voxel-x>
    <max-voxel-y>5070</max-voxel-y>
    <max-voxel-z>4800</max-voxel-z>
    <normalized-projection-volume>4.87842813443139e-07</normalized-projection-volume>
    <projection-density>6.69783094053855e-06</projection-density>
    <projection-energy>0.00110897654667497</projection-energy>
    <projection-intensity>165.572494506836</projection-intensity>
    <projection-volume>8.23799041748047e-08</projection-volume>
    <section-data-set-id>175263063</section-data-set-id>
    <structure-id>380</structure-id>
    <sum-pixel-intensity>29861972.0</sum-pixel-intensity>
    <sum-pixels>10040400.0</sum-pixels>
    <sum-projection-pixel-intensity>11134.568359375</sum-projection-pixel-intensity>
    <sum-projection-pixels>67.2489013671875</sum-projection-pixels>
    <volume>0.01229949</volume>
  </projection-structure-unionize>
  <projection-structure-unionize>
    <hemisphere-id>3</hemisphere-id>
    <id>630083082</id>
    <is-injection>false</is-injection>
    <max-voxel-density>0.364643722772598</max-voxel-density>
    <max-voxel-x>4570</max-voxel-x>
    <max-voxel-y>6740</max-voxel-y>
    <max-voxel-z>5330</max-voxel-z>
    <normalized-projection-volume>0.000310167868408517</normalized-projection-volume>
    <projection-density>3.14419507076509e-05</projection-density>
    <projection-energy>0.00544940957206579</projection-energy>
    <projection-intensity>173.316522970687</projection-intensity>
    <projection-volume>5.23767053105831e-05</projection-volume>
    <section-data-set-id>175263063</section-data-set-id>
    <structure-id>826</structure-id>
    <sum-pixel-intensity>163080584192.0</sum-pixel-intensity>
    <sum-pixels>1359855008.0</sum-pixels>
    <sum-projection-pixel-intensity>7410406.8972168</sum-projection-pixel-intensity>
    <sum-projection-pixels>42756.4941310883</sum-projection-pixels>
    <volume>1.6658223848</volume>
  </projection-structure-unionize>
  <projection-structure-unionize>
    <hemisphere-id>3</hemisphere-id>
    <id>630082945</id>
    <is-injection>false</is-injection>
    <max-voxel-density>0.0</max-voxel-density>
    <max-voxel-x>0</max-voxel-x>
    <max-voxel-y>0</max-voxel-y>
    <max-voxel-z>0</max-voxel-z>
    <normalized-projection-volume>0.0</normalized-projection-volume>
    <projection-density>0.0</projection-density>
    <projection-energy>0.0</projection-energy>
    <projection-intensity>0.0</projection-intensity>
    <projection-volume>0.0</projection-volume>
    <section-data-set-id>175263063</section-data-set-id>
    <structure-id>619</structure-id>
    <sum-pixel-intensity>37599053056.0</sum-pixel-intensity>
    <sum-pixels>287532008.0</sum-pixels>
    <sum-projection-pixel-intensity>0.0</sum-projection-pixel-intensity>
    <sum-projection-pixels>0.0</sum-projection-pixels>
    <volume>0.3522267098</volume>
  </projection-structure-unionize>
  <projection-structure-unionize>
    <hemisphere-id>1</hemisphere-id>
    <id>630082252</id>
    <is-injection>false</is-injection>
    <max-voxel-density>0.0490537136793137</max-voxel-density>
    <max-voxel-x>8160</max-voxel-x>
    <max-voxel-y>1430</max-voxel-y>
    <max-voxel-z>1690</max-voxel-z>
    <normalized-projection-volume>4.60785634493206e-05</normalized-projection-volume>
    <projection-density>1.86163344374486e-05</projection-density>
    <projection-energy>0.00253986783589019</projection-energy>
    <projection-intensity>136.432220017545</projection-intensity>
    <projection-volume>7.78108754882812e-06</projection-volume>
    <section-data-set-id>175263063</section-data-set-id>
    <structure-id>402</structure-id>
    <sum-pixel-intensity>43321096320.0</sum-pixel-intensity>
    <sum-pixels>341200800.0</sum-pixels>
    <sum-projection-pixel-intensity>866604.9375</sum-projection-pixel-intensity>
    <sum-projection-pixels>6351.908203125</sum-projection-pixels>
    <volume>0.41797098</volume>
  </projection-structure-unionize>
  <projection-structure-unionize>
    <hemisphere-id>1</hemisphere-id>
    <id>630081728</id>
    <is-injection>false</is-injection>
    <max-voxel-density>0.634742796421051</max-voxel-density>
    <max-voxel-x>10080</max-voxel-x>
    <max-voxel-y>7110</max-voxel-y>
    <max-voxel-z>5580</max-voxel-z>
    <normalized-projection-volume>0.00619097545195409</normalized-projection-volume>
    <projection-density>0.00119909024851747</projection-density>
    <projection-energy>0.155064236588669</projection-energy>
    <projection-intensity>129.318236705191</projection-intensity>
    <projection-volume>0.00104544322561798</projection-volume>
    <section-data-set-id>175263063</section-data-set-id>
    <structure-id>933</structure-id>
    <sum-pixel-intensity>27022489888.0</sum-pixel-intensity>
    <sum-pixels>711725445.5</sum-pixels>
    <sum-projection-pixel-intensity>110363162.867188</sum-projection-pixel-intensity>
    <sum-projection-pixels>853423.041320801</sum-projection-pixels>
    <volume>0.8718636707375</volume>
  </projection-structure-unionize>
  <projection-structure-unionize>
    <hemisphere-id>2</hemisphere-id>
    <id>630081226</id>
    <is-injection>false</is-injection>
    <max-voxel-density>0.443051010370255</max-voxel-density>
    <max-voxel-x>3320</max-voxel-x>
    <max-voxel-y>5780</max-voxel-y>
    <max-voxel-z>5700</max-voxel-z>
    <normalized-projection-volume>0.00380421852553896</normalized-projection-volume>
    <projection-density>0.000808713760861454</projection-density>
    <projection-energy>0.141140111347518</projection-energy>
    <projection-intensity>174.524186650631</projection-intensity>
    <projection-volume>0.000642401915039062</projection-volume>
    <section-data-set-id>175263063</section-data-set-id>
    <structure-id>589</structure-id>
    <sum-pixel-intensity>79917391872.0</sum-pixel-intensity>
    <sum-pixels>648449120.0</sum-pixels>
    <sum-projection-pixel-intensity>91522181.0</sum-projection-pixel-intensity>
    <sum-projection-pixels>524409.7265625</sum-projection-pixels>
    <volume>0.794350172</volume>
  </projection-structure-unionize>
  <projection-structure-unionize>
    <hemisphere-id>1</hemisphere-id>
    <id>630082070</id>
    <is-injection>false</is-injection>
    <max-voxel-density>0.0</max-voxel-density>
    <max-voxel-x>0</max-voxel-x>
    <max-voxel-y>0</max-voxel-y>
    <max-voxel-z>0</max-voxel-z>
    <normalized-projection-volume>0.0</normalized-projection-volume>
    <projection-density>0.0</projection-density>
    <projection-energy>0.0</projection-energy>
    <projection-intensity>0.0</projection-intensity>
    <projection-volume>0.0</projection-volume>
    <section-data-set-id>175263063</section-data-set-id>
    <structure-id>693</structure-id>
    <sum-pixel-intensity>37204144128.0</sum-pixel-intensity>
    <sum-pixels>247254304.0</sum-pixels>
    <sum-projection-pixel-intensity>0.0</sum-projection-pixel-intensity>
    <sum-projection-pixels>0.0</sum-projection-pixels>
    <volume>0.3028865224</volume>
  </projection-structure-unionize>
  <projection-structure-unionize>
    <hemisphere-id>3</hemisphere-id>
    <id>630082737</id>
    <is-injection>false</is-injection>
    <max-voxel-density>0.000457529764389619</max-voxel-density>
    <max-voxel-x>5770</max-voxel-x>
    <max-voxel-y>2380</max-voxel-y>
    <max-voxel-z>5480</max-voxel-z>
    <normalized-projection-volume>5.60790611580969e-09</normalized-projection-volume>
    <projection-density>1.71010515833291e-09</projection-density>
    <projection-energy>6.057534719165e-08</projection-energy>
    <projection-intensity>35.4220013292643</projection-intensity>
    <projection-volume>9.46982830762863e-10</projection-volume>
    <section-data-set-id>175263063</section-data-set-id>
    <structure-id>296</structure-id>
    <sum-pixel-intensity>69723787264.0</sum-pixel-intensity>
    <sum-pixels>452046592.0</sum-pixels>
    <sum-projection-pixel-intensity>27.3828792572021</sum-projection-pixel-intensity>
    <sum-projection-pixels>0.773047208786011</sum-projection-pixels>
    <volume>0.5537570752</volume>
  </projection-structure-unionize>
  <projection-structure-unionize>
    <hemisphere-id>1</hemisphere-id>
    <id>630082435</id>
    <is-injection>false</is-injection>
    <max-voxel-density>0.45621931552887</max-voxel-density>
    <max-voxel-x>9130</max-voxel-x>
    <max-voxel-y>4740</max-voxel-y>
    <max-voxel-z>5050</max-voxel-z>
    <normalized-projection-volume>0.00471710811352148</normalized-projection-volume>
    <projection-density>0.000693615816999227</projection-density>
    <projection-energy>0.166276216506958</projection-energy>
    <projection-intensity>239.72380065918</projection-intensity>
    <projection-volume>0.000796557628125</projection-volume>
    <section-data-set-id>175263063</section-data-set-id>
    <structure-id>146</structure-id>
    <sum-pixel-intensity>71111106560.0</sum-pixel-intensity>
    <sum-pixels>937480256.0</sum-pixels>
    <sum-projection-pixel-intensity>155880672.0</sum-projection-pixel-intensity>
    <sum-projection-pixels>650251.125</sum-projection-pixels>
    <volume>1.1484133136</volume>
  </projection-structure-unionize>
  <projection-structure-unionize>
    <hemisphere-id>3</hemisphere-id>
    <id>630082672</id>
    <is-injection>false</is-injection>
    <max-voxel-density>0.0724101886153221</max-voxel-density>
    <max-voxel-x>10830</max-voxel-x>
    <max-voxel-y>4750</max-voxel-y>
    <max-voxel-z>3780</max-voxel-z>
    <normalized-projection-volume>0.000133072398629042</normalized-projection-volume>
    <projection-density>7.08782861755793e-05</projection-density>
    <projection-energy>0.0049640539921949</projection-energy>
    <projection-intensity>70.0363152108106</projection-intensity>
    <projection-volume>2.24713599243164e-05</projection-volume>
    <section-data-set-id>175263063</section-data-set-id>
    <structure-id>209</structure-id>
    <sum-pixel-intensity>16464031232.0</sum-pixel-intensity>
    <sum-pixels>258809408.0</sum-pixels>
    <sum-projection-pixel-intensity>1284743.875</sum-projection-pixel-intensity>
    <sum-projection-pixels>18343.9672851562</sum-projection-pixels>
    <volume>0.3170415248</volume>
  </projection-structure-unionize>
  <projection-structure-unionize>
    <hemisphere-id>3</hemisphere-id>
    <id>630082784</id>
    <is-injection>false</is-injection>
    <max-voxel-density>0.458649009466171</max-voxel-density>
    <max-voxel-x>5640</max-voxel-x>
    <max-voxel-y>3000</max-voxel-y>
    <max-voxel-z>8740</max-voxel-z>
    <normalized-projection-volume>0.004516713498456</normalized-projection-volume>
    <projection-density>0.000229145167469084</projection-density>
    <projection-energy>0.036866413455568</projection-energy>
    <projection-intensity>160.886715887395</projection-intensity>
    <projection-volume>0.000762717856929588</projection-volume>
    <section-data-set-id>175263063</section-data-set-id>
    <structure-id>353</structure-id>
    <sum-pixel-intensity>526275166144.0</sum-pixel-intensity>
    <sum-pixels>2717171952.0</sum-pixels>
    <sum-projection-pixel-intensity>100172384.612305</sum-projection-pixel-intensity>
    <sum-projection-pixels>622626.821983337</sum-projection-pixels>
    <volume>3.3285356412</volume>
  </projection-structure-unionize>
  <projection-structure-unionize>
    <hemisphere-id>1</hemisphere-id>
    <id>630082164</id>
    <is-injection>false</is-injection>
    <max-voxel-density>0.0</max-voxel-density>
    <max-voxel-x>0</max-voxel-x>
    <max-voxel-y>0</max-voxel-y>
    <max-voxel-z>0</max-voxel-z>
    <normalized-projection-volume>0.0</normalized-projection-volume>
    <projection-density>0.0</projection-density>
    <projection-energy>0.0</projection-energy>
    <projection-intensity>0.0</projection-intensity>
    <projection-volume>0.0</projection-volume>
    <section-data-set-id>175263063</section-data-set-id>
    <structure-id>565</structure-id>
    <sum-pixel-intensity>18322366464.0</sum-pixel-intensity>
    <sum-pixels>129204000.0</sum-pixels>
    <sum-projection-pixel-intensity>0.0</sum-projection-pixel-intensity>
    <sum-projection-pixels>0.0</sum-projection-pixels>
    <volume>0.1582749</volume>
  </projection-structure-unionize>
  <projection-structure-unionize>
    <hemisphere-id>1</hemisphere-id>
    <id>630082408</id>
    <is-injection>false</is-injection>
    <max-voxel-density>0.0029356658924371</max-voxel-density>
    <max-voxel-x>7370</max-voxel-x>
    <max-voxel-y>2830</max-voxel-y>
    <max-voxel-z>5190</max-voxel-z>
    <normalized-projection-volume>1.91665465007145e-08</normalized-projection-volume>
    <projection-density>1.70322742576445e-08</projection-density>
    <projection-energy>1.83309862222814e-06</projection-energy>
    <projection-intensity>107.625007629395</projection-intensity>
    <projection-volume>3.23657174110413e-09</projection-volume>
    <section-data-set-id>175263063</section-data-set-id>
    <structure-id>186</structure-id>
    <sum-pixel-intensity>15154642944.0</sum-pixel-intensity>
    <sum-pixels>155123104.0</sum-pixels>
    <sum-projection-pixel-intensity>284.35595703125</sum-projection-pixel-intensity>
    <sum-projection-pixels>2.64209938049316</sum-projection-pixels>
    <volume>0.1900258024</volume>
  </projection-structure-unionize>
  <projection-structure-unionize>
    <hemisphere-id>3</hemisphere-id>
    <id>630083166</id>
    <is-injection>false</is-injection>
    <max-voxel-density>0.205055490136147</max-voxel-density>
    <max-voxel-x>2690</max-voxel-x>
    <max-voxel-y>2130</max-voxel-y>
    <max-voxel-z>5550</max-voxel-z>
    <normalized-projection-volume>0.00107345500721769</normalized-projection-volume>
    <projection-density>0.000271380496610214</projection-density>
    <projection-energy>0.0409506024597697</projection-energy>
    <projection-intensity>150.897367243702</projection-intensity>
    <projection-volume>0.000181269700390625</projection-volume>
    <section-data-set-id>175263063</section-data-set-id>
    <structure-id>935</structure-id>
    <sum-pixel-intensity>82212020224.0</sum-pixel-intensity>
    <sum-pixels>545268608.0</sum-pixels>
    <sum-projection-pixel-intensity>22329078.0</sum-projection-pixel-intensity>
    <sum-projection-pixels>147975.265625</sum-projection-pixels>
    <volume>0.6679540448</volume>
  </projection-structure-unionize>
  <projection-structure-unionize>
    <hemisphere-id>1</hemisphere-id>
    <id>630081852</id>
    <is-injection>false</is-injection>
    <max-voxel-density>0.0</max-voxel-density>
    <max-voxel-x>0</max-voxel-x>
    <max-voxel-y>0</max-voxel-y>
    <max-voxel-z>0</max-voxel-z>
    <normalized-projection-volume>0.0</normalized-projection-volume>
    <projection-density>0.0</projection-density>
    <projection-energy>0.0</projection-energy>
    <projection-intensity>0.0</projection-intensity>
    <projection-volume>0.0</projection-volume>
    <section-data-set-id>175263063</section-data-set-id>
    <structure-id>990</structure-id>
    <sum-pixel-intensity>16223666176.0</sum-pixel-intensity>
    <sum-pixels>96127200.0</sum-pixels>
    <sum-projection-pixel-intensity>0.0</sum-projection-pixel-intensity>
    <sum-projection-pixels>0.0</sum-projection-pixels>
    <volume>0.11775582</volume>
  </projection-structure-unionize>
  <projection-structure-unionize>
    <hemisphere-id>3</hemisphere-id>
    <id>630082961</id>
    <is-injection>false</is-injection>
    <max-voxel-density>0.0826583281159401</max-voxel-density>
    <max-voxel-x>9630</max-voxel-x>
    <max-voxel-y>6650</max-voxel-y>
    <max-voxel-z>6410</max-voxel-z>
    <normalized-projection-volume>0.000331787810746722</normalized-projection-volume>
    <projection-density>0.000329017058930483</projection-density>
    <projection-energy>0.0179805697091728</projection-energy>
    <projection-intensity>54.6493539502823</projection-intensity>
    <projection-volume>5.60275713867187e-05</projection-volume>
    <section-data-set-id>175263063</section-data-set-id>
    <structure-id>642</structure-id>
    <sum-pixel-intensity>3637321216.0</sum-pixel-intensity>
    <sum-pixels>139010400.0</sum-pixels>
    <sum-projection-pixel-intensity>2499486.1875</sum-projection-pixel-intensity>
    <sum-projection-pixels>45736.79296875</sum-projection-pixels>
    <volume>0.17028774</volume>
  </projection-structure-unionize>
  <projection-structure-unionize>
    <hemisphere-id>3</hemisphere-id>
    <id>630082903</id>
    <is-injection>false</is-injection>
    <max-voxel-density>0.566459715366364</max-voxel-density>
    <max-voxel-x>6390</max-voxel-x>
    <max-voxel-y>5700</max-voxel-y>
    <max-voxel-z>8060</max-voxel-z>
    <normalized-projection-volume>0.00427416907287892</normalized-projection-volume>
    <projection-density>0.000875204222225344</projection-density>
    <projection-energy>0.297803872558498</projection-energy>
    <projection-intensity>340.267865483196</projection-intensity>
    <projection-volume>0.0007217604296875</projection-volume>
    <section-data-set-id>175263063</section-data-set-id>
    <structure-id>559</structure-id>
    <sum-pixel-intensity>91056959488.0</sum-pixel-intensity>
    <sum-pixels>673205376.0</sum-pixels>
    <sum-projection-pixel-intensity>200483168.0</sum-projection-pixel-intensity>
    <sum-projection-pixels>589192.1875</sum-projection-pixels>
    <volume>0.8246765856</volume>
  </projection-structure-unionize>
  <projection-structure-unionize>
    <hemisphere-id>2</hemisphere-id>
    <id>630081600</id>
    <is-injection>false</is-injection>
    <max-voxel-density>0.35029199719429</max-voxel-density>
    <max-voxel-x>8210</max-voxel-x>
    <max-voxel-y>4200</max-voxel-y>
    <max-voxel-z>7700</max-voxel-z>
    <normalized-projection-volume>0.00055289033783533</normalized-projection-volume>
    <projection-density>0.000676633615512401</projection-density>
    <projection-energy>0.138317063450813</projection-energy>
    <projection-intensity>204.41943359375</projection-intensity>
    <projection-volume>9.3364198046875e-05</projection-volume>
    <section-data-set-id>175263063</section-data-set-id>
    <structure-id>1088</structure-id>
    <sum-pixel-intensity>6432816128.0</sum-pixel-intensity>
    <sum-pixels>112639504.0</sum-pixels>
    <sum-projection-pixel-intensity>15579965.0</sum-projection-pixel-intensity>
    <sum-projection-pixels>76215.671875</sum-projection-pixels>
    <volume>0.1379833924</volume>
  </projection-structure-unionize>
  <projection-structure-unionize>
    <hemisphere-id>2</hemisphere-id>
    <id>630081590</id>
    <is-injection>false</is-injection>
    <max-voxel-density>0.4727543592453</max-voxel-density>
    <max-voxel-x>11200</max-voxel-x>
    <max-voxel-y>4450</max-voxel-y>
    <max-voxel-z>9100</max-voxel-z>
    <normalized-projection-volume>0.0108084512197541</normalized-projection-volume>
    <projection-density>0.000106952465437108</projection-density>
    <projection-energy>0.0163766355411583</projection-energy>
    <projection-intensity>153.120692208712</projection-intensity>
    <projection-volume>0.00182517637080078</projection-volume>
    <section-data-set-id>175263063</section-data-set-id>
    <structure-id>1073</structure-id>
    <sum-pixel-intensity>2475269185536.0</sum-pixel-intensity>
    <sum-pixels>13930860672.0</sum-pixels>
    <sum-projection-pixel-intensity>228140628.0</sum-projection-pixel-intensity>
    <sum-projection-pixels>1489939.89453125</sum-projection-pixels>
    <volume>17.0653043232</volume>
  </projection-structure-unionize>
  <projection-structure-unionize>
    <hemisphere-id>1</hemisphere-id>
    <id>630082041</id>
    <is-injection>false</is-injection>
    <max-voxel-density>0.0775187909603119</max-voxel-density>
    <max-voxel-x>6000</max-voxel-x>
    <max-voxel-y>5540</max-voxel-y>
    <max-voxel-z>5040</max-voxel-z>
    <normalized-projection-volume>4.96231468018893e-05</normalized-projection-volume>
    <projection-density>5.46907060354441e-05</projection-density>
    <projection-energy>0.00436507672066803</projection-energy>
    <projection-intensity>79.8138666895085</projection-intensity>
    <projection-volume>8.37964599609375e-06</projection-volume>
    <section-data-set-id>175263063</section-data-set-id>
    <structure-id>737</structure-id>
    <sum-pixel-intensity>5398987040.0</sum-pixel-intensity>
    <sum-pixels>125076596.0</sum-pixels>
    <sum-projection-pixel-intensity>545968.9375</sum-projection-pixel-intensity>
    <sum-projection-pixels>6840.52734375</sum-projection-pixels>
    <volume>0.1532188301</volume>
  </projection-structure-unionize>
  <projection-structure-unionize>
    <hemisphere-id>1</hemisphere-id>
    <id>630081712</id>
    <is-injection>false</is-injection>
    <max-voxel-density>0.210958778858185</max-voxel-density>
    <max-voxel-x>6970</max-voxel-x>
    <max-voxel-y>5580</max-voxel-y>
    <max-voxel-z>4330</max-voxel-z>
    <normalized-projection-volume>0.000538613973481285</normalized-projection-volume>
    <projection-density>2.90198392808425e-05</projection-density>
    <projection-energy>0.00578305083667227</projection-energy>
    <projection-intensity>199.279216563062</projection-intensity>
    <projection-volume>9.09534101966858e-05</projection-volume>
    <section-data-set-id>175263063</section-data-set-id>
    <structure-id>290</structure-id>
    <sum-pixel-intensity>236506622080.0</sum-pixel-intensity>
    <sum-pixels>2558514576.0</sum-pixels>
    <sum-projection-pixel-intensity>14796019.859375</sum-projection-pixel-intensity>
    <sum-projection-pixels>74247.6817932129</sum-projection-pixels>
    <volume>3.1341803556</volume>
  </projection-structure-unionize>
  <projection-structure-unionize>
    <hemisphere-id>2</hemisphere-id>
    <id>630081573</id>
    <is-injection>false</is-injection>
    <max-voxel-density>0.167522072792053</max-voxel-density>
    <max-voxel-x>9970</max-voxel-x>
    <max-voxel-y>4640</max-voxel-y>
    <max-voxel-z>8490</max-voxel-z>
    <normalized-projection-volume>0.000561013835479075</normalized-projection-volume>
    <projection-density>0.000128513434901834</projection-density>
    <projection-energy>0.0155571419745684</projection-energy>
    <projection-intensity>121.054595947266</projection-intensity>
    <projection-volume>9.47359779296875e-05</projection-volume>
    <section-data-set-id>175263063</section-data-set-id>
    <structure-id>1049</structure-id>
    <sum-pixel-intensity>80300400640.0</sum-pixel-intensity>
    <sum-pixels>601769728.0</sum-pixels>
    <sum-projection-pixel-intensity>9361817.0</sum-projection-pixel-intensity>
    <sum-projection-pixels>77335.4921875</sum-projection-pixels>
    <volume>0.7371679168</volume>
  </projection-structure-unionize>
  <projection-structure-unionize>
    <hemisphere-id>2</hemisphere-id>
    <id>630081160</id>
    <is-injection>false</is-injection>
    <max-voxel-density>0.392408549785614</max-voxel-density>
    <max-voxel-x>8820</max-voxel-x>
    <max-voxel-y>1160</max-voxel-y>
    <max-voxel-z>7260</max-voxel-z>
    <normalized-projection-volume>0.000107466576467677</normalized-projection-volume>
    <projection-density>0.00117589952424169</projection-density>
    <projection-energy>0.333957552909851</projection-energy>
    <projection-intensity>284.001770019531</projection-intensity>
    <projection-volume>1.81474155761719e-05</projection-volume>
    <section-data-set-id>175263063</section-data-set-id>
    <structure-id>469</structure-id>
    <sum-pixel-intensity>1110151936.0</sum-pixel-intensity>
    <sum-pixels>12598200.0</sum-pixels>
    <sum-projection-pixel-intensity>4207264.0</sum-projection-pixel-intensity>
    <sum-projection-pixels>14814.216796875</sum-projection-pixels>
    <volume>0.015432795</volume>
  </projection-structure-unionize>
  <projection-structure-unionize>
    <hemisphere-id>3</hemisphere-id>
    <id>630082594</id>
    <is-injection>false</is-injection>
    <max-voxel-density>0.196665450930595</max-voxel-density>
    <max-voxel-x>10810</max-voxel-x>
    <max-voxel-y>6270</max-voxel-y>
    <max-voxel-z>2980</max-voxel-z>
    <normalized-projection-volume>0.0015834917229468</normalized-projection-volume>
    <projection-density>0.000238462937832851</projection-density>
    <projection-energy>0.0326022411512258</projection-energy>
    <projection-intensity>136.718273487338</projection-intensity>
    <projection-volume>0.000267397392773437</projection-volume>
    <section-data-set-id>175263063</section-data-set-id>
    <structure-id>101</structure-id>
    <sum-pixel-intensity>74907287552.0</sum-pixel-intensity>
    <sum-pixels>915377408.0</sum-pixels>
    <sum-projection-pixel-intensity>29843355.0</sum-projection-pixel-intensity>
    <sum-projection-pixels>218283.5859375</sum-projection-pixels>
    <volume>1.1213373248</volume>
  </projection-structure-unionize>
  <projection-structure-unionize>
    <hemisphere-id>3</hemisphere-id>
    <id>630082620</id>
    <is-injection>false</is-injection>
    <max-voxel-density>0.215405002236366</max-voxel-density>
    <max-voxel-x>11900</max-voxel-x>
    <max-voxel-y>6650</max-voxel-y>
    <max-voxel-z>7010</max-voxel-z>
    <normalized-projection-volume>0.000278322535067594</normalized-projection-volume>
    <projection-density>0.000989361048561219</projection-density>
    <projection-energy>0.272803935536399</projection-energy>
    <projection-intensity>275.737493337872</projection-intensity>
    <projection-volume>4.69991217185974e-05</projection-volume>
    <section-data-set-id>175263063</section-data-set-id>
    <structure-id>135</structure-id>
    <sum-pixel-intensity>4130187456.0</sum-pixel-intensity>
    <sum-pixels>38779200.0</sum-pixels>
    <sum-projection-pixel-intensity>10579118.3769531</sum-projection-pixel-intensity>
    <sum-projection-pixels>38366.6299743652</sum-projection-pixels>
    <volume>0.04750452</volume>
  </projection-structure-unionize>
  <projection-structure-unionize>
    <hemisphere-id>3</hemisphere-id>
    <id>630083292</id>
    <is-injection>false</is-injection>
    <max-voxel-density>0.0</max-voxel-density>
    <max-voxel-x>0</max-voxel-x>
    <max-voxel-y>0</max-voxel-y>
    <max-voxel-z>0</max-voxel-z>
    <normalized-projection-volume>0.0</normalized-projection-volume>
    <projection-density>0.0</projection-density>
    <projection-energy>0.0</projection-energy>
    <projection-intensity>0.0</projection-intensity>
    <projection-volume>0.0</projection-volume>
    <section-data-set-id>175263063</section-data-set-id>
    <structure-id>1086</structure-id>
    <sum-pixel-intensity>25776197632.0</sum-pixel-intensity>
    <sum-pixels>137471392.0</sum-pixels>
    <sum-projection-pixel-intensity>0.0</sum-projection-pixel-intensity>
    <sum-projection-pixels>0.0</sum-projection-pixels>
    <volume>0.1684024552</volume>
  </projection-structure-unionize>
  <projection-structure-unionize>
    <hemisphere-id>1</hemisphere-id>
    <id>630081788</id>
    <is-injection>false</is-injection>
    <max-voxel-density>0.406385898590088</max-voxel-density>
    <max-voxel-x>8010</max-voxel-x>
    <max-voxel-y>6140</max-voxel-y>
    <max-voxel-z>4240</max-voxel-z>
    <normalized-projection-volume>0.00464253824597662</normalized-projection-volume>
    <projection-density>5.9967316973213e-05</projection-density>
    <projection-energy>0.0110448646552699</projection-energy>
    <projection-intensity>184.1814043507</projection-intensity>
    <projection-volume>0.000783965337384224</projection-volume>
    <section-data-set-id>175263063</section-data-set-id>
    <structure-id>1080</structure-id>
    <sum-pixel-intensity>1519633871104.0</sum-pixel-intensity>
    <sum-pixels>10672008292.0</sum-pixels>
    <sum-projection-pixel-intensity>117870887.185059</sum-projection-pixel-intensity>
    <sum-projection-pixels>639971.703987122</sum-projection-pixels>
    <volume>13.0732101577</volume>
  </projection-structure-unionize>
  <projection-structure-unionize>
    <hemisphere-id>3</hemisphere-id>
    <id>630082791</id>
    <is-injection>false</is-injection>
    <max-voxel-density>0.0</max-voxel-density>
    <max-voxel-x>0</max-voxel-x>
    <max-voxel-y>0</max-voxel-y>
    <max-voxel-z>0</max-voxel-z>
    <normalized-projection-volume>0.0</normalized-projection-volume>
    <projection-density>0.0</projection-density>
    <projection-energy>0.0</projection-energy>
    <projection-intensity>0.0</projection-intensity>
    <projection-volume>0.0</projection-volume>
    <section-data-set-id>175263063</section-data-set-id>
    <structure-id>363</structure-id>
    <sum-pixel-intensity>154505175040.0</sum-pixel-intensity>
    <sum-pixels>881494208.0</sum-pixels>
    <sum-projection-pixel-intensity>0.0</sum-projection-pixel-intensity>
    <sum-projection-pixels>0.0</sum-projection-pixels>
    <volume>1.0798304048</volume>
  </projection-structure-unionize>
  <projection-structure-unionize>
    <hemisphere-id>2</hemisphere-id>
    <id>630081722</id>
    <is-injection>false</is-injection>
    <max-voxel-density>0.00643228273838758</max-voxel-density>
    <max-voxel-x>8810</max-voxel-x>
    <max-voxel-y>5380</max-voxel-y>
    <max-voxel-z>8140</max-voxel-z>
    <normalized-projection-volume>3.20242649928828e-07</normalized-projection-volume>
    <projection-density>1.43005124186857e-07</projection-density>
    <projection-energy>1.00226234280854e-05</projection-energy>
    <projection-intensity>70.0857696533203</projection-intensity>
    <projection-volume>5.40779900550842e-08</projection-volume>
    <section-data-set-id>175263063</section-data-set-id>
    <structure-id>10704</structure-id>
    <sum-pixel-intensity>36554199040.0</sum-pixel-intensity>
    <sum-pixels>308697312.0</sum-pixels>
    <sum-projection-pixel-intensity>3093.95703125</sum-projection-pixel-intensity>
    <sum-projection-pixels>44.1452980041504</sum-projection-pixels>
    <volume>0.3781542072</volume>
  </projection-structure-unionize>
  <projection-structure-unionize>
    <hemisphere-id>3</hemisphere-id>
    <id>630082897</id>
    <is-injection>false</is-injection>
    <max-voxel-density>0.999844968318939</max-voxel-density>
    <max-voxel-x>6770</max-voxel-x>
    <max-voxel-y>4710</max-voxel-y>
    <max-voxel-z>6590</max-voxel-z>
    <normalized-projection-volume>1.34431658382275</normalized-projection-volume>
    <projection-density>0.0101556747689525</projection-density>
    <projection-energy>6.64405489661219</projection-energy>
    <projection-intensity>654.220920595459</projection-intensity>
    <projection-volume>0.22700892235</projection-volume>
    <section-data-set-id>175263063</section-data-set-id>
    <structure-id>549</structure-id>
    <sum-pixel-intensity>2546072600000.0</sum-pixel-intensity>
    <sum-pixels>18247276544.0</sum-pixels>
    <sum-projection-pixel-intensity>121235907072.0</sum-projection-pixel-intensity>
    <sum-projection-pixels>185313406.0</sum-projection-pixels>
    <volume>22.3529137664</volume>
  </projection-structure-unionize>
  <projection-structure-unionize>
    <hemisphere-id>2</hemisphere-id>
    <id>630080847</id>
    <is-injection>false</is-injection>
    <max-voxel-density>0.738023340702057</max-voxel-density>
    <max-voxel-x>9340</max-voxel-x>
    <max-voxel-y>2510</max-voxel-y>
    <max-voxel-z>7450</max-voxel-z>
    <normalized-projection-volume>0.185450718972379</normalized-projection-volume>
    <projection-density>0.0275760348886251</projection-density>
    <projection-energy>13.5614919662476</projection-energy>
    <projection-intensity>491.785400390625</projection-intensity>
    <projection-volume>0.03131626015</projection-volume>
    <section-data-set-id>175263063</section-data-set-id>
    <structure-id>17</structure-id>
    <sum-pixel-intensity>155440136192.0</sum-pixel-intensity>
    <sum-pixels>927047488.0</sum-pixels>
    <sum-projection-pixel-intensity>12572146688.0</sum-projection-pixel-intensity>
    <sum-projection-pixels>25564294.0</sum-projection-pixels>
    <volume>1.1356331728</volume>
  </projection-structure-unionize>
  <projection-structure-unionize>
    <hemisphere-id>3</hemisphere-id>
    <id>630083022</id>
    <is-injection>false</is-injection>
    <max-voxel-density>0.0</max-voxel-density>
    <max-voxel-x>0</max-voxel-x>
    <max-voxel-y>0</max-voxel-y>
    <max-voxel-z>0</max-voxel-z>
    <normalized-projection-volume>0.0</normalized-projection-volume>
    <projection-density>0.0</projection-density>
    <projection-energy>0.0</projection-energy>
    <projection-intensity>0.0</projection-intensity>
    <projection-volume>0.0</projection-volume>
    <section-data-set-id>175263063</section-data-set-id>
    <structure-id>729</structure-id>
    <sum-pixel-intensity>55834109952.0</sum-pixel-intensity>
    <sum-pixels>471124800.0</sum-pixels>
    <sum-projection-pixel-intensity>0.0</sum-projection-pixel-intensity>
    <sum-projection-pixels>0.0</sum-projection-pixels>
    <volume>0.57712788</volume>
  </projection-structure-unionize>
  <projection-structure-unionize>
    <hemisphere-id>2</hemisphere-id>
    <id>630081314</id>
    <is-injection>false</is-injection>
    <max-voxel-density>0.154204562306404</max-voxel-density>
    <max-voxel-x>3830</max-voxel-x>
    <max-voxel-y>5340</max-voxel-y>
    <max-voxel-z>7930</max-voxel-z>
    <normalized-projection-volume>0.000667498207025557</normalized-projection-volume>
    <projection-density>2.29544784815516e-05</projection-density>
    <projection-energy>0.00679906085133553</projection-energy>
    <projection-intensity>296.197570800781</projection-intensity>
    <projection-volume>0.0001127175328125</projection-volume>
    <section-data-set-id>175263063</section-data-set-id>
    <structure-id>703</structure-id>
    <sum-pixel-intensity>465148032000.0</sum-pixel-intensity>
    <sum-pixels>4008556032.0</sum-pixels>
    <sum-projection-pixel-intensity>27254416.0</sum-projection-pixel-intensity>
    <sum-projection-pixels>92014.3125</sum-projection-pixels>
    <volume>4.9104811392</volume>
  </projection-structure-unionize>
  <projection-structure-unionize>
    <hemisphere-id>1</hemisphere-id>
    <id>630082011</id>
    <is-injection>false</is-injection>
    <max-voxel-density>0.0</max-voxel-density>
    <max-voxel-x>0</max-voxel-x>
    <max-voxel-y>0</max-voxel-y>
    <max-voxel-z>0</max-voxel-z>
    <normalized-projection-volume>0.0</normalized-projection-volume>
    <projection-density>0.0</projection-density>
    <projection-energy>0.0</projection-energy>
    <projection-intensity>0.0</projection-intensity>
    <projection-volume>0.0</projection-volume>
    <section-data-set-id>175263063</section-data-set-id>
    <structure-id>791</structure-id>
    <sum-pixel-intensity>13265841152.0</sum-pixel-intensity>
    <sum-pixels>81607504.0</sum-pixels>
    <sum-projection-pixel-intensity>0.0</sum-projection-pixel-intensity>
    <sum-projection-pixels>0.0</sum-projection-pixels>
    <volume>0.0999691924</volume>
  </projection-structure-unionize>
  <projection-structure-unionize>
    <hemisphere-id>3</hemisphere-id>
    <id>630083062</id>
    <is-injection>false</is-injection>
    <max-voxel-density>0.678968012332916</max-voxel-density>
    <max-voxel-x>7750</max-voxel-x>
    <max-voxel-y>5130</max-voxel-y>
    <max-voxel-z>7390</max-voxel-z>
    <normalized-projection-volume>0.200110179008828</normalized-projection-volume>
    <projection-density>0.0170302765028313</projection-density>
    <projection-energy>8.59375721492299</projection-energy>
    <projection-intensity>504.616423197489</projection-intensity>
    <projection-volume>0.0337917397097656</projection-volume>
    <section-data-set-id>175263063</section-data-set-id>
    <structure-id>797</structure-id>
    <sum-pixel-intensity>201484294656.0</sum-pixel-intensity>
    <sum-pixels>1619767808.0</sum-pixels>
    <sum-projection-pixel-intensity>13919891286.5</sum-projection-pixel-intensity>
    <sum-projection-pixels>27585093.640625</sum-projection-pixels>
    <volume>1.9842155648</volume>
  </projection-structure-unionize>
  <projection-structure-unionize>
    <hemisphere-id>1</hemisphere-id>
    <id>630081875</id>
    <is-injection>false</is-injection>
    <max-voxel-density>0.0</max-voxel-density>
    <max-voxel-x>0</max-voxel-x>
    <max-voxel-y>0</max-voxel-y>
    <max-voxel-z>0</max-voxel-z>
    <normalized-projection-volume>0.0</normalized-projection-volume>
    <projection-density>0.0</projection-density>
    <projection-energy>0.0</projection-energy>
    <projection-intensity>0.0</projection-intensity>
    <projection-volume>0.0</projection-volume>
    <section-data-set-id>175263063</section-data-set-id>
    <structure-id>966</structure-id>
    <sum-pixel-intensity>45801451520.0</sum-pixel-intensity>
    <sum-pixels>437724896.0</sum-pixels>
    <sum-projection-pixel-intensity>0.0</sum-projection-pixel-intensity>
    <sum-projection-pixels>0.0</sum-projection-pixels>
    <volume>0.5362129976</volume>
  </projection-structure-unionize>
  <projection-structure-unionize>
    <hemisphere-id>3</hemisphere-id>
    <id>630082810</id>
    <is-injection>false</is-injection>
    <max-voxel-density>0.0203731246292591</max-voxel-density>
    <max-voxel-x>6200</max-voxel-x>
    <max-voxel-y>6650</max-voxel-y>
    <max-voxel-z>4140</max-voxel-z>
    <normalized-projection-volume>5.16044030250087e-06</normalized-projection-volume>
    <projection-density>1.68364659588203e-05</projection-density>
    <projection-energy>0.000848897166721103</projection-energy>
    <projection-intensity>50.4201516397437</projection-intensity>
    <projection-volume>8.71421215820312e-07</projection-volume>
    <section-data-set-id>175263063</section-data-set-id>
    <structure-id>390</structure-id>
    <sum-pixel-intensity>4456421376.0</sum-pixel-intensity>
    <sum-pixels>42251400.0</sum-pixels>
    <sum-projection-pixel-intensity>35867.09375</sum-projection-pixel-intensity>
    <sum-projection-pixels>711.3642578125</sum-projection-pixels>
    <volume>0.051757965</volume>
  </projection-structure-unionize>
  <projection-structure-unionize>
    <hemisphere-id>1</hemisphere-id>
    <id>630081749</id>
    <is-injection>false</is-injection>
    <max-voxel-density>0.346339970827103</max-voxel-density>
    <max-voxel-x>10610</max-voxel-x>
    <max-voxel-y>3910</max-voxel-y>
    <max-voxel-z>4870</max-voxel-z>
    <normalized-projection-volume>0.00142702177473894</normalized-projection-volume>
    <projection-density>0.000117636835459285</projection-density>
    <projection-energy>0.0300498177828892</projection-energy>
    <projection-intensity>255.445649022831</projection-intensity>
    <projection-volume>0.000240974989933014</projection-volume>
    <section-data-set-id>175263063</section-data-set-id>
    <structure-id>1132</structure-id>
    <sum-pixel-intensity>178738991616.0</sum-pixel-intensity>
    <sum-pixels>1672216672.0</sum-pixels>
    <sum-projection-pixel-intensity>50249806.2871094</sum-projection-pixel-intensity>
    <sum-projection-pixels>196714.277496338</sum-projection-pixels>
    <volume>2.0484654232</volume>
  </projection-structure-unionize>
  <projection-structure-unionize>
    <hemisphere-id>1</hemisphere-id>
    <id>630081872</id>
    <is-injection>false</is-injection>
    <max-voxel-density>0.217134609818459</max-voxel-density>
    <max-voxel-x>2190</max-voxel-x>
    <max-voxel-y>3410</max-voxel-y>
    <max-voxel-z>5000</max-voxel-z>
    <normalized-projection-volume>0.000507254073349196</normalized-projection-volume>
    <projection-density>0.000403486512368545</projection-density>
    <projection-energy>0.0636139065027237</projection-energy>
    <projection-intensity>157.660552978516</projection-intensity>
    <projection-volume>8.5657799609375e-05</projection-volume>
    <section-data-set-id>175263063</section-data-set-id>
    <structure-id>969</structure-id>
    <sum-pixel-intensity>24848990208.0</sum-pixel-intensity>
    <sum-pixels>173301296.0</sum-pixels>
    <sum-projection-pixel-intensity>11024372.0</sum-projection-pixel-intensity>
    <sum-projection-pixels>69924.734375</sum-projection-pixels>
    <volume>0.2122940876</volume>
  </projection-structure-unionize>
  <projection-structure-unionize>
    <hemisphere-id>2</hemisphere-id>
    <id>630081279</id>
    <is-injection>false</is-injection>
    <max-voxel-density>0.369370251893997</max-voxel-density>
    <max-voxel-x>5350</max-voxel-x>
    <max-voxel-y>690</max-voxel-y>
    <max-voxel-z>6290</max-voxel-z>
    <normalized-projection-volume>0.00280698096532185</normalized-projection-volume>
    <projection-density>0.000370565103366971</projection-density>
    <projection-energy>0.0662404671311378</projection-energy>
    <projection-intensity>178.755279541016</projection-intensity>
    <projection-volume>0.000474002725</projection-volume>
    <section-data-set-id>175263063</section-data-set-id>
    <structure-id>656</structure-id>
    <sum-pixel-intensity>141827375104.0</sum-pixel-intensity>
    <sum-pixels>1044191680.0</sum-pixels>
    <sum-projection-pixel-intensity>69167744.0</sum-projection-pixel-intensity>
    <sum-projection-pixels>386941.0</sum-projection-pixels>
    <volume>1.279134808</volume>
  </projection-structure-unionize>
  <projection-structure-unionize>
    <hemisphere-id>1</hemisphere-id>
    <id>630082377</id>
    <is-injection>false</is-injection>
    <max-voxel-density>0.0</max-voxel-density>
    <max-voxel-x>0</max-voxel-x>
    <max-voxel-y>0</max-voxel-y>
    <max-voxel-z>0</max-voxel-z>
    <normalized-projection-volume>0.0</normalized-projection-volume>
    <projection-density>0.0</projection-density>
    <projection-energy>0.0</projection-energy>
    <projection-intensity>0.0</projection-intensity>
    <projection-volume>0.0</projection-volume>
    <section-data-set-id>175263063</section-data-set-id>
    <structure-id>226</structure-id>
    <sum-pixel-intensity>31365040128.0</sum-pixel-intensity>
    <sum-pixels>251989200.0</sum-pixels>
    <sum-projection-pixel-intensity>0.0</sum-projection-pixel-intensity>
    <sum-projection-pixels>0.0</sum-projection-pixels>
    <volume>0.30868677</volume>
  </projection-structure-unionize>
  <projection-structure-unionize>
    <hemisphere-id>1</hemisphere-id>
    <id>630082493</id>
    <is-injection>false</is-injection>
    <max-voxel-density>0.0143072763457894</max-voxel-density>
    <max-voxel-x>3780</max-voxel-x>
    <max-voxel-y>5330</max-voxel-y>
    <max-voxel-z>4190</max-voxel-z>
    <normalized-projection-volume>9.99768583694281e-07</normalized-projection-volume>
    <projection-density>6.9583258266448e-08</projection-density>
    <projection-energy>4.35995707448456e-06</projection-energy>
    <projection-intensity>62.6581268310547</projection-intensity>
    <projection-volume>1.68826593017578e-07</projection-volume>
    <section-data-set-id>175263063</section-data-set-id>
    <structure-id>56</structure-id>
    <sum-pixel-intensity>344399249408.0</sum-pixel-intensity>
    <sum-pixels>1980614656.0</sum-pixels>
    <sum-projection-pixel-intensity>8635.39453125</sum-projection-pixel-intensity>
    <sum-projection-pixels>137.817626953125</sum-projection-pixels>
    <volume>2.4262529536</volume>
  </projection-structure-unionize>
  <projection-structure-unionize>
    <hemisphere-id>2</hemisphere-id>
    <id>630081340</id>
    <is-injection>false</is-injection>
    <max-voxel-density>0.190982684493065</max-voxel-density>
    <max-voxel-x>10340</max-voxel-x>
    <max-voxel-y>1860</max-voxel-y>
    <max-voxel-z>8770</max-voxel-z>
    <normalized-projection-volume>0.000136852898612334</normalized-projection-volume>
    <projection-density>0.00026622589211911</projection-density>
    <projection-energy>0.0444508492946625</projection-energy>
    <projection-intensity>166.966659545898</projection-intensity>
    <projection-volume>2.31097565917969e-05</projection-volume>
    <section-data-set-id>175263063</section-data-set-id>
    <structure-id>750</structure-id>
    <sum-pixel-intensity>7170022400.0</sum-pixel-intensity>
    <sum-pixels>70861280.0</sum-pixels>
    <sum-projection-pixel-intensity>3149844.0</sum-projection-pixel-intensity>
    <sum-projection-pixels>18865.107421875</sum-projection-pixels>
    <volume>0.086805068</volume>
  </projection-structure-unionize>
  <projection-structure-unionize>
    <hemisphere-id>1</hemisphere-id>
    <id>630082245</id>
    <is-injection>false</is-injection>
    <max-voxel-density>0.127924248576164</max-voxel-density>
    <max-voxel-x>7530</max-voxel-x>
    <max-voxel-y>4610</max-voxel-y>
    <max-voxel-z>5280</max-voxel-z>
    <normalized-projection-volume>4.24867174268461e-05</normalized-projection-volume>
    <projection-density>0.000185732991667464</projection-density>
    <projection-energy>0.0464283637702465</projection-energy>
    <projection-intensity>249.973709106445</projection-intensity>
    <projection-volume>7.17454805908203e-06</projection-volume>
    <section-data-set-id>175263063</section-data-set-id>
    <structure-id>414</structure-id>
    <sum-pixel-intensity>3932116736.0</sum-pixel-intensity>
    <sum-pixels>31533300.0</sum-pixels>
    <sum-projection-pixel-intensity>1464039.5</sum-projection-pixel-intensity>
    <sum-projection-pixels>5856.77392578125</sum-projection-pixels>
    <volume>0.0386282925</volume>
  </projection-structure-unionize>
  <projection-structure-unionize>
    <hemisphere-id>2</hemisphere-id>
    <id>630081686</id>
    <is-injection>false</is-injection>
    <max-voxel-density>0.382266670465469</max-voxel-density>
    <max-voxel-x>10190</max-voxel-x>
    <max-voxel-y>5570</max-voxel-y>
    <max-voxel-z>7020</max-voxel-z>
    <normalized-projection-volume>0.000850292177683849</normalized-projection-volume>
    <projection-density>0.0187228247523308</projection-density>
    <projection-energy>7.38949966430664</projection-energy>
    <projection-intensity>394.678680419922</projection-intensity>
    <projection-volume>0.000143585159375</projection-volume>
    <section-data-set-id>175263063</section-data-set-id>
    <structure-id>549009219</structure-id>
    <sum-pixel-intensity>694595712.0</sum-pixel-intensity>
    <sum-pixels>6260400.0</sum-pixels>
    <sum-projection-pixel-intensity>46261224.0</sum-projection-pixel-intensity>
    <sum-projection-pixels>117212.375</sum-projection-pixels>
    <volume>0.00766899</volume>
  </projection-structure-unionize>
  <projection-structure-unionize>
    <hemisphere-id>3</hemisphere-id>
    <id>630082931</id>
    <is-injection>false</is-injection>
    <max-voxel-density>0.0</max-voxel-density>
    <max-voxel-x>0</max-voxel-x>
    <max-voxel-y>0</max-voxel-y>
    <max-voxel-z>0</max-voxel-z>
    <normalized-projection-volume>0.0</normalized-projection-volume>
    <projection-density>0.0</projection-density>
    <projection-energy>0.0</projection-energy>
    <projection-intensity>0.0</projection-intensity>
    <projection-volume>0.0</projection-volume>
    <section-data-set-id>175263063</section-data-set-id>
    <structure-id>601</structure-id>
    <sum-pixel-intensity>11838504960.0</sum-pixel-intensity>
    <sum-pixels>100506600.0</sum-pixels>
    <sum-projection-pixel-intensity>0.0</sum-projection-pixel-intensity>
    <sum-projection-pixels>0.0</sum-projection-pixels>
    <volume>0.123120585</volume>
  </projection-structure-unionize>
  <projection-structure-unionize>
    <hemisphere-id>2</hemisphere-id>
    <id>630080880</id>
    <is-injection>false</is-injection>
    <max-voxel-density>0.223637193441391</max-voxel-density>
    <max-voxel-x>8340</max-voxel-x>
    <max-voxel-y>4530</max-voxel-y>
    <max-voxel-z>7900</max-voxel-z>
    <normalized-projection-volume>7.57534843568676e-05</normalized-projection-volume>
    <projection-density>0.00129756971728057</projection-density>
    <projection-energy>0.247307747602463</projection-energy>
    <projection-intensity>190.593017578125</projection-intensity>
    <projection-volume>1.27921629882812e-05</projection-volume>
    <section-data-set-id>175263063</section-data-set-id>
    <structure-id>66</structure-id>
    <sum-pixel-intensity>421809696.0</sum-pixel-intensity>
    <sum-pixels>8047800.0</sum-pixels>
    <sum-projection-pixel-intensity>1990283.25</sum-projection-pixel-intensity>
    <sum-projection-pixels>10442.58203125</sum-projection-pixels>
    <volume>0.009858555</volume>
  </projection-structure-unionize>
  <projection-structure-unionize>
    <hemisphere-id>2</hemisphere-id>
    <id>630081297</id>
    <is-injection>false</is-injection>
    <max-voxel-density>0.0</max-voxel-density>
    <max-voxel-x>0</max-voxel-x>
    <max-voxel-y>0</max-voxel-y>
    <max-voxel-z>0</max-voxel-z>
    <normalized-projection-volume>0.0</normalized-projection-volume>
    <projection-density>0.0</projection-density>
    <projection-energy>0.0</projection-energy>
    <projection-intensity>0.0</projection-intensity>
    <projection-volume>0.0</projection-volume>
    <section-data-set-id>175263063</section-data-set-id>
    <structure-id>680</structure-id>
    <sum-pixel-intensity>203782848.0</sum-pixel-intensity>
    <sum-pixels>4333500.0</sum-pixels>
    <sum-projection-pixel-intensity>0.0</sum-projection-pixel-intensity>
    <sum-projection-pixels>0.0</sum-projection-pixels>
    <volume>0.0053085375</volume>
  </projection-structure-unionize>
  <projection-structure-unionize>
    <hemisphere-id>2</hemisphere-id>
    <id>630080855</id>
    <is-injection>false</is-injection>
    <max-voxel-density>0.0</max-voxel-density>
    <max-voxel-x>0</max-voxel-x>
    <max-voxel-y>0</max-voxel-y>
    <max-voxel-z>0</max-voxel-z>
    <normalized-projection-volume>0.0</normalized-projection-volume>
    <projection-density>0.0</projection-density>
    <projection-energy>0.0</projection-energy>
    <projection-intensity>0.0</projection-intensity>
    <projection-volume>0.0</projection-volume>
    <section-data-set-id>175263063</section-data-set-id>
    <structure-id>27</structure-id>
    <sum-pixel-intensity>1236264960.0</sum-pixel-intensity>
    <sum-pixels>30789000.0</sum-pixels>
    <sum-projection-pixel-intensity>0.0</sum-projection-pixel-intensity>
    <sum-projection-pixels>0.0</sum-projection-pixels>
    <volume>0.037716525</volume>
  </projection-structure-unionize>
  <projection-structure-unionize>
    <hemisphere-id>2</hemisphere-id>
    <id>630081633</id>
    <is-injection>false</is-injection>
    <max-voxel-density>0.678377866744995</max-voxel-density>
    <max-voxel-x>10230</max-voxel-x>
    <max-voxel-y>3900</max-voxel-y>
    <max-voxel-z>6910</max-voxel-z>
    <normalized-projection-volume>0.0770887096847541</normalized-projection-volume>
    <projection-density>0.00623410353437716</projection-density>
    <projection-energy>1.98841394892441</projection-energy>
    <projection-intensity>318.957479284641</projection-intensity>
    <projection-volume>0.0130176367095947</projection-volume>
    <section-data-set-id>175263063</section-data-set-id>
    <structure-id>1132</structure-id>
    <sum-pixel-intensity>153053466112.0</sum-pixel-intensity>
    <sum-pixels>1704598288.0</sum-pixels>
    <sum-projection-pixel-intensity>3389447013.17188</sum-projection-pixel-intensity>
    <sum-projection-pixels>10626642.2119141</sum-projection-pixels>
    <volume>2.0881329028</volume>
  </projection-structure-unionize>
  <projection-structure-unionize>
    <hemisphere-id>1</hemisphere-id>
    <id>630082076</id>
    <is-injection>false</is-injection>
    <max-voxel-density>0.474683195352554</max-voxel-density>
    <max-voxel-x>6900</max-voxel-x>
    <max-voxel-y>4680</max-voxel-y>
    <max-voxel-z>4960</max-voxel-z>
    <normalized-projection-volume>0.0134511886441043</normalized-projection-volume>
    <projection-density>0.00443673972040415</projection-density>
    <projection-energy>1.31624794006348</projection-energy>
    <projection-intensity>296.670074462891</projection-intensity>
    <projection-volume>0.002271444</projection-volume>
    <section-data-set-id>175263063</section-data-set-id>
    <structure-id>685</structure-id>
    <sum-pixel-intensity>42820055040.0</sum-pixel-intensity>
    <sum-pixels>417928512.0</sum-pixels>
    <sum-projection-pixel-intensity>550097536.0</sum-projection-pixel-intensity>
    <sum-projection-pixels>1854240.0</sum-projection-pixels>
    <volume>0.5119624272</volume>
  </projection-structure-unionize>
  <projection-structure-unionize>
    <hemisphere-id>1</hemisphere-id>
    <id>630081755</id>
    <is-injection>false</is-injection>
    <max-voxel-density>0.213687896728516</max-voxel-density>
    <max-voxel-x>12170</max-voxel-x>
    <max-voxel-y>7130</max-voxel-y>
    <max-voxel-z>3790</max-voxel-z>
    <normalized-projection-volume>0.00117249880420802</normalized-projection-volume>
    <projection-density>0.000414203619584441</projection-density>
    <projection-energy>0.0296616591513157</projection-energy>
    <projection-intensity>71.6112976074219</projection-intensity>
    <projection-volume>0.00019799479765625</projection-volume>
    <section-data-set-id>175263063</section-data-set-id>
    <structure-id>1123</structure-id>
    <sum-pixel-intensity>1791241240.0</sum-pixel-intensity>
    <sum-pixels>390214848.0</sum-pixels>
    <sum-projection-pixel-intensity>11574420.0</sum-projection-pixel-intensity>
    <sum-projection-pixels>161628.40625</sum-projection-pixels>
    <volume>0.4780131888</volume>
  </projection-structure-unionize>
  <projection-structure-unionize>
    <hemisphere-id>3</hemisphere-id>
    <id>630083370</id>
    <is-injection>false</is-injection>
    <max-voxel-density>0.0525233186781406</max-voxel-density>
    <max-voxel-x>8320</max-voxel-x>
    <max-voxel-y>5510</max-voxel-y>
    <max-voxel-z>5930</max-voxel-z>
    <normalized-projection-volume>4.59895390408112e-06</normalized-projection-volume>
    <projection-density>1.85760555276276e-05</projection-density>
    <projection-energy>0.00169645411209271</projection-energy>
    <projection-intensity>91.3247761113561</projection-intensity>
    <projection-volume>7.76605438232422e-07</projection-volume>
    <section-data-set-id>175263063</section-data-set-id>
    <structure-id>607344858</structure-id>
    <sum-pixel-intensity>4819075072.0</sum-pixel-intensity>
    <sum-pixels>34128000.0</sum-pixels>
    <sum-projection-pixel-intensity>57896.5859375</sum-projection-pixel-intensity>
    <sum-projection-pixels>633.963623046875</sum-projection-pixels>
    <volume>0.0418068</volume>
  </projection-structure-unionize>
  <projection-structure-unionize>
    <hemisphere-id>3</hemisphere-id>
    <id>630082659</id>
    <is-injection>false</is-injection>
    <max-voxel-density>0.503585636615753</max-voxel-density>
    <max-voxel-x>12040</max-voxel-x>
    <max-voxel-y>7330</max-voxel-y>
    <max-voxel-z>5460</max-voxel-z>
    <normalized-projection-volume>0.0131427848849776</normalized-projection-volume>
    <projection-density>0.00359001602320017</projection-density>
    <projection-energy>0.587341986138577</projection-energy>
    <projection-intensity>163.604279853608</projection-intensity>
    <projection-volume>0.0022193651921875</projection-volume>
    <section-data-set-id>175263063</section-data-set-id>
    <structure-id>190</structure-id>
    <sum-pixel-intensity>2196210560.0</sum-pixel-intensity>
    <sum-pixels>504656992.0</sum-pixels>
    <sum-projection-pixel-intensity>296406240.0</sum-projection-pixel-intensity>
    <sum-projection-pixels>1811726.6875</sum-projection-pixels>
    <volume>0.6182048152</volume>
  </projection-structure-unionize>
  <projection-structure-unionize>
    <hemisphere-id>3</hemisphere-id>
    <id>630082796</id>
    <is-injection>false</is-injection>
    <max-voxel-density>0.663049936294556</max-voxel-density>
    <max-voxel-x>10850</max-voxel-x>
    <max-voxel-y>6730</max-voxel-y>
    <max-voxel-z>6240</max-voxel-z>
    <normalized-projection-volume>0.2588911109144</normalized-projection-volume>
    <projection-density>0.00226994765954397</projection-density>
    <projection-energy>0.544896955015408</projection-energy>
    <projection-intensity>240.048246365679</projection-intensity>
    <projection-volume>0.0437178212348983</projection-volume>
    <section-data-set-id>175263063</section-data-set-id>
    <structure-id>370</structure-id>
    <sum-pixel-intensity>1413354260888.0</sum-pixel-intensity>
    <sum-pixels>15721956048.0</sum-pixels>
    <sum-projection-pixel-intensity>8566845977.44128</sum-projection-pixel-intensity>
    <sum-projection-pixels>35688017.3346108</sum-projection-pixels>
    <volume>19.2593961588</volume>
  </projection-structure-unionize>
  <projection-structure-unionize>
    <hemisphere-id>3</hemisphere-id>
    <id>630082606</id>
    <is-injection>false</is-injection>
    <max-voxel-density>0.51307475566864</max-voxel-density>
    <max-voxel-x>4240</max-voxel-x>
    <max-voxel-y>5320</max-voxel-y>
    <max-voxel-z>9360</max-voxel-z>
    <normalized-projection-volume>0.00281317789897932</normalized-projection-volume>
    <projection-density>0.000248372236513801</projection-density>
    <projection-energy>0.0433585600987889</projection-energy>
    <projection-intensity>174.570880817348</projection-intensity>
    <projection-volume>0.000475049174361992</projection-volume>
    <section-data-set-id>175263063</section-data-set-id>
    <structure-id>119</structure-id>
    <sum-pixel-intensity>245917126416.0</sum-pixel-intensity>
    <sum-pixels>1561346992.0</sum-pixels>
    <sum-projection-pixel-intensity>67697757.3876953</sum-projection-pixel-intensity>
    <sum-projection-pixels>387795.244377136</sum-projection-pixels>
    <volume>1.9126500652</volume>
  </projection-structure-unionize>
  <projection-structure-unionize>
    <hemisphere-id>3</hemisphere-id>
    <id>630082896</id>
    <is-injection>false</is-injection>
    <max-voxel-density>0.0</max-voxel-density>
    <max-voxel-x>0</max-voxel-x>
    <max-voxel-y>0</max-voxel-y>
    <max-voxel-z>0</max-voxel-z>
    <normalized-projection-volume>0.0</normalized-projection-volume>
    <projection-density>0.0</projection-density>
    <projection-energy>0.0</projection-energy>
    <projection-intensity>0.0</projection-intensity>
    <projection-volume>0.0</projection-volume>
    <section-data-set-id>175263063</section-data-set-id>
    <structure-id>545</structure-id>
    <sum-pixel-intensity>248433.0546875</sum-pixel-intensity>
    <sum-pixels>1800.0</sum-pixels>
    <sum-projection-pixel-intensity>0.0</sum-projection-pixel-intensity>
    <sum-projection-pixels>0.0</sum-projection-pixels>
    <volume>2.205e-06</volume>
  </projection-structure-unionize>
  <projection-structure-unionize>
    <hemisphere-id>2</hemisphere-id>
    <id>630081315</id>
    <is-injection>false</is-injection>
    <max-voxel-density>0.51307475566864</max-voxel-density>
    <max-voxel-x>4240</max-voxel-x>
    <max-voxel-y>5320</max-voxel-y>
    <max-voxel-z>9360</max-voxel-z>
    <normalized-projection-volume>0.000967412297050596</normalized-projection-volume>
    <projection-density>0.00119264028035104</projection-density>
    <projection-energy>0.166646957397461</projection-energy>
    <projection-intensity>139.729446411133</projection-intensity>
    <projection-volume>0.000163362726953125</projection-volume>
    <section-data-set-id>175263063</section-data-set-id>
    <structure-id>704</structure-id>
    <sum-pixel-intensity>15616667648.0</sum-pixel-intensity>
    <sum-pixels>111816896.0</sum-pixels>
    <sum-projection-pixel-intensity>18633946.0</sum-projection-pixel-intensity>
    <sum-projection-pixels>133357.328125</sum-projection-pixels>
    <volume>0.1369756976</volume>
  </projection-structure-unionize>
  <projection-structure-unionize>
    <hemisphere-id>1</hemisphere-id>
    <id>630082031</id>
    <is-injection>false</is-injection>
    <max-voxel-density>0.0</max-voxel-density>
    <max-voxel-x>0</max-voxel-x>
    <max-voxel-y>0</max-voxel-y>
    <max-voxel-z>0</max-voxel-z>
    <normalized-projection-volume>0.0</normalized-projection-volume>
    <projection-density>0.0</projection-density>
    <projection-energy>0.0</projection-energy>
    <projection-intensity>0.0</projection-intensity>
    <projection-volume>0.0</projection-volume>
    <section-data-set-id>175263063</section-data-set-id>
    <structure-id>755</structure-id>
    <sum-pixel-intensity>20527745024.0</sum-pixel-intensity>
    <sum-pixels>174364192.0</sum-pixels>
    <sum-projection-pixel-intensity>0.0</sum-projection-pixel-intensity>
    <sum-projection-pixels>0.0</sum-projection-pixels>
    <volume>0.2135961352</volume>
  </projection-structure-unionize>
  <projection-structure-unionize>
    <hemisphere-id>1</hemisphere-id>
    <id>630082036</id>
    <is-injection>false</is-injection>
    <max-voxel-density>0.342273831367493</max-voxel-density>
    <max-voxel-x>8290</max-voxel-x>
    <max-voxel-y>4980</max-voxel-y>
    <max-voxel-z>5150</max-voxel-z>
    <normalized-projection-volume>0.0028715833357923</normalized-projection-volume>
    <projection-density>0.00205231388099492</projection-density>
    <projection-energy>0.439418733119965</projection-energy>
    <projection-intensity>214.108917236328</projection-intensity>
    <projection-volume>0.00048491184765625</projection-volume>
    <section-data-set-id>175263063</section-data-set-id>
    <structure-id>749</structure-id>
    <sum-pixel-intensity>17069809664.0</sum-pixel-intensity>
    <sum-pixels>192878096.0</sum-pixels>
    <sum-projection-pixel-intensity>84754248.0</sum-projection-pixel-intensity>
    <sum-projection-pixels>395846.40625</sum-projection-pixels>
    <volume>0.2362756676</volume>
  </projection-structure-unionize>
  <projection-structure-unionize>
    <hemisphere-id>1</hemisphere-id>
    <id>630082188</id>
    <is-injection>false</is-injection>
    <max-voxel-density>0.0960914269089699</max-voxel-density>
    <max-voxel-x>8210</max-voxel-x>
    <max-voxel-y>5600</max-voxel-y>
    <max-voxel-z>5560</max-voxel-z>
    <normalized-projection-volume>5.95302284393628e-05</normalized-projection-volume>
    <projection-density>7.15919013600796e-05</projection-density>
    <projection-energy>0.0108628328889608</projection-energy>
    <projection-intensity>151.732711791992</projection-intensity>
    <projection-volume>1.00526119873047e-05</projection-volume>
    <section-data-set-id>175263063</section-data-set-id>
    <structure-id>525</structure-id>
    <sum-pixel-intensity>11587301376.0</sum-pixel-intensity>
    <sum-pixels>114624896.0</sum-pixels>
    <sum-projection-pixel-intensity>1245151.125</sum-projection-pixel-intensity>
    <sum-projection-pixels>8206.2138671875</sum-projection-pixels>
    <volume>0.1404154976</volume>
  </projection-structure-unionize>
  <projection-structure-unionize>
    <hemisphere-id>1</hemisphere-id>
    <id>630082502</id>
    <is-injection>false</is-injection>
    <max-voxel-density>0.0</max-voxel-density>
    <max-voxel-x>0</max-voxel-x>
    <max-voxel-y>0</max-voxel-y>
    <max-voxel-z>0</max-voxel-z>
    <normalized-projection-volume>0.0</normalized-projection-volume>
    <projection-density>0.0</projection-density>
    <projection-energy>0.0</projection-energy>
    <projection-intensity>0.0</projection-intensity>
    <projection-volume>0.0</projection-volume>
    <section-data-set-id>175263063</section-data-set-id>
    <structure-id>41</structure-id>
    <sum-pixel-intensity>14408639488.0</sum-pixel-intensity>
    <sum-pixels>131492704.0</sum-pixels>
    <sum-projection-pixel-intensity>0.0</sum-projection-pixel-intensity>
    <sum-projection-pixels>0.0</sum-projection-pixels>
    <volume>0.1610785624</volume>
  </projection-structure-unionize>
  <projection-structure-unionize>
    <hemisphere-id>1</hemisphere-id>
    <id>630082054</id>
    <is-injection>false</is-injection>
    <max-voxel-density>0.156133383512497</max-voxel-density>
    <max-voxel-x>6610</max-voxel-x>
    <max-voxel-y>4870</max-voxel-y>
    <max-voxel-z>3930</max-voxel-z>
    <normalized-projection-volume>1.63203315924981e-05</normalized-projection-volume>
    <projection-density>5.70925294596236e-06</projection-density>
    <projection-energy>0.00077788601629436</projection-energy>
    <projection-intensity>136.250061035156</projection-intensity>
    <projection-volume>2.75594375e-06</projection-volume>
    <section-data-set-id>175263063</section-data-set-id>
    <structure-id>718</structure-id>
    <sum-pixel-intensity>34166521856.0</sum-pixel-intensity>
    <sum-pixels>394053312.0</sum-pixels>
    <sum-projection-pixel-intensity>306528.5625</sum-projection-pixel-intensity>
    <sum-projection-pixels>2249.75</sum-projection-pixels>
    <volume>0.4827153072</volume>
  </projection-structure-unionize>
  <projection-structure-unionize>
    <hemisphere-id>3</hemisphere-id>
    <id>630083252</id>
    <is-injection>false</is-injection>
    <max-voxel-density>0.459965437650681</max-voxel-density>
    <max-voxel-x>9280</max-voxel-x>
    <max-voxel-y>3430</max-voxel-y>
    <max-voxel-z>5810</max-voxel-z>
    <normalized-projection-volume>0.00574881617407955</normalized-projection-volume>
    <projection-density>0.0209090993791688</projection-density>
    <projection-energy>7.97129432624113</projection-energy>
    <projection-intensity>381.235661167823</projection-intensity>
    <projection-volume>0.00097077770234375</projection-volume>
    <section-data-set-id>175263063</section-data-set-id>
    <structure-id>614454277</structure-id>
    <sum-pixel-intensity>5306321920.0</sum-pixel-intensity>
    <sum-pixels>37900800.0</sum-pixels>
    <sum-projection-pixel-intensity>302118432.0</sum-projection-pixel-intensity>
    <sum-projection-pixels>792471.59375</sum-projection-pixels>
    <volume>0.04642848</volume>
  </projection-structure-unionize>
  <projection-structure-unionize>
    <hemisphere-id>1</hemisphere-id>
    <id>630081978</id>
    <is-injection>false</is-injection>
    <max-voxel-density>0.0</max-voxel-density>
    <max-voxel-x>0</max-voxel-x>
    <max-voxel-y>0</max-voxel-y>
    <max-voxel-z>0</max-voxel-z>
    <normalized-projection-volume>0.0</normalized-projection-volume>
    <projection-density>0.0</projection-density>
    <projection-energy>0.0</projection-energy>
    <projection-intensity>0.0</projection-intensity>
    <projection-volume>0.0</projection-volume>
    <section-data-set-id>175263063</section-data-set-id>
    <structure-id>838</structure-id>
    <sum-pixel-intensity>55581925376.0</sum-pixel-intensity>
    <sum-pixels>288421184.0</sum-pixels>
    <sum-projection-pixel-intensity>0.0</sum-projection-pixel-intensity>
    <sum-projection-pixels>0.0</sum-projection-pixels>
    <volume>0.3533159504</volume>
  </projection-structure-unionize>
  <projection-structure-unionize>
    <hemisphere-id>3</hemisphere-id>
    <id>630082588</id>
    <is-injection>false</is-injection>
    <max-voxel-density>0.0515088066458702</max-voxel-density>
    <max-voxel-x>8970</max-voxel-x>
    <max-voxel-y>6170</max-voxel-y>
    <max-voxel-z>3720</max-voxel-z>
    <normalized-projection-volume>0.00011873645273346</normalized-projection-volume>
    <projection-density>0.000375543313929729</projection-density>
    <projection-energy>0.0188225207574534</projection-energy>
    <projection-intensity>50.1207718505021</projection-intensity>
    <projection-volume>2.00505107971191e-05</projection-volume>
    <section-data-set-id>175263063</section-data-set-id>
    <structure-id>93</structure-id>
    <sum-pixel-intensity>313431768.0</sum-pixel-intensity>
    <sum-pixels>43584224.0</sum-pixels>
    <sum-projection-pixel-intensity>820364.9609375</sum-projection-pixel-intensity>
    <sum-projection-pixels>16367.7639160156</sum-projection-pixels>
    <volume>0.0533906744</volume>
  </projection-structure-unionize>
  <projection-structure-unionize>
    <hemisphere-id>3</hemisphere-id>
    <id>630083321</id>
    <is-injection>false</is-injection>
    <max-voxel-density>0.0</max-voxel-density>
    <max-voxel-x>0</max-voxel-x>
    <max-voxel-y>0</max-voxel-y>
    <max-voxel-z>0</max-voxel-z>
    <normalized-projection-volume>0.0</normalized-projection-volume>
    <projection-density>0.0</projection-density>
    <projection-energy>0.0</projection-energy>
    <projection-intensity>0.0</projection-intensity>
    <projection-volume>0.0</projection-volume>
    <section-data-set-id>175263063</section-data-set-id>
    <structure-id>1125</structure-id>
    <sum-pixel-intensity>92384178176.0</sum-pixel-intensity>
    <sum-pixels>557949568.0</sum-pixels>
    <sum-projection-pixel-intensity>0.0</sum-projection-pixel-intensity>
    <sum-projection-pixels>0.0</sum-projection-pixels>
    <volume>0.6834882208</volume>
  </projection-structure-unionize>
  <projection-structure-unionize>
    <hemisphere-id>3</hemisphere-id>
    <id>630083343</id>
    <is-injection>false</is-injection>
    <max-voxel-density>0.0230382438749075</max-voxel-density>
    <max-voxel-x>3400</max-voxel-x>
    <max-voxel-y>3120</max-voxel-y>
    <max-voxel-z>6850</max-voxel-z>
    <normalized-projection-volume>3.08505567111154e-06</normalized-projection-volume>
    <projection-density>4.21063672230524e-06</projection-density>
    <projection-energy>0.000195478228755572</projection-energy>
    <projection-intensity>46.4248619977244</projection-intensity>
    <projection-volume>5.20959996861219e-07</projection-volume>
    <section-data-set-id>175263063</section-data-set-id>
    <structure-id>526157196</structure-id>
    <sum-pixel-intensity>12463789056.0</sum-pixel-intensity>
    <sum-pixels>100999800.0</sum-pixels>
    <sum-projection-pixel-intensity>19743.262008667</sum-projection-pixel-intensity>
    <sum-projection-pixels>425.273466825485</sum-projection-pixels>
    <volume>0.123724755</volume>
  </projection-structure-unionize>
  <projection-structure-unionize>
    <hemisphere-id>2</hemisphere-id>
    <id>630081503</id>
    <is-injection>true</is-injection>
    <max-voxel-density>0.386191338300705</max-voxel-density>
    <max-voxel-x>8650</max-voxel-x>
    <max-voxel-y>5420</max-voxel-y>
    <max-voxel-z>7070</max-voxel-z>
    <normalized-projection-volume>5.54203101617422e-05</normalized-projection-volume>
    <projection-density>0.314891285236921</projection-density>
    <projection-energy>536.268429335203</projection-energy>
    <projection-intensity>1703.02721757358</projection-intensity>
    <projection-volume>9.35858787841797e-06</projection-volume>
    <section-data-set-id>175263063</section-data-set-id>
    <structure-id>967</structure-id>
    <sum-pixel-intensity>19048504.0</sum-pixel-intensity>
    <sum-pixels>24261.2734375</sum-pixels>
    <sum-projection-pixel-intensity>13010555.0</sum-projection-pixel-intensity>
    <sum-projection-pixels>7639.66357421875</sum-projection-pixels>
    <volume>2.97200599609375e-05</volume>
  </projection-structure-unionize>
  <projection-structure-unionize>
    <hemisphere-id>3</hemisphere-id>
    <id>630083231</id>
    <is-injection>false</is-injection>
    <max-voxel-density>0.0</max-voxel-density>
    <max-voxel-x>0</max-voxel-x>
    <max-voxel-y>0</max-voxel-y>
    <max-voxel-z>0</max-voxel-z>
    <normalized-projection-volume>0.0</normalized-projection-volume>
    <projection-density>0.0</projection-density>
    <projection-energy>0.0</projection-energy>
    <projection-intensity>0.0</projection-intensity>
    <projection-volume>0.0</projection-volume>
    <section-data-set-id>175263063</section-data-set-id>
    <structure-id>1005</structure-id>
    <sum-pixel-intensity>4194945024.0</sum-pixel-intensity>
    <sum-pixels>49721400.0</sum-pixels>
    <sum-projection-pixel-intensity>0.0</sum-projection-pixel-intensity>
    <sum-projection-pixels>0.0</sum-projection-pixels>
    <volume>0.060908715</volume>
  </projection-structure-unionize>
  <projection-structure-unionize>
    <hemisphere-id>3</hemisphere-id>
    <id>630083342</id>
    <is-injection>false</is-injection>
    <max-voxel-density>0.0346432216465473</max-voxel-density>
    <max-voxel-x>3490</max-voxel-x>
    <max-voxel-y>2960</max-voxel-y>
    <max-voxel-z>6830</max-voxel-z>
    <normalized-projection-volume>2.48218433704836e-06</normalized-projection-volume>
    <projection-density>5.43956742376932e-07</projection-density>
    <projection-energy>3.06688110915733e-05</projection-energy>
    <projection-intensity>56.3809742619597</projection-intensity>
    <projection-volume>4.19155724334717e-07</projection-volume>
    <section-data-set-id>175263063</section-data-set-id>
    <structure-id>919</structure-id>
    <sum-pixel-intensity>83789897728.0</sum-pixel-intensity>
    <sum-pixels>629035200.0</sum-pixels>
    <sum-projection-pixel-intensity>19291.76171875</sum-projection-pixel-intensity>
    <sum-projection-pixels>342.167938232422</sum-projection-pixels>
    <volume>0.77056812</volume>
  </projection-structure-unionize>
  <projection-structure-unionize>
    <hemisphere-id>2</hemisphere-id>
    <id>630081256</id>
    <is-injection>false</is-injection>
    <max-voxel-density>0.266319751739502</max-voxel-density>
    <max-voxel-x>6850</max-voxel-x>
    <max-voxel-y>7260</max-voxel-y>
    <max-voxel-z>6160</max-voxel-z>
    <normalized-projection-volume>0.000421602350287885</normalized-projection-volume>
    <projection-density>0.000165013861927973</projection-density>
    <projection-energy>0.0281366721542019</projection-energy>
    <projection-intensity>170.510960869962</projection-intensity>
    <projection-volume>7.11941638977051e-05</projection-volume>
    <section-data-set-id>175263063</section-data-set-id>
    <structure-id>157</structure-id>
    <sum-pixel-intensity>30463117824.0</sum-pixel-intensity>
    <sum-pixels>352198804.0</sum-pixels>
    <sum-projection-pixel-intensity>9909702.28125</sum-projection-pixel-intensity>
    <sum-projection-pixels>58117.6848144531</sum-projection-pixels>
    <volume>0.4314435349</volume>
  </projection-structure-unionize>
  <projection-structure-unionize>
    <hemisphere-id>3</hemisphere-id>
    <id>630082820</id>
    <is-injection>false</is-injection>
    <max-voxel-density>0.0562702715396881</max-voxel-density>
    <max-voxel-x>9180</max-voxel-x>
    <max-voxel-y>1570</max-voxel-y>
    <max-voxel-z>1810</max-voxel-z>
    <normalized-projection-volume>3.29415934383639e-05</normalized-projection-volume>
    <projection-density>4.11686071056599e-06</projection-density>
    <projection-energy>0.000666383689178202</projection-energy>
    <projection-intensity>161.866950579095</projection-intensity>
    <projection-volume>5.5627042892456e-06</projection-volume>
    <section-data-set-id>175263063</section-data-set-id>
    <structure-id>409</structure-id>
    <sum-pixel-intensity>149260816896.0</sum-pixel-intensity>
    <sum-pixels>1103020824.0</sum-pixels>
    <sum-projection-pixel-intensity>735035.0859375</sum-projection-pixel-intensity>
    <sum-projection-pixels>4540.98309326172</sum-projection-pixels>
    <volume>1.3512005094</volume>
  </projection-structure-unionize>
  <projection-structure-unionize>
    <hemisphere-id>3</hemisphere-id>
    <id>630083007</id>
    <is-injection>false</is-injection>
    <max-voxel-density>0.154204562306404</max-voxel-density>
    <max-voxel-x>3830</max-voxel-x>
    <max-voxel-y>5340</max-voxel-y>
    <max-voxel-z>7930</max-voxel-z>
    <normalized-projection-volume>0.000803249233322549</normalized-projection-volume>
    <projection-density>1.38113986676921e-05</projection-density>
    <projection-energy>0.00374789197401698</projection-energy>
    <projection-intensity>271.362232326558</projection-intensity>
    <projection-volume>0.000135641220996094</projection-volume>
    <section-data-set-id>175263063</section-data-set-id>
    <structure-id>703</structure-id>
    <sum-pixel-intensity>954787046400.0</sum-pixel-intensity>
    <sum-pixels>8017111808.0</sum-pixels>
    <sum-projection-pixel-intensity>30047269.0</sum-projection-pixel-intensity>
    <sum-projection-pixels>110727.52734375</sum-projection-pixels>
    <volume>9.8209619648</volume>
  </projection-structure-unionize>
  <projection-structure-unionize>
    <hemisphere-id>1</hemisphere-id>
    <id>630082314</id>
    <is-injection>false</is-injection>
    <max-voxel-density>0.477449506521225</max-voxel-density>
    <max-voxel-x>5890</max-voxel-x>
    <max-voxel-y>950</max-voxel-y>
    <max-voxel-z>2940</max-voxel-z>
    <normalized-projection-volume>0.0301905770733849</normalized-projection-volume>
    <projection-density>7.52528776823404e-05</projection-density>
    <projection-energy>0.0132151793602226</projection-energy>
    <projection-intensity>175.610285841917</projection-intensity>
    <projection-volume>0.00509815206405083</projection-volume>
    <section-data-set-id>175263063</section-data-set-id>
    <structure-id>315</structure-id>
    <sum-pixel-intensity>8479956373010.76</sum-pixel-intensity>
    <sum-pixels>55303623132.5</sum-pixels>
    <sum-projection-pixel-intensity>730847298.966143</sum-projection-pixel-intensity>
    <sum-projection-pixels>4161756.78698027</sum-projection-pixels>
    <volume>67.7469383373125</volume>
  </projection-structure-unionize>
  <projection-structure-unionize>
    <hemisphere-id>1</hemisphere-id>
    <id>630082189</id>
    <is-injection>false</is-injection>
    <max-voxel-density>0.0</max-voxel-density>
    <max-voxel-x>0</max-voxel-x>
    <max-voxel-y>0</max-voxel-y>
    <max-voxel-z>0</max-voxel-z>
    <normalized-projection-volume>0.0</normalized-projection-volume>
    <projection-density>0.0</projection-density>
    <projection-energy>0.0</projection-energy>
    <projection-intensity>0.0</projection-intensity>
    <projection-volume>0.0</projection-volume>
    <section-data-set-id>175263063</section-data-set-id>
    <structure-id>523</structure-id>
    <sum-pixel-intensity>42102513664.0</sum-pixel-intensity>
    <sum-pixels>249988496.0</sum-pixels>
    <sum-projection-pixel-intensity>0.0</sum-projection-pixel-intensity>
    <sum-projection-pixels>0.0</sum-projection-pixels>
    <volume>0.3062359076</volume>
  </projection-structure-unionize>
  <projection-structure-unionize>
    <hemisphere-id>1</hemisphere-id>
    <id>630082073</id>
    <is-injection>false</is-injection>
    <max-voxel-density>0.0</max-voxel-density>
    <max-voxel-x>0</max-voxel-x>
    <max-voxel-y>0</max-voxel-y>
    <max-voxel-z>0</max-voxel-z>
    <normalized-projection-volume>0.0</normalized-projection-volume>
    <projection-density>0.0</projection-density>
    <projection-energy>0.0</projection-energy>
    <projection-intensity>0.0</projection-intensity>
    <projection-volume>0.0</projection-volume>
    <section-data-set-id>175263063</section-data-set-id>
    <structure-id>689</structure-id>
    <sum-pixel-intensity>1989393024.0</sum-pixel-intensity>
    <sum-pixels>29441700.0</sum-pixels>
    <sum-projection-pixel-intensity>0.0</sum-projection-pixel-intensity>
    <sum-projection-pixels>0.0</sum-projection-pixels>
    <volume>0.0360660825</volume>
  </projection-structure-unionize>
  <projection-structure-unionize>
    <hemisphere-id>1</hemisphere-id>
    <id>630082055</id>
    <is-injection>false</is-injection>
    <max-voxel-density>0.307531625032425</max-voxel-density>
    <max-voxel-x>2580</max-voxel-x>
    <max-voxel-y>4170</max-voxel-y>
    <max-voxel-z>5620</max-voxel-z>
    <normalized-projection-volume>0.00161217109835096</normalized-projection-volume>
    <projection-density>8.36444172569797e-05</projection-density>
    <projection-energy>0.0112674329946412</projection-energy>
    <projection-intensity>134.706336228327</projection-intensity>
    <projection-volume>0.000272240354753163</projection-volume>
    <section-data-set-id>175263063</section-data-set-id>
    <structure-id>714</structure-id>
    <sum-pixel-intensity>388259831736.0</sum-pixel-intensity>
    <sum-pixels>2656925968.0</sum-pixels>
    <sum-projection-pixel-intensity>29936735.3161621</sum-projection-pixel-intensity>
    <sum-projection-pixels>222237.024288297</sum-projection-pixels>
    <volume>3.2547343108</volume>
  </projection-structure-unionize>
  <projection-structure-unionize>
    <hemisphere-id>2</hemisphere-id>
    <id>630081187</id>
    <is-injection>false</is-injection>
    <max-voxel-density>0.4727543592453</max-voxel-density>
    <max-voxel-x>11200</max-voxel-x>
    <max-voxel-y>4450</max-voxel-y>
    <max-voxel-z>9100</max-voxel-z>
    <normalized-projection-volume>0.0159153686729805</normalized-projection-volume>
    <projection-density>9.5164702412649e-05</projection-density>
    <projection-energy>0.0151025925963759</projection-energy>
    <projection-intensity>158.69952002675</projection-intensity>
    <projection-volume>0.00268755941474915</projection-volume>
    <section-data-set-id>175263063</section-data-set-id>
    <structure-id>528</structure-id>
    <sum-pixel-intensity>4561863951360.0</sum-pixel-intensity>
    <sum-pixels>23053989528.0</sum-pixels>
    <sum-projection-pixel-intensity>348175011.5625</sum-projection-pixel-intensity>
    <sum-projection-pixels>2193926.05285645</sum-projection-pixels>
    <volume>28.2411371718</volume>
  </projection-structure-unionize>
  <projection-structure-unionize>
    <hemisphere-id>3</hemisphere-id>
    <id>630082793</id>
    <is-injection>false</is-injection>
    <max-voxel-density>0.439347475767136</max-voxel-density>
    <max-voxel-x>6680</max-voxel-x>
    <max-voxel-y>4630</max-voxel-y>
    <max-voxel-z>6060</max-voxel-z>
    <normalized-projection-volume>0.00483956327905526</normalized-projection-volume>
    <projection-density>0.00241975228260164</projection-density>
    <projection-energy>1.3127456598129</projection-energy>
    <projection-intensity>542.51241718077</projection-intensity>
    <projection-volume>0.000817236101855469</projection-volume>
    <section-data-set-id>175263063</section-data-set-id>
    <structure-id>366</structure-id>
    <sum-pixel-intensity>47337330688.0</sum-pixel-intensity>
    <sum-pixels>275702400.0</sum-pixels>
    <sum-projection-pixel-intensity>361927129.0</sum-projection-pixel-intensity>
    <sum-projection-pixels>667131.51171875</sum-projection-pixels>
    <volume>0.33773544</volume>
  </projection-structure-unionize>
  <projection-structure-unionize>
    <hemisphere-id>1</hemisphere-id>
    <id>630081834</id>
    <is-injection>false</is-injection>
    <max-voxel-density>0.286925435066223</max-voxel-density>
    <max-voxel-x>1480</max-voxel-x>
    <max-voxel-y>6340</max-voxel-y>
    <max-voxel-z>5130</max-voxel-z>
    <normalized-projection-volume>0.00339702968675751</normalized-projection-volume>
    <projection-density>0.000282322813291103</projection-density>
    <projection-energy>0.0410773530602455</projection-energy>
    <projection-intensity>145.497833251953</projection-intensity>
    <projection-volume>0.0005736416984375</projection-volume>
    <section-data-set-id>175263063</section-data-set-id>
    <structure-id>1016</structure-id>
    <sum-pixel-intensity>81491673088.0</sum-pixel-intensity>
    <sum-pixels>1658664960.0</sum-pixels>
    <sum-projection-pixel-intensity>68133568.0</sum-projection-pixel-intensity>
    <sum-projection-pixels>468278.9375</sum-projection-pixels>
    <volume>2.031864576</volume>
  </projection-structure-unionize>
  <projection-structure-unionize>
    <hemisphere-id>3</hemisphere-id>
    <id>630082822</id>
    <is-injection>false</is-injection>
    <max-voxel-density>0.354667097330093</max-voxel-density>
    <max-voxel-x>10320</max-voxel-x>
    <max-voxel-y>6560</max-voxel-y>
    <max-voxel-z>8220</max-voxel-z>
    <normalized-projection-volume>0.00102368215574062</normalized-projection-volume>
    <projection-density>0.000626782672334685</projection-density>
    <projection-energy>0.0901594405091223</projection-energy>
    <projection-intensity>143.844819725615</projection-intensity>
    <projection-volume>0.000172864774414062</projection-volume>
    <section-data-set-id>175263063</section-data-set-id>
    <structure-id>413</structure-id>
    <sum-pixel-intensity>1086170112.0</sum-pixel-intensity>
    <sum-pixels>225140400.0</sum-pixels>
    <sum-projection-pixel-intensity>20298532.5</sum-projection-pixel-intensity>
    <sum-projection-pixels>141114.1015625</sum-projection-pixels>
    <volume>0.27579699</volume>
  </projection-structure-unionize>
  <projection-structure-unionize>
    <hemisphere-id>3</hemisphere-id>
    <id>630083373</id>
    <is-injection>false</is-injection>
    <max-voxel-density>0.0856518521904945</max-voxel-density>
    <max-voxel-x>8520</max-voxel-x>
    <max-voxel-y>5660</max-voxel-y>
    <max-voxel-z>6060</max-voxel-z>
    <normalized-projection-volume>2.4301534258855e-05</normalized-projection-volume>
    <projection-density>6.00234187126836e-05</projection-density>
    <projection-energy>0.00666281758526128</projection-energy>
    <projection-intensity>111.003633717607</projection-intensity>
    <projection-volume>4.10369489593506e-06</projection-volume>
    <section-data-set-id>175263063</section-data-set-id>
    <structure-id>607344846</structure-id>
    <sum-pixel-intensity>7293942528.0</sum-pixel-intensity>
    <sum-pixels>55810800.0</sum-pixels>
    <sum-projection-pixel-intensity>371857.1796875</sum-projection-pixel-intensity>
    <sum-projection-pixels>3349.95501708984</sum-projection-pixels>
    <volume>0.06836823</volume>
  </projection-structure-unionize>
  <projection-structure-unionize>
    <hemisphere-id>1</hemisphere-id>
    <id>630082489</id>
    <is-injection>false</is-injection>
    <max-voxel-density>0.0</max-voxel-density>
    <max-voxel-x>0</max-voxel-x>
    <max-voxel-y>0</max-voxel-y>
    <max-voxel-z>0</max-voxel-z>
    <normalized-projection-volume>0.0</normalized-projection-volume>
    <projection-density>0.0</projection-density>
    <projection-energy>0.0</projection-energy>
    <projection-intensity>0.0</projection-intensity>
    <projection-volume>0.0</projection-volume>
    <section-data-set-id>175263063</section-data-set-id>
    <structure-id>63</structure-id>
    <sum-pixel-intensity>8912023552.0</sum-pixel-intensity>
    <sum-pixels>58788900.0</sum-pixels>
    <sum-projection-pixel-intensity>0.0</sum-projection-pixel-intensity>
    <sum-projection-pixels>0.0</sum-projection-pixels>
    <volume>0.0720164025</volume>
  </projection-structure-unionize>
  <projection-structure-unionize>
    <hemisphere-id>1</hemisphere-id>
    <id>630082371</id>
    <is-injection>false</is-injection>
    <max-voxel-density>0.0</max-voxel-density>
    <max-voxel-x>0</max-voxel-x>
    <max-voxel-y>0</max-voxel-y>
    <max-voxel-z>0</max-voxel-z>
    <normalized-projection-volume>0.0</normalized-projection-volume>
    <projection-density>0.0</projection-density>
    <projection-energy>0.0</projection-energy>
    <projection-intensity>0.0</projection-intensity>
    <projection-volume>0.0</projection-volume>
    <section-data-set-id>175263063</section-data-set-id>
    <structure-id>233</structure-id>
    <sum-pixel-intensity>12843374592.0</sum-pixel-intensity>
    <sum-pixels>91323904.0</sum-pixels>
    <sum-projection-pixel-intensity>0.0</sum-projection-pixel-intensity>
    <sum-projection-pixels>0.0</sum-projection-pixels>
    <volume>0.1118717824</volume>
  </projection-structure-unionize>
  <projection-structure-unionize>
    <hemisphere-id>2</hemisphere-id>
    <id>630081057</id>
    <is-injection>false</is-injection>
    <max-voxel-density>0.145978912711143</max-voxel-density>
    <max-voxel-x>5980</max-voxel-x>
    <max-voxel-y>6340</max-voxel-y>
    <max-voxel-z>8310</max-voxel-z>
    <normalized-projection-volume>0.000142779254159811</normalized-projection-volume>
    <projection-density>2.94494000010926e-05</projection-density>
    <projection-energy>0.00654932207968071</projection-energy>
    <projection-intensity>222.392377414743</projection-intensity>
    <projection-volume>2.41105145996094e-05</projection-volume>
    <section-data-set-id>175263063</section-data-set-id>
    <structure-id>319</structure-id>
    <sum-pixel-intensity>83898978304.0</sum-pixel-intensity>
    <sum-pixels>668334592.0</sum-pixels>
    <sum-projection-pixel-intensity>4377138.5</sum-projection-pixel-intensity>
    <sum-projection-pixels>19682.052734375</sum-projection-pixels>
    <volume>0.8187098752</volume>
  </projection-structure-unionize>
  <projection-structure-unionize>
    <hemisphere-id>2</hemisphere-id>
    <id>630081164</id>
    <is-injection>false</is-injection>
    <max-voxel-density>0.0</max-voxel-density>
    <max-voxel-x>0</max-voxel-x>
    <max-voxel-y>0</max-voxel-y>
    <max-voxel-z>0</max-voxel-z>
    <normalized-projection-volume>0.0</normalized-projection-volume>
    <projection-density>0.0</projection-density>
    <projection-energy>0.0</projection-energy>
    <projection-intensity>0.0</projection-intensity>
    <projection-volume>0.0</projection-volume>
    <section-data-set-id>175263063</section-data-set-id>
    <structure-id>478</structure-id>
    <sum-pixel-intensity>33997348864.0</sum-pixel-intensity>
    <sum-pixels>237633296.0</sum-pixels>
    <sum-projection-pixel-intensity>0.0</sum-projection-pixel-intensity>
    <sum-projection-pixels>0.0</sum-projection-pixels>
    <volume>0.2911007876</volume>
  </projection-structure-unionize>
  <projection-structure-unionize>
    <hemisphere-id>2</hemisphere-id>
    <id>630081402</id>
    <is-injection>false</is-injection>
    <max-voxel-density>0.515808701515198</max-voxel-density>
    <max-voxel-x>10010</max-voxel-x>
    <max-voxel-y>7060</max-voxel-y>
    <max-voxel-z>5730</max-voxel-z>
    <normalized-projection-volume>0.00703956166571534</normalized-projection-volume>
    <projection-density>0.00720149697735906</projection-density>
    <projection-energy>1.01158022880554</projection-energy>
    <projection-intensity>140.468048095703</projection-intensity>
    <projection-volume>0.00118874030625</projection-volume>
    <section-data-set-id>175263063</section-data-set-id>
    <structure-id>841</structure-id>
    <sum-pixel-intensity>1560891136.0</sum-pixel-intensity>
    <sum-pixels>134749792.0</sum-pixels>
    <sum-projection-pixel-intensity>136310224.0</sum-projection-pixel-intensity>
    <sum-projection-pixels>970400.25</sum-projection-pixels>
    <volume>0.1650684952</volume>
  </projection-structure-unionize>
  <projection-structure-unionize>
    <hemisphere-id>3</hemisphere-id>
    <id>630082949</id>
    <is-injection>false</is-injection>
    <max-voxel-density>0.928095161914825</max-voxel-density>
    <max-voxel-x>4710</max-voxel-x>
    <max-voxel-y>4560</max-voxel-y>
    <max-voxel-z>8380</max-voxel-z>
    <normalized-projection-volume>1.24321342764277</normalized-projection-volume>
    <projection-density>0.00350506335913764</projection-density>
    <projection-energy>1.34444931975294</projection-energy>
    <projection-intensity>383.573471289179</projection-intensity>
    <projection-volume>0.209936070012393</projection-volume>
    <section-data-set-id>175263063</section-data-set-id>
    <structure-id>623</structure-id>
    <sum-pixel-intensity>6313772059744.0</sum-pixel-intensity>
    <sum-pixels>48893947448.0</sum-pixels>
    <sum-projection-pixel-intensity>65735434386.4994</sum-projection-pixel-intensity>
    <sum-projection-pixels>171376383.683586</sum-projection-pixels>
    <volume>59.8950856238</volume>
  </projection-structure-unionize>
  <projection-structure-unionize>
    <hemisphere-id>3</hemisphere-id>
    <id>630082686</id>
    <is-injection>false</is-injection>
    <max-voxel-density>0.133624508976936</max-voxel-density>
    <max-voxel-x>5750</max-voxel-x>
    <max-voxel-y>5560</max-voxel-y>
    <max-voxel-z>7050</max-voxel-z>
    <normalized-projection-volume>3.16333657993171e-05</normalized-projection-volume>
    <projection-density>8.65244330163753e-06</projection-density>
    <projection-energy>0.00307100413430417</projection-energy>
    <projection-intensity>354.929125478691</projection-intensity>
    <projection-volume>5.34178955078125e-06</projection-volume>
    <section-data-set-id>175263063</section-data-set-id>
    <structure-id>226</structure-id>
    <sum-pixel-intensity>59904479232.0</sum-pixel-intensity>
    <sum-pixels>503978400.0</sum-pixels>
    <sum-projection-pixel-intensity>1547719.75</sum-projection-pixel-intensity>
    <sum-projection-pixels>4360.64453125</sum-projection-pixels>
    <volume>0.61737354</volume>
  </projection-structure-unionize>
  <projection-structure-unionize>
    <hemisphere-id>3</hemisphere-id>
    <id>630082864</id>
    <is-injection>false</is-injection>
    <max-voxel-density>0.928095161914825</max-voxel-density>
    <max-voxel-x>4710</max-voxel-x>
    <max-voxel-y>4560</max-voxel-y>
    <max-voxel-z>8380</max-voxel-z>
    <normalized-projection-volume>0.97312980706688</normalized-projection-volume>
    <projection-density>0.00572857729926483</projection-density>
    <projection-energy>2.41754313846337</projection-energy>
    <projection-intensity>422.014579217361</projection-intensity>
    <projection-volume>0.164328218120117</projection-volume>
    <section-data-set-id>175263063</section-data-set-id>
    <structure-id>485</structure-id>
    <sum-pixel-intensity>3316972388352.0</sum-pixel-intensity>
    <sum-pixels>23416893440.0</sum-pixels>
    <sum-projection-pixel-intensity>56611350060.0</sum-projection-pixel-intensity>
    <sum-projection-pixels>134145484.179688</sum-projection-pixels>
    <volume>28.685694464</volume>
  </projection-structure-unionize>
  <projection-structure-unionize>
    <hemisphere-id>2</hemisphere-id>
    <id>630081456</id>
    <is-injection>false</is-injection>
    <max-voxel-density>0.0153375919908285</max-voxel-density>
    <max-voxel-x>12400</max-voxel-x>
    <max-voxel-y>5060</max-voxel-y>
    <max-voxel-z>6480</max-voxel-z>
    <normalized-projection-volume>1.76701268170276e-06</normalized-projection-volume>
    <projection-density>5.81285470130108e-05</projection-density>
    <projection-energy>0.00681080099006061</projection-energy>
    <projection-intensity>117.167920755634</projection-intensity>
    <projection-volume>2.98387782669067e-07</projection-volume>
    <section-data-set-id>175263063</section-data-set-id>
    <structure-id>917</structure-id>
    <sum-pixel-intensity>341786656.0</sum-pixel-intensity>
    <sum-pixels>4190400.0</sum-pixels>
    <sum-projection-pixel-intensity>28539.98046875</sum-projection-pixel-intensity>
    <sum-projection-pixels>243.58186340332</sum-projection-pixels>
    <volume>0.00513324</volume>
  </projection-structure-unionize>
  <projection-structure-unionize>
    <hemisphere-id>2</hemisphere-id>
    <id>630080915</id>
    <is-injection>false</is-injection>
    <max-voxel-density>0.457168400287628</max-voxel-density>
    <max-voxel-x>10060</max-voxel-x>
    <max-voxel-y>4810</max-voxel-y>
    <max-voxel-z>7560</max-voxel-z>
    <normalized-projection-volume>0.00392697573576944</normalized-projection-volume>
    <projection-density>0.00686597125604749</projection-density>
    <projection-energy>2.67251515388489</projection-energy>
    <projection-intensity>389.240631103516</projection-intensity>
    <projection-volume>0.00066313139375</projection-volume>
    <section-data-set-id>175263063</section-data-set-id>
    <structure-id>123</structure-id>
    <sum-pixel-intensity>9666128896.0</sum-pixel-intensity>
    <sum-pixels>78842704.0</sum-pixels>
    <sum-projection-pixel-intensity>210708320.0</sum-projection-pixel-intensity>
    <sum-projection-pixels>541331.75</sum-projection-pixels>
    <volume>0.0965823124</volume>
  </projection-structure-unionize>
  <projection-structure-unionize>
    <hemisphere-id>3</hemisphere-id>
    <id>630082707</id>
    <is-injection>false</is-injection>
    <max-voxel-density>0.0</max-voxel-density>
    <max-voxel-x>0</max-voxel-x>
    <max-voxel-y>0</max-voxel-y>
    <max-voxel-z>0</max-voxel-z>
    <normalized-projection-volume>0.0</normalized-projection-volume>
    <projection-density>0.0</projection-density>
    <projection-energy>0.0</projection-energy>
    <projection-intensity>0.0</projection-intensity>
    <projection-volume>0.0</projection-volume>
    <section-data-set-id>175263063</section-data-set-id>
    <structure-id>251</structure-id>
    <sum-pixel-intensity>63214870528.0</sum-pixel-intensity>
    <sum-pixels>424987200.0</sum-pixels>
    <sum-projection-pixel-intensity>0.0</sum-projection-pixel-intensity>
    <sum-projection-pixels>0.0</sum-projection-pixels>
    <volume>0.52060932</volume>
  </projection-structure-unionize>
  <projection-structure-unionize>
    <hemisphere-id>2</hemisphere-id>
    <id>630081113</id>
    <is-injection>false</is-injection>
    <max-voxel-density>0.823273837566376</max-voxel-density>
    <max-voxel-x>8560</max-voxel-x>
    <max-voxel-y>1140</max-voxel-y>
    <max-voxel-z>7390</max-voxel-z>
    <normalized-projection-volume>0.00867497559178788</normalized-projection-volume>
    <projection-density>0.000378712854311353</projection-density>
    <projection-energy>0.118052229220841</projection-energy>
    <projection-intensity>311.719625771631</projection-intensity>
    <projection-volume>0.00146490557670898</projection-volume>
    <section-data-set-id>175263063</section-data-set-id>
    <structure-id>385</structure-id>
    <sum-pixel-intensity>435316481536.0</sum-pixel-intensity>
    <sum-pixels>3157646416.0</sum-pixels>
    <sum-projection-pixel-intensity>372767198.5</sum-projection-pixel-intensity>
    <sum-projection-pixels>1195841.28710938</sum-projection-pixels>
    <volume>3.8681168596</volume>
  </projection-structure-unionize>
  <projection-structure-unionize>
    <hemisphere-id>3</hemisphere-id>
    <id>630082746</id>
    <is-injection>false</is-injection>
    <max-voxel-density>0.0</max-voxel-density>
    <max-voxel-x>0</max-voxel-x>
    <max-voxel-y>0</max-voxel-y>
    <max-voxel-z>0</max-voxel-z>
    <normalized-projection-volume>0.0</normalized-projection-volume>
    <projection-density>0.0</projection-density>
    <projection-energy>0.0</projection-energy>
    <projection-intensity>0.0</projection-intensity>
    <projection-volume>0.0</projection-volume>
    <section-data-set-id>175263063</section-data-set-id>
    <structure-id>311</structure-id>
    <sum-pixel-intensity>75004076032.0</sum-pixel-intensity>
    <sum-pixels>640112384.0</sum-pixels>
    <sum-projection-pixel-intensity>0.0</sum-projection-pixel-intensity>
    <sum-projection-pixels>0.0</sum-projection-pixels>
    <volume>0.7841376704</volume>
  </projection-structure-unionize>
  <projection-structure-unionize>
    <hemisphere-id>3</hemisphere-id>
    <id>630082879</id>
    <is-injection>false</is-injection>
    <max-voxel-density>0.0</max-voxel-density>
    <max-voxel-x>0</max-voxel-x>
    <max-voxel-y>0</max-voxel-y>
    <max-voxel-z>0</max-voxel-z>
    <normalized-projection-volume>0.0</normalized-projection-volume>
    <projection-density>0.0</projection-density>
    <projection-energy>0.0</projection-energy>
    <projection-intensity>0.0</projection-intensity>
    <projection-volume>0.0</projection-volume>
    <section-data-set-id>175263063</section-data-set-id>
    <structure-id>520</structure-id>
    <sum-pixel-intensity>29822835712.0</sum-pixel-intensity>
    <sum-pixels>252991808.0</sum-pixels>
    <sum-projection-pixel-intensity>0.0</sum-projection-pixel-intensity>
    <sum-projection-pixels>0.0</sum-projection-pixels>
    <volume>0.3099149648</volume>
  </projection-structure-unionize>
  <projection-structure-unionize>
    <hemisphere-id>2</hemisphere-id>
    <id>630081265</id>
    <is-injection>false</is-injection>
    <max-voxel-density>0.999844968318939</max-voxel-density>
    <max-voxel-x>6770</max-voxel-x>
    <max-voxel-y>4710</max-voxel-y>
    <max-voxel-z>6590</max-voxel-z>
    <normalized-projection-volume>0.587590580530543</normalized-projection-volume>
    <projection-density>0.0370382028020392</projection-density>
    <projection-energy>30.4332081382803</projection-energy>
    <projection-intensity>821.670757108246</projection-intensity>
    <projection-volume>0.0992238778234375</projection-volume>
    <section-data-set-id>175263063</section-data-set-id>
    <structure-id>637</structure-id>
    <sum-pixel-intensity>385986365440.0</sum-pixel-intensity>
    <sum-pixels>2186906432.0</sum-pixels>
    <sum-projection-pixel-intensity>66554578624.0</sum-projection-pixel-intensity>
    <sum-projection-pixels>80999083.9375</sum-projection-pixels>
    <volume>2.6789603792</volume>
  </projection-structure-unionize>
  <projection-structure-unionize>
    <hemisphere-id>3</hemisphere-id>
    <id>630082856</id>
    <is-injection>false</is-injection>
    <max-voxel-density>0.392408549785614</max-voxel-density>
    <max-voxel-x>8820</max-voxel-x>
    <max-voxel-y>1160</max-voxel-y>
    <max-voxel-z>7260</max-voxel-z>
    <normalized-projection-volume>0.000107466576467677</normalized-projection-volume>
    <projection-density>0.000587949738727556</projection-density>
    <projection-energy>0.166978774745599</projection-energy>
    <projection-intensity>284.001784075923</projection-intensity>
    <projection-volume>1.81474155761719e-05</projection-volume>
    <section-data-set-id>175263063</section-data-set-id>
    <structure-id>469</structure-id>
    <sum-pixel-intensity>1886178112.0</sum-pixel-intensity>
    <sum-pixels>25196400.0</sum-pixels>
    <sum-projection-pixel-intensity>4207264.0</sum-projection-pixel-intensity>
    <sum-projection-pixels>14814.216796875</sum-projection-pixels>
    <volume>0.03086559</volume>
  </projection-structure-unionize>
  <projection-structure-unionize>
    <hemisphere-id>3</hemisphere-id>
    <id>630082767</id>
    <is-injection>false</is-injection>
    <max-voxel-density>0.0</max-voxel-density>
    <max-voxel-x>0</max-voxel-x>
    <max-voxel-y>0</max-voxel-y>
    <max-voxel-z>0</max-voxel-z>
    <normalized-projection-volume>0.0</normalized-projection-volume>
    <projection-density>0.0</projection-density>
    <projection-energy>0.0</projection-energy>
    <projection-intensity>0.0</projection-intensity>
    <projection-volume>0.0</projection-volume>
    <section-data-set-id>175263063</section-data-set-id>
    <structure-id>334</structure-id>
    <sum-pixel-intensity>79910715392.0</sum-pixel-intensity>
    <sum-pixels>645989376.0</sum-pixels>
    <sum-projection-pixel-intensity>0.0</sum-projection-pixel-intensity>
    <sum-projection-pixels>0.0</sum-projection-pixels>
    <volume>0.7913369856</volume>
  </projection-structure-unionize>
  <projection-structure-unionize>
    <hemisphere-id>3</hemisphere-id>
    <id>630082848</id>
    <is-injection>false</is-injection>
    <max-voxel-density>0.00366835645399988</max-voxel-density>
    <max-voxel-x>5170</max-voxel-x>
    <max-voxel-y>5090</max-voxel-y>
    <max-voxel-z>5640</max-voxel-z>
    <normalized-projection-volume>6.82406365227927e-08</normalized-projection-volume>
    <projection-density>2.59616368784312e-07</projection-density>
    <projection-energy>7.56596321366629e-06</projection-energy>
    <projection-intensity>29.1428589387291</projection-intensity>
    <projection-volume>1.15235008955002e-08</projection-volume>
    <section-data-set-id>175263063</section-data-set-id>
    <structure-id>452</structure-id>
    <sum-pixel-intensity>4184013696.0</sum-pixel-intensity>
    <sum-pixels>36234000.0</sum-pixels>
    <sum-projection-pixel-intensity>274.145111083984</sum-projection-pixel-intensity>
    <sum-projection-pixels>9.40693950653076</sum-projection-pixels>
    <volume>0.04438665</volume>
  </projection-structure-unionize>
  <projection-structure-unionize>
    <hemisphere-id>1</hemisphere-id>
    <id>630082311</id>
    <is-injection>false</is-injection>
    <max-voxel-density>0.407006084918976</max-voxel-density>
    <max-voxel-x>2880</max-voxel-x>
    <max-voxel-y>3470</max-voxel-y>
    <max-voxel-z>2610</max-voxel-z>
    <normalized-projection-volume>0.0023828457159978</normalized-projection-volume>
    <projection-density>0.000549249409232289</projection-density>
    <projection-energy>0.103196769952774</projection-energy>
    <projection-intensity>187.886917114258</projection-intensity>
    <projection-volume>0.00040238084140625</projection-volume>
    <section-data-set-id>175263063</section-data-set-id>
    <structure-id>320</structure-id>
    <sum-pixel-intensity>84115734528.0</sum-pixel-intensity>
    <sum-pixels>598041920.0</sum-pixels>
    <sum-projection-pixel-intensity>61715996.0</sum-projection-pixel-intensity>
    <sum-projection-pixels>328474.15625</sum-projection-pixels>
    <volume>0.732601352</volume>
  </projection-structure-unionize>
  <projection-structure-unionize>
    <hemisphere-id>3</hemisphere-id>
    <id>630083145</id>
    <is-injection>false</is-injection>
    <max-voxel-density>0.52171379327774</max-voxel-density>
    <max-voxel-x>9780</max-voxel-x>
    <max-voxel-y>3690</max-voxel-y>
    <max-voxel-z>6500</max-voxel-z>
    <normalized-projection-volume>0.000399147430051373</normalized-projection-volume>
    <projection-density>0.00898528392905623</projection-density>
    <projection-energy>1.98534634447057</projection-energy>
    <projection-intensity>220.955326525681</projection-intensity>
    <projection-volume>6.74022987182617e-05</projection-volume>
    <section-data-set-id>175263063</section-data-set-id>
    <structure-id>911</structure-id>
    <sum-pixel-intensity>193942792.0</sum-pixel-intensity>
    <sum-pixels>6123600.0</sum-pixels>
    <sum-projection-pixel-intensity>12157466.875</sum-projection-pixel-intensity>
    <sum-projection-pixels>55022.2846679688</sum-projection-pixels>
    <volume>0.00750141</volume>
  </projection-structure-unionize>
  <projection-structure-unionize>
    <hemisphere-id>1</hemisphere-id>
    <id>630082010</id>
    <is-injection>false</is-injection>
    <max-voxel-density>0.252067983150482</max-voxel-density>
    <max-voxel-x>8020</max-voxel-x>
    <max-voxel-y>4710</max-voxel-y>
    <max-voxel-z>4560</max-voxel-z>
    <normalized-projection-volume>0.000409889012354022</normalized-projection-volume>
    <projection-density>0.000185623676799855</projection-density>
    <projection-energy>0.0136312706660741</projection-energy>
    <projection-intensity>73.4349782370261</projection-intensity>
    <projection-volume>6.92161832244873e-05</projection-volume>
    <section-data-set-id>175263063</section-data-set-id>
    <structure-id>792</structure-id>
    <sum-pixel-intensity>3316097876.0</sum-pixel-intensity>
    <sum-pixels>304395472.0</sum-pixels>
    <sum-projection-pixel-intensity>4149297.06835938</sum-projection-pixel-intensity>
    <sum-projection-pixels>56503.0067138672</sum-projection-pixels>
    <volume>0.3728844532</volume>
  </projection-structure-unionize>
  <projection-structure-unionize>
    <hemisphere-id>1</hemisphere-id>
    <id>630082255</id>
    <is-injection>false</is-injection>
    <max-voxel-density>0.226100996136665</max-voxel-density>
    <max-voxel-x>8620</max-voxel-x>
    <max-voxel-y>4670</max-voxel-y>
    <max-voxel-z>5550</max-voxel-z>
    <normalized-projection-volume>0.000484583180457297</normalized-projection-volume>
    <projection-density>0.00397332618013024</projection-density>
    <projection-energy>0.264486819505692</projection-energy>
    <projection-intensity>66.5655899047852</projection-intensity>
    <projection-volume>8.18294640625e-05</projection-volume>
    <section-data-set-id>175263063</section-data-set-id>
    <structure-id>397</structure-id>
    <sum-pixel-intensity>279020160.0</sum-pixel-intensity>
    <sum-pixels>16812000.0</sum-pixels>
    <sum-projection-pixel-intensity>4446552.5</sum-projection-pixel-intensity>
    <sum-projection-pixels>66799.5625</sum-projection-pixels>
    <volume>0.0205947</volume>
  </projection-structure-unionize>
  <projection-structure-unionize>
    <hemisphere-id>2</hemisphere-id>
    <id>630081499</id>
    <is-injection>false</is-injection>
    <max-voxel-density>0.0979602187871933</max-voxel-density>
    <max-voxel-x>11950</max-voxel-x>
    <max-voxel-y>7080</max-voxel-y>
    <max-voxel-z>7440</max-voxel-z>
    <normalized-projection-volume>0.000152187412308796</normalized-projection-volume>
    <projection-density>0.000819676439277828</projection-density>
    <projection-energy>0.0322813838720322</projection-energy>
    <projection-intensity>39.3830795288086</projection-intensity>
    <projection-volume>2.56992295410156e-05</projection-volume>
    <section-data-set-id>175263063</section-data-set-id>
    <structure-id>963</structure-id>
    <sum-pixel-intensity>148982368.0</sum-pixel-intensity>
    <sum-pixels>25594200.0</sum-pixels>
    <sum-projection-pixel-intensity>826216.1875</sum-projection-pixel-intensity>
    <sum-projection-pixels>20978.962890625</sum-projection-pixels>
    <volume>0.031352895</volume>
  </projection-structure-unionize>
  <projection-structure-unionize>
    <hemisphere-id>1</hemisphere-id>
    <id>630082482</id>
    <is-injection>false</is-injection>
    <max-voxel-density>0.0</max-voxel-density>
    <max-voxel-x>0</max-voxel-x>
    <max-voxel-y>0</max-voxel-y>
    <max-voxel-z>0</max-voxel-z>
    <normalized-projection-volume>0.0</normalized-projection-volume>
    <projection-density>0.0</projection-density>
    <projection-energy>0.0</projection-energy>
    <projection-intensity>0.0</projection-intensity>
    <projection-volume>0.0</projection-volume>
    <section-data-set-id>175263063</section-data-set-id>
    <structure-id>74</structure-id>
    <sum-pixel-intensity>11328003072.0</sum-pixel-intensity>
    <sum-pixels>93168896.0</sum-pixels>
    <sum-projection-pixel-intensity>0.0</sum-projection-pixel-intensity>
    <sum-projection-pixels>0.0</sum-projection-pixels>
    <volume>0.1141318976</volume>
  </projection-structure-unionize>
  <projection-structure-unionize>
    <hemisphere-id>3</hemisphere-id>
    <id>630083255</id>
    <is-injection>false</is-injection>
    <max-voxel-density>0.250567823648453</max-voxel-density>
    <max-voxel-x>12950</max-voxel-x>
    <max-voxel-y>4660</max-voxel-y>
    <max-voxel-z>7820</max-voxel-z>
    <normalized-projection-volume>0.000730883557547207</normalized-projection-volume>
    <projection-density>4.4668581178736e-05</projection-density>
    <projection-energy>0.0103035342429914</projection-energy>
    <projection-intensity>230.666252902976</projection-intensity>
    <projection-volume>0.000123421142578125</projection-volume>
    <section-data-set-id>175263063</section-data-set-id>
    <structure-id>1033</structure-id>
    <sum-pixel-intensity>500009402368.0</sum-pixel-intensity>
    <sum-pixels>2255544064.0</sum-pixels>
    <sum-projection-pixel-intensity>23240075.5</sum-projection-pixel-intensity>
    <sum-projection-pixels>100751.953125</sum-projection-pixels>
    <volume>2.7630414784</volume>
  </projection-structure-unionize>
  <projection-structure-unionize>
    <hemisphere-id>2</hemisphere-id>
    <id>630081565</id>
    <is-injection>false</is-injection>
    <max-voxel-density>0.028113579377532</max-voxel-density>
    <max-voxel-x>12630</max-voxel-x>
    <max-voxel-y>4930</max-voxel-y>
    <max-voxel-z>6250</max-voxel-z>
    <normalized-projection-volume>3.97464424901381e-06</normalized-projection-volume>
    <projection-density>1.4916713553248e-05</projection-density>
    <projection-energy>0.000975526229012758</projection-energy>
    <projection-intensity>65.3982009887695</projection-intensity>
    <projection-volume>6.71180969238281e-07</projection-volume>
    <section-data-set-id>175263063</section-data-set-id>
    <structure-id>1039</structure-id>
    <sum-pixel-intensity>3913899264.0</sum-pixel-intensity>
    <sum-pixels>36730800.0</sum-pixels>
    <sum-projection-pixel-intensity>35831.859375</sum-projection-pixel-intensity>
    <sum-projection-pixels>547.90283203125</sum-projection-pixels>
    <volume>0.04499523</volume>
  </projection-structure-unionize>
  <projection-structure-unionize>
    <hemisphere-id>3</hemisphere-id>
    <id>630082731</id>
    <is-injection>false</is-injection>
    <max-voxel-density>0.000625317450612783</max-voxel-density>
    <max-voxel-x>2290</max-voxel-x>
    <max-voxel-y>3360</max-voxel-y>
    <max-voxel-z>4990</max-voxel-z>
    <normalized-projection-volume>9.54114903125265e-09</normalized-projection-volume>
    <projection-density>2.79254032877505e-09</projection-density>
    <projection-energy>5.47572705424083e-07</projection-energy>
    <projection-intensity>196.084081501618</projection-intensity>
    <projection-volume>1.61117253601551e-09</projection-volume>
    <section-data-set-id>175263063</section-data-set-id>
    <structure-id>288</structure-id>
    <sum-pixel-intensity>70877624320.0</sum-pixel-intensity>
    <sum-pixels>470984384.0</sum-pixels>
    <sum-projection-pixel-intensity>257.898193359375</sum-projection-pixel-intensity>
    <sum-projection-pixels>1.31524288654327</sum-projection-pixels>
    <volume>0.5769558704</volume>
  </projection-structure-unionize>
  <projection-structure-unionize>
    <hemisphere-id>3</hemisphere-id>
    <id>630082906</id>
    <is-injection>false</is-injection>
    <max-voxel-density>0.270021975040436</max-voxel-density>
    <max-voxel-x>8350</max-voxel-x>
    <max-voxel-y>6800</max-voxel-y>
    <max-voxel-z>2120</max-voxel-z>
    <normalized-projection-volume>0.000368570983367684</normalized-projection-volume>
    <projection-density>4.01877332209085e-05</projection-density>
    <projection-energy>0.00795579208671866</projection-energy>
    <projection-intensity>197.965683781823</projection-intensity>
    <projection-volume>6.22389865234375e-05</projection-volume>
    <section-data-set-id>175263063</section-data-set-id>
    <structure-id>566</structure-id>
    <sum-pixel-intensity>103839993856.0</sum-pixel-intensity>
    <sum-pixels>1264249856.0</sum-pixels>
    <sum-projection-pixel-intensity>10058109.0</sum-projection-pixel-intensity>
    <sum-projection-pixels>50807.3359375</sum-projection-pixels>
    <volume>1.5487060736</volume>
  </projection-structure-unionize>
  <projection-structure-unionize>
    <hemisphere-id>3</hemisphere-id>
    <id>630082569</id>
    <is-injection>false</is-injection>
    <max-voxel-density>0.256395936012268</max-voxel-density>
    <max-voxel-x>4650</max-voxel-x>
    <max-voxel-y>5320</max-voxel-y>
    <max-voxel-z>6910</max-voxel-z>
    <normalized-projection-volume>0.0014644315157884</normalized-projection-volume>
    <projection-density>5.09617537200919e-05</projection-density>
    <projection-energy>0.0212225803590467</projection-energy>
    <projection-intensity>416.441327266954</projection-intensity>
    <projection-volume>0.000247292210968018</projection-volume>
    <section-data-set-id>175263063</section-data-set-id>
    <structure-id>56</structure-id>
    <sum-pixel-intensity>705953595392.0</sum-pixel-intensity>
    <sum-pixels>3961229312.0</sum-pixels>
    <sum-projection-pixel-intensity>84067507.3945312</sum-projection-pixel-intensity>
    <sum-projection-pixels>201871.192626953</sum-projection-pixels>
    <volume>4.8525059072</volume>
  </projection-structure-unionize>
  <projection-structure-unionize>
    <hemisphere-id>3</hemisphere-id>
    <id>630082888</id>
    <is-injection>false</is-injection>
    <max-voxel-density>0.533556461334229</max-voxel-density>
    <max-voxel-x>9920</max-voxel-x>
    <max-voxel-y>4920</max-voxel-y>
    <max-voxel-z>6960</max-voxel-z>
    <normalized-projection-volume>0.0309792211158088</normalized-projection-volume>
    <projection-density>0.0182944858244185</projection-density>
    <projection-energy>7.03480381845373</projection-energy>
    <projection-intensity>384.531376610982</projection-intensity>
    <projection-volume>0.00523132696968154</projection-volume>
    <section-data-set-id>175263063</section-data-set-id>
    <structure-id>534</structure-id>
    <sum-pixel-intensity>33866148864.0</sum-pixel-intensity>
    <sum-pixels>233429408.0</sum-pixels>
    <sum-projection-pixel-intensity>1642130090.73779</sum-projection-pixel-intensity>
    <sum-projection-pixels>4270470.9956584</sum-projection-pixels>
    <volume>0.2859510248</volume>
  </projection-structure-unionize>
  <projection-structure-unionize>
    <hemisphere-id>2</hemisphere-id>
    <id>630081026</id>
    <is-injection>false</is-injection>
    <max-voxel-density>0.0790911689400673</max-voxel-density>
    <max-voxel-x>5050</max-voxel-x>
    <max-voxel-y>6800</max-voxel-y>
    <max-voxel-z>6150</max-voxel-z>
    <normalized-projection-volume>3.92448269811796e-05</normalized-projection-volume>
    <projection-density>6.63522005197592e-05</projection-density>
    <projection-energy>0.00713233044371009</projection-energy>
    <projection-intensity>107.491989135742</projection-intensity>
    <projection-volume>6.62710405273437e-06</projection-volume>
    <section-data-set-id>175263063</section-data-set-id>
    <structure-id>272</structure-id>
    <sum-pixel-intensity>7501591552.0</sum-pixel-intensity>
    <sum-pixels>81532800.0</sum-pixels>
    <sum-projection-pixel-intensity>581518.875</sum-projection-pixel-intensity>
    <sum-projection-pixels>5409.880859375</sum-projection-pixels>
    <volume>0.09987768</volume>
  </projection-structure-unionize>
  <projection-structure-unionize>
    <hemisphere-id>3</hemisphere-id>
    <id>630083149</id>
    <is-injection>false</is-injection>
    <max-voxel-density>0.0153375919908285</max-voxel-density>
    <max-voxel-x>12400</max-voxel-x>
    <max-voxel-y>5060</max-voxel-y>
    <max-voxel-z>6480</max-voxel-z>
    <normalized-projection-volume>1.76701268170276e-06</normalized-projection-volume>
    <projection-density>2.90642735065054e-05</projection-density>
    <projection-energy>0.00340540049503031</projection-energy>
    <projection-intensity>117.167920755634</projection-intensity>
    <projection-volume>2.98387782669067e-07</projection-volume>
    <section-data-set-id>175263063</section-data-set-id>
    <structure-id>917</structure-id>
    <sum-pixel-intensity>625462688.0</sum-pixel-intensity>
    <sum-pixels>8380800.0</sum-pixels>
    <sum-projection-pixel-intensity>28539.98046875</sum-projection-pixel-intensity>
    <sum-projection-pixels>243.58186340332</sum-projection-pixels>
    <volume>0.01026648</volume>
  </projection-structure-unionize>
  <projection-structure-unionize>
    <hemisphere-id>2</hemisphere-id>
    <id>630081088</id>
    <is-injection>false</is-injection>
    <max-voxel-density>0.143693625926971</max-voxel-density>
    <max-voxel-x>5000</max-voxel-x>
    <max-voxel-y>5480</max-voxel-y>
    <max-voxel-z>6870</max-voxel-z>
    <normalized-projection-volume>6.7535709322565e-05</normalized-projection-volume>
    <projection-density>1.54309964273125e-05</projection-density>
    <projection-energy>0.00503741391003132</projection-energy>
    <projection-intensity>326.44775390625</projection-intensity>
    <projection-volume>1.1404462890625e-05</projection-volume>
    <section-data-set-id>175263063</section-data-set-id>
    <structure-id>351</structure-id>
    <sum-pixel-intensity>85186863104.0</sum-pixel-intensity>
    <sum-pixels>603315904.0</sum-pixels>
    <sum-projection-pixel-intensity>3039152.0</sum-projection-pixel-intensity>
    <sum-projection-pixels>9309.765625</sum-projection-pixels>
    <volume>0.7390619824</volume>
  </projection-structure-unionize>
  <projection-structure-unionize>
    <hemisphere-id>2</hemisphere-id>
    <id>630081497</id>
    <is-injection>false</is-injection>
    <max-voxel-density>0.412257373332977</max-voxel-density>
    <max-voxel-x>4210</max-voxel-x>
    <max-voxel-y>5420</max-voxel-y>
    <max-voxel-z>9320</max-voxel-z>
    <normalized-projection-volume>0.00716082341606927</normalized-projection-volume>
    <projection-density>0.000189645259524696</projection-density>
    <projection-energy>0.0329129658639431</projection-energy>
    <projection-intensity>173.550155639648</projection-intensity>
    <projection-volume>0.001209217253125</projection-volume>
    <section-data-set-id>175263063</section-data-set-id>
    <structure-id>961</structure-id>
    <sum-pixel-intensity>641031929856.0</sum-pixel-intensity>
    <sum-pixels>5205066240.0</sum-pixels>
    <sum-projection-pixel-intensity>171314160.0</sum-projection-pixel-intensity>
    <sum-projection-pixels>987116.125</sum-projection-pixels>
    <volume>6.376206144</volume>
  </projection-structure-unionize>
  <projection-structure-unionize>
    <hemisphere-id>2</hemisphere-id>
    <id>630080934</id>
    <is-injection>false</is-injection>
    <max-voxel-density>0.00772004202008247</max-voxel-density>
    <max-voxel-x>10720</max-voxel-x>
    <max-voxel-y>4100</max-voxel-y>
    <max-voxel-z>6580</max-voxel-z>
    <normalized-projection-volume>5.40937604011395e-07</normalized-projection-volume>
    <projection-density>1.14390895760152e-05</projection-density>
    <projection-energy>0.00221262127161026</projection-energy>
    <projection-intensity>193.426361083984</projection-intensity>
    <projection-volume>9.13457916259766e-08</projection-volume>
    <section-data-set-id>175263063</section-data-set-id>
    <structure-id>147</structure-id>
    <sum-pixel-intensity>685117824.0</sum-pixel-intensity>
    <sum-pixels>6518700.0</sum-pixels>
    <sum-projection-pixel-intensity>14423.4150390625</sum-projection-pixel-intensity>
    <sum-projection-pixels>74.5679931640625</sum-projection-pixels>
    <volume>0.0079854075</volume>
  </projection-structure-unionize>
  <projection-structure-unionize>
    <hemisphere-id>2</hemisphere-id>
    <id>630081020</id>
    <is-injection>false</is-injection>
    <max-voxel-density>0.0</max-voxel-density>
    <max-voxel-x>0</max-voxel-x>
    <max-voxel-y>0</max-voxel-y>
    <max-voxel-z>0</max-voxel-z>
    <normalized-projection-volume>0.0</normalized-projection-volume>
    <projection-density>0.0</projection-density>
    <projection-energy>0.0</projection-energy>
    <projection-intensity>0.0</projection-intensity>
    <projection-volume>0.0</projection-volume>
    <section-data-set-id>175263063</section-data-set-id>
    <structure-id>263</structure-id>
    <sum-pixel-intensity>6763768832.0</sum-pixel-intensity>
    <sum-pixels>41650200.0</sum-pixels>
    <sum-projection-pixel-intensity>0.0</sum-projection-pixel-intensity>
    <sum-projection-pixels>0.0</sum-projection-pixels>
    <volume>0.051021495</volume>
  </projection-structure-unionize>
  <projection-structure-unionize>
    <hemisphere-id>3</hemisphere-id>
    <id>630082697</id>
    <is-injection>false</is-injection>
    <max-voxel-density>0.128144487738609</max-voxel-density>
    <max-voxel-x>10070</max-voxel-x>
    <max-voxel-y>4830</max-voxel-y>
    <max-voxel-z>5630</max-voxel-z>
    <normalized-projection-volume>8.22678232226649e-05</normalized-projection-volume>
    <projection-density>0.000129676289737416</projection-density>
    <projection-energy>0.0192072305981499</projection-energy>
    <projection-intensity>148.116750078545</projection-intensity>
    <projection-volume>1.38922111938477e-05</projection-volume>
    <section-data-set-id>175263063</section-data-set-id>
    <structure-id>238</structure-id>
    <sum-pixel-intensity>1880455936.0</sum-pixel-intensity>
    <sum-pixels>87453000.0</sum-pixels>
    <sum-projection-pixel-intensity>1679729.9375</sum-projection-pixel-intensity>
    <sum-projection-pixels>11340.5805664062</sum-projection-pixels>
    <volume>0.107129925</volume>
  </projection-structure-unionize>
  <projection-structure-unionize>
    <hemisphere-id>1</hemisphere-id>
    <id>630082343</id>
    <is-injection>false</is-injection>
    <max-voxel-density>0.0</max-voxel-density>
    <max-voxel-x>0</max-voxel-x>
    <max-voxel-y>0</max-voxel-y>
    <max-voxel-z>0</max-voxel-z>
    <normalized-projection-volume>0.0</normalized-projection-volume>
    <projection-density>0.0</projection-density>
    <projection-energy>0.0</projection-energy>
    <projection-intensity>0.0</projection-intensity>
    <projection-volume>0.0</projection-volume>
    <section-data-set-id>175263063</section-data-set-id>
    <structure-id>271</structure-id>
    <sum-pixel-intensity>3890474752.0</sum-pixel-intensity>
    <sum-pixels>44185500.0</sum-pixels>
    <sum-projection-pixel-intensity>0.0</sum-projection-pixel-intensity>
    <sum-projection-pixels>0.0</sum-projection-pixels>
    <volume>0.0541272375</volume>
  </projection-structure-unionize>
  <projection-structure-unionize>
    <hemisphere-id>3</hemisphere-id>
    <id>630083172</id>
    <is-injection>false</is-injection>
    <max-voxel-density>0.0</max-voxel-density>
    <max-voxel-x>0</max-voxel-x>
    <max-voxel-y>0</max-voxel-y>
    <max-voxel-z>0</max-voxel-z>
    <normalized-projection-volume>0.0</normalized-projection-volume>
    <projection-density>0.0</projection-density>
    <projection-energy>0.0</projection-energy>
    <projection-intensity>0.0</projection-intensity>
    <projection-volume>0.0</projection-volume>
    <section-data-set-id>175263063</section-data-set-id>
    <structure-id>182305709</structure-id>
    <sum-pixel-intensity>40030484480.0</sum-pixel-intensity>
    <sum-pixels>264727808.0</sum-pixels>
    <sum-projection-pixel-intensity>0.0</sum-projection-pixel-intensity>
    <sum-projection-pixels>0.0</sum-projection-pixels>
    <volume>0.3242915648</volume>
  </projection-structure-unionize>
  <projection-structure-unionize>
    <hemisphere-id>2</hemisphere-id>
    <id>630081554</id>
    <is-injection>false</is-injection>
    <max-voxel-density>0.0</max-voxel-density>
    <max-voxel-x>0</max-voxel-x>
    <max-voxel-y>0</max-voxel-y>
    <max-voxel-z>0</max-voxel-z>
    <normalized-projection-volume>0.0</normalized-projection-volume>
    <projection-density>0.0</projection-density>
    <projection-energy>0.0</projection-energy>
    <projection-intensity>0.0</projection-intensity>
    <projection-volume>0.0</projection-volume>
    <section-data-set-id>175263063</section-data-set-id>
    <structure-id>1023</structure-id>
    <sum-pixel-intensity>41684631552.0</sum-pixel-intensity>
    <sum-pixels>272100608.0</sum-pixels>
    <sum-projection-pixel-intensity>0.0</sum-projection-pixel-intensity>
    <sum-projection-pixels>0.0</sum-projection-pixels>
    <volume>0.3333232448</volume>
  </projection-structure-unionize>
  <projection-structure-unionize>
    <hemisphere-id>2</hemisphere-id>
    <id>630081458</id>
    <is-injection>false</is-injection>
    <max-voxel-density>0.38279139995575</max-voxel-density>
    <max-voxel-x>11640</max-voxel-x>
    <max-voxel-y>5410</max-voxel-y>
    <max-voxel-z>8140</max-voxel-z>
    <normalized-projection-volume>0.00324521333404915</normalized-projection-volume>
    <projection-density>0.00215325248427689</projection-density>
    <projection-energy>0.310851216316223</projection-energy>
    <projection-intensity>144.363571166992</projection-intensity>
    <projection-volume>0.000548005128125</projection-volume>
    <section-data-set-id>175263063</section-data-set-id>
    <structure-id>153</structure-id>
    <sum-pixel-intensity>11979348992.0</sum-pixel-intensity>
    <sum-pixels>207756000.0</sum-pixels>
    <sum-projection-pixel-intensity>64581204.0</sum-projection-pixel-intensity>
    <sum-projection-pixels>447351.125</sum-projection-pixels>
    <volume>0.2545011</volume>
  </projection-structure-unionize>
  <projection-structure-unionize>
    <hemisphere-id>3</hemisphere-id>
    <id>630083035</id>
    <is-injection>false</is-injection>
    <max-voxel-density>0.0</max-voxel-density>
    <max-voxel-x>0</max-voxel-x>
    <max-voxel-y>0</max-voxel-y>
    <max-voxel-z>0</max-voxel-z>
    <normalized-projection-volume>0.0</normalized-projection-volume>
    <projection-density>0.0</projection-density>
    <projection-energy>0.0</projection-energy>
    <projection-intensity>0.0</projection-intensity>
    <projection-volume>0.0</projection-volume>
    <section-data-set-id>175263063</section-data-set-id>
    <structure-id>753</structure-id>
    <sum-pixel-intensity>1575096960.0</sum-pixel-intensity>
    <sum-pixels>29968200.0</sum-pixels>
    <sum-projection-pixel-intensity>0.0</sum-projection-pixel-intensity>
    <sum-projection-pixels>0.0</sum-projection-pixels>
    <volume>0.036711045</volume>
  </projection-structure-unionize>
  <projection-structure-unionize>
    <hemisphere-id>1</hemisphere-id>
    <id>630082141</id>
    <is-injection>false</is-injection>
    <max-voxel-density>0.281460553407669</max-voxel-density>
    <max-voxel-x>4000</max-voxel-x>
    <max-voxel-y>4050</max-voxel-y>
    <max-voxel-z>5650</max-voxel-z>
    <normalized-projection-volume>0.000673013958608748</normalized-projection-volume>
    <projection-density>0.000285007525235415</projection-density>
    <projection-energy>0.0439159162342548</projection-energy>
    <projection-intensity>154.086868286133</projection-intensity>
    <projection-volume>0.00011364895390625</projection-volume>
    <section-data-set-id>175263063</section-data-set-id>
    <structure-id>597</structure-id>
    <sum-pixel-intensity>40823197696.0</sum-pixel-intensity>
    <sum-pixels>325516512.0</sum-pixels>
    <sum-projection-pixel-intensity>14295356.0</sum-projection-pixel-intensity>
    <sum-projection-pixels>92774.65625</sum-projection-pixels>
    <volume>0.3987577272</volume>
  </projection-structure-unionize>
  <projection-structure-unionize>
    <hemisphere-id>1</hemisphere-id>
    <id>630082205</id>
    <is-injection>false</is-injection>
    <max-voxel-density>0.307531625032425</max-voxel-density>
    <max-voxel-x>2580</max-voxel-x>
    <max-voxel-y>4170</max-voxel-y>
    <max-voxel-z>5620</max-voxel-z>
    <normalized-projection-volume>0.000781100224020041</normalized-projection-volume>
    <projection-density>0.00056856544688344</projection-density>
    <projection-energy>0.0651921182870865</projection-energy>
    <projection-intensity>114.660705566406</projection-intensity>
    <projection-volume>0.000131901013671875</projection-volume>
    <section-data-set-id>175263063</section-data-set-id>
    <structure-id>484</structure-id>
    <sum-pixel-intensity>17912012800.0</sum-pixel-intensity>
    <sum-pixels>189378896.0</sum-pixels>
    <sum-projection-pixel-intensity>12346011.0</sum-projection-pixel-intensity>
    <sum-projection-pixels>107674.296875</sum-projection-pixels>
    <volume>0.2319891476</volume>
  </projection-structure-unionize>
  <projection-structure-unionize>
    <hemisphere-id>2</hemisphere-id>
    <id>630081332</id>
    <is-injection>false</is-injection>
    <max-voxel-density>0.565443158149719</max-voxel-density>
    <max-voxel-x>6920</max-voxel-x>
    <max-voxel-y>4830</max-voxel-y>
    <max-voxel-z>7010</max-voxel-z>
    <normalized-projection-volume>0.00676426647126826</normalized-projection-volume>
    <projection-density>0.00125990365631878</projection-density>
    <projection-energy>0.548745930194855</projection-energy>
    <projection-intensity>435.545928955078</projection-intensity>
    <projection-volume>0.0011422523984375</projection-volume>
    <section-data-set-id>175263063</section-data-set-id>
    <structure-id>733</structure-id>
    <sum-pixel-intensity>104071495680.0</sum-pixel-intensity>
    <sum-pixels>740097024.0</sum-pixels>
    <sum-projection-pixel-intensity>406125216.0</sum-projection-pixel-intensity>
    <sum-projection-pixels>932450.9375</sum-projection-pixels>
    <volume>0.9066188544</volume>
  </projection-structure-unionize>
  <projection-structure-unionize>
    <hemisphere-id>3</hemisphere-id>
    <id>630083220</id>
    <is-injection>false</is-injection>
    <max-voxel-density>0.128475114703178</max-voxel-density>
    <max-voxel-x>11600</max-voxel-x>
    <max-voxel-y>3790</max-voxel-y>
    <max-voxel-z>6840</max-voxel-z>
    <normalized-projection-volume>0.000206791990678342</normalized-projection-volume>
    <projection-density>6.30901618212834e-05</projection-density>
    <projection-energy>0.00517068287152698</projection-energy>
    <projection-intensity>81.9570392951925</projection-intensity>
    <projection-volume>3.49200683227539e-05</projection-volume>
    <section-data-set-id>175263063</section-data-set-id>
    <structure-id>989</structure-id>
    <sum-pixel-intensity>36934255616.0</sum-pixel-intensity>
    <sum-pixels>451832384.0</sum-pixels>
    <sum-projection-pixel-intensity>2336281.96875</sum-projection-pixel-intensity>
    <sum-projection-pixels>28506.1782226562</sum-projection-pixels>
    <volume>0.5534946704</volume>
  </projection-structure-unionize>
  <projection-structure-unionize>
    <hemisphere-id>3</hemisphere-id>
    <id>630083094</id>
    <is-injection>false</is-injection>
    <max-voxel-density>0.482665508985519</max-voxel-density>
    <max-voxel-x>4800</max-voxel-x>
    <max-voxel-y>6640</max-voxel-y>
    <max-voxel-z>8570</max-voxel-z>
    <normalized-projection-volume>0.0142573101640885</normalized-projection-volume>
    <projection-density>0.000404323065599375</projection-density>
    <projection-energy>0.0463029602302945</projection-energy>
    <projection-intensity>114.519710028549</projection-intensity>
    <projection-volume>0.00240757025161133</projection-volume>
    <section-data-set-id>175263063</section-data-set-id>
    <structure-id>840</structure-id>
    <sum-pixel-intensity>191429918208.0</sum-pixel-intensity>
    <sum-pixels>4860873984.0</sum-pixels>
    <sum-projection-pixel-intensity>225072854.765625</sum-projection-pixel-intensity>
    <sum-projection-pixels>1965363.47070312</sum-projection-pixels>
    <volume>5.9545706304</volume>
  </projection-structure-unionize>
  <projection-structure-unionize>
    <hemisphere-id>3</hemisphere-id>
    <id>630082565</id>
    <is-injection>false</is-injection>
    <max-voxel-density>0.210982337594032</max-voxel-density>
    <max-voxel-x>7910</max-voxel-x>
    <max-voxel-y>3190</max-voxel-y>
    <max-voxel-z>5820</max-voxel-z>
    <normalized-projection-volume>0.000140399477956395</normalized-projection-volume>
    <projection-density>0.00012597358887843</projection-density>
    <projection-energy>0.036439761833979</projection-energy>
    <projection-intensity>289.265092456364</projection-intensity>
    <projection-volume>2.37086520935059e-05</projection-volume>
    <section-data-set-id>175263063</section-data-set-id>
    <structure-id>50</structure-id>
    <sum-pixel-intensity>15950237696.0</sum-pixel-intensity>
    <sum-pixels>153635392.0</sum-pixels>
    <sum-projection-pixel-intensity>5598437.09375</sum-projection-pixel-intensity>
    <sum-projection-pixels>19354.0017089844</sum-projection-pixels>
    <volume>0.1882033552</volume>
  </projection-structure-unionize>
  <projection-structure-unionize>
    <hemisphere-id>3</hemisphere-id>
    <id>630083320</id>
    <is-injection>false</is-injection>
    <max-voxel-density>0.320626795291901</max-voxel-density>
    <max-voxel-x>13110</max-voxel-x>
    <max-voxel-y>7090</max-voxel-y>
    <max-voxel-z>7350</max-voxel-z>
    <normalized-projection-volume>0.00242374017061728</normalized-projection-volume>
    <projection-density>0.00042774504737609</projection-density>
    <projection-energy>0.0481223513489232</projection-energy>
    <projection-intensity>112.502416203576</projection-intensity>
    <projection-volume>0.0004092865109375</projection-volume>
    <section-data-set-id>175263063</section-data-set-id>
    <structure-id>1123</structure-id>
    <sum-pixel-intensity>2641553272.0</sum-pixel-intensity>
    <sum-pixels>781099488.0</sum-pixels>
    <sum-projection-pixel-intensity>37588344.0</sum-projection-pixel-intensity>
    <sum-projection-pixels>334111.4375</sum-projection-pixels>
    <volume>0.9568468728</volume>
  </projection-structure-unionize>
  <projection-structure-unionize>
    <hemisphere-id>1</hemisphere-id>
    <id>630082350</id>
    <is-injection>false</is-injection>
    <max-voxel-density>0.0</max-voxel-density>
    <max-voxel-x>0</max-voxel-x>
    <max-voxel-y>0</max-voxel-y>
    <max-voxel-z>0</max-voxel-z>
    <normalized-projection-volume>0.0</normalized-projection-volume>
    <projection-density>0.0</projection-density>
    <projection-energy>0.0</projection-energy>
    <projection-intensity>0.0</projection-intensity>
    <projection-volume>0.0</projection-volume>
    <section-data-set-id>175263063</section-data-set-id>
    <structure-id>260</structure-id>
    <sum-pixel-intensity>1106454784.0</sum-pixel-intensity>
    <sum-pixels>50175900.0</sum-pixels>
    <sum-projection-pixel-intensity>0.0</sum-projection-pixel-intensity>
    <sum-projection-pixels>0.0</sum-projection-pixels>
    <volume>0.0614654775</volume>
  </projection-structure-unionize>
  <projection-structure-unionize>
    <hemisphere-id>1</hemisphere-id>
    <id>630082315</id>
    <is-injection>false</is-injection>
    <max-voxel-density>0.0</max-voxel-density>
    <max-voxel-x>0</max-voxel-x>
    <max-voxel-y>0</max-voxel-y>
    <max-voxel-z>0</max-voxel-z>
    <normalized-projection-volume>0.0</normalized-projection-volume>
    <projection-density>0.0</projection-density>
    <projection-energy>0.0</projection-energy>
    <projection-intensity>0.0</projection-intensity>
    <projection-volume>0.0</projection-volume>
    <section-data-set-id>175263063</section-data-set-id>
    <structure-id>314</structure-id>
    <sum-pixel-intensity>20581898240.0</sum-pixel-intensity>
    <sum-pixels>196082096.0</sum-pixels>
    <sum-projection-pixel-intensity>0.0</sum-projection-pixel-intensity>
    <sum-projection-pixels>0.0</sum-projection-pixels>
    <volume>0.2402005676</volume>
  </projection-structure-unionize>
  <projection-structure-unionize>
    <hemisphere-id>2</hemisphere-id>
    <id>630081525</id>
    <is-injection>false</is-injection>
    <max-voxel-density>0.614012897014618</max-voxel-density>
    <max-voxel-x>10040</max-voxel-x>
    <max-voxel-y>5770</max-voxel-y>
    <max-voxel-z>6830</max-voxel-z>
    <normalized-projection-volume>0.118210416830233</normalized-projection-volume>
    <projection-density>0.0064037140824088</projection-density>
    <projection-energy>1.95393145021668</projection-energy>
    <projection-intensity>305.124717479844</projection-intensity>
    <projection-volume>0.0199616813911995</projection-volume>
    <section-data-set-id>175263063</section-data-set-id>
    <structure-id>987</structure-id>
    <sum-pixel-intensity>204274683840.0</sum-pixel-intensity>
    <sum-pixels>2544656102.0</sum-pixels>
    <sum-projection-pixel-intensity>4972083587.68359</sum-projection-pixel-intensity>
    <sum-projection-pixels>16295250.1152649</sum-projection-pixels>
    <volume>3.11720372495</volume>
  </projection-structure-unionize>
  <projection-structure-unionize>
    <hemisphere-id>1</hemisphere-id>
    <id>630082304</id>
    <is-injection>false</is-injection>
    <max-voxel-density>0.0353671722114086</max-voxel-density>
    <max-voxel-x>4560</max-voxel-x>
    <max-voxel-y>4900</max-voxel-y>
    <max-voxel-z>1700</max-voxel-z>
    <normalized-projection-volume>6.51847430513746e-06</normalized-projection-volume>
    <projection-density>2.15752925214474e-06</projection-density>
    <projection-energy>0.000455391564173624</projection-energy>
    <projection-intensity>211.070861816406</projection-intensity>
    <projection-volume>1.10074653930664e-06</projection-volume>
    <section-data-set-id>175263063</section-data-set-id>
    <structure-id>328</structure-id>
    <sum-pixel-intensity>65844146176.0</sum-pixel-intensity>
    <sum-pixels>416480384.0</sum-pixels>
    <sum-projection-pixel-intensity>189661.65625</sum-projection-pixel-intensity>
    <sum-projection-pixels>898.568603515625</sum-projection-pixels>
    <volume>0.5101884704</volume>
  </projection-structure-unionize>
  <projection-structure-unionize>
    <hemisphere-id>2</hemisphere-id>
    <id>630081588</id>
    <is-injection>false</is-injection>
    <max-voxel-density>0.0</max-voxel-density>
    <max-voxel-x>0</max-voxel-x>
    <max-voxel-y>0</max-voxel-y>
    <max-voxel-z>0</max-voxel-z>
    <normalized-projection-volume>0.0</normalized-projection-volume>
    <projection-density>0.0</projection-density>
    <projection-energy>0.0</projection-energy>
    <projection-intensity>0.0</projection-intensity>
    <projection-volume>0.0</projection-volume>
    <section-data-set-id>175263063</section-data-set-id>
    <structure-id>1070</structure-id>
    <sum-pixel-intensity>118031204352.0</sum-pixel-intensity>
    <sum-pixels>543617088.0</sum-pixels>
    <sum-projection-pixel-intensity>0.0</sum-projection-pixel-intensity>
    <sum-projection-pixels>0.0</sum-projection-pixels>
    <volume>0.6659309328</volume>
  </projection-structure-unionize>
  <projection-structure-unionize>
    <hemisphere-id>2</hemisphere-id>
    <id>630081096</id>
    <is-injection>false</is-injection>
    <max-voxel-density>0.0</max-voxel-density>
    <max-voxel-x>0</max-voxel-x>
    <max-voxel-y>0</max-voxel-y>
    <max-voxel-z>0</max-voxel-z>
    <normalized-projection-volume>0.0</normalized-projection-volume>
    <projection-density>0.0</projection-density>
    <projection-energy>0.0</projection-energy>
    <projection-intensity>0.0</projection-intensity>
    <projection-volume>0.0</projection-volume>
    <section-data-set-id>175263063</section-data-set-id>
    <structure-id>363</structure-id>
    <sum-pixel-intensity>78502641664.0</sum-pixel-intensity>
    <sum-pixels>440747104.0</sum-pixels>
    <sum-projection-pixel-intensity>0.0</sum-projection-pixel-intensity>
    <sum-projection-pixels>0.0</sum-projection-pixels>
    <volume>0.5399152024</volume>
  </projection-structure-unionize>
  <projection-structure-unionize>
    <hemisphere-id>3</hemisphere-id>
    <id>630082554</id>
    <is-injection>false</is-injection>
    <max-voxel-density>0.257924377918243</max-voxel-density>
    <max-voxel-x>4080</max-voxel-x>
    <max-voxel-y>3520</max-voxel-y>
    <max-voxel-z>5610</max-voxel-z>
    <normalized-projection-volume>0.002011939560013</normalized-projection-volume>
    <projection-density>5.56261175660092e-05</projection-density>
    <projection-energy>0.00973201051305585</projection-energy>
    <projection-intensity>174.953977356181</projection-intensity>
    <projection-volume>0.000339747524391252</projection-volume>
    <section-data-set-id>175263063</section-data-set-id>
    <structure-id>31</structure-id>
    <sum-pixel-intensity>807583399552.0</sum-pixel-intensity>
    <sum-pixels>4985875880.0</sum-pixels>
    <sum-projection-pixel-intensity>48522596.4809516</sum-projection-pixel-intensity>
    <sum-projection-pixels>277344.91787041</sum-projection-pixels>
    <volume>6.107697953</volume>
  </projection-structure-unionize>
  <projection-structure-unionize>
    <hemisphere-id>3</hemisphere-id>
    <id>630083078</id>
    <is-injection>false</is-injection>
    <max-voxel-density>0.151403576135635</max-voxel-density>
    <max-voxel-x>10980</max-voxel-x>
    <max-voxel-y>1630</max-voxel-y>
    <max-voxel-z>5150</max-voxel-z>
    <normalized-projection-volume>3.50980187250259e-05</normalized-projection-volume>
    <projection-density>4.35224030483453e-06</projection-density>
    <projection-energy>0.000775954313755335</projection-energy>
    <projection-intensity>178.288481197464</projection-intensity>
    <projection-volume>5.92685049285889e-06</projection-volume>
    <section-data-set-id>175263063</section-data-set-id>
    <structure-id>820</structure-id>
    <sum-pixel-intensity>197420982272.0</sum-pixel-intensity>
    <sum-pixels>1111667776.0</sum-pixels>
    <sum-projection-pixel-intensity>862603.40625</sum-projection-pixel-intensity>
    <sum-projection-pixels>4838.24530029297</sum-projection-pixels>
    <volume>1.3617930256</volume>
  </projection-structure-unionize>
  <projection-structure-unionize>
    <hemisphere-id>1</hemisphere-id>
    <id>630081807</id>
    <is-injection>false</is-injection>
    <max-voxel-density>0.403860569000244</max-voxel-density>
    <max-voxel-x>9990</max-voxel-x>
    <max-voxel-y>4320</max-voxel-y>
    <max-voxel-z>4640</max-voxel-z>
    <normalized-projection-volume>0.00704797573154748</normalized-projection-volume>
    <projection-density>0.00249421992339194</projection-density>
    <projection-energy>0.342952042818069</projection-energy>
    <projection-intensity>137.498718261719</projection-intensity>
    <projection-volume>0.001190161153125</projection-volume>
    <section-data-set-id>175263063</section-data-set-id>
    <structure-id>1052</structure-id>
    <sum-pixel-intensity>21019252736.0</sum-pixel-intensity>
    <sum-pixels>389524640.0</sum-pixels>
    <sum-projection-pixel-intensity>133588272.0</sum-projection-pixel-intensity>
    <sum-projection-pixels>971560.125</sum-projection-pixels>
    <volume>0.477167684</volume>
  </projection-structure-unionize>
  <projection-structure-unionize>
    <hemisphere-id>2</hemisphere-id>
    <id>630081221</id>
    <is-injection>false</is-injection>
    <max-voxel-density>0.0</max-voxel-density>
    <max-voxel-x>0</max-voxel-x>
    <max-voxel-y>0</max-voxel-y>
    <max-voxel-z>0</max-voxel-z>
    <normalized-projection-volume>0.0</normalized-projection-volume>
    <projection-density>0.0</projection-density>
    <projection-energy>0.0</projection-energy>
    <projection-intensity>0.0</projection-intensity>
    <projection-volume>0.0</projection-volume>
    <section-data-set-id>175263063</section-data-set-id>
    <structure-id>582</structure-id>
    <sum-pixel-intensity>20905617408.0</sum-pixel-intensity>
    <sum-pixels>142635600.0</sum-pixels>
    <sum-projection-pixel-intensity>0.0</sum-projection-pixel-intensity>
    <sum-projection-pixels>0.0</sum-projection-pixels>
    <volume>0.17472861</volume>
  </projection-structure-unionize>
  <projection-structure-unionize>
    <hemisphere-id>3</hemisphere-id>
    <id>630083006</id>
    <is-injection>false</is-injection>
    <max-voxel-density>0.0</max-voxel-density>
    <max-voxel-x>0</max-voxel-x>
    <max-voxel-y>0</max-voxel-y>
    <max-voxel-z>0</max-voxel-z>
    <normalized-projection-volume>0.0</normalized-projection-volume>
    <projection-density>0.0</projection-density>
    <projection-energy>0.0</projection-energy>
    <projection-intensity>0.0</projection-intensity>
    <projection-volume>0.0</projection-volume>
    <section-data-set-id>175263063</section-data-set-id>
    <structure-id>702</structure-id>
    <sum-pixel-intensity>119861485568.0</sum-pixel-intensity>
    <sum-pixels>510629408.0</sum-pixels>
    <sum-projection-pixel-intensity>0.0</sum-projection-pixel-intensity>
    <sum-projection-pixels>0.0</sum-projection-pixels>
    <volume>0.6255210248</volume>
  </projection-structure-unionize>
  <projection-structure-unionize>
    <hemisphere-id>1</hemisphere-id>
    <id>630082223</id>
    <is-injection>false</is-injection>
    <max-voxel-density>0.477449506521225</max-voxel-density>
    <max-voxel-x>5890</max-voxel-x>
    <max-voxel-y>950</max-voxel-y>
    <max-voxel-z>2940</max-voxel-z>
    <normalized-projection-volume>0.000397818935660194</normalized-projection-volume>
    <projection-density>0.000265027134446427</projection-density>
    <projection-energy>0.0391593351960182</projection-energy>
    <projection-intensity>147.755935668945</projection-intensity>
    <projection-volume>6.71779616210937e-05</projection-volume>
    <section-data-set-id>175263063</section-data-set-id>
    <structure-id>450</structure-id>
    <sum-pixel-intensity>25173927936.0</sum-pixel-intensity>
    <sum-pixels>206919008.0</sum-pixels>
    <sum-projection-pixel-intensity>8102810.5</sum-projection-pixel-intensity>
    <sum-projection-pixels>54839.15234375</sum-projection-pixels>
    <volume>0.2534757848</volume>
  </projection-structure-unionize>
  <projection-structure-unionize>
    <hemisphere-id>2</hemisphere-id>
    <id>630081438</id>
    <is-injection>false</is-injection>
    <max-voxel-density>0.60417515039444</max-voxel-density>
    <max-voxel-x>6960</max-voxel-x>
    <max-voxel-y>4120</max-voxel-y>
    <max-voxel-z>8160</max-voxel-z>
    <normalized-projection-volume>0.00169987038903352</normalized-projection-volume>
    <projection-density>0.000219824532900895</projection-density>
    <projection-energy>0.063692490326645</projection-energy>
    <projection-intensity>289.742411759655</projection-intensity>
    <projection-volume>0.000287049754345703</projection-volume>
    <section-data-set-id>175263063</section-data-set-id>
    <structure-id>896</structure-id>
    <sum-pixel-intensity>30988203008.0</sum-pixel-intensity>
    <sum-pixels>1065969876.0</sum-pixels>
    <sum-projection-pixel-intensity>67894276.015625</sum-projection-pixel-intensity>
    <sum-projection-pixels>234326.330078125</sum-projection-pixels>
    <volume>1.3058130981</volume>
  </projection-structure-unionize>
  <projection-structure-unionize>
    <hemisphere-id>3</hemisphere-id>
    <id>630082915</id>
    <is-injection>false</is-injection>
    <max-voxel-density>0.0716069266200066</max-voxel-density>
    <max-voxel-x>9080</max-voxel-x>
    <max-voxel-y>3260</max-voxel-y>
    <max-voxel-z>7680</max-voxel-z>
    <normalized-projection-volume>2.65220581911388e-05</normalized-projection-volume>
    <projection-density>4.62011387371031e-05</projection-density>
    <projection-energy>0.0138284110823859</projection-energy>
    <projection-intensity>299.308879832449</projection-intensity>
    <projection-volume>4.47866516036987e-06</projection-volume>
    <section-data-set-id>175263063</section-data-set-id>
    <structure-id>580</structure-id>
    <sum-pixel-intensity>3840769792.0</sum-pixel-intensity>
    <sum-pixels>79133400.0</sum-pixels>
    <sum-projection-pixel-intensity>1094289.18554688</sum-projection-pixel-intensity>
    <sum-projection-pixels>3656.05319213867</sum-projection-pixels>
    <volume>0.096938415</volume>
  </projection-structure-unionize>
  <projection-structure-unionize>
    <hemisphere-id>2</hemisphere-id>
    <id>630081498</id>
    <is-injection>false</is-injection>
    <max-voxel-density>0.108585588634014</max-voxel-density>
    <max-voxel-x>2340</max-voxel-x>
    <max-voxel-y>2350</max-voxel-y>
    <max-voxel-z>7600</max-voxel-z>
    <normalized-projection-volume>1.20870195976598e-05</normalized-projection-volume>
    <projection-density>9.73296096162812e-07</projection-density>
    <projection-energy>0.000502176466397941</projection-energy>
    <projection-intensity>515.954467773438</projection-intensity>
    <projection-volume>2.04108267822266e-06</projection-volume>
    <section-data-set-id>175263063</section-data-set-id>
    <structure-id>962</structure-id>
    <sum-pixel-intensity>282738556928.0</sum-pixel-intensity>
    <sum-pixels>1711904384.0</sum-pixels>
    <sum-projection-pixel-intensity>859678.125</sum-projection-pixel-intensity>
    <sum-projection-pixels>1666.18994140625</sum-projection-pixels>
    <volume>2.0970828704</volume>
  </projection-structure-unionize>
  <projection-structure-unionize>
    <hemisphere-id>1</hemisphere-id>
    <id>630082295</id>
    <is-injection>false</is-injection>
    <max-voxel-density>0.0745758190751076</max-voxel-density>
    <max-voxel-x>5710</max-voxel-x>
    <max-voxel-y>860</max-voxel-y>
    <max-voxel-z>3320</max-voxel-z>
    <normalized-projection-volume>2.5482180494894e-05</normalized-projection-volume>
    <projection-density>3.3187059326035e-06</projection-density>
    <projection-energy>0.000519467220928481</projection-energy>
    <projection-intensity>156.527041406456</projection-intensity>
    <projection-volume>4.30306551513672e-06</projection-volume>
    <section-data-set-id>175263063</section-data-set-id>
    <structure-id>337</structure-id>
    <sum-pixel-intensity>176119043584.0</sum-pixel-intensity>
    <sum-pixels>1058456704.0</sum-pixels>
    <sum-projection-pixel-intensity>549833.5625</sum-projection-pixel-intensity>
    <sum-projection-pixels>3512.70654296875</sum-projection-pixels>
    <volume>1.2966094624</volume>
  </projection-structure-unionize>
  <projection-structure-unionize>
    <hemisphere-id>3</hemisphere-id>
    <id>630082580</id>
    <is-injection>false</is-injection>
    <max-voxel-density>0.0</max-voxel-density>
    <max-voxel-x>0</max-voxel-x>
    <max-voxel-y>0</max-voxel-y>
    <max-voxel-z>0</max-voxel-z>
    <normalized-projection-volume>0.0</normalized-projection-volume>
    <projection-density>0.0</projection-density>
    <projection-energy>0.0</projection-energy>
    <projection-intensity>0.0</projection-intensity>
    <projection-volume>0.0</projection-volume>
    <section-data-set-id>175263063</section-data-set-id>
    <structure-id>74</structure-id>
    <sum-pixel-intensity>23050883072.0</sum-pixel-intensity>
    <sum-pixels>186337792.0</sum-pixels>
    <sum-projection-pixel-intensity>0.0</sum-projection-pixel-intensity>
    <sum-projection-pixels>0.0</sum-projection-pixels>
    <volume>0.2282637952</volume>
  </projection-structure-unionize>
  <projection-structure-unionize>
    <hemisphere-id>1</hemisphere-id>
    <id>630082096</id>
    <is-injection>false</is-injection>
    <max-voxel-density>0.310600101947784</max-voxel-density>
    <max-voxel-x>2460</max-voxel-x>
    <max-voxel-y>3070</max-voxel-y>
    <max-voxel-z>3000</max-voxel-z>
    <normalized-projection-volume>0.00188819687264456</normalized-projection-volume>
    <projection-density>0.000249271339271218</projection-density>
    <projection-energy>0.0424477569758892</projection-energy>
    <projection-intensity>170.287368774414</projection-intensity>
    <projection-volume>0.000318851632421875</projection-volume>
    <section-data-set-id>175263063</section-data-set-id>
    <structure-id>656</structure-id>
    <sum-pixel-intensity>127054757888.0</sum-pixel-intensity>
    <sum-pixels>1044191680.0</sum-pixels>
    <sum-projection-pixel-intensity>44323596.0</sum-projection-pixel-intensity>
    <sum-projection-pixels>260287.046875</sum-projection-pixels>
    <volume>1.279134808</volume>
  </projection-structure-unionize>
  <projection-structure-unionize>
    <hemisphere-id>3</hemisphere-id>
    <id>630082794</id>
    <is-injection>false</is-injection>
    <max-voxel-density>0.0</max-voxel-density>
    <max-voxel-x>0</max-voxel-x>
    <max-voxel-y>0</max-voxel-y>
    <max-voxel-z>0</max-voxel-z>
    <normalized-projection-volume>0.0</normalized-projection-volume>
    <projection-density>0.0</projection-density>
    <projection-energy>0.0</projection-energy>
    <projection-intensity>0.0</projection-intensity>
    <projection-volume>0.0</projection-volume>
    <section-data-set-id>175263063</section-data-set-id>
    <structure-id>368</structure-id>
    <sum-pixel-intensity>1030714432.0</sum-pixel-intensity>
    <sum-pixels>11833200.0</sum-pixels>
    <sum-projection-pixel-intensity>0.0</sum-projection-pixel-intensity>
    <sum-projection-pixels>0.0</sum-projection-pixels>
    <volume>0.01449567</volume>
  </projection-structure-unionize>
  <projection-structure-unionize>
    <hemisphere-id>3</hemisphere-id>
    <id>630083203</id>
    <is-injection>false</is-injection>
    <max-voxel-density>0.0</max-voxel-density>
    <max-voxel-x>0</max-voxel-x>
    <max-voxel-y>0</max-voxel-y>
    <max-voxel-z>0</max-voxel-z>
    <normalized-projection-volume>0.0</normalized-projection-volume>
    <projection-density>0.0</projection-density>
    <projection-energy>0.0</projection-energy>
    <projection-intensity>0.0</projection-intensity>
    <projection-volume>0.0</projection-volume>
    <section-data-set-id>175263063</section-data-set-id>
    <structure-id>973</structure-id>
    <sum-pixel-intensity>34124429312.0</sum-pixel-intensity>
    <sum-pixels>271429184.0</sum-pixels>
    <sum-projection-pixel-intensity>0.0</sum-projection-pixel-intensity>
    <sum-projection-pixels>0.0</sum-projection-pixels>
    <volume>0.3325007504</volume>
  </projection-structure-unionize>
  <projection-structure-unionize>
    <hemisphere-id>1</hemisphere-id>
    <id>630082147</id>
    <is-injection>false</is-injection>
    <max-voxel-density>0.452820241451263</max-voxel-density>
    <max-voxel-x>3320</max-voxel-x>
    <max-voxel-y>5850</max-voxel-y>
    <max-voxel-z>5640</max-voxel-z>
    <normalized-projection-volume>0.00394772571620233</normalized-projection-volume>
    <projection-density>0.000839221009352284</projection-density>
    <projection-energy>0.128234906078676</projection-energy>
    <projection-intensity>152.802306722097</projection-intensity>
    <projection-volume>0.000666635353125</projection-volume>
    <section-data-set-id>175263063</section-data-set-id>
    <structure-id>589</structure-id>
    <sum-pixel-intensity>75940941824.0</sum-pixel-intensity>
    <sum-pixels>648449120.0</sum-pixels>
    <sum-projection-pixel-intensity>83153812.0</sum-projection-pixel-intensity>
    <sum-projection-pixels>544192.125</sum-projection-pixels>
    <volume>0.794350172</volume>
  </projection-structure-unionize>
  <projection-structure-unionize>
    <hemisphere-id>3</hemisphere-id>
    <id>630082637</id>
    <is-injection>false</is-injection>
    <max-voxel-density>0.186894297599792</max-voxel-density>
    <max-voxel-x>12320</max-voxel-x>
    <max-voxel-y>5130</max-voxel-y>
    <max-voxel-z>3560</max-voxel-z>
    <normalized-projection-volume>0.000328970760094642</normalized-projection-volume>
    <projection-density>0.000490940449311659</projection-density>
    <projection-energy>0.0507776899522142</projection-energy>
    <projection-intensity>103.429428199304</projection-intensity>
    <projection-volume>5.55518682373047e-05</projection-volume>
    <section-data-set-id>175263063</section-data-set-id>
    <structure-id>589508451</structure-id>
    <sum-pixel-intensity>2896594816.0</sum-pixel-intensity>
    <sum-pixels>92370600.0</sum-pixels>
    <sum-projection-pixel-intensity>4690365.6875</sum-projection-pixel-intensity>
    <sum-projection-pixels>45348.4638671875</sum-projection-pixels>
    <volume>0.113153985</volume>
  </projection-structure-unionize>
  <projection-structure-unionize>
    <hemisphere-id>2</hemisphere-id>
    <id>630081606</id>
    <is-injection>false</is-injection>
    <max-voxel-density>0.0</max-voxel-density>
    <max-voxel-x>0</max-voxel-x>
    <max-voxel-y>0</max-voxel-y>
    <max-voxel-z>0</max-voxel-z>
    <normalized-projection-volume>0.0</normalized-projection-volume>
    <projection-density>0.0</projection-density>
    <projection-energy>0.0</projection-energy>
    <projection-intensity>0.0</projection-intensity>
    <projection-volume>0.0</projection-volume>
    <section-data-set-id>175263063</section-data-set-id>
    <structure-id>1094</structure-id>
    <sum-pixel-intensity>24784558080.0</sum-pixel-intensity>
    <sum-pixels>122770800.0</sum-pixels>
    <sum-projection-pixel-intensity>0.0</sum-projection-pixel-intensity>
    <sum-projection-pixels>0.0</sum-projection-pixels>
    <volume>0.15039423</volume>
  </projection-structure-unionize>
  <projection-structure-unionize>
    <hemisphere-id>1</hemisphere-id>
    <id>630081920</id>
    <is-injection>false</is-injection>
    <max-voxel-density>0.219126716256142</max-voxel-density>
    <max-voxel-x>7370</max-voxel-x>
    <max-voxel-y>5230</max-voxel-y>
    <max-voxel-z>830</max-voxel-z>
    <normalized-projection-volume>0.000589663146620251</normalized-projection-volume>
    <projection-density>2.92868911852529e-05</projection-density>
    <projection-energy>0.00573956375450027</projection-energy>
    <projection-intensity>195.977228111885</projection-intensity>
    <projection-volume>9.95738630874634e-05</projection-volume>
    <section-data-set-id>175263063</section-data-set-id>
    <structure-id>918</structure-id>
    <sum-pixel-intensity>275148800000.0</sum-pixel-intensity>
    <sum-pixels>2775466528.0</sum-pixels>
    <sum-projection-pixel-intensity>15929967.0859375</sum-projection-pixel-intensity>
    <sum-projection-pixels>81284.7861938477</sum-projection-pixels>
    <volume>3.3999464968</volume>
  </projection-structure-unionize>
  <projection-structure-unionize>
    <hemisphere-id>2</hemisphere-id>
    <id>630081535</id>
    <is-injection>false</is-injection>
    <max-voxel-density>0.813725113868713</max-voxel-density>
    <max-voxel-x>7360</max-voxel-x>
    <max-voxel-y>5460</max-voxel-y>
    <max-voxel-z>7080</max-voxel-z>
    <normalized-projection-volume>0.0603800834329224</normalized-projection-volume>
    <projection-density>0.0154051898666272</projection-density>
    <projection-energy>7.7737864255458</projection-energy>
    <projection-intensity>504.621266784022</projection-intensity>
    <projection-volume>0.0101961233212891</projection-volume>
    <section-data-set-id>175263063</section-data-set-id>
    <structure-id>1000</structure-id>
    <sum-pixel-intensity>18907784916.4897</sum-pixel-intensity>
    <sum-pixels>540296228.0</sum-pixels>
    <sum-projection-pixel-intensity>4200147483.0</sum-projection-pixel-intensity>
    <sum-projection-pixels>8323365.9765625</sum-projection-pixels>
    <volume>0.6618628793</volume>
  </projection-structure-unionize>
  <projection-structure-unionize>
    <hemisphere-id>2</hemisphere-id>
    <id>630081693</id>
    <is-injection>false</is-injection>
    <max-voxel-density>0.0381348840892315</max-voxel-density>
    <max-voxel-x>1750</max-voxel-x>
    <max-voxel-y>4060</max-voxel-y>
    <max-voxel-z>6750</max-voxel-z>
    <normalized-projection-volume>8.82394945956391e-05</normalized-projection-volume>
    <projection-density>4.14559498240133e-05</projection-density>
    <projection-energy>0.0027727146928329</projection-energy>
    <projection-intensity>66.8833956188072</projection-intensity>
    <projection-volume>1.49006214889526e-05</projection-volume>
    <section-data-set-id>175263063</section-data-set-id>
    <structure-id>151</structure-id>
    <sum-pixel-intensity>26286012928.0</sum-pixel-intensity>
    <sum-pixels>293414400.0</sum-pixels>
    <sum-projection-pixel-intensity>813554.41796875</sum-projection-pixel-intensity>
    <sum-projection-pixels>12163.772644043</sum-projection-pixels>
    <volume>0.35943264</volume>
  </projection-structure-unionize>
  <projection-structure-unionize>
    <hemisphere-id>1</hemisphere-id>
    <id>630082438</id>
    <is-injection>false</is-injection>
    <max-voxel-density>0.0603160373866558</max-voxel-density>
    <max-voxel-x>7480</max-voxel-x>
    <max-voxel-y>7110</max-voxel-y>
    <max-voxel-z>5640</max-voxel-z>
    <normalized-projection-volume>9.69646625156328e-05</normalized-projection-volume>
    <projection-density>1.45193977871605e-05</projection-density>
    <projection-energy>0.00127723649573716</projection-energy>
    <projection-intensity>87.9675944181801</projection-intensity>
    <projection-volume>1.63740028268576e-05</projection-volume>
    <section-data-set-id>175263063</section-data-set-id>
    <structure-id>141</structure-id>
    <sum-pixel-intensity>121857094736.0</sum-pixel-intensity>
    <sum-pixels>920598300.0</sum-pixels>
    <sum-projection-pixel-intensity>1175821.74667358</sum-projection-pixel-intensity>
    <sum-projection-pixels>13366.5329198837</sum-projection-pixels>
    <volume>1.1277329175</volume>
  </projection-structure-unionize>
  <projection-structure-unionize>
    <hemisphere-id>3</hemisphere-id>
    <id>630082980</id>
    <is-injection>false</is-injection>
    <max-voxel-density>0.823273837566376</max-voxel-density>
    <max-voxel-x>8560</max-voxel-x>
    <max-voxel-y>1140</max-voxel-y>
    <max-voxel-z>7390</max-voxel-z>
    <normalized-projection-volume>0.0182376090552449</normalized-projection-volume>
    <projection-density>0.000211289745066617</projection-density>
    <projection-energy>0.0694210395510924</projection-energy>
    <projection-intensity>328.558489808414</projection-intensity>
    <projection-volume>0.00307970609579091</projection-volume>
    <section-data-set-id>175263063</section-data-set-id>
    <structure-id>669</structure-id>
    <sum-pixel-intensity>1587184738528.0</sum-pixel-intensity>
    <sum-pixels>11898569860.5</sum-pixels>
    <sum-projection-pixel-intensity>826011088.887207</sum-projection-pixel-intensity>
    <sum-projection-pixels>2514045.79248238</sum-projection-pixels>
    <volume>14.5757480791125</volume>
  </projection-structure-unionize>
  <projection-structure-unionize>
    <hemisphere-id>3</hemisphere-id>
    <id>630083045</id>
    <is-injection>false</is-injection>
    <max-voxel-density>0.678377866744995</max-voxel-density>
    <max-voxel-x>10230</max-voxel-x>
    <max-voxel-y>3900</max-voxel-y>
    <max-voxel-z>6910</max-voxel-z>
    <normalized-projection-volume>0.32352447652473</normalized-projection-volume>
    <projection-density>0.00310655243972801</projection-density>
    <projection-energy>0.877766705335314</projection-energy>
    <projection-intensity>282.553319915039</projection-intensity>
    <projection-volume>0.05463217790625</projection-volume>
    <section-data-set-id>175263063</section-data-set-id>
    <structure-id>771</structure-id>
    <sum-pixel-intensity>1145342687808.0</sum-pixel-intensity>
    <sum-pixels>14356009472.0</sum-pixels>
    <sum-projection-pixel-intensity>12601227136.0</sum-projection-pixel-intensity>
    <sum-projection-pixels>44597696.25</sum-projection-pixels>
    <volume>17.5861116032</volume>
  </projection-structure-unionize>
  <projection-structure-unionize>
    <hemisphere-id>1</hemisphere-id>
    <id>630080973</id>
    <is-injection>false</is-injection>
    <max-voxel-density>0.0</max-voxel-density>
    <max-voxel-x>0</max-voxel-x>
    <max-voxel-y>0</max-voxel-y>
    <max-voxel-z>0</max-voxel-z>
    <normalized-projection-volume>0.0</normalized-projection-volume>
    <projection-density>0.0</projection-density>
    <projection-energy>0.0</projection-energy>
    <projection-intensity>0.0</projection-intensity>
    <projection-volume>0.0</projection-volume>
    <section-data-set-id>175263063</section-data-set-id>
    <structure-id>312782644</structure-id>
    <sum-pixel-intensity>23511932928.0</sum-pixel-intensity>
    <sum-pixels>165957984.0</sum-pixels>
    <sum-projection-pixel-intensity>0.0</sum-projection-pixel-intensity>
    <sum-projection-pixels>0.0</sum-projection-pixels>
    <volume>0.2032985304</volume>
  </projection-structure-unionize>
  <projection-structure-unionize>
    <hemisphere-id>2</hemisphere-id>
    <id>630081010</id>
    <is-injection>false</is-injection>
    <max-voxel-density>0.0388581305742264</max-voxel-density>
    <max-voxel-x>8120</max-voxel-x>
    <max-voxel-y>2250</max-voxel-y>
    <max-voxel-z>9460</max-voxel-z>
    <normalized-projection-volume>4.86634946363932e-06</normalized-projection-volume>
    <projection-density>1.87785935850115e-05</projection-density>
    <projection-energy>0.00482318643480539</projection-energy>
    <projection-intensity>256.844909667969</projection-intensity>
    <projection-volume>8.21759368896484e-07</projection-volume>
    <section-data-set-id>175263063</section-data-set-id>
    <structure-id>249</structure-id>
    <sum-pixel-intensity>4274088448.0</sum-pixel-intensity>
    <sum-pixels>35722800.0</sum-pixels>
    <sum-projection-pixel-intensity>172297.71875</sum-projection-pixel-intensity>
    <sum-projection-pixels>670.823974609375</sum-projection-pixels>
    <volume>0.04376043</volume>
  </projection-structure-unionize>
  <projection-structure-unionize>
    <hemisphere-id>1</hemisphere-id>
    <id>630082275</id>
    <is-injection>false</is-injection>
    <max-voxel-density>0.109994493424892</max-voxel-density>
    <max-voxel-x>7120</max-voxel-x>
    <max-voxel-y>5600</max-voxel-y>
    <max-voxel-z>4340</max-voxel-z>
    <normalized-projection-volume>7.1784128511224e-05</normalized-projection-volume>
    <projection-density>0.000132066095829941</projection-density>
    <projection-energy>0.0408441498875618</projection-energy>
    <projection-intensity>309.2705078125</projection-intensity>
    <projection-volume>1.21218750488281e-05</projection-volume>
    <section-data-set-id>175263063</section-data-set-id>
    <structure-id>364</structure-id>
    <sum-pixel-intensity>8896516096.0</sum-pixel-intensity>
    <sum-pixels>74927696.0</sum-pixels>
    <sum-projection-pixel-intensity>3060358.0</sum-projection-pixel-intensity>
    <sum-projection-pixels>9895.408203125</sum-projection-pixels>
    <volume>0.0917864276</volume>
  </projection-structure-unionize>
  <projection-structure-unionize>
    <hemisphere-id>1</hemisphere-id>
    <id>630082067</id>
    <is-injection>false</is-injection>
    <max-voxel-density>0.0134963328018785</max-voxel-density>
    <max-voxel-x>7940</max-voxel-x>
    <max-voxel-y>2020</max-voxel-y>
    <max-voxel-z>1090</max-voxel-z>
    <normalized-projection-volume>3.2743815941232e-07</normalized-projection-volume>
    <projection-density>8.90111437001906e-07</projection-density>
    <projection-energy>0.00010527793347137</projection-energy>
    <projection-intensity>118.275009155273</projection-intensity>
    <projection-volume>5.52930645942688e-08</projection-volume>
    <section-data-set-id>175263063</section-data-set-id>
    <structure-id>696</structure-id>
    <sum-pixel-intensity>4669723136.0</sum-pixel-intensity>
    <sum-pixels>50709600.0</sum-pixels>
    <sum-projection-pixel-intensity>5338.60205078125</sum-projection-pixel-intensity>
    <sum-projection-pixels>45.1371955871582</sum-projection-pixels>
    <volume>0.06211926</volume>
  </projection-structure-unionize>
  <projection-structure-unionize>
    <hemisphere-id>2</hemisphere-id>
    <id>630081709</id>
    <is-injection>false</is-injection>
    <max-voxel-density>0.1102110221982</max-voxel-density>
    <max-voxel-x>7420</max-voxel-x>
    <max-voxel-y>550</max-voxel-y>
    <max-voxel-z>8190</max-voxel-z>
    <normalized-projection-volume>0.000166762677053076</normalized-projection-volume>
    <projection-density>3.54961568213379e-05</projection-density>
    <projection-energy>0.00578521813700833</projection-energy>
    <projection-intensity>162.981535328654</projection-intensity>
    <projection-volume>2.816049140625e-05</projection-volume>
    <section-data-set-id>175263063</section-data-set-id>
    <structure-id>312782546</structure-id>
    <sum-pixel-intensity>96317879936.0</sum-pixel-intensity>
    <sum-pixels>647623808.0</sum-pixels>
    <sum-projection-pixel-intensity>3746645.0</sum-projection-pixel-intensity>
    <sum-projection-pixels>22988.15625</sum-projection-pixels>
    <volume>0.7933391648</volume>
  </projection-structure-unionize>
  <projection-structure-unionize>
    <hemisphere-id>2</hemisphere-id>
    <id>630081238</id>
    <is-injection>false</is-injection>
    <max-voxel-density>0.0889798849821091</max-voxel-density>
    <max-voxel-x>10410</max-voxel-x>
    <max-voxel-y>4750</max-voxel-y>
    <max-voxel-z>6190</max-voxel-z>
    <normalized-projection-volume>5.73583771669825e-05</normalized-projection-volume>
    <projection-density>0.000162346143042669</projection-density>
    <projection-energy>0.037465188652277</projection-energy>
    <projection-intensity>230.773498535156</projection-intensity>
    <projection-volume>9.68586086425781e-06</projection-volume>
    <section-data-set-id>175263063</section-data-set-id>
    <structure-id>604</structure-id>
    <sum-pixel-intensity>6156315648.0</sum-pixel-intensity>
    <sum-pixels>48703500.0</sum-pixels>
    <sum-projection-pixel-intensity>1824685.75</sum-projection-pixel-intensity>
    <sum-projection-pixels>7906.8251953125</sum-projection-pixels>
    <volume>0.0596617875</volume>
  </projection-structure-unionize>
  <projection-structure-unionize>
    <hemisphere-id>1</hemisphere-id>
    <id>630082471</id>
    <is-injection>false</is-injection>
    <max-voxel-density>0.128598630428314</max-voxel-density>
    <max-voxel-x>7160</max-voxel-x>
    <max-voxel-y>4430</max-voxel-y>
    <max-voxel-z>670</max-voxel-z>
    <normalized-projection-volume>0.000402046399594775</normalized-projection-volume>
    <projection-density>0.000234408798860386</projection-density>
    <projection-energy>0.0408794395625591</projection-energy>
    <projection-intensity>174.393783569336</projection-intensity>
    <projection-volume>6.789183515625e-05</projection-volume>
    <section-data-set-id>175263063</section-data-set-id>
    <structure-id>97</structure-id>
    <sum-pixel-intensity>18408017920.0</sum-pixel-intensity>
    <sum-pixels>236432704.0</sum-pixels>
    <sum-projection-pixel-intensity>9665236.0</sum-projection-pixel-intensity>
    <sum-projection-pixels>55421.90625</sum-projection-pixels>
    <volume>0.2896300624</volume>
  </projection-structure-unionize>
  <projection-structure-unionize>
    <hemisphere-id>1</hemisphere-id>
    <id>630082283</id>
    <is-injection>false</is-injection>
    <max-voxel-density>0.317997008562088</max-voxel-density>
    <max-voxel-x>5330</max-voxel-x>
    <max-voxel-y>1890</max-voxel-y>
    <max-voxel-z>1880</max-voxel-z>
    <normalized-projection-volume>0.00156093267437336</normalized-projection-volume>
    <projection-density>0.000158380724922898</projection-density>
    <projection-energy>0.0241446052673701</projection-energy>
    <projection-intensity>152.446614189473</projection-intensity>
    <projection-volume>0.000263587943892479</projection-volume>
    <section-data-set-id>175263063</section-data-set-id>
    <structure-id>353</structure-id>
    <sum-pixel-intensity>252377413952.0</sum-pixel-intensity>
    <sum-pixels>1358585976.0</sum-pixels>
    <sum-projection-pixel-intensity>32802522.1123047</sum-projection-pixel-intensity>
    <sum-projection-pixels>215173.831748962</sum-projection-pixels>
    <volume>1.6642678206</volume>
  </projection-structure-unionize>
  <projection-structure-unionize>
    <hemisphere-id>3</hemisphere-id>
    <id>630082892</id>
    <is-injection>false</is-injection>
    <max-voxel-density>0.198814556002617</max-voxel-density>
    <max-voxel-x>7100</max-voxel-x>
    <max-voxel-y>4430</max-voxel-y>
    <max-voxel-z>10740</max-voxel-z>
    <normalized-projection-volume>0.00114300888178087</normalized-projection-volume>
    <projection-density>5.64327354551965e-05</projection-density>
    <projection-energy>0.0100700272462084</projection-energy>
    <projection-intensity>178.443011223569</projection-intensity>
    <projection-volume>0.000193014962109375</projection-volume>
    <section-data-set-id>175263063</section-data-set-id>
    <structure-id>541</structure-id>
    <sum-pixel-intensity>320892915712.0</sum-pixel-intensity>
    <sum-pixels>2792053816.0</sum-pixels>
    <sum-projection-pixel-intensity>28116058.0</sum-projection-pixel-intensity>
    <sum-projection-pixels>157563.234375</sum-projection-pixels>
    <volume>3.4202659246</volume>
  </projection-structure-unionize>
  <projection-structure-unionize>
    <hemisphere-id>3</hemisphere-id>
    <id>630083131</id>
    <is-injection>false</is-injection>
    <max-voxel-density>0.60417515039444</max-voxel-density>
    <max-voxel-x>6960</max-voxel-x>
    <max-voxel-y>4120</max-voxel-y>
    <max-voxel-z>8160</max-voxel-z>
    <normalized-projection-volume>0.0020016718510678</normalized-projection-volume>
    <projection-density>0.000129426508785774</projection-density>
    <projection-energy>0.0343280801380967</projection-energy>
    <projection-intensity>265.232219119163</projection-intensity>
    <projection-volume>0.000338013660827637</projection-volume>
    <section-data-set-id>175263063</section-data-set-id>
    <structure-id>896</structure-id>
    <sum-pixel-intensity>59433145088.0</sum-pixel-intensity>
    <sum-pixels>2131939752.0</sum-pixels>
    <sum-projection-pixel-intensity>73185398.65625</sum-projection-pixel-intensity>
    <sum-projection-pixels>275929.519042969</sum-projection-pixels>
    <volume>2.6116261962</volume>
  </projection-structure-unionize>
  <projection-structure-unionize>
    <hemisphere-id>1</hemisphere-id>
    <id>630081930</id>
    <is-injection>false</is-injection>
    <max-voxel-density>0.0</max-voxel-density>
    <max-voxel-x>0</max-voxel-x>
    <max-voxel-y>0</max-voxel-y>
    <max-voxel-z>0</max-voxel-z>
    <normalized-projection-volume>0.0</normalized-projection-volume>
    <projection-density>0.0</projection-density>
    <projection-energy>0.0</projection-energy>
    <projection-intensity>0.0</projection-intensity>
    <projection-volume>0.0</projection-volume>
    <section-data-set-id>175263063</section-data-set-id>
    <structure-id>906</structure-id>
    <sum-pixel-intensity>22526863360.0</sum-pixel-intensity>
    <sum-pixels>185507104.0</sum-pixels>
    <sum-projection-pixel-intensity>0.0</sum-projection-pixel-intensity>
    <sum-projection-pixels>0.0</sum-projection-pixels>
    <volume>0.2272462024</volume>
  </projection-structure-unionize>
  <projection-structure-unionize>
    <hemisphere-id>3</hemisphere-id>
    <id>630082993</id>
    <is-injection>false</is-injection>
    <max-voxel-density>0.823273837566376</max-voxel-density>
    <max-voxel-x>8560</max-voxel-x>
    <max-voxel-y>1140</max-voxel-y>
    <max-voxel-z>7390</max-voxel-z>
    <normalized-projection-volume>0.157077129017935</normalized-projection-volume>
    <projection-density>0.00011083238623962</projection-density>
    <projection-energy>0.0224595049032458</projection-energy>
    <projection-intensity>202.643881136767</projection-intensity>
    <projection-volume>0.0265249348355095</projection-volume>
    <section-data-set-id>175263063</section-data-set-id>
    <structure-id>688</structure-id>
    <sum-pixel-intensity>27869058805439.1</sum-pixel-intensity>
    <sum-pixels>195367155428.5</sum-pixels>
    <sum-projection-pixel-intensity>4387849585.27958</sum-projection-pixel-intensity>
    <sum-projection-pixels>21653008.0289874</sum-projection-pixels>
    <volume>239.324765399912</volume>
  </projection-structure-unionize>
  <projection-structure-unionize>
    <hemisphere-id>2</hemisphere-id>
    <id>630080922</id>
    <is-injection>false</is-injection>
    <max-voxel-density>0.000156294059706852</max-voxel-density>
    <max-voxel-x>6290</max-voxel-x>
    <max-voxel-y>5460</max-voxel-y>
    <max-voxel-z>9030</max-voxel-z>
    <normalized-projection-volume>1.02042171966624e-09</normalized-projection-volume>
    <projection-density>3.72001152104673e-10</projection-density>
    <projection-energy>1.14353156277502e-07</projection-energy>
    <projection-intensity>307.399993896484</projection-intensity>
    <projection-volume>1.72314198687673e-10</projection-volume>
    <section-data-set-id>175263063</section-data-set-id>
    <structure-id>131</structure-id>
    <sum-pixel-intensity>54884827136.0</sum-pixel-intensity>
    <sum-pixels>378129600.0</sum-pixels>
    <sum-projection-pixel-intensity>43.2403144836426</sum-projection-pixel-intensity>
    <sum-projection-pixels>0.140664651989937</sum-projection-pixels>
    <volume>0.46320876</volume>
  </projection-structure-unionize>
  <projection-structure-unionize>
    <hemisphere-id>2</hemisphere-id>
    <id>630081271</id>
    <is-injection>false</is-injection>
    <max-voxel-density>0.341988772153854</max-voxel-density>
    <max-voxel-x>11680</max-voxel-x>
    <max-voxel-y>1040</max-voxel-y>
    <max-voxel-z>6600</max-voxel-z>
    <normalized-projection-volume>0.0051069174532264</normalized-projection-volume>
    <projection-density>7.71649912477346e-05</projection-density>
    <projection-energy>0.0131571509574324</projection-energy>
    <projection-intensity>170.506738155286</projection-intensity>
    <projection-volume>0.000862383043948364</projection-volume>
    <section-data-set-id>175263063</section-data-set-id>
    <structure-id>645</structure-id>
    <sum-pixel-intensity>2086594765824.0</sum-pixel-intensity>
    <sum-pixels>9123128856.0</sum-pixels>
    <sum-projection-pixel-intensity>120034383.5625</sum-projection-pixel-intensity>
    <sum-projection-pixels>703986.158325195</sum-projection-pixels>
    <volume>11.1758328486</volume>
  </projection-structure-unionize>
  <projection-structure-unionize>
    <hemisphere-id>3</hemisphere-id>
    <id>630083187</id>
    <is-injection>false</is-injection>
    <max-voxel-density>0.175106510519981</max-voxel-density>
    <max-voxel-x>7200</max-voxel-x>
    <max-voxel-y>3410</max-voxel-y>
    <max-voxel-z>6310</max-voxel-z>
    <normalized-projection-volume>0.000251688845763913</normalized-projection-volume>
    <projection-density>5.79923878933239e-05</projection-density>
    <projection-energy>0.0110348599166204</projection-energy>
    <projection-intensity>190.281178573279</projection-intensity>
    <projection-volume>4.25016058954716e-05</projection-volume>
    <section-data-set-id>175263063</section-data-set-id>
    <structure-id>958</structure-id>
    <sum-pixel-intensity>67321827328.0</sum-pixel-intensity>
    <sum-pixels>598271424.0</sum-pixels>
    <sum-projection-pixel-intensity>6601841.35595703</sum-projection-pixel-intensity>
    <sum-projection-pixels>34695.1884860992</sum-projection-pixels>
    <volume>0.7328824944</volume>
  </projection-structure-unionize>
  <projection-structure-unionize>
    <hemisphere-id>1</hemisphere-id>
    <id>630082078</id>
    <is-injection>false</is-injection>
    <max-voxel-density>0.0</max-voxel-density>
    <max-voxel-x>0</max-voxel-x>
    <max-voxel-y>0</max-voxel-y>
    <max-voxel-z>0</max-voxel-z>
    <normalized-projection-volume>0.0</normalized-projection-volume>
    <projection-density>0.0</projection-density>
    <projection-energy>0.0</projection-energy>
    <projection-intensity>0.0</projection-intensity>
    <projection-volume>0.0</projection-volume>
    <section-data-set-id>175263063</section-data-set-id>
    <structure-id>680</structure-id>
    <sum-pixel-intensity>202197568.0</sum-pixel-intensity>
    <sum-pixels>4333500.0</sum-pixels>
    <sum-projection-pixel-intensity>0.0</sum-projection-pixel-intensity>
    <sum-projection-pixels>0.0</sum-projection-pixels>
    <volume>0.0053085375</volume>
  </projection-structure-unionize>
  <projection-structure-unionize>
    <hemisphere-id>1</hemisphere-id>
    <id>630082192</id>
    <is-injection>false</is-injection>
    <max-voxel-density>0.0</max-voxel-density>
    <max-voxel-x>0</max-voxel-x>
    <max-voxel-y>0</max-voxel-y>
    <max-voxel-z>0</max-voxel-z>
    <normalized-projection-volume>0.0</normalized-projection-volume>
    <projection-density>0.0</projection-density>
    <projection-energy>0.0</projection-energy>
    <projection-intensity>0.0</projection-intensity>
    <projection-volume>0.0</projection-volume>
    <section-data-set-id>175263063</section-data-set-id>
    <structure-id>515</structure-id>
    <sum-pixel-intensity>26712600576.0</sum-pixel-intensity>
    <sum-pixels>182888992.0</sum-pixels>
    <sum-projection-pixel-intensity>0.0</sum-projection-pixel-intensity>
    <sum-projection-pixels>0.0</sum-projection-pixels>
    <volume>0.2240390152</volume>
  </projection-structure-unionize>
  <projection-structure-unionize>
    <hemisphere-id>3</hemisphere-id>
    <id>630083236</id>
    <is-injection>false</is-injection>
    <max-voxel-density>0.913750290870667</max-voxel-density>
    <max-voxel-x>8890</max-voxel-x>
    <max-voxel-y>5160</max-voxel-y>
    <max-voxel-z>7590</max-voxel-z>
    <normalized-projection-volume>0.453538609067899</normalized-projection-volume>
    <projection-density>0.00151106290219936</projection-density>
    <projection-energy>0.316968879361508</projection-energy>
    <projection-intensity>209.765509364407</projection-intensity>
    <projection-volume>0.076587101675</projection-volume>
    <section-data-set-id>175263063</section-data-set-id>
    <structure-id>1009</structure-id>
    <sum-pixel-intensity>1165893339324.51</sum-pixel-intensity>
    <sum-pixels>41374904320.0</sum-pixels>
    <sum-projection-pixel-intensity>13114557056.0</sum-projection-pixel-intensity>
    <sum-projection-pixels>62520083.0</sum-projection-pixels>
    <volume>50.684257792</volume>
  </projection-structure-unionize>
  <projection-structure-unionize>
    <hemisphere-id>2</hemisphere-id>
    <id>630081423</id>
    <is-injection>false</is-injection>
    <max-voxel-density>0.541277766227722</max-voxel-density>
    <max-voxel-x>9620</max-voxel-x>
    <max-voxel-y>3800</max-voxel-y>
    <max-voxel-z>5790</max-voxel-z>
    <normalized-projection-volume>0.0167047779589803</normalized-projection-volume>
    <projection-density>0.0334694609045982</projection-density>
    <projection-energy>12.6374921798706</projection-energy>
    <projection-intensity>377.582794189453</projection-intensity>
    <projection-volume>0.00282086354375</projection-volume>
    <section-data-set-id>175263063</section-data-set-id>
    <structure-id>872</structure-id>
    <sum-pixel-intensity>9010298880.0</sum-pixel-intensity>
    <sum-pixels>68801400.0</sum-pixels>
    <sum-projection-pixel-intensity>869477184.0</sum-projection-pixel-intensity>
    <sum-projection-pixels>2302745.75</sum-projection-pixels>
    <volume>0.084281715</volume>
  </projection-structure-unionize>
  <projection-structure-unionize>
    <hemisphere-id>2</hemisphere-id>
    <id>630080956</id>
    <is-injection>false</is-injection>
    <max-voxel-density>0.296599924564362</max-voxel-density>
    <max-voxel-x>7650</max-voxel-x>
    <max-voxel-y>4170</max-voxel-y>
    <max-voxel-z>8200</max-voxel-z>
    <normalized-projection-volume>0.000181208781488922</normalized-projection-volume>
    <projection-density>0.000136811315314844</projection-density>
    <projection-energy>0.0346585400402546</projection-energy>
    <projection-intensity>253.330932617188</projection-intensity>
    <projection-volume>3.05999425292969e-05</projection-volume>
    <section-data-set-id>175263063</section-data-set-id>
    <structure-id>178</structure-id>
    <sum-pixel-intensity>15591566336.0</sum-pixel-intensity>
    <sum-pixels>182583904.0</sum-pixels>
    <sum-projection-pixel-intensity>6328091.5</sum-projection-pixel-intensity>
    <sum-projection-pixels>24979.544921875</sum-projection-pixels>
    <volume>0.2236652824</volume>
  </projection-structure-unionize>
  <projection-structure-unionize>
    <hemisphere-id>1</hemisphere-id>
    <id>630082121</id>
    <is-injection>false</is-injection>
    <max-voxel-density>0.0</max-voxel-density>
    <max-voxel-x>0</max-voxel-x>
    <max-voxel-y>0</max-voxel-y>
    <max-voxel-z>0</max-voxel-z>
    <normalized-projection-volume>0.0</normalized-projection-volume>
    <projection-density>0.0</projection-density>
    <projection-energy>0.0</projection-energy>
    <projection-intensity>0.0</projection-intensity>
    <projection-volume>0.0</projection-volume>
    <section-data-set-id>175263063</section-data-set-id>
    <structure-id>620</structure-id>
    <sum-pixel-intensity>33936328704.0</sum-pixel-intensity>
    <sum-pixels>212012992.0</sum-pixels>
    <sum-projection-pixel-intensity>0.0</sum-projection-pixel-intensity>
    <sum-projection-pixels>0.0</sum-projection-pixels>
    <volume>0.2597159152</volume>
  </projection-structure-unionize>
  <projection-structure-unionize>
    <hemisphere-id>1</hemisphere-id>
    <id>630082251</id>
    <is-injection>false</is-injection>
    <max-voxel-density>0.259225845336914</max-voxel-density>
    <max-voxel-x>7190</max-voxel-x>
    <max-voxel-y>6300</max-voxel-y>
    <max-voxel-z>4000</max-voxel-z>
    <normalized-projection-volume>0.00100654078624189</normalized-projection-volume>
    <projection-density>0.000151995802298188</projection-density>
    <projection-energy>0.0287377182394266</projection-energy>
    <projection-intensity>189.06916809082</projection-intensity>
    <projection-volume>0.000169970185546875</projection-volume>
    <section-data-set-id>175263063</section-data-set-id>
    <structure-id>403</structure-id>
    <sum-pixel-intensity>121016934400.0</sum-pixel-intensity>
    <sum-pixels>912861888.0</sum-pixels>
    <sum-projection-pixel-intensity>26233568.0</sum-projection-pixel-intensity>
    <sum-projection-pixels>138751.171875</sum-projection-pixels>
    <volume>1.1182558128</volume>
  </projection-structure-unionize>
  <projection-structure-unionize>
    <hemisphere-id>1</hemisphere-id>
    <id>630082312</id>
    <is-injection>false</is-injection>
    <max-voxel-density>0.0</max-voxel-density>
    <max-voxel-x>0</max-voxel-x>
    <max-voxel-y>0</max-voxel-y>
    <max-voxel-z>0</max-voxel-z>
    <normalized-projection-volume>0.0</normalized-projection-volume>
    <projection-density>0.0</projection-density>
    <projection-energy>0.0</projection-energy>
    <projection-intensity>0.0</projection-intensity>
    <projection-volume>0.0</projection-volume>
    <section-data-set-id>175263063</section-data-set-id>
    <structure-id>319</structure-id>
    <sum-pixel-intensity>90967384064.0</sum-pixel-intensity>
    <sum-pixels>668334592.0</sum-pixels>
    <sum-projection-pixel-intensity>0.0</sum-projection-pixel-intensity>
    <sum-projection-pixels>0.0</sum-projection-pixels>
    <volume>0.8187098752</volume>
  </projection-structure-unionize>
  <projection-structure-unionize>
    <hemisphere-id>3</hemisphere-id>
    <id>630082760</id>
    <is-injection>false</is-injection>
    <max-voxel-density>0.145978912711143</max-voxel-density>
    <max-voxel-x>5980</max-voxel-x>
    <max-voxel-y>6340</max-voxel-y>
    <max-voxel-z>8310</max-voxel-z>
    <normalized-projection-volume>0.000142779254159811</normalized-projection-volume>
    <projection-density>2.84966383936549e-05</projection-density>
    <projection-energy>0.00633743516069316</projection-energy>
    <projection-intensity>222.392377414743</projection-intensity>
    <projection-volume>2.41105145996094e-05</projection-volume>
    <section-data-set-id>175263063</section-data-set-id>
    <structure-id>327</structure-id>
    <sum-pixel-intensity>94955646976.0</sum-pixel-intensity>
    <sum-pixels>690679808.0</sum-pixels>
    <sum-projection-pixel-intensity>4377138.5</sum-projection-pixel-intensity>
    <sum-projection-pixels>19682.052734375</sum-projection-pixels>
    <volume>0.8460827648</volume>
  </projection-structure-unionize>
  <projection-structure-unionize>
    <hemisphere-id>3</hemisphere-id>
    <id>630083068</id>
    <is-injection>false</is-injection>
    <max-voxel-density>0.347722858190536</max-voxel-density>
    <max-voxel-x>8600</max-voxel-x>
    <max-voxel-y>330</max-voxel-y>
    <max-voxel-z>7320</max-voxel-z>
    <normalized-projection-volume>0.00142305875820301</normalized-projection-volume>
    <projection-density>0.00114327002176893</projection-density>
    <projection-energy>0.182090401006633</projection-energy>
    <projection-intensity>159.271560995619</projection-intensity>
    <projection-volume>0.000240305772485352</projection-volume>
    <section-data-set-id>175263063</section-data-set-id>
    <structure-id>805</structure-id>
    <sum-pixel-intensity>15954167296.0</sum-pixel-intensity>
    <sum-pixels>171584992.0</sum-pixels>
    <sum-projection-pixel-intensity>31243980.0</sum-projection-pixel-intensity>
    <sum-projection-pixels>196167.977539062</sum-projection-pixels>
    <volume>0.2101916152</volume>
  </projection-structure-unionize>
  <projection-structure-unionize>
    <hemisphere-id>1</hemisphere-id>
    <id>630082265</id>
    <is-injection>false</is-injection>
    <max-voxel-density>0.473373711109161</max-voxel-density>
    <max-voxel-x>10540</max-voxel-x>
    <max-voxel-y>7100</max-voxel-y>
    <max-voxel-z>5690</max-voxel-z>
    <normalized-projection-volume>0.0025632449785944</normalized-projection-volume>
    <projection-density>0.00351265428163696</projection-density>
    <projection-energy>0.469731885095316</projection-energy>
    <projection-intensity>133.725623825529</projection-intensity>
    <projection-volume>0.000432844083984375</projection-volume>
    <section-data-set-id>175263063</section-data-set-id>
    <structure-id>379</structure-id>
    <sum-pixel-intensity>4497591104.0</sum-pixel-intensity>
    <sum-pixels>100591200.0</sum-pixels>
    <sum-projection-pixel-intensity>47250894.0</sum-projection-pixel-intensity>
    <sum-projection-pixels>353342.109375</sum-projection-pixels>
    <volume>0.12322422</volume>
  </projection-structure-unionize>
  <projection-structure-unionize>
    <hemisphere-id>2</hemisphere-id>
    <id>630081601</id>
    <is-injection>false</is-injection>
    <max-voxel-density>0.605554819107056</max-voxel-density>
    <max-voxel-x>8710</max-voxel-x>
    <max-voxel-y>1580</max-voxel-y>
    <max-voxel-z>7310</max-voxel-z>
    <normalized-projection-volume>0.00602944848329887</normalized-projection-volume>
    <projection-density>4.38507740909699e-05</projection-density>
    <projection-energy>0.00869722105562687</projection-energy>
    <projection-intensity>198.336776733398</projection-intensity>
    <projection-volume>0.001018166865625</projection-volume>
    <section-data-set-id>175263063</section-data-set-id>
    <structure-id>1089</structure-id>
    <sum-pixel-intensity>2469560045184.0</sum-pixel-intensity>
    <sum-pixels>18954207232.0</sum-pixels>
    <sum-projection-pixel-intensity>164848928.0</sum-projection-pixel-intensity>
    <sum-projection-pixels>831156.625</sum-projection-pixels>
    <volume>23.2189038592</volume>
  </projection-structure-unionize>
  <projection-structure-unionize>
    <hemisphere-id>1</hemisphere-id>
    <id>630082129</id>
    <is-injection>false</is-injection>
    <max-voxel-density>0.0370682366192341</max-voxel-density>
    <max-voxel-x>7530</max-voxel-x>
    <max-voxel-y>2590</max-voxel-y>
    <max-voxel-z>5410</max-voxel-z>
    <normalized-projection-volume>2.62802901794098e-05</normalized-projection-volume>
    <projection-density>0.000168455764651299</projection-density>
    <projection-energy>0.0267278663814068</projection-energy>
    <projection-intensity>158.664001464844</projection-intensity>
    <projection-volume>4.43783884277344e-06</projection-volume>
    <section-data-set-id>175263063</section-data-set-id>
    <structure-id>611</structure-id>
    <sum-pixel-intensity>919177344.0</sum-pixel-intensity>
    <sum-pixels>21505500.0</sum-pixels>
    <sum-projection-pixel-intensity>574796.125</sum-projection-pixel-intensity>
    <sum-projection-pixels>3622.7255859375</sum-projection-pixels>
    <volume>0.0263442375</volume>
  </projection-structure-unionize>
  <projection-structure-unionize>
    <hemisphere-id>2</hemisphere-id>
    <id>630080957</id>
    <is-injection>false</is-injection>
    <max-voxel-density>0.130682334303856</max-voxel-density>
    <max-voxel-x>4300</max-voxel-x>
    <max-voxel-y>4660</max-voxel-y>
    <max-voxel-z>9600</max-voxel-z>
    <normalized-projection-volume>6.88377758654215e-05</normalized-projection-volume>
    <projection-density>5.2462586609181e-05</projection-density>
    <projection-energy>0.0103548159822822</projection-energy>
    <projection-intensity>197.375244140625</projection-intensity>
    <projection-volume>1.16243372314453e-05</projection-volume>
    <section-data-set-id>175263063</section-data-set-id>
    <structure-id>180</structure-id>
    <sum-pixel-intensity>26280488960.0</sum-pixel-intensity>
    <sum-pixels>180876608.0</sum-pixels>
    <sum-projection-pixel-intensity>1872944.0</sum-projection-pixel-intensity>
    <sum-projection-pixels>9489.2548828125</sum-projection-pixels>
    <volume>0.2215738448</volume>
  </projection-structure-unionize>
  <projection-structure-unionize>
    <hemisphere-id>3</hemisphere-id>
    <id>630083066</id>
    <is-injection>false</is-injection>
    <max-voxel-density>0.721739828586578</max-voxel-density>
    <max-voxel-x>6650</max-voxel-x>
    <max-voxel-y>5700</max-voxel-y>
    <max-voxel-z>7380</max-voxel-z>
    <normalized-projection-volume>0.250794070174085</normalized-projection-volume>
    <projection-density>0.00410186209007121</projection-density>
    <projection-energy>0.990973586573294</projection-energy>
    <projection-intensity>241.59115172887</projection-intensity>
    <projection-volume>0.0423505090148437</projection-volume>
    <section-data-set-id>175263063</section-data-set-id>
    <structure-id>803</structure-id>
    <sum-pixel-intensity>877895013472.0</sum-pixel-intensity>
    <sum-pixels>8428329216.0</sum-pixels>
    <sum-projection-pixel-intensity>8352251632.0</sum-projection-pixel-intensity>
    <sum-projection-pixels>34571844.09375</sum-projection-pixels>
    <volume>10.3247032896</volume>
  </projection-structure-unionize>
  <projection-structure-unionize>
    <hemisphere-id>2</hemisphere-id>
    <id>630080997</id>
    <is-injection>false</is-injection>
    <max-voxel-density>0.0</max-voxel-density>
    <max-voxel-x>0</max-voxel-x>
    <max-voxel-y>0</max-voxel-y>
    <max-voxel-z>0</max-voxel-z>
    <normalized-projection-volume>0.0</normalized-projection-volume>
    <projection-density>0.0</projection-density>
    <projection-energy>0.0</projection-energy>
    <projection-intensity>0.0</projection-intensity>
    <projection-volume>0.0</projection-volume>
    <section-data-set-id>175263063</section-data-set-id>
    <structure-id>233</structure-id>
    <sum-pixel-intensity>14388659200.0</sum-pixel-intensity>
    <sum-pixels>91323904.0</sum-pixels>
    <sum-projection-pixel-intensity>0.0</sum-projection-pixel-intensity>
    <sum-projection-pixels>0.0</sum-projection-pixels>
    <volume>0.1118717824</volume>
  </projection-structure-unionize>
  <projection-structure-unionize>
    <hemisphere-id>2</hemisphere-id>
    <id>630081039</id>
    <is-injection>false</is-injection>
    <max-voxel-density>0.182453200221062</max-voxel-density>
    <max-voxel-x>6490</max-voxel-x>
    <max-voxel-y>7100</max-voxel-y>
    <max-voxel-z>7600</max-voxel-z>
    <normalized-projection-volume>0.000100776197173816</normalized-projection-volume>
    <projection-density>0.00123691814951599</projection-density>
    <projection-energy>0.287645041942596</projection-energy>
    <projection-intensity>232.549789428711</projection-intensity>
    <projection-volume>1.70176401855469e-05</projection-volume>
    <section-data-set-id>175263063</section-data-set-id>
    <structure-id>292</structure-id>
    <sum-pixel-intensity>1148582144.0</sum-pixel-intensity>
    <sum-pixels>11231100.0</sum-pixels>
    <sum-projection-pixel-intensity>3230570.25</sum-projection-pixel-intensity>
    <sum-projection-pixels>13891.951171875</sum-projection-pixels>
    <volume>0.0137580975</volume>
  </projection-structure-unionize>
  <projection-structure-unionize>
    <hemisphere-id>1</hemisphere-id>
    <id>630082151</id>
    <is-injection>false</is-injection>
    <max-voxel-density>0.0</max-voxel-density>
    <max-voxel-x>0</max-voxel-x>
    <max-voxel-y>0</max-voxel-y>
    <max-voxel-z>0</max-voxel-z>
    <normalized-projection-volume>0.0</normalized-projection-volume>
    <projection-density>0.0</projection-density>
    <projection-energy>0.0</projection-energy>
    <projection-intensity>0.0</projection-intensity>
    <projection-volume>0.0</projection-volume>
    <section-data-set-id>175263063</section-data-set-id>
    <structure-id>583</structure-id>
    <sum-pixel-intensity>30216212480.0</sum-pixel-intensity>
    <sum-pixels>247832096.0</sum-pixels>
    <sum-projection-pixel-intensity>0.0</sum-projection-pixel-intensity>
    <sum-projection-pixels>0.0</sum-projection-pixels>
    <volume>0.3035943176</volume>
  </projection-structure-unionize>
  <projection-structure-unionize>
    <hemisphere-id>2</hemisphere-id>
    <id>630080941</id>
    <is-injection>false</is-injection>
    <max-voxel-density>0.115696147084236</max-voxel-density>
    <max-voxel-x>8070</max-voxel-x>
    <max-voxel-y>2250</max-voxel-y>
    <max-voxel-z>9430</max-voxel-z>
    <normalized-projection-volume>2.7437154097111e-05</normalized-projection-volume>
    <projection-density>4.55455592600629e-05</projection-density>
    <projection-energy>0.0117744794115424</projection-energy>
    <projection-intensity>258.520904541016</projection-intensity>
    <projection-volume>4.63319344482422e-06</projection-volume>
    <section-data-set-id>175263063</section-data-set-id>
    <structure-id>156</structure-id>
    <sum-pixel-intensity>12569054208.0</sum-pixel-intensity>
    <sum-pixels>83042096.0</sum-pixels>
    <sum-projection-pixel-intensity>977777.4375</sum-projection-pixel-intensity>
    <sum-projection-pixels>3782.19873046875</sum-projection-pixels>
    <volume>0.1017265676</volume>
  </projection-structure-unionize>
  <projection-structure-unionize>
    <hemisphere-id>1</hemisphere-id>
    <id>630081751</id>
    <is-injection>false</is-injection>
    <max-voxel-density>0.0</max-voxel-density>
    <max-voxel-x>0</max-voxel-x>
    <max-voxel-y>0</max-voxel-y>
    <max-voxel-z>0</max-voxel-z>
    <normalized-projection-volume>0.0</normalized-projection-volume>
    <projection-density>0.0</projection-density>
    <projection-energy>0.0</projection-energy>
    <projection-intensity>0.0</projection-intensity>
    <projection-volume>0.0</projection-volume>
    <section-data-set-id>175263063</section-data-set-id>
    <structure-id>1128</structure-id>
    <sum-pixel-intensity>49090052096.0</sum-pixel-intensity>
    <sum-pixels>249867008.0</sum-pixels>
    <sum-projection-pixel-intensity>0.0</sum-projection-pixel-intensity>
    <sum-projection-pixels>0.0</sum-projection-pixels>
    <volume>0.3060870848</volume>
  </projection-structure-unionize>
  <projection-structure-unionize>
    <hemisphere-id>3</hemisphere-id>
    <id>630083289</id>
    <is-injection>false</is-injection>
    <max-voxel-density>0.597255170345306</max-voxel-density>
    <max-voxel-x>7820</max-voxel-x>
    <max-voxel-y>4440</max-voxel-y>
    <max-voxel-z>6080</max-voxel-z>
    <normalized-projection-volume>0.00545862278932218</normalized-projection-volume>
    <projection-density>0.00171992498983889</projection-density>
    <projection-energy>0.47136449017141</projection-energy>
    <projection-intensity>274.061074149265</projection-intensity>
    <projection-volume>0.000921774001623535</projection-volume>
    <section-data-set-id>175263063</section-data-set-id>
    <structure-id>1083</structure-id>
    <sum-pixel-intensity>30667094272.0</sum-pixel-intensity>
    <sum-pixels>437500808.0</sum-pixels>
    <sum-projection-pixel-intensity>206222345.3125</sum-projection-pixel-intensity>
    <sum-projection-pixels>752468.572753906</sum-projection-pixels>
    <volume>0.5359384898</volume>
  </projection-structure-unionize>
  <projection-structure-unionize>
    <hemisphere-id>2</hemisphere-id>
    <id>630081151</id>
    <is-injection>false</is-injection>
    <max-voxel-density>0.0</max-voxel-density>
    <max-voxel-x>0</max-voxel-x>
    <max-voxel-y>0</max-voxel-y>
    <max-voxel-z>0</max-voxel-z>
    <normalized-projection-volume>0.0</normalized-projection-volume>
    <projection-density>0.0</projection-density>
    <projection-energy>0.0</projection-energy>
    <projection-intensity>0.0</projection-intensity>
    <projection-volume>0.0</projection-volume>
    <section-data-set-id>175263063</section-data-set-id>
    <structure-id>451</structure-id>
    <sum-pixel-intensity>21749788672.0</sum-pixel-intensity>
    <sum-pixels>188746208.0</sum-pixels>
    <sum-projection-pixel-intensity>0.0</sum-projection-pixel-intensity>
    <sum-projection-pixels>0.0</sum-projection-pixels>
    <volume>0.2312141048</volume>
  </projection-structure-unionize>
  <projection-structure-unionize>
    <hemisphere-id>1</hemisphere-id>
    <id>630082130</id>
    <is-injection>false</is-injection>
    <max-voxel-density>0.0</max-voxel-density>
    <max-voxel-x>0</max-voxel-x>
    <max-voxel-y>0</max-voxel-y>
    <max-voxel-z>0</max-voxel-z>
    <normalized-projection-volume>0.0</normalized-projection-volume>
    <projection-density>0.0</projection-density>
    <projection-energy>0.0</projection-energy>
    <projection-intensity>0.0</projection-intensity>
    <projection-volume>0.0</projection-volume>
    <section-data-set-id>175263063</section-data-set-id>
    <structure-id>610</structure-id>
    <sum-pixel-intensity>78532378624.0</sum-pixel-intensity>
    <sum-pixels>539263360.0</sum-pixels>
    <sum-projection-pixel-intensity>0.0</sum-projection-pixel-intensity>
    <sum-projection-pixels>0.0</sum-projection-pixels>
    <volume>0.660597616</volume>
  </projection-structure-unionize>
  <projection-structure-unionize>
    <hemisphere-id>3</hemisphere-id>
    <id>630083052</id>
    <is-injection>false</is-injection>
    <max-voxel-density>0.251557856798172</max-voxel-density>
    <max-voxel-x>11290</max-voxel-x>
    <max-voxel-y>4500</max-voxel-y>
    <max-voxel-z>7760</max-voxel-z>
    <normalized-projection-volume>4.9280498643804e-05</normalized-projection-volume>
    <projection-density>0.000321524273349201</projection-density>
    <projection-energy>0.198707190322031</projection-energy>
    <projection-intensity>618.016139970308</projection-intensity>
    <projection-volume>8.32178448486328e-06</projection-volume>
    <section-data-set-id>175263063</section-data-set-id>
    <structure-id>781</structure-id>
    <sum-pixel-intensity>3955532160.0</sum-pixel-intensity>
    <sum-pixels>21128400.0</sum-pixels>
    <sum-projection-pixel-intensity>4198365.0</sum-projection-pixel-intensity>
    <sum-projection-pixels>6793.29345703125</sum-projection-pixels>
    <volume>0.02588229</volume>
  </projection-structure-unionize>
  <projection-structure-unionize>
    <hemisphere-id>3</hemisphere-id>
    <id>630082801</id>
    <is-injection>false</is-injection>
    <max-voxel-density>0.0</max-voxel-density>
    <max-voxel-x>0</max-voxel-x>
    <max-voxel-y>0</max-voxel-y>
    <max-voxel-z>0</max-voxel-z>
    <normalized-projection-volume>0.0</normalized-projection-volume>
    <projection-density>0.0</projection-density>
    <projection-energy>0.0</projection-energy>
    <projection-intensity>0.0</projection-intensity>
    <projection-volume>0.0</projection-volume>
    <section-data-set-id>175263063</section-data-set-id>
    <structure-id>377</structure-id>
    <sum-pixel-intensity>10841829888.0</sum-pixel-intensity>
    <sum-pixels>87876724.0</sum-pixels>
    <sum-projection-pixel-intensity>0.0</sum-projection-pixel-intensity>
    <sum-projection-pixels>0.0</sum-projection-pixels>
    <volume>0.1076489869</volume>
  </projection-structure-unionize>
  <projection-structure-unionize>
    <hemisphere-id>2</hemisphere-id>
    <id>630081359</id>
    <is-injection>false</is-injection>
    <max-voxel-density>0.251557856798172</max-voxel-density>
    <max-voxel-x>11290</max-voxel-x>
    <max-voxel-y>4500</max-voxel-y>
    <max-voxel-z>7760</max-voxel-z>
    <normalized-projection-volume>4.9280498643804e-05</normalized-projection-volume>
    <projection-density>0.000643048551864922</projection-density>
    <projection-energy>0.39741438627243</projection-energy>
    <projection-intensity>618.01611328125</projection-intensity>
    <projection-volume>8.32178448486328e-06</projection-volume>
    <section-data-set-id>175263063</section-data-set-id>
    <structure-id>781</structure-id>
    <sum-pixel-intensity>1780773248.0</sum-pixel-intensity>
    <sum-pixels>10564200.0</sum-pixels>
    <sum-projection-pixel-intensity>4198365.0</sum-projection-pixel-intensity>
    <sum-projection-pixels>6793.29345703125</sum-projection-pixels>
    <volume>0.012941145</volume>
  </projection-structure-unionize>
  <projection-structure-unionize>
    <hemisphere-id>2</hemisphere-id>
    <id>630081549</id>
    <is-injection>false</is-injection>
    <max-voxel-density>0.239670544862747</max-voxel-density>
    <max-voxel-x>12520</max-voxel-x>
    <max-voxel-y>3900</max-voxel-y>
    <max-voxel-z>9220</max-voxel-z>
    <normalized-projection-volume>0.00159403656548636</normalized-projection-volume>
    <projection-density>4.5189847397275e-05</projection-density>
    <projection-energy>0.00898911769138333</projection-energy>
    <projection-intensity>198.918965411806</projection-intensity>
    <projection-volume>0.0002691780546875</projection-volume>
    <section-data-set-id>175263063</section-data-set-id>
    <structure-id>1017</structure-id>
    <sum-pixel-intensity>909025705984.0</sum-pixel-intensity>
    <sum-pixels>4862534400.0</sum-pixels>
    <sum-projection-pixel-intensity>43709894.0</sum-projection-pixel-intensity>
    <sum-projection-pixels>219737.1875</sum-projection-pixels>
    <volume>5.95660464</volume>
  </projection-structure-unionize>
  <projection-structure-unionize>
    <hemisphere-id>2</hemisphere-id>
    <id>630081653</id>
    <is-injection>false</is-injection>
    <max-voxel-density>0.458649009466171</max-voxel-density>
    <max-voxel-x>5640</max-voxel-x>
    <max-voxel-y>3000</max-voxel-y>
    <max-voxel-z>8740</max-voxel-z>
    <normalized-projection-volume>6.67101162343321e-05</normalized-projection-volume>
    <projection-density>0.000381857069442049</projection-density>
    <projection-energy>0.0776434615254402</projection-energy>
    <projection-intensity>203.33122253418</projection-intensity>
    <projection-volume>1.12650485595703e-05</projection-volume>
    <section-data-set-id>175263063</section-data-set-id>
    <structure-id>929</structure-id>
    <sum-pixel-intensity>986128000.0</sum-pixel-intensity>
    <sum-pixels>24082200.0</sum-pixels>
    <sum-projection-pixel-intensity>1869825.375</sum-projection-pixel-intensity>
    <sum-projection-pixels>9195.9580078125</sum-projection-pixels>
    <volume>0.029500695</volume>
  </projection-structure-unionize>
  <projection-structure-unionize>
    <hemisphere-id>3</hemisphere-id>
    <id>630082845</id>
    <is-injection>false</is-injection>
    <max-voxel-density>0.0595895573496819</max-voxel-density>
    <max-voxel-x>5850</max-voxel-x>
    <max-voxel-y>3090</max-voxel-y>
    <max-voxel-z>5410</max-voxel-z>
    <normalized-projection-volume>3.33579821749677e-05</normalized-projection-volume>
    <projection-density>7.89644137386805e-05</projection-density>
    <projection-energy>0.00852510646065849</projection-energy>
    <projection-intensity>107.961372180523</projection-intensity>
    <projection-volume>5.63301805276871e-06</projection-volume>
    <section-data-set-id>175263063</section-data-set-id>
    <structure-id>449</structure-id>
    <sum-pixel-intensity>2041011712.0</sum-pixel-intensity>
    <sum-pixels>58233600.0</sum-pixels>
    <sum-projection-pixel-intensity>496447.639587402</sum-projection-pixel-intensity>
    <sum-projection-pixels>4598.38208389282</sum-projection-pixels>
    <volume>0.07133616</volume>
  </projection-structure-unionize>
  <projection-structure-unionize>
    <hemisphere-id>2</hemisphere-id>
    <id>630081196</id>
    <is-injection>false</is-injection>
    <max-voxel-density>0.163674160838127</max-voxel-density>
    <max-voxel-x>6870</max-voxel-x>
    <max-voxel-y>1060</max-voxel-y>
    <max-voxel-z>5700</max-voxel-z>
    <normalized-projection-volume>0.000305017509083431</normalized-projection-volume>
    <projection-density>9.86226805252954e-05</projection-density>
    <projection-energy>0.0158837717026472</projection-energy>
    <projection-intensity>161.055969238281</projection-intensity>
    <projection-volume>5.15069864257812e-05</projection-volume>
    <section-data-set-id>175263063</section-data-set-id>
    <structure-id>542</structure-id>
    <sum-pixel-intensity>44631265280.0</sum-pixel-intensity>
    <sum-pixels>426337216.0</sum-pixels>
    <sum-projection-pixel-intensity>6771843.0</sum-projection-pixel-intensity>
    <sum-projection-pixels>42046.51953125</sum-projection-pixels>
    <volume>0.5222630896</volume>
  </projection-structure-unionize>
  <projection-structure-unionize>
    <hemisphere-id>1</hemisphere-id>
    <id>630081811</id>
    <is-injection>false</is-injection>
    <max-voxel-density>0.0</max-voxel-density>
    <max-voxel-x>0</max-voxel-x>
    <max-voxel-y>0</max-voxel-y>
    <max-voxel-z>0</max-voxel-z>
    <normalized-projection-volume>0.0</normalized-projection-volume>
    <projection-density>0.0</projection-density>
    <projection-energy>0.0</projection-energy>
    <projection-intensity>0.0</projection-intensity>
    <projection-volume>0.0</projection-volume>
    <section-data-set-id>175263063</section-data-set-id>
    <structure-id>1047</structure-id>
    <sum-pixel-intensity>131371991040.0</sum-pixel-intensity>
    <sum-pixels>576721792.0</sum-pixels>
    <sum-projection-pixel-intensity>0.0</sum-projection-pixel-intensity>
    <sum-projection-pixels>0.0</sum-projection-pixels>
    <volume>0.7064841952</volume>
  </projection-structure-unionize>
  <projection-structure-unionize>
    <hemisphere-id>2</hemisphere-id>
    <id>630081403</id>
    <is-injection>false</is-injection>
    <max-voxel-density>0.0190521217882633</max-voxel-density>
    <max-voxel-x>9360</max-voxel-x>
    <max-voxel-y>1840</max-voxel-y>
    <max-voxel-z>7300</max-voxel-z>
    <normalized-projection-volume>4.54274203717943e-06</normalized-projection-volume>
    <projection-density>1.21140374176321e-06</projection-density>
    <projection-energy>0.000111196357465815</projection-energy>
    <projection-intensity>91.7913284301758</projection-intensity>
    <projection-volume>7.6711318359375e-07</projection-volume>
    <section-data-set-id>175263063</section-data-set-id>
    <structure-id>842</structure-id>
    <sum-pixel-intensity>84108779520.0</sum-pixel-intensity>
    <sum-pixels>516933248.0</sum-pixels>
    <sum-projection-pixel-intensity>57481.09375</sum-projection-pixel-intensity>
    <sum-projection-pixels>626.21484375</sum-projection-pixels>
    <volume>0.6332432288</volume>
  </projection-structure-unionize>
  <projection-structure-unionize>
    <hemisphere-id>3</hemisphere-id>
    <id>630083351</id>
    <is-injection>false</is-injection>
    <max-voxel-density>0.398921430110931</max-voxel-density>
    <max-voxel-x>8860</max-voxel-x>
    <max-voxel-y>1530</max-voxel-y>
    <max-voxel-z>7180</max-voxel-z>
    <normalized-projection-volume>0.00318548674744572</normalized-projection-volume>
    <projection-density>4.67412093240748e-05</projection-density>
    <projection-energy>0.00824342544255217</projection-energy>
    <projection-intensity>176.363118579096</projection-intensity>
    <projection-volume>0.000537919357984507</projection-volume>
    <section-data-set-id>175263063</section-data-set-id>
    <structure-id>254</structure-id>
    <sum-pixel-intensity>1290540158641.05</sum-pixel-intensity>
    <sum-pixels>9394661576.0</sum-pixels>
    <sum-projection-pixel-intensity>77444192.2597656</sum-projection-pixel-intensity>
    <sum-projection-pixels>439117.843252659</sum-projection-pixels>
    <volume>11.5084604306</volume>
  </projection-structure-unionize>
  <projection-structure-unionize>
    <hemisphere-id>2</hemisphere-id>
    <id>630081651</id>
    <is-injection>false</is-injection>
    <max-voxel-density>0.0230382438749075</max-voxel-density>
    <max-voxel-x>3400</max-voxel-x>
    <max-voxel-y>3120</max-voxel-y>
    <max-voxel-z>6850</max-voxel-z>
    <normalized-projection-volume>3.05973828988063e-06</normalized-projection-volume>
    <projection-density>8.35216451378074e-06</projection-density>
    <projection-energy>0.00038672931259498</projection-energy>
    <projection-intensity>46.3028831481934</projection-intensity>
    <projection-volume>5.16684760284424e-07</projection-volume>
    <section-data-set-id>175263063</section-data-set-id>
    <structure-id>526157196</structure-id>
    <sum-pixel-intensity>6671200256.0</sum-pixel-intensity>
    <sum-pixels>50499900.0</sum-pixels>
    <sum-projection-pixel-intensity>19529.791015625</sum-projection-pixel-intensity>
    <sum-projection-pixels>421.783477783203</sum-projection-pixels>
    <volume>0.0618623775</volume>
  </projection-structure-unionize>
  <projection-structure-unionize>
    <hemisphere-id>3</hemisphere-id>
    <id>630083267</id>
    <is-injection>false</is-injection>
    <max-voxel-density>0.167522072792053</max-voxel-density>
    <max-voxel-x>9970</max-voxel-x>
    <max-voxel-y>4640</max-voxel-y>
    <max-voxel-z>8490</max-voxel-z>
    <normalized-projection-volume>0.000935304030503351</normalized-projection-volume>
    <projection-density>0.000107126707069918</projection-density>
    <projection-energy>0.0139032355080513</projection-energy>
    <projection-intensity>129.783094135221</projection-intensity>
    <projection-volume>0.00015794074296875</projection-volume>
    <section-data-set-id>175263063</section-data-set-id>
    <structure-id>1049</structure-id>
    <sum-pixel-intensity>167516995584.0</sum-pixel-intensity>
    <sum-pixels>1203539456.0</sum-pixels>
    <sum-projection-pixel-intensity>16733092.5</sum-projection-pixel-intensity>
    <sum-projection-pixels>128931.21875</sum-projection-pixels>
    <volume>1.4743358336</volume>
  </projection-structure-unionize>
  <projection-structure-unionize>
    <hemisphere-id>2</hemisphere-id>
    <id>630081120</id>
    <is-injection>false</is-injection>
    <max-voxel-density>0.315552949905396</max-voxel-density>
    <max-voxel-x>9920</max-voxel-x>
    <max-voxel-y>6090</max-voxel-y>
    <max-voxel-z>7150</max-voxel-z>
    <normalized-projection-volume>0.000974645207022424</normalized-projection-volume>
    <projection-density>0.000334041323732876</projection-density>
    <projection-energy>0.0505949810677842</projection-energy>
    <projection-intensity>151.463239644697</projection-intensity>
    <projection-volume>0.000164584117150879</projection-volume>
    <section-data-set-id>175263063</section-data-set-id>
    <structure-id>398</structure-id>
    <sum-pixel-intensity>23851180544.0</sum-pixel-intensity>
    <sum-pixels>402208864.0</sum-pixels>
    <sum-projection-pixel-intensity>20349749.859375</sum-projection-pixel-intensity>
    <sum-projection-pixels>134354.381347656</sum-projection-pixels>
    <volume>0.4927058584</volume>
  </projection-structure-unionize>
  <projection-structure-unionize>
    <hemisphere-id>2</hemisphere-id>
    <id>630081125</id>
    <is-injection>false</is-injection>
    <max-voxel-density>0.0296040363609791</max-voxel-density>
    <max-voxel-x>9800</max-voxel-x>
    <max-voxel-y>1850</max-voxel-y>
    <max-voxel-z>9510</max-voxel-z>
    <normalized-projection-volume>4.42872035898863e-06</normalized-projection-volume>
    <projection-density>1.10691375166711e-06</projection-density>
    <projection-energy>0.000156075306102043</projection-energy>
    <projection-intensity>141.000421999438</projection-intensity>
    <projection-volume>7.47858836364746e-07</projection-volume>
    <section-data-set-id>175263063</section-data-set-id>
    <structure-id>409</structure-id>
    <sum-pixel-intensity>73659422720.0</sum-pixel-intensity>
    <sum-pixels>551530784.0</sum-pixels>
    <sum-projection-pixel-intensity>86080.3359375</sum-projection-pixel-intensity>
    <sum-projection-pixels>610.497009277344</sum-projection-pixels>
    <volume>0.6756252104</volume>
  </projection-structure-unionize>
  <projection-structure-unionize>
    <hemisphere-id>3</hemisphere-id>
    <id>630082973</id>
    <is-injection>false</is-injection>
    <max-voxel-density>0.220259860157967</max-voxel-density>
    <max-voxel-x>9050</max-voxel-x>
    <max-voxel-y>5340</max-voxel-y>
    <max-voxel-z>7400</max-voxel-z>
    <normalized-projection-volume>0.00111162116993368</normalized-projection-volume>
    <projection-density>0.000217849568571954</projection-density>
    <projection-energy>0.030664955735537</projection-energy>
    <projection-intensity>140.762067772508</projection-intensity>
    <projection-volume>0.000187714655078125</projection-volume>
    <section-data-set-id>175263063</section-data-set-id>
    <structure-id>658</structure-id>
    <sum-pixel-intensity>27450212352.0</sum-pixel-intensity>
    <sum-pixels>703404896.0</sum-pixels>
    <sum-projection-pixel-intensity>21569880.0</sum-projection-pixel-intensity>
    <sum-projection-pixels>153236.453125</sum-projection-pixels>
    <volume>0.8616709976</volume>
  </projection-structure-unionize>
  <projection-structure-unionize>
    <hemisphere-id>3</hemisphere-id>
    <id>630083053</id>
    <is-injection>false</is-injection>
    <max-voxel-density>0.189030081033707</max-voxel-density>
    <max-voxel-x>3880</max-voxel-x>
    <max-voxel-y>3870</max-voxel-y>
    <max-voxel-z>7980</max-voxel-z>
    <normalized-projection-volume>0.000237551104609648</normalized-projection-volume>
    <projection-density>4.65442858806732e-05</projection-density>
    <projection-energy>0.011903438554806</projection-energy>
    <projection-intensity>255.744358938564</projection-intensity>
    <projection-volume>4.01142267449692e-05</projection-volume>
    <section-data-set-id>175263063</section-data-set-id>
    <structure-id>783</structure-id>
    <sum-pixel-intensity>97909227520.0</sum-pixel-intensity>
    <sum-pixels>703551616.0</sum-pixels>
    <sum-projection-pixel-intensity>8374683.43119049</sum-projection-pixel-intensity>
    <sum-projection-pixels>32746.3075469136</sum-projection-pixels>
    <volume>0.8618507296</volume>
  </projection-structure-unionize>
  <projection-structure-unionize>
    <hemisphere-id>3</hemisphere-id>
    <id>630083345</id>
    <is-injection>false</is-injection>
    <max-voxel-density>0.257924377918243</max-voxel-density>
    <max-voxel-x>4080</max-voxel-x>
    <max-voxel-y>3520</max-voxel-y>
    <max-voxel-z>5610</max-voxel-z>
    <normalized-projection-volume>0.000910271838940643</normalized-projection-volume>
    <projection-density>0.00029153317480937</projection-density>
    <projection-energy>0.0585930913348946</projection-energy>
    <projection-intensity>200.98258585222</projection-intensity>
    <projection-volume>0.000153713665136719</projection-volume>
    <section-data-set-id>175263063</section-data-set-id>
    <structure-id>588</structure-id>
    <sum-pixel-intensity>64898588672.0</sum-pixel-intensity>
    <sum-pixels>430416000.0</sum-pixels>
    <sum-projection-pixel-intensity>25219404.0</sum-projection-pixel-intensity>
    <sum-projection-pixels>125480.54296875</sum-projection-pixels>
    <volume>0.5272596</volume>
  </projection-structure-unionize>
  <projection-structure-unionize>
    <hemisphere-id>2</hemisphere-id>
    <id>630081081</id>
    <is-injection>false</is-injection>
    <max-voxel-density>0.0</max-voxel-density>
    <max-voxel-x>0</max-voxel-x>
    <max-voxel-y>0</max-voxel-y>
    <max-voxel-z>0</max-voxel-z>
    <normalized-projection-volume>0.0</normalized-projection-volume>
    <projection-density>0.0</projection-density>
    <projection-energy>0.0</projection-energy>
    <projection-intensity>0.0</projection-intensity>
    <projection-volume>0.0</projection-volume>
    <section-data-set-id>175263063</section-data-set-id>
    <structure-id>344</structure-id>
    <sum-pixel-intensity>44233887744.0</sum-pixel-intensity>
    <sum-pixels>338659200.0</sum-pixels>
    <sum-projection-pixel-intensity>0.0</sum-projection-pixel-intensity>
    <sum-projection-pixels>0.0</sum-projection-pixels>
    <volume>0.41485752</volume>
  </projection-structure-unionize>
  <projection-structure-unionize>
    <hemisphere-id>1</hemisphere-id>
    <id>630082066</id>
    <is-injection>false</is-injection>
    <max-voxel-density>0.252067983150482</max-voxel-density>
    <max-voxel-x>8020</max-voxel-x>
    <max-voxel-y>4710</max-voxel-y>
    <max-voxel-z>4560</max-voxel-z>
    <normalized-projection-volume>0.000409401169540579</normalized-projection-volume>
    <projection-density>0.000191726809134707</projection-density>
    <projection-energy>0.0140584036707878</projection-energy>
    <projection-intensity>73.3251876831055</projection-intensity>
    <projection-volume>6.91338033203125e-05</projection-volume>
    <section-data-set-id>175263063</section-data-set-id>
    <structure-id>697</structure-id>
    <sum-pixel-intensity>3286235904.0</sum-pixel-intensity>
    <sum-pixels>294355072.0</sum-pixels>
    <sum-projection-pixel-intensity>4138162.5</sum-projection-pixel-intensity>
    <sum-projection-pixels>56435.7578125</sum-projection-pixels>
    <volume>0.3605849632</volume>
  </projection-structure-unionize>
  <projection-structure-unionize>
    <hemisphere-id>3</hemisphere-id>
    <id>630083158</id>
    <is-injection>false</is-injection>
    <max-voxel-density>0.38948130607605</max-voxel-density>
    <max-voxel-x>10310</max-voxel-x>
    <max-voxel-y>3520</max-voxel-y>
    <max-voxel-z>9270</max-voxel-z>
    <normalized-projection-volume>0.00295884739619018</normalized-projection-volume>
    <projection-density>9.74501357390132e-05</projection-density>
    <projection-energy>0.0204380699255497</projection-energy>
    <projection-intensity>209.728491095037</projection-intensity>
    <projection-volume>0.0004996477517946</projection-volume>
    <section-data-set-id>175263063</section-data-set-id>
    <structure-id>926</structure-id>
    <sum-pixel-intensity>491115010048.0</sum-pixel-intensity>
    <sum-pixels>4185481248.0</sum-pixels>
    <sum-projection-pixel-intensity>85543158.4187012</sum-projection-pixel-intensity>
    <sum-projection-pixels>407875.715750694</sum-projection-pixels>
    <volume>5.1272145288</volume>
  </projection-structure-unionize>
  <projection-structure-unionize>
    <hemisphere-id>2</hemisphere-id>
    <id>630081105</id>
    <is-injection>false</is-injection>
    <max-voxel-density>0.0942765548825264</max-voxel-density>
    <max-voxel-x>7540</max-voxel-x>
    <max-voxel-y>2480</max-voxel-y>
    <max-voxel-z>6250</max-voxel-z>
    <normalized-projection-volume>7.31361725434729e-05</normalized-projection-volume>
    <projection-density>1.32324928641256e-06</projection-density>
    <projection-energy>0.000223933801534557</projection-energy>
    <projection-intensity>169.230245452586</projection-intensity>
    <projection-volume>1.23501888719439e-05</projection-volume>
    <section-data-set-id>175263063</section-data-set-id>
    <structure-id>375</structure-id>
    <sum-pixel-intensity>1172936683520.0</sum-pixel-intensity>
    <sum-pixels>7618962608.0</sum-pixels>
    <sum-projection-pixel-intensity>1706143.26055908</sum-projection-pixel-intensity>
    <sum-projection-pixels>10081.78683424</sum-projection-pixels>
    <volume>9.3332291948</volume>
  </projection-structure-unionize>
  <projection-structure-unionize>
    <hemisphere-id>3</hemisphere-id>
    <id>630083262</id>
    <is-injection>false</is-injection>
    <max-voxel-density>0.312577217817307</max-voxel-density>
    <max-voxel-x>8480</max-voxel-x>
    <max-voxel-y>4480</max-voxel-y>
    <max-voxel-z>7850</max-voxel-z>
    <normalized-projection-volume>0.00061352699377204</normalized-projection-volume>
    <projection-density>0.00153688935136726</projection-density>
    <projection-energy>0.401495558753834</projection-energy>
    <projection-intensity>261.239079050585</projection-intensity>
    <projection-volume>0.00010360364765625</projection-volume>
    <section-data-set-id>175263063</section-data-set-id>
    <structure-id>1044</structure-id>
    <sum-pixel-intensity>3398909312.0</sum-pixel-intensity>
    <sum-pixels>55029600.0</sum-pixels>
    <sum-projection-pixel-intensity>22094140.0</sum-projection-pixel-intensity>
    <sum-projection-pixels>84574.40625</sum-projection-pixels>
    <volume>0.06741126</volume>
  </projection-structure-unionize>
  <projection-structure-unionize>
    <hemisphere-id>2</hemisphere-id>
    <id>630081091</id>
    <is-injection>false</is-injection>
    <max-voxel-density>0.0</max-voxel-density>
    <max-voxel-x>0</max-voxel-x>
    <max-voxel-y>0</max-voxel-y>
    <max-voxel-z>0</max-voxel-z>
    <normalized-projection-volume>0.0</normalized-projection-volume>
    <projection-density>0.0</projection-density>
    <projection-energy>0.0</projection-energy>
    <projection-intensity>0.0</projection-intensity>
    <projection-volume>0.0</projection-volume>
    <section-data-set-id>175263063</section-data-set-id>
    <structure-id>355</structure-id>
    <sum-pixel-intensity>833326208.0</sum-pixel-intensity>
    <sum-pixels>9283500.0</sum-pixels>
    <sum-projection-pixel-intensity>0.0</sum-projection-pixel-intensity>
    <sum-projection-pixels>0.0</sum-projection-pixels>
    <volume>0.0113722875</volume>
  </projection-structure-unionize>
  <projection-structure-unionize>
    <hemisphere-id>3</hemisphere-id>
    <id>630082818</id>
    <is-injection>false</is-injection>
    <max-voxel-density>0.281382083892822</max-voxel-density>
    <max-voxel-x>6620</max-voxel-x>
    <max-voxel-y>7050</max-voxel-y>
    <max-voxel-z>7590</max-voxel-z>
    <normalized-projection-volume>0.00148976871858353</normalized-projection-volume>
    <projection-density>0.000112483562279303</projection-density>
    <projection-energy>0.0225285760861998</projection-energy>
    <projection-intensity>200.283273659667</projection-intensity>
    <projection-volume>0.000251570794726562</projection-volume>
    <section-data-set-id>175263063</section-data-set-id>
    <structure-id>403</structure-id>
    <sum-pixel-intensity>234902913024.0</sum-pixel-intensity>
    <sum-pixels>1825723776.0</sum-pixels>
    <sum-projection-pixel-intensity>41130957.0</sum-projection-pixel-intensity>
    <sum-projection-pixels>205363.9140625</sum-projection-pixels>
    <volume>2.2365116256</volume>
  </projection-structure-unionize>
  <projection-structure-unionize>
    <hemisphere-id>2</hemisphere-id>
    <id>630081450</id>
    <is-injection>false</is-injection>
    <max-voxel-density>0.38948130607605</max-voxel-density>
    <max-voxel-x>10310</max-voxel-x>
    <max-voxel-y>3520</max-voxel-y>
    <max-voxel-z>9270</max-voxel-z>
    <normalized-projection-volume>0.00147143686473571</normalized-projection-volume>
    <projection-density>4.10707361736999e-05</projection-density>
    <projection-energy>0.00896258243992726</projection-energy>
    <projection-intensity>218.22307742481</projection-intensity>
    <projection-volume>0.000248475173920608</projection-volume>
    <section-data-set-id>175263063</section-data-set-id>
    <structure-id>909</structure-id>
    <sum-pixel-intensity>493307258880.0</sum-pixel-intensity>
    <sum-pixels>4938720256.0</sum-pixels>
    <sum-projection-pixel-intensity>44263687.4421387</sum-projection-pixel-intensity>
    <sum-projection-pixels>202836.876669884</sum-projection-pixels>
    <volume>6.0499323136</volume>
  </projection-structure-unionize>
  <projection-structure-unionize>
    <hemisphere-id>3</hemisphere-id>
    <id>630082752</id>
    <is-injection>false</is-injection>
    <max-voxel-density>0.145978912711143</max-voxel-density>
    <max-voxel-x>5980</max-voxel-x>
    <max-voxel-y>6340</max-voxel-y>
    <max-voxel-z>8310</max-voxel-z>
    <normalized-projection-volume>0.000142779254159811</normalized-projection-volume>
    <projection-density>1.47247000005463e-05</projection-density>
    <projection-energy>0.00327466103984036</projection-energy>
    <projection-intensity>222.392377414743</projection-intensity>
    <projection-volume>2.41105145996094e-05</projection-volume>
    <section-data-set-id>175263063</section-data-set-id>
    <structure-id>319</structure-id>
    <sum-pixel-intensity>174866362368.0</sum-pixel-intensity>
    <sum-pixels>1336669184.0</sum-pixels>
    <sum-projection-pixel-intensity>4377138.5</sum-projection-pixel-intensity>
    <sum-projection-pixels>19682.052734375</sum-projection-pixels>
    <volume>1.6374197504</volume>
  </projection-structure-unionize>
  <projection-structure-unionize>
    <hemisphere-id>3</hemisphere-id>
    <id>630083356</id>
    <is-injection>false</is-injection>
    <max-voxel-density>0.00658115278929472</max-voxel-density>
    <max-voxel-x>8980</max-voxel-x>
    <max-voxel-y>4980</max-voxel-y>
    <max-voxel-z>3130</max-voxel-z>
    <normalized-projection-volume>6.24510089938433e-07</normalized-projection-volume>
    <projection-density>1.39438241800952e-07</projection-density>
    <projection-energy>8.34732764832716e-06</projection-energy>
    <projection-intensity>59.8639766287569</projection-intensity>
    <projection-volume>1.05458315563202e-07</projection-volume>
    <section-data-set-id>175263063</section-data-set-id>
    <structure-id>10704</structure-id>
    <sum-pixel-intensity>68334508032.0</sum-pixel-intensity>
    <sum-pixels>617394624.0</sum-pixels>
    <sum-projection-pixel-intensity>5153.59521484375</sum-projection-pixel-intensity>
    <sum-projection-pixels>86.0884208679199</sum-projection-pixels>
    <volume>0.7563084144</volume>
  </projection-structure-unionize>
  <projection-structure-unionize>
    <hemisphere-id>3</hemisphere-id>
    <id>630083017</id>
    <is-injection>false</is-injection>
    <max-voxel-density>0.116578735411167</max-voxel-density>
    <max-voxel-x>2440</max-voxel-x>
    <max-voxel-y>3760</max-voxel-y>
    <max-voxel-z>4550</max-voxel-z>
    <normalized-projection-volume>0.000381378439446742</normalized-projection-volume>
    <projection-density>2.1411880079182e-05</projection-density>
    <projection-energy>0.00307448392526498</projection-energy>
    <projection-intensity>143.587761275302</projection-intensity>
    <projection-volume>6.44017261917114e-05</projection-volume>
    <section-data-set-id>175263063</section-data-set-id>
    <structure-id>723</structure-id>
    <sum-pixel-intensity>417440569600.0</sum-pixel-intensity>
    <sum-pixels>2455311608.0</sum-pixels>
    <sum-projection-pixel-intensity>7548816.0703125</sum-projection-pixel-intensity>
    <sum-projection-pixels>52572.8377075195</sum-projection-pixels>
    <volume>3.0077567198</volume>
  </projection-structure-unionize>
  <projection-structure-unionize>
    <hemisphere-id>3</hemisphere-id>
    <id>630082788</id>
    <is-injection>false</is-injection>
    <max-voxel-density>0.0948994904756546</max-voxel-density>
    <max-voxel-x>10490</max-voxel-x>
    <max-voxel-y>4670</max-voxel-y>
    <max-voxel-z>6380</max-voxel-z>
    <normalized-projection-volume>4.7265946378032e-05</normalized-projection-volume>
    <projection-density>0.000153341155706794</projection-density>
    <projection-energy>0.0348314723422482</projection-energy>
    <projection-intensity>227.150187969432</projection-intensity>
    <projection-volume>7.98159576416015e-06</projection-volume>
    <section-data-set-id>175263063</section-data-set-id>
    <structure-id>358</structure-id>
    <sum-pixel-intensity>5080655616.0</sum-pixel-intensity>
    <sum-pixels>42490800.0</sum-pixels>
    <sum-projection-pixel-intensity>1480017.125</sum-projection-pixel-intensity>
    <sum-projection-pixels>6515.58837890625</sum-projection-pixels>
    <volume>0.05205123</volume>
  </projection-structure-unionize>
  <projection-structure-unionize>
    <hemisphere-id>1</hemisphere-id>
    <id>630081951</id>
    <is-injection>false</is-injection>
    <max-voxel-density>0.465703636407852</max-voxel-density>
    <max-voxel-x>9490</max-voxel-x>
    <max-voxel-y>4400</max-voxel-y>
    <max-voxel-z>5270</max-voxel-z>
    <normalized-projection-volume>0.00383932111228622</normalized-projection-volume>
    <projection-density>0.00235920180270374</projection-density>
    <projection-energy>0.218794303965561</projection-energy>
    <projection-intensity>92.7408175573681</projection-intensity>
    <projection-volume>0.000648329536914062</projection-volume>
    <section-data-set-id>175263063</section-data-set-id>
    <structure-id>877</structure-id>
    <sum-pixel-intensity>4357655912.27051</sum-pixel-intensity>
    <sum-pixels>224333756.0</sum-pixels>
    <sum-projection-pixel-intensity>49082948.0</sum-projection-pixel-intensity>
    <sum-projection-pixels>529248.6015625</sum-projection-pixels>
    <volume>0.2748088511</volume>
  </projection-structure-unionize>
  <projection-structure-unionize>
    <hemisphere-id>1</hemisphere-id>
    <id>630081966</id>
    <is-injection>false</is-injection>
    <max-voxel-density>0.0282881278544664</max-voxel-density>
    <max-voxel-x>8330</max-voxel-x>
    <max-voxel-y>2110</max-voxel-y>
    <max-voxel-z>4560</max-voxel-z>
    <normalized-projection-volume>6.76679858218001e-06</normalized-projection-volume>
    <projection-density>3.26682675222401e-06</projection-density>
    <projection-energy>0.000451265077572316</projection-energy>
    <projection-intensity>138.135604858398</projection-intensity>
    <projection-volume>1.14267998504639e-06</projection-volume>
    <section-data-set-id>175263063</section-data-set-id>
    <structure-id>851</structure-id>
    <sum-pixel-intensity>31490330624.0</sum-pixel-intensity>
    <sum-pixels>285537024.0</sum-pixels>
    <sum-projection-pixel-intensity>128852.890625</sum-projection-pixel-intensity>
    <sum-projection-pixels>932.799987792969</sum-projection-pixels>
    <volume>0.3497828544</volume>
  </projection-structure-unionize>
  <projection-structure-unionize>
    <hemisphere-id>2</hemisphere-id>
    <id>630081015</id>
    <is-injection>false</is-injection>
    <max-voxel-density>0.020695773884654</max-voxel-density>
    <max-voxel-x>5890</max-voxel-x>
    <max-voxel-y>3580</max-voxel-y>
    <max-voxel-z>6790</max-voxel-z>
    <normalized-projection-volume>7.09360721061302e-06</normalized-projection-volume>
    <projection-density>5.22853724760353e-06</projection-density>
    <projection-energy>0.000925523636396974</projection-energy>
    <projection-intensity>177.013885498047</projection-intensity>
    <projection-volume>1.19786674346924e-06</projection-volume>
    <section-data-set-id>175263063</section-data-set-id>
    <structure-id>255</structure-id>
    <sum-pixel-intensity>45653168128.0</sum-pixel-intensity>
    <sum-pixels>187021792.0</sum-pixels>
    <sum-projection-pixel-intensity>173093.09375</sum-projection-pixel-intensity>
    <sum-projection-pixels>977.850402832031</sum-projection-pixels>
    <volume>0.2291016952</volume>
  </projection-structure-unionize>
  <projection-structure-unionize>
    <hemisphere-id>3</hemisphere-id>
    <id>630082872</id>
    <is-injection>false</is-injection>
    <max-voxel-density>0.0272143539041281</max-voxel-density>
    <max-voxel-x>11490</max-voxel-x>
    <max-voxel-y>4650</max-voxel-y>
    <max-voxel-z>3820</max-voxel-z>
    <normalized-projection-volume>3.04409645548155e-06</normalized-projection-volume>
    <projection-density>3.93594892134974e-05</projection-density>
    <projection-energy>0.00362559018398147</projection-energy>
    <projection-intensity>92.1147671484049</projection-intensity>
[truncated: 2,222,832 more chars]
