# Supplementary material for: The Computational Bottleneck of Basal Ganglia Output (and What to Do About it)
Source: eNeuro. 2025 Apr 18;12(4):ENEURO.0431-23.2024. doi: 10.1523/ENEURO.0431-23.2024 (PMC12039478; doi:10.1523/ENEURO.0431-23.2024)
Supplement: Extended Code — Download Extended Code, ZIP file. [file eneuro-12-ENEURO.0431-23.2024-s009.zip › Counting SNr target neurons/Experiment_299895444.xml]

<Response success='true' start_row='0' num_rows='2584'><projection-structure-unionizes>
  <projection-structure-unionize>
    <hemisphere-id>1</hemisphere-id>
    <id>632895403</id>
    <is-injection>false</is-injection>
    <max-voxel-density>0.0</max-voxel-density>
    <max-voxel-x>0</max-voxel-x>
    <max-voxel-y>0</max-voxel-y>
    <max-voxel-z>0</max-voxel-z>
    <normalized-projection-volume>0.0</normalized-projection-volume>
    <projection-density>0.0</projection-density>
    <projection-energy>0.0</projection-energy>
    <projection-intensity>0.0</projection-intensity>
    <projection-volume>0.0</projection-volume>
    <section-data-set-id>299895444</section-data-set-id>
    <structure-id>919</structure-id>
    <sum-pixel-intensity>79124643840.0</sum-pixel-intensity>
    <sum-pixels>314517600.0</sum-pixels>
    <sum-projection-pixel-intensity>0.0</sum-projection-pixel-intensity>
    <sum-projection-pixels>0.0</sum-projection-pixels>
    <volume>0.38528406</volume>
  </projection-structure-unionize>
  <projection-structure-unionize>
    <hemisphere-id>2</hemisphere-id>
    <id>632894578</id>
    <is-injection>false</is-injection>
    <max-voxel-density>0.0</max-voxel-density>
    <max-voxel-x>0</max-voxel-x>
    <max-voxel-y>0</max-voxel-y>
    <max-voxel-z>0</max-voxel-z>
    <normalized-projection-volume>0.0</normalized-projection-volume>
    <projection-density>0.0</projection-density>
    <projection-energy>0.0</projection-energy>
    <projection-intensity>0.0</projection-intensity>
    <projection-volume>0.0</projection-volume>
    <section-data-set-id>299895444</section-data-set-id>
    <structure-id>951</structure-id>
    <sum-pixel-intensity>209444651008.0</sum-pixel-intensity>
    <sum-pixels>561608128.0</sum-pixels>
    <sum-projection-pixel-intensity>0.0</sum-projection-pixel-intensity>
    <sum-projection-pixels>0.0</sum-projection-pixels>
    <volume>0.6879699568</volume>
  </projection-structure-unionize>
  <projection-structure-unionize>
    <hemisphere-id>2</hemisphere-id>
    <id>632894388</id>
    <is-injection>false</is-injection>
    <max-voxel-density>0.0371817126870155</max-voxel-density>
    <max-voxel-x>4560</max-voxel-x>
    <max-voxel-y>5050</max-voxel-y>
    <max-voxel-z>9010</max-voxel-z>
    <normalized-projection-volume>3.31691531648839e-06</normalized-projection-volume>
    <projection-density>3.00698479804851e-06</projection-density>
    <projection-energy>0.0011177685810253</projection-energy>
    <projection-intensity>371.724029541016</projection-intensity>
    <projection-volume>1.19418837890625e-06</projection-volume>
    <section-data-set-id>299895444</section-data-set-id>
    <structure-id>800</structure-id>
    <sum-pixel-intensity>99865092096.0</sum-pixel-intensity>
    <sum-pixels>324194400.0</sum-pixels>
    <sum-projection-pixel-intensity>362374.3125</sum-projection-pixel-intensity>
    <sum-projection-pixels>974.84765625</sum-projection-pixels>
    <volume>0.39713814</volume>
  </projection-structure-unionize>
  <projection-structure-unionize>
    <hemisphere-id>3</hemisphere-id>
    <id>632896603</id>
    <is-injection>false</is-injection>
    <max-voxel-density>0.0</max-voxel-density>
    <max-voxel-x>0</max-voxel-x>
    <max-voxel-y>0</max-voxel-y>
    <max-voxel-z>0</max-voxel-z>
    <normalized-projection-volume>0.0</normalized-projection-volume>
    <projection-density>0.0</projection-density>
    <projection-energy>0.0</projection-energy>
    <projection-intensity>0.0</projection-intensity>
    <projection-volume>0.0</projection-volume>
    <section-data-set-id>299895444</section-data-set-id>
    <structure-id>344</structure-id>
    <sum-pixel-intensity>173043007488.0</sum-pixel-intensity>
    <sum-pixels>677318400.0</sum-pixels>
    <sum-projection-pixel-intensity>0.0</sum-projection-pixel-intensity>
    <sum-projection-pixels>0.0</sum-projection-pixels>
    <volume>0.82971504</volume>
  </projection-structure-unionize>
  <projection-structure-unionize>
    <hemisphere-id>3</hemisphere-id>
    <id>632896536</id>
    <is-injection>false</is-injection>
    <max-voxel-density>0.366134494543076</max-voxel-density>
    <max-voxel-x>8580</max-voxel-x>
    <max-voxel-y>1030</max-voxel-y>
    <max-voxel-z>7280</max-voxel-z>
    <normalized-projection-volume>0.000351462266687188</normalized-projection-volume>
    <projection-density>0.000755212674353654</projection-density>
    <projection-energy>0.409337211189633</projection-energy>
    <projection-intensity>542.015812353736</projection-intensity>
    <projection-volume>0.000126536891796875</projection-volume>
    <section-data-set-id>299895444</section-data-set-id>
    <structure-id>257</structure-id>
    <sum-pixel-intensity>34363378550.9299</sum-pixel-intensity>
    <sum-pixels>136776600.0</sum-pixels>
    <sum-projection-pixel-intensity>55987752.0</sum-projection-pixel-intensity>
    <sum-projection-pixels>103295.421875</sum-projection-pixels>
    <volume>0.167551335</volume>
  </projection-structure-unionize>
  <projection-structure-unionize>
    <hemisphere-id>2</hemisphere-id>
    <id>632893899</id>
    <is-injection>false</is-injection>
    <max-voxel-density>0.487785816192627</max-voxel-density>
    <max-voxel-x>11420</max-voxel-x>
    <max-voxel-y>6510</max-voxel-y>
    <max-voxel-z>7170</max-voxel-z>
    <normalized-projection-volume>0.000134243993738482</normalized-projection-volume>
    <projection-density>0.00203483117238107</projection-density>
    <projection-energy>2.88186945579073</projection-energy>
    <projection-intensity>1416.2695632476</projection-intensity>
    <projection-volume>4.83318390625e-05</projection-volume>
    <section-data-set-id>299895444</section-data-set-id>
    <structure-id>135</structure-id>
    <sum-pixel-intensity>3614755456.0</sum-pixel-intensity>
    <sum-pixels>19389600.0</sum-pixels>
    <sum-projection-pixel-intensity>55878296.0</sum-projection-pixel-intensity>
    <sum-projection-pixels>39454.5625</sum-projection-pixels>
    <volume>0.02375226</volume>
  </projection-structure-unionize>
  <projection-structure-unionize>
    <hemisphere-id>3</hemisphere-id>
    <id>632896870</id>
    <is-injection>false</is-injection>
    <max-voxel-density>0.00218004896305501</max-voxel-density>
    <max-voxel-x>3700</max-voxel-x>
    <max-voxel-y>4340</max-voxel-y>
    <max-voxel-z>4080</max-voxel-z>
    <normalized-projection-volume>3.7643636675356e-08</normalized-projection-volume>
    <projection-density>1.01854141435666e-08</projection-density>
    <projection-energy>3.3000745266839e-06</projection-energy>
    <projection-intensity>324.000033790313</projection-intensity>
    <projection-volume>1.35528312206268e-08</projection-volume>
    <section-data-set-id>299895444</section-data-set-id>
    <structure-id>630</structure-id>
    <sum-pixel-intensity>358737281024.0</sum-pixel-intensity>
    <sum-pixels>1086213632.0</sum-pixels>
    <sum-projection-pixel-intensity>3584.5859375</sum-projection-pixel-intensity>
    <sum-projection-pixels>11.0635356903076</sum-projection-pixels>
    <volume>1.3306116992</volume>
  </projection-structure-unionize>
  <projection-structure-unionize>
    <hemisphere-id>3</hemisphere-id>
    <id>632896618</id>
    <is-injection>false</is-injection>
    <max-voxel-density>0.0</max-voxel-density>
    <max-voxel-x>0</max-voxel-x>
    <max-voxel-y>0</max-voxel-y>
    <max-voxel-z>0</max-voxel-z>
    <normalized-projection-volume>0.0</normalized-projection-volume>
    <projection-density>0.0</projection-density>
    <projection-energy>0.0</projection-energy>
    <projection-intensity>0.0</projection-intensity>
    <projection-volume>0.0</projection-volume>
    <section-data-set-id>299895444</section-data-set-id>
    <structure-id>363</structure-id>
    <sum-pixel-intensity>270778212352.0</sum-pixel-intensity>
    <sum-pixels>881494208.0</sum-pixels>
    <sum-projection-pixel-intensity>0.0</sum-projection-pixel-intensity>
    <sum-projection-pixels>0.0</sum-projection-pixels>
    <volume>1.0798304048</volume>
  </projection-structure-unionize>
  <projection-structure-unionize>
    <hemisphere-id>3</hemisphere-id>
    <id>632897528</id>
    <is-injection>false</is-injection>
    <max-voxel-density>0.0372837819159031</max-voxel-density>
    <max-voxel-x>10180</max-voxel-x>
    <max-voxel-y>3880</max-voxel-y>
    <max-voxel-z>3700</max-voxel-z>
    <normalized-projection-volume>8.83919260017519e-06</normalized-projection-volume>
    <projection-density>4.29170696626533e-07</projection-density>
    <projection-energy>0.000244263814008291</projection-energy>
    <projection-intensity>569.153057112963</projection-intensity>
    <projection-volume>3.18237279968262e-06</projection-volume>
    <section-data-set-id>299895444</section-data-set-id>
    <structure-id>1091</structure-id>
    <sum-pixel-intensity>2011117977600.0</sum-pixel-intensity>
    <sum-pixels>6053198336.0</sum-pixels>
    <sum-projection-pixel-intensity>1478577.3125</sum-projection-pixel-intensity>
    <sum-projection-pixels>2597.85534667969</sum-projection-pixels>
    <volume>7.4151679616</volume>
  </projection-structure-unionize>
  <projection-structure-unionize>
    <hemisphere-id>2</hemisphere-id>
    <id>632894185</id>
    <is-injection>false</is-injection>
    <max-voxel-density>0.432834476232529</max-voxel-density>
    <max-voxel-x>7450</max-voxel-x>
    <max-voxel-y>6550</max-voxel-y>
    <max-voxel-z>7000</max-voxel-z>
    <normalized-projection-volume>4.6084067961123e-05</normalized-projection-volume>
    <projection-density>0.000209731928780393</projection-density>
    <projection-energy>0.0986944204426854</projection-energy>
    <projection-intensity>470.574132496663</projection-intensity>
    <projection-volume>1.65916380615234e-05</projection-volume>
    <section-data-set-id>299895444</section-data-set-id>
    <structure-id>557</structure-id>
    <sum-pixel-intensity>8831974656.0</sum-pixel-intensity>
    <sum-pixels>64578600.0</sum-pixels>
    <sum-projection-pixel-intensity>6373547.5</sum-projection-pixel-intensity>
    <sum-projection-pixels>13544.1943359375</sum-projection-pixels>
    <volume>0.079108785</volume>
  </projection-structure-unionize>
  <projection-structure-unionize>
    <hemisphere-id>1</hemisphere-id>
    <id>632895046</id>
    <is-injection>false</is-injection>
    <max-voxel-density>0.0968844369053841</max-voxel-density>
    <max-voxel-x>10140</max-voxel-x>
    <max-voxel-y>4960</max-voxel-y>
    <max-voxel-z>4420</max-voxel-z>
    <normalized-projection-volume>3.75319273237715e-05</normalized-projection-volume>
    <projection-density>7.6265110692475e-05</projection-density>
    <projection-energy>0.0545302592217922</projection-energy>
    <projection-intensity>715.009216308594</projection-intensity>
    <projection-volume>1.35126125244141e-05</projection-volume>
    <section-data-set-id>299895444</section-data-set-id>
    <structure-id>549009215</structure-id>
    <sum-pixel-intensity>31353622528.0</sum-pixel-intensity>
    <sum-pixels>144636304.0</sum-pixels>
    <sum-projection-pixel-intensity>7887055.0</sum-projection-pixel-intensity>
    <sum-projection-pixels>11030.7041015625</sum-projection-pixels>
    <volume>0.1771794724</volume>
  </projection-structure-unionize>
  <projection-structure-unionize>
    <hemisphere-id>3</hemisphere-id>
    <id>632897279</id>
    <is-injection>false</is-injection>
    <max-voxel-density>0.0</max-voxel-density>
    <max-voxel-x>0</max-voxel-x>
    <max-voxel-y>0</max-voxel-y>
    <max-voxel-z>0</max-voxel-z>
    <normalized-projection-volume>0.0</normalized-projection-volume>
    <projection-density>0.0</projection-density>
    <projection-energy>0.0</projection-energy>
    <projection-intensity>0.0</projection-intensity>
    <projection-volume>0.0</projection-volume>
    <section-data-set-id>299895444</section-data-set-id>
    <structure-id>910</structure-id>
    <sum-pixel-intensity>36258203648.0</sum-pixel-intensity>
    <sum-pixels>168040800.0</sum-pixels>
    <sum-projection-pixel-intensity>0.0</sum-projection-pixel-intensity>
    <sum-projection-pixels>0.0</sum-projection-pixels>
    <volume>0.20584998</volume>
  </projection-structure-unionize>
  <projection-structure-unionize>
    <hemisphere-id>1</hemisphere-id>
    <id>632895790</id>
    <is-injection>false</is-injection>
    <max-voxel-density>0.0108288042247295</max-voxel-density>
    <max-voxel-x>4340</max-voxel-x>
    <max-voxel-y>4930</max-voxel-y>
    <max-voxel-z>3020</max-voxel-z>
    <normalized-projection-volume>2.97327074180903e-07</normalized-projection-volume>
    <projection-density>3.52597538721966e-07</projection-density>
    <projection-energy>0.000125762657262385</projection-energy>
    <projection-intensity>356.6748046875</projection-intensity>
    <projection-volume>1.07046608924866e-07</projection-volume>
    <section-data-set-id>299895444</section-data-set-id>
    <structure-id>583</structure-id>
    <sum-pixel-intensity>58462429184.0</sum-pixel-intensity>
    <sum-pixels>247832096.0</sum-pixels>
    <sum-projection-pixel-intensity>31168.0234375</sum-projection-pixel-intensity>
    <sum-projection-pixels>87.3849868774414</sum-projection-pixels>
    <volume>0.3035943176</volume>
  </projection-structure-unionize>
  <projection-structure-unionize>
    <hemisphere-id>3</hemisphere-id>
    <id>632897562</id>
    <is-injection>false</is-injection>
    <max-voxel-density>0.0361616872251034</max-voxel-density>
    <max-voxel-x>10670</max-voxel-x>
    <max-voxel-y>5070</max-voxel-y>
    <max-voxel-z>5130</max-voxel-z>
    <normalized-projection-volume>2.25064648181123e-06</normalized-projection-volume>
    <projection-density>2.5319202849404e-05</projection-density>
    <projection-energy>0.017818770286926</projection-energy>
    <projection-intensity>703.7650589914</projection-intensity>
    <projection-volume>8.10299816894531e-07</projection-volume>
    <section-data-set-id>299895444</section-data-set-id>
    <structure-id>1116</structure-id>
    <sum-pixel-intensity>623673424.0</sum-pixel-intensity>
    <sum-pixels>26125200.0</sum-pixels>
    <sum-projection-pixel-intensity>465518.9375</sum-projection-pixel-intensity>
    <sum-projection-pixels>661.46923828125</sum-projection-pixels>
    <volume>0.03200337</volume>
  </projection-structure-unionize>
  <projection-structure-unionize>
    <hemisphere-id>3</hemisphere-id>
    <id>632897237</id>
    <is-injection>false</is-injection>
    <max-voxel-density>0.838901937007904</max-voxel-density>
    <max-voxel-x>9380</max-voxel-x>
    <max-voxel-y>4670</max-voxel-y>
    <max-voxel-z>6240</max-voxel-z>
    <normalized-projection-volume>0.0271367324241789</normalized-projection-volume>
    <projection-density>0.0173585385194522</projection-density>
    <projection-energy>19.6105055813317</projection-energy>
    <projection-intensity>1129.73252669606</projection-intensity>
    <projection-volume>0.00977003251827102</projection-volume>
    <section-data-set-id>299895444</section-data-set-id>
    <structure-id>877</structure-id>
    <sum-pixel-intensity>51603564936.5469</sum-pixel-intensity>
    <sum-pixels>459459000.0</sum-pixels>
    <sum-projection-pixel-intensity>9010223283.89307</sum-projection-pixel-intensity>
    <sum-projection-pixels>7975536.74960899</sum-projection-pixels>
    <volume>0.562837275</volume>
  </projection-structure-unionize>
  <projection-structure-unionize>
    <hemisphere-id>3</hemisphere-id>
    <id>632896839</id>
    <is-injection>false</is-injection>
    <max-voxel-density>0.163308560848236</max-voxel-density>
    <max-voxel-x>6530</max-voxel-x>
    <max-voxel-y>3310</max-voxel-y>
    <max-voxel-z>3500</max-voxel-z>
    <normalized-projection-volume>3.82168565937321e-05</normalized-projection-volume>
    <projection-density>8.24440864356635e-06</projection-density>
    <projection-energy>0.00305314813130832</projection-energy>
    <projection-intensity>370.329548583317</projection-intensity>
    <projection-volume>1.37592074768066e-05</projection-volume>
    <section-data-set-id>299895444</section-data-set-id>
    <structure-id>603</structure-id>
    <sum-pixel-intensity>97061519360.0</sum-pixel-intensity>
    <sum-pixels>1362378624.0</sum-pixels>
    <sum-projection-pixel-intensity>4159543.75</sum-projection-pixel-intensity>
    <sum-projection-pixels>11232.0061035156</sum-projection-pixels>
    <volume>1.6689138144</volume>
  </projection-structure-unionize>
  <projection-structure-unionize>
    <hemisphere-id>1</hemisphere-id>
    <id>632895613</id>
    <is-injection>false</is-injection>
    <max-voxel-density>0.0</max-voxel-density>
    <max-voxel-x>0</max-voxel-x>
    <max-voxel-y>0</max-voxel-y>
    <max-voxel-z>0</max-voxel-z>
    <normalized-projection-volume>0.0</normalized-projection-volume>
    <projection-density>0.0</projection-density>
    <projection-energy>0.0</projection-energy>
    <projection-intensity>0.0</projection-intensity>
    <projection-volume>0.0</projection-volume>
    <section-data-set-id>299895444</section-data-set-id>
    <structure-id>729</structure-id>
    <sum-pixel-intensity>55468150784.0</sum-pixel-intensity>
    <sum-pixels>235562400.0</sum-pixels>
    <sum-projection-pixel-intensity>0.0</sum-projection-pixel-intensity>
    <sum-projection-pixels>0.0</sum-projection-pixels>
    <volume>0.28856394</volume>
  </projection-structure-unionize>
  <projection-structure-unionize>
    <hemisphere-id>2</hemisphere-id>
    <id>632894721</id>
    <is-injection>false</is-injection>
    <max-voxel-density>1.0</max-voxel-density>
    <max-voxel-x>9830</max-voxel-x>
    <max-voxel-y>4090</max-voxel-y>
    <max-voxel-z>6730</max-voxel-z>
    <normalized-projection-volume>0.21454743815239</normalized-projection-volume>
    <projection-density>0.1570043861866</projection-density>
    <projection-energy>577.24853515625</projection-energy>
    <projection-intensity>3676.63940429688</projection-intensity>
    <projection-volume>0.0772434726</projection-volume>
    <section-data-set-id>299895444</section-data-set-id>
    <structure-id>1052</structure-id>
    <sum-pixel-intensity>333817610240.0</sum-pixel-intensity>
    <sum-pixels>401618688.0</sum-pixels>
    <sum-projection-pixel-intensity>231833796608.0</sum-projection-pixel-intensity>
    <sum-projection-pixels>63055896.0</sum-projection-pixels>
    <volume>0.4919828928</volume>
  </projection-structure-unionize>
  <projection-structure-unionize>
    <hemisphere-id>3</hemisphere-id>
    <id>632896528</id>
    <is-injection>false</is-injection>
    <max-voxel-density>0.361704438924789</max-voxel-density>
    <max-voxel-x>7640</max-voxel-x>
    <max-voxel-y>2080</max-voxel-y>
    <max-voxel-z>1080</max-voxel-z>
    <normalized-projection-volume>0.000424344199292527</normalized-projection-volume>
    <projection-density>2.39155871109987e-05</projection-density>
    <projection-energy>0.00905677248705909</projection-energy>
    <projection-intensity>378.6974764627</projection-intensity>
    <projection-volume>0.000152776559875488</projection-volume>
    <section-data-set-id>299895444</section-data-set-id>
    <structure-id>247</structure-id>
    <sum-pixel-intensity>1525722116736.0</sum-pixel-intensity>
    <sum-pixels>5214823224.0</sum-pixels>
    <sum-projection-pixel-intensity>47229467.5</sum-projection-pixel-intensity>
    <sum-projection-pixels>124715.559082031</sum-projection-pixels>
    <volume>6.3881584494</volume>
  </projection-structure-unionize>
  <projection-structure-unionize>
    <hemisphere-id>2</hemisphere-id>
    <id>632894135</id>
    <is-injection>false</is-injection>
    <max-voxel-density>0.0</max-voxel-density>
    <max-voxel-x>0</max-voxel-x>
    <max-voxel-y>0</max-voxel-y>
    <max-voxel-z>0</max-voxel-z>
    <normalized-projection-volume>0.0</normalized-projection-volume>
    <projection-density>0.0</projection-density>
    <projection-energy>0.0</projection-energy>
    <projection-intensity>0.0</projection-intensity>
    <projection-volume>0.0</projection-volume>
    <section-data-set-id>299895444</section-data-set-id>
    <structure-id>461</structure-id>
    <sum-pixel-intensity>2348720896.0</sum-pixel-intensity>
    <sum-pixels>15149700.0</sum-pixels>
    <sum-projection-pixel-intensity>0.0</sum-projection-pixel-intensity>
    <sum-projection-pixels>0.0</sum-projection-pixels>
    <volume>0.0185583825</volume>
  </projection-structure-unionize>
  <projection-structure-unionize>
    <hemisphere-id>2</hemisphere-id>
    <id>632895087</id>
    <is-injection>false</is-injection>
    <max-voxel-density>0.00771994516253471</max-voxel-density>
    <max-voxel-x>8420</max-voxel-x>
    <max-voxel-y>5670</max-voxel-y>
    <max-voxel-z>7640</max-voxel-z>
    <normalized-projection-volume>2.36403754080342e-08</normalized-projection-volume>
    <projection-density>2.25073257809072e-08</projection-density>
    <projection-energy>6.9997781793063e-06</projection-energy>
    <projection-intensity>311.0</projection-intensity>
    <projection-volume>8.51123977899551e-09</projection-volume>
    <section-data-set-id>299895444</section-data-set-id>
    <structure-id>10704</structure-id>
    <sum-pixel-intensity>65965764608.0</sum-pixel-intensity>
    <sum-pixels>308697312.0</sum-pixels>
    <sum-projection-pixel-intensity>2160.81274414062</sum-projection-pixel-intensity>
    <sum-projection-pixels>6.94795083999634</sum-projection-pixels>
    <volume>0.3781542072</volume>
  </projection-structure-unionize>
  <projection-structure-unionize>
    <hemisphere-id>3</hemisphere-id>
    <id>632897000</id>
    <is-injection>false</is-injection>
    <max-voxel-density>0.982718527317047</max-voxel-density>
    <max-voxel-x>8210</max-voxel-x>
    <max-voxel-y>5090</max-voxel-y>
    <max-voxel-z>7040</max-voxel-z>
    <normalized-projection-volume>0.0558765566147816</normalized-projection-volume>
    <projection-density>0.0425715141534267</projection-density>
    <projection-energy>72.9216120839351</projection-energy>
    <projection-intensity>1712.9203302736</projection-intensity>
    <projection-volume>0.0201172258546875</projection-volume>
    <section-data-set-id>299895444</section-data-set-id>
    <structure-id>749</structure-id>
    <sum-pixel-intensity>122530357248.0</sum-pixel-intensity>
    <sum-pixels>385756192.0</sum-pixels>
    <sum-projection-pixel-intensity>28129963392.0</sum-projection-pixel-intensity>
    <sum-projection-pixels>16422225.1875</sum-projection-pixels>
    <volume>0.4725513352</volume>
  </projection-structure-unionize>
  <projection-structure-unionize>
    <hemisphere-id>2</hemisphere-id>
    <id>632894370</id>
    <is-injection>false</is-injection>
    <max-voxel-density>0.0</max-voxel-density>
    <max-voxel-x>0</max-voxel-x>
    <max-voxel-y>0</max-voxel-y>
    <max-voxel-z>0</max-voxel-z>
    <normalized-projection-volume>0.0</normalized-projection-volume>
    <projection-density>0.0</projection-density>
    <projection-energy>0.0</projection-energy>
    <projection-intensity>0.0</projection-intensity>
    <projection-volume>0.0</projection-volume>
    <section-data-set-id>299895444</section-data-set-id>
    <structure-id>781</structure-id>
    <sum-pixel-intensity>3336764416.0</sum-pixel-intensity>
    <sum-pixels>10564200.0</sum-pixels>
    <sum-projection-pixel-intensity>0.0</sum-projection-pixel-intensity>
    <sum-projection-pixels>0.0</sum-projection-pixels>
    <volume>0.012941145</volume>
  </projection-structure-unionize>
  <projection-structure-unionize>
    <hemisphere-id>2</hemisphere-id>
    <id>632894744</id>
    <is-injection>false</is-injection>
    <max-voxel-density>0.0</max-voxel-density>
    <max-voxel-x>0</max-voxel-x>
    <max-voxel-y>0</max-voxel-y>
    <max-voxel-z>0</max-voxel-z>
    <normalized-projection-volume>0.0</normalized-projection-volume>
    <projection-density>0.0</projection-density>
    <projection-energy>0.0</projection-energy>
    <projection-intensity>0.0</projection-intensity>
    <projection-volume>0.0</projection-volume>
    <section-data-set-id>299895444</section-data-set-id>
    <structure-id>1069</structure-id>
    <sum-pixel-intensity>2635841792.0</sum-pixel-intensity>
    <sum-pixels>42514200.0</sum-pixels>
    <sum-projection-pixel-intensity>0.0</sum-projection-pixel-intensity>
    <sum-projection-pixels>0.0</sum-projection-pixels>
    <volume>0.052079895</volume>
  </projection-structure-unionize>
  <projection-structure-unionize>
    <hemisphere-id>3</hemisphere-id>
    <id>632896875</id>
    <is-injection>false</is-injection>
    <max-voxel-density>0.69389671087265</max-voxel-density>
    <max-voxel-x>8040</max-voxel-x>
    <max-voxel-y>3000</max-voxel-y>
    <max-voxel-z>5980</max-voxel-z>
    <normalized-projection-volume>0.00741248930607844</normalized-projection-volume>
    <projection-density>0.00835532698249425</projection-density>
    <projection-energy>7.63571522590562</projection-energy>
    <projection-intensity>913.873896485879</projection-intensity>
    <projection-volume>0.0026687170890625</projection-volume>
    <section-data-set-id>299895444</section-data-set-id>
    <structure-id>634</structure-id>
    <sum-pixel-intensity>51626649600.0</sum-pixel-intensity>
    <sum-pixels>260737200.0</sum-pixels>
    <sum-projection-pixel-intensity>1990915008.0</sum-projection-pixel-intensity>
    <sum-projection-pixels>2178544.5625</sum-projection-pixels>
    <volume>0.31940307</volume>
  </projection-structure-unionize>
  <projection-structure-unionize>
    <hemisphere-id>3</hemisphere-id>
    <id>632897567</id>
    <is-injection>false</is-injection>
    <max-voxel-density>0.383369117975235</max-voxel-density>
    <max-voxel-x>6380</max-voxel-x>
    <max-voxel-y>4620</max-voxel-y>
    <max-voxel-z>5640</max-voxel-z>
    <normalized-projection-volume>0.000276564390050922</normalized-projection-volume>
    <projection-density>0.00208231616203682</projection-density>
    <projection-energy>1.55519000993985</projection-energy>
    <projection-intensity>746.855851331738</projection-intensity>
    <projection-volume>9.95714237792969e-05</projection-volume>
    <section-data-set-id>299895444</section-data-set-id>
    <structure-id>1120</structure-id>
    <sum-pixel-intensity>8958153728.0</sum-pixel-intensity>
    <sum-pixels>39034800.0</sum-pixels>
    <sum-projection-pixel-intensity>60706531.0</sum-projection-pixel-intensity>
    <sum-projection-pixels>81282.794921875</sum-projection-pixels>
    <volume>0.04781763</volume>
  </projection-structure-unionize>
  <projection-structure-unionize>
    <hemisphere-id>3</hemisphere-id>
    <id>632897674</id>
    <is-injection>false</is-injection>
    <max-voxel-density>0.0157474093139172</max-voxel-density>
    <max-voxel-x>7940</max-voxel-x>
    <max-voxel-y>6500</max-voxel-y>
    <max-voxel-z>6180</max-voxel-z>
    <normalized-projection-volume>5.37850957220765e-07</normalized-projection-volume>
    <projection-density>1.29352017367082e-06</projection-density>
    <projection-energy>0.000512684668296707</projection-energy>
    <projection-intensity>396.34841321553</projection-intensity>
    <projection-volume>1.93642375946045e-07</projection-volume>
    <section-data-set-id>299895444</section-data-set-id>
    <structure-id>606826651</structure-id>
    <sum-pixel-intensity>32285066240.0</sum-pixel-intensity>
    <sum-pixels>122205600.0</sum-pixels>
    <sum-projection-pixel-intensity>62652.9375</sum-projection-pixel-intensity>
    <sum-projection-pixels>158.075408935547</sum-projection-pixels>
    <volume>0.14970186</volume>
  </projection-structure-unionize>
  <projection-structure-unionize>
    <hemisphere-id>3</hemisphere-id>
    <id>632897532</id>
    <is-injection>false</is-injection>
    <max-voxel-density>0.741860270500183</max-voxel-density>
    <max-voxel-x>10410</max-voxel-x>
    <max-voxel-y>6100</max-voxel-y>
    <max-voxel-z>6710</max-voxel-z>
    <normalized-projection-volume>0.0816453310203702</normalized-projection-volume>
    <projection-density>0.0113500902572717</projection-density>
    <projection-energy>13.8465808999643</projection-energy>
    <projection-intensity>1219.95337359482</projection-intensity>
    <projection-volume>0.0293947527125</projection-volume>
    <section-data-set-id>299895444</section-data-set-id>
    <structure-id>1093</structure-id>
    <sum-pixel-intensity>382198857728.0</sum-pixel-intensity>
    <sum-pixels>2114143232.0</sum-pixels>
    <sum-projection-pixel-intensity>29273655296.0</sum-projection-pixel-intensity>
    <sum-projection-pixels>23995716.5</sum-projection-pixels>
    <volume>2.5898254592</volume>
  </projection-structure-unionize>
  <projection-structure-unionize>
    <hemisphere-id>3</hemisphere-id>
    <id>632896804</id>
    <is-injection>false</is-injection>
    <max-voxel-density>0.715415716171265</max-voxel-density>
    <max-voxel-x>9510</max-voxel-x>
    <max-voxel-y>5840</max-voxel-y>
    <max-voxel-z>5200</max-voxel-z>
    <normalized-projection-volume>0.0147771016646836</normalized-projection-volume>
    <projection-density>0.00699699499401963</projection-density>
    <projection-energy>9.23571186999918</projection-energy>
    <projection-intensity>1319.95404854412</projection-intensity>
    <projection-volume>0.00532019705</projection-volume>
    <section-data-set-id>299895444</section-data-set-id>
    <structure-id>574</structure-id>
    <sum-pixel-intensity>110637867008.0</sum-pixel-intensity>
    <sum-pixels>620697600.0</sum-pixels>
    <sum-projection-pixel-intensity>5732584192.0</sum-projection-pixel-intensity>
    <sum-projection-pixels>4343018.0</sum-projection-pixels>
    <volume>0.76035456</volume>
  </projection-structure-unionize>
  <projection-structure-unionize>
    <hemisphere-id>2</hemisphere-id>
    <id>632894522</id>
    <is-injection>false</is-injection>
    <max-voxel-density>0.0</max-voxel-density>
    <max-voxel-x>0</max-voxel-x>
    <max-voxel-y>0</max-voxel-y>
    <max-voxel-z>0</max-voxel-z>
    <normalized-projection-volume>0.0</normalized-projection-volume>
    <projection-density>0.0</projection-density>
    <projection-energy>0.0</projection-energy>
    <projection-intensity>0.0</projection-intensity>
    <projection-volume>0.0</projection-volume>
    <section-data-set-id>299895444</section-data-set-id>
    <structure-id>914</structure-id>
    <sum-pixel-intensity>1486973184.0</sum-pixel-intensity>
    <sum-pixels>5249700.0</sum-pixels>
    <sum-projection-pixel-intensity>0.0</sum-projection-pixel-intensity>
    <sum-projection-pixels>0.0</sum-projection-pixels>
    <volume>0.0064308825</volume>
  </projection-structure-unionize>
  <projection-structure-unionize>
    <hemisphere-id>2</hemisphere-id>
    <id>632894654</id>
    <is-injection>true</is-injection>
    <max-voxel-density>0.640314221382141</max-voxel-density>
    <max-voxel-x>8970</max-voxel-x>
    <max-voxel-y>4980</max-voxel-y>
    <max-voxel-z>6930</max-voxel-z>
    <normalized-projection-volume>0.000717767922467441</normalized-projection-volume>
    <projection-density>0.262756983303067</projection-density>
    <projection-energy>1205.78566012014</projection-energy>
    <projection-intensity>4588.97664664299</projection-intensity>
    <projection-volume>0.00025841784609375</projection-volume>
    <section-data-set-id>299895444</section-data-set-id>
    <structure-id>1000</structure-id>
    <sum-pixel-intensity>1309694336.0</sum-pixel-intensity>
    <sum-pixels>802845.8125</sum-pixels>
    <sum-projection-pixel-intensity>968059968.0</sum-projection-pixel-intensity>
    <sum-projection-pixels>210953.34375</sum-projection-pixels>
    <volume>0.0009834861203125</volume>
  </projection-structure-unionize>
  <projection-structure-unionize>
    <hemisphere-id>2</hemisphere-id>
    <id>632893853</id>
    <is-injection>false</is-injection>
    <max-voxel-density>0.758648931980133</max-voxel-density>
    <max-voxel-x>8640</max-voxel-x>
    <max-voxel-y>3910</max-voxel-y>
    <max-voxel-z>6080</max-voxel-z>
    <normalized-projection-volume>0.00959590484469129</normalized-projection-volume>
    <projection-density>0.0786076709628105</projection-density>
    <projection-energy>120.788505554199</projection-energy>
    <projection-intensity>1536.599609375</projection-intensity>
    <projection-volume>0.0034548117625</projection-volume>
    <section-data-set-id>299895444</section-data-set-id>
    <structure-id>67</structure-id>
    <sum-pixel-intensity>12173504512.0</sum-pixel-intensity>
    <sum-pixels>35877600.0</sum-pixels>
    <sum-projection-pixel-intensity>4333601792.0</sum-projection-pixel-intensity>
    <sum-projection-pixels>2820254.5</sum-projection-pixels>
    <volume>0.04395006</volume>
  </projection-structure-unionize>
  <projection-structure-unionize>
    <hemisphere-id>1</hemisphere-id>
    <id>632896033</id>
    <is-injection>false</is-injection>
    <max-voxel-density>0.532498180866241</max-voxel-density>
    <max-voxel-x>4990</max-voxel-x>
    <max-voxel-y>3190</max-voxel-y>
    <max-voxel-z>1360</max-voxel-z>
    <normalized-projection-volume>0.00154390492393939</normalized-projection-volume>
    <projection-density>4.14922169672463e-05</projection-density>
    <projection-energy>0.0145899290845359</projection-energy>
    <projection-intensity>351.630502078331</projection-intensity>
    <projection-volume>0.000555851790710318</projection-volume>
    <section-data-set-id>299895444</section-data-set-id>
    <structure-id>322</structure-id>
    <sum-pixel-intensity>3468386199808.0</sum-pixel-intensity>
    <sum-pixels>10935944064.0</sum-pixels>
    <sum-projection-pixel-intensity>159554648.366211</sum-projection-pixel-intensity>
    <sum-projection-pixels>453756.563845158</sum-projection-pixels>
    <volume>13.3965314784</volume>
  </projection-structure-unionize>
  <projection-structure-unionize>
    <hemisphere-id>2</hemisphere-id>
    <id>632894190</id>
    <is-injection>false</is-injection>
    <max-voxel-density>0.610688745975494</max-voxel-density>
    <max-voxel-x>8640</max-voxel-x>
    <max-voxel-y>710</max-voxel-y>
    <max-voxel-z>7330</max-voxel-z>
    <normalized-projection-volume>0.00539638087876887</normalized-projection-volume>
    <projection-density>0.0124036176130176</projection-density>
    <projection-energy>9.78274536132812</projection-energy>
    <projection-intensity>788.700988769531</projection-intensity>
    <projection-volume>0.0019428579625</projection-volume>
    <section-data-set-id>299895444</section-data-set-id>
    <structure-id>565</structure-id>
    <sum-pixel-intensity>39675098496.0</sum-pixel-intensity>
    <sum-pixels>127866448.0</sum-pixels>
    <sum-projection-pixel-intensity>1250884864.0</sum-projection-pixel-intensity>
    <sum-projection-pixels>1586006.5</sum-projection-pixels>
    <volume>0.1566363988</volume>
  </projection-structure-unionize>
  <projection-structure-unionize>
    <hemisphere-id>3</hemisphere-id>
    <id>632897366</id>
    <is-injection>false</is-injection>
    <max-voxel-density>0.0</max-voxel-density>
    <max-voxel-x>0</max-voxel-x>
    <max-voxel-y>0</max-voxel-y>
    <max-voxel-z>0</max-voxel-z>
    <normalized-projection-volume>0.0</normalized-projection-volume>
    <projection-density>0.0</projection-density>
    <projection-energy>0.0</projection-energy>
    <projection-intensity>0.0</projection-intensity>
    <projection-volume>0.0</projection-volume>
    <section-data-set-id>299895444</section-data-set-id>
    <structure-id>968</structure-id>
    <sum-pixel-intensity>452876320768.0</sum-pixel-intensity>
    <sum-pixels>1367188224.0</sum-pixels>
    <sum-projection-pixel-intensity>0.0</sum-projection-pixel-intensity>
    <sum-projection-pixels>0.0</sum-projection-pixels>
    <volume>1.6748055744</volume>
  </projection-structure-unionize>
  <projection-structure-unionize>
    <hemisphere-id>1</hemisphere-id>
    <id>632895349</id>
    <is-injection>false</is-injection>
    <max-voxel-density>0.0</max-voxel-density>
    <max-voxel-x>0</max-voxel-x>
    <max-voxel-y>0</max-voxel-y>
    <max-voxel-z>0</max-voxel-z>
    <normalized-projection-volume>0.0</normalized-projection-volume>
    <projection-density>0.0</projection-density>
    <projection-energy>0.0</projection-energy>
    <projection-intensity>0.0</projection-intensity>
    <projection-volume>0.0</projection-volume>
    <section-data-set-id>299895444</section-data-set-id>
    <structure-id>606826655</structure-id>
    <sum-pixel-intensity>2891163648.0</sum-pixel-intensity>
    <sum-pixels>17045100.0</sum-pixels>
    <sum-projection-pixel-intensity>0.0</sum-projection-pixel-intensity>
    <sum-projection-pixels>0.0</sum-projection-pixels>
    <volume>0.0208802475</volume>
  </projection-structure-unionize>
  <projection-structure-unionize>
    <hemisphere-id>3</hemisphere-id>
    <id>632896426</id>
    <is-injection>false</is-injection>
    <max-voxel-density>0.0</max-voxel-density>
    <max-voxel-x>0</max-voxel-x>
    <max-voxel-y>0</max-voxel-y>
    <max-voxel-z>0</max-voxel-z>
    <normalized-projection-volume>0.0</normalized-projection-volume>
    <projection-density>0.0</projection-density>
    <projection-energy>0.0</projection-energy>
    <projection-intensity>0.0</projection-intensity>
    <projection-volume>0.0</projection-volume>
    <section-data-set-id>299895444</section-data-set-id>
    <structure-id>118</structure-id>
    <sum-pixel-intensity>20937337856.0</sum-pixel-intensity>
    <sum-pixels>184532400.0</sum-pixels>
    <sum-projection-pixel-intensity>0.0</sum-projection-pixel-intensity>
    <sum-projection-pixels>0.0</sum-projection-pixels>
    <volume>0.22605219</volume>
  </projection-structure-unionize>
  <projection-structure-unionize>
    <hemisphere-id>1</hemisphere-id>
    <id>632895560</id>
    <is-injection>false</is-injection>
    <max-voxel-density>0.0</max-voxel-density>
    <max-voxel-x>0</max-voxel-x>
    <max-voxel-y>0</max-voxel-y>
    <max-voxel-z>0</max-voxel-z>
    <normalized-projection-volume>0.0</normalized-projection-volume>
    <projection-density>0.0</projection-density>
    <projection-energy>0.0</projection-energy>
    <projection-intensity>0.0</projection-intensity>
    <projection-volume>0.0</projection-volume>
    <section-data-set-id>299895444</section-data-set-id>
    <structure-id>781</structure-id>
    <sum-pixel-intensity>3630571008.0</sum-pixel-intensity>
    <sum-pixels>10564200.0</sum-pixels>
    <sum-projection-pixel-intensity>0.0</sum-projection-pixel-intensity>
    <sum-projection-pixels>0.0</sum-projection-pixels>
    <volume>0.012941145</volume>
  </projection-structure-unionize>
  <projection-structure-unionize>
    <hemisphere-id>1</hemisphere-id>
    <id>632895715</id>
    <is-injection>false</is-injection>
    <max-voxel-density>0.0380866080522537</max-voxel-density>
    <max-voxel-x>10810</max-voxel-x>
    <max-voxel-y>4070</max-voxel-y>
    <max-voxel-z>5470</max-voxel-z>
    <normalized-projection-volume>9.87442509966194e-06</normalized-projection-volume>
    <projection-density>3.18104914784301e-07</projection-density>
    <projection-energy>0.0001753398892605</projection-energy>
    <projection-intensity>551.201446791206</projection-intensity>
    <projection-volume>3.55508735594749e-06</projection-volume>
    <section-data-set-id>299895444</section-data-set-id>
    <structure-id>645</structure-id>
    <sum-pixel-intensity>3028001809408.0</sum-pixel-intensity>
    <sum-pixels>9123128856.0</sum-pixels>
    <sum-projection-pixel-intensity>1599648.40332031</sum-projection-pixel-intensity>
    <sum-projection-pixels>2902.11212730408</sum-projection-pixels>
    <volume>11.1758328486</volume>
  </projection-structure-unionize>
  <projection-structure-unionize>
    <hemisphere-id>1</hemisphere-id>
    <id>632895442</id>
    <is-injection>false</is-injection>
    <max-voxel-density>0.081611193716526</max-voxel-density>
    <max-voxel-x>6190</max-voxel-x>
    <max-voxel-y>490</max-voxel-y>
    <max-voxel-z>4810</max-voxel-z>
    <normalized-projection-volume>2.05726105013886e-05</normalized-projection-volume>
    <projection-density>5.70038497535482e-06</projection-density>
    <projection-energy>0.00234106827767609</projection-energy>
    <projection-intensity>410.685995384087</projection-intensity>
    <projection-volume>7.40675297388434e-06</projection-volume>
    <section-data-set-id>299895444</section-data-set-id>
    <structure-id>894</structure-id>
    <sum-pixel-intensity>264477678592.0</sum-pixel-intensity>
    <sum-pixels>1060687828.0</sum-pixels>
    <sum-projection-pixel-intensity>2483142.62664795</sum-projection-pixel-intensity>
    <sum-projection-pixels>6046.32895827293</sum-projection-pixels>
    <volume>1.2993425893</volume>
  </projection-structure-unionize>
  <projection-structure-unionize>
    <hemisphere-id>1</hemisphere-id>
    <id>632896314</id>
    <is-injection>false</is-injection>
    <max-voxel-density>0.190676867961884</max-voxel-density>
    <max-voxel-x>7860</max-voxel-x>
    <max-voxel-y>5570</max-voxel-y>
    <max-voxel-z>5170</max-voxel-z>
    <normalized-projection-volume>1.67273501686359e-05</normalized-projection-volume>
    <projection-density>0.000221402573515661</projection-density>
    <projection-energy>0.111358515918255</projection-energy>
    <projection-intensity>502.968475341797</projection-intensity>
    <projection-volume>6.02234464111328e-06</projection-volume>
    <section-data-set-id>299895444</section-data-set-id>
    <structure-id>54</structure-id>
    <sum-pixel-intensity>4934039552.0</sum-pixel-intensity>
    <sum-pixels>22204800.0</sum-pixels>
    <sum-projection-pixel-intensity>2472693.5</sum-projection-pixel-intensity>
    <sum-projection-pixels>4916.19970703125</sum-projection-pixels>
    <volume>0.02720088</volume>
  </projection-structure-unionize>
  <projection-structure-unionize>
    <hemisphere-id>2</hemisphere-id>
    <id>632896188</id>
    <is-injection>false</is-injection>
    <max-voxel-density>0.0</max-voxel-density>
    <max-voxel-x>0</max-voxel-x>
    <max-voxel-y>0</max-voxel-y>
    <max-voxel-z>0</max-voxel-z>
    <normalized-projection-volume>0.0</normalized-projection-volume>
    <projection-density>0.0</projection-density>
    <projection-energy>0.0</projection-energy>
    <projection-intensity>0.0</projection-intensity>
    <projection-volume>0.0</projection-volume>
    <section-data-set-id>299895444</section-data-set-id>
    <structure-id>312782612</structure-id>
    <sum-pixel-intensity>22549929984.0</sum-pixel-intensity>
    <sum-pixels>65832300.0</sum-pixels>
    <sum-projection-pixel-intensity>0.0</sum-projection-pixel-intensity>
    <sum-projection-pixels>0.0</sum-projection-pixels>
    <volume>0.0806445675</volume>
  </projection-structure-unionize>
  <projection-structure-unionize>
    <hemisphere-id>2</hemisphere-id>
    <id>632893918</id>
    <is-injection>false</is-injection>
    <max-voxel-density>0.514386892318726</max-voxel-density>
    <max-voxel-x>8030</max-voxel-x>
    <max-voxel-y>2970</max-voxel-y>
    <max-voxel-z>5700</max-voxel-z>
    <normalized-projection-volume>0.000256374702747802</normalized-projection-volume>
    <projection-density>0.00319180777296424</projection-density>
    <projection-energy>2.01933360099792</projection-energy>
    <projection-intensity>632.661376953125</projection-intensity>
    <projection-volume>9.23025345703125e-05</projection-volume>
    <section-data-set-id>299895444</section-data-set-id>
    <structure-id>158</structure-id>
    <sum-pixel-intensity>1718509312.0</sum-pixel-intensity>
    <sum-pixels>23607000.0</sum-pixels>
    <sum-projection-pixel-intensity>47670408.0</sum-projection-pixel-intensity>
    <sum-projection-pixels>75349.0078125</sum-projection-pixels>
    <volume>0.028918575</volume>
  </projection-structure-unionize>
  <projection-structure-unionize>
    <hemisphere-id>2</hemisphere-id>
    <id>632894103</id>
    <is-injection>false</is-injection>
    <max-voxel-density>1.0</max-voxel-density>
    <max-voxel-x>7750</max-voxel-x>
    <max-voxel-y>4300</max-voxel-y>
    <max-voxel-z>6680</max-voxel-z>
    <normalized-projection-volume>0.0527256708786512</normalized-projection-volume>
    <projection-density>0.167986760865465</projection-density>
    <projection-energy>533.942767544316</projection-energy>
    <projection-intensity>3178.48123741093</projection-intensity>
    <projection-volume>0.0189828130734375</projection-volume>
    <section-data-set-id>299895444</section-data-set-id>
    <structure-id>406</structure-id>
    <sum-pixel-intensity>79792687616.0</sum-pixel-intensity>
    <sum-pixels>92246400.0</sum-pixels>
    <sum-projection-pixel-intensity>49254298112.0</sum-projection-pixel-intensity>
    <sum-projection-pixels>15496173.9375</sum-projection-pixels>
    <volume>0.11300184</volume>
  </projection-structure-unionize>
  <projection-structure-unionize>
    <hemisphere-id>1</hemisphere-id>
    <id>632894232</id>
    <is-injection>false</is-injection>
    <max-voxel-density>0.24908347427845</max-voxel-density>
    <max-voxel-x>7040</max-voxel-x>
    <max-voxel-y>2880</max-voxel-y>
    <max-voxel-z>3370</max-voxel-z>
    <normalized-projection-volume>4.37213268444736e-05</normalized-projection-volume>
    <projection-density>6.81225574226119e-05</projection-density>
    <projection-energy>0.0272317100316286</projection-energy>
    <projection-intensity>399.745849609375</projection-intensity>
    <projection-volume>1.57409808349609e-05</projection-volume>
    <section-data-set-id>299895444</section-data-set-id>
    <structure-id>496345668</structure-id>
    <sum-pixel-intensity>40926797824.0</sum-pixel-intensity>
    <sum-pixels>188627392.0</sum-pixels>
    <sum-projection-pixel-intensity>5136646.5</sum-projection-pixel-intensity>
    <sum-projection-pixels>12849.7802734375</sum-projection-pixels>
    <volume>0.2310685552</volume>
  </projection-structure-unionize>
  <projection-structure-unionize>
    <hemisphere-id>2</hemisphere-id>
    <id>632895038</id>
    <is-injection>false</is-injection>
    <max-voxel-density>0.0476230569183826</max-voxel-density>
    <max-voxel-x>2280</max-voxel-x>
    <max-voxel-y>3630</max-voxel-y>
    <max-voxel-z>6630</max-voxel-z>
    <normalized-projection-volume>6.01204430936445e-06</normalized-projection-volume>
    <projection-density>6.02203280192595e-06</projection-density>
    <projection-energy>0.00201249623399533</projection-energy>
    <projection-intensity>334.188852865713</projection-intensity>
    <projection-volume>2.16451514816284e-06</projection-volume>
    <section-data-set-id>299895444</section-data-set-id>
    <structure-id>151</structure-id>
    <sum-pixel-intensity>40262685184.0</sum-pixel-intensity>
    <sum-pixels>293414400.0</sum-pixels>
    <sum-projection-pixel-intensity>590495.375</sum-projection-pixel-intensity>
    <sum-projection-pixels>1766.95114135742</sum-projection-pixels>
    <volume>0.35943264</volume>
  </projection-structure-unionize>
  <projection-structure-unionize>
    <hemisphere-id>2</hemisphere-id>
    <id>632894122</id>
    <is-injection>false</is-injection>
    <max-voxel-density>0.0</max-voxel-density>
    <max-voxel-x>0</max-voxel-x>
    <max-voxel-y>0</max-voxel-y>
    <max-voxel-z>0</max-voxel-z>
    <normalized-projection-volume>0.0</normalized-projection-volume>
    <projection-density>0.0</projection-density>
    <projection-energy>0.0</projection-energy>
    <projection-intensity>0.0</projection-intensity>
    <projection-volume>0.0</projection-volume>
    <section-data-set-id>299895444</section-data-set-id>
    <structure-id>441</structure-id>
    <sum-pixel-intensity>1658112256.0</sum-pixel-intensity>
    <sum-pixels>10631700.0</sum-pixels>
    <sum-projection-pixel-intensity>0.0</sum-projection-pixel-intensity>
    <sum-projection-pixels>0.0</sum-projection-pixels>
    <volume>0.0130238325</volume>
  </projection-structure-unionize>
  <projection-structure-unionize>
    <hemisphere-id>3</hemisphere-id>
    <id>632896891</id>
    <is-injection>false</is-injection>
    <max-voxel-density>0.601309895515442</max-voxel-density>
    <max-voxel-x>11710</max-voxel-x>
    <max-voxel-y>5480</max-voxel-y>
    <max-voxel-z>6970</max-voxel-z>
    <normalized-projection-volume>0.00754410983278239</normalized-projection-volume>
    <projection-density>0.00290233911628994</projection-density>
    <projection-energy>4.13747359210588</projection-energy>
    <projection-intensity>1425.56518253967</projection-intensity>
    <projection-volume>0.00271610440179672</projection-volume>
    <section-data-set-id>299895444</section-data-set-id>
    <structure-id>651</structure-id>
    <sum-pixel-intensity>171674034176.0</sum-pixel-intensity>
    <sum-pixels>763945216.0</sum-pixels>
    <sum-projection-pixel-intensity>3160803157.01562</sum-projection-pixel-intensity>
    <sum-projection-pixels>2217228.08309937</sum-projection-pixels>
    <volume>0.9358328896</volume>
  </projection-structure-unionize>
  <projection-structure-unionize>
    <hemisphere-id>3</hemisphere-id>
    <id>632897492</id>
    <is-injection>false</is-injection>
    <max-voxel-density>0.0292536169290543</max-voxel-density>
    <max-voxel-x>8180</max-voxel-x>
    <max-voxel-y>2780</max-voxel-y>
    <max-voxel-z>6760</max-voxel-z>
    <normalized-projection-volume>8.10084960373033e-07</normalized-projection-volume>
    <projection-density>1.82655139738634e-06</projection-density>
    <projection-energy>0.00081913769112446</projection-energy>
    <projection-intensity>448.461342120778</projection-intensity>
    <projection-volume>2.91654731369018e-07</projection-volume>
    <section-data-set-id>299895444</section-data-set-id>
    <structure-id>1061</structure-id>
    <sum-pixel-intensity>30868622336.0</sum-pixel-intensity>
    <sum-pixels>130347000.0</sum-pixels>
    <sum-projection-pixel-intensity>106772.140625</sum-projection-pixel-intensity>
    <sum-projection-pixels>238.085494995117</sum-projection-pixels>
    <volume>0.159675075</volume>
  </projection-structure-unionize>
  <projection-structure-unionize>
    <hemisphere-id>3</hemisphere-id>
    <id>632896360</id>
    <is-injection>false</is-injection>
    <max-voxel-density>0.532495737075806</max-voxel-density>
    <max-voxel-x>8290</max-voxel-x>
    <max-voxel-y>4950</max-voxel-y>
    <max-voxel-z>5740</max-voxel-z>
    <normalized-projection-volume>0.000939534242795943</normalized-projection-volume>
    <projection-density>0.00353486441787512</projection-density>
    <projection-energy>2.20701250953705</projection-energy>
    <projection-intensity>624.355632531935</projection-intensity>
    <projection-volume>0.000338260331445312</projection-volume>
    <section-data-set-id>299895444</section-data-set-id>
    <structure-id>12</structure-id>
    <sum-pixel-intensity>18001594368.0</sum-pixel-intensity>
    <sum-pixels>78116400.0</sum-pixels>
    <sum-projection-pixel-intensity>172403872.0</sum-projection-pixel-intensity>
    <sum-projection-pixels>276130.8828125</sum-projection-pixels>
    <volume>0.09569259</volume>
  </projection-structure-unionize>
  <projection-structure-unionize>
    <hemisphere-id>1</hemisphere-id>
    <id>632895440</id>
    <is-injection>false</is-injection>
    <max-voxel-density>0.067198246717453</max-voxel-density>
    <max-voxel-x>8930</max-voxel-x>
    <max-voxel-y>3950</max-voxel-y>
    <max-voxel-z>680</max-voxel-z>
    <normalized-projection-volume>1.37009212925078e-05</normalized-projection-volume>
    <projection-density>5.22607324656153e-06</projection-density>
    <projection-energy>0.0015953438243705</projection-energy>
    <projection-intensity>305.266258068647</projection-intensity>
    <projection-volume>4.9327400390625e-06</projection-volume>
    <section-data-set-id>299895444</section-data-set-id>
    <structure-id>895</structure-id>
    <sum-pixel-intensity>163552624640.0</sum-pixel-intensity>
    <sum-pixels>770507104.0</sum-pixels>
    <sum-projection-pixel-intensity>1229223.75</sum-projection-pixel-intensity>
    <sum-projection-pixels>4026.7265625</sum-projection-pixels>
    <volume>0.9438712024</volume>
  </projection-structure-unionize>
  <projection-structure-unionize>
    <hemisphere-id>2</hemisphere-id>
    <id>632894552</id>
    <is-injection>false</is-injection>
    <max-voxel-density>0.200668200850487</max-voxel-density>
    <max-voxel-x>4010</max-voxel-x>
    <max-voxel-y>2280</max-voxel-y>
    <max-voxel-z>5710</max-voxel-z>
    <normalized-projection-volume>0.000181544856096379</normalized-projection-volume>
    <projection-density>0.000195706757949665</projection-density>
    <projection-energy>0.0771909207105637</projection-energy>
    <projection-intensity>394.421325683594</projection-intensity>
    <projection-volume>6.5361559375e-05</projection-volume>
    <section-data-set-id>299895444</section-data-set-id>
    <structure-id>935</structure-id>
    <sum-pixel-intensity>70839296000.0</sum-pixel-intensity>
    <sum-pixels>272634304.0</sum-pixels>
    <sum-projection-pixel-intensity>21044892.0</sum-projection-pixel-intensity>
    <sum-projection-pixels>53356.375</sum-projection-pixels>
    <volume>0.3339770224</volume>
  </projection-structure-unionize>
  <projection-structure-unionize>
    <hemisphere-id>3</hemisphere-id>
    <id>632896712</id>
    <is-injection>false</is-injection>
    <max-voxel-density>0.941981852054596</max-voxel-density>
    <max-voxel-x>7200</max-voxel-x>
    <max-voxel-y>5420</max-voxel-y>
    <max-voxel-z>7270</max-voxel-z>
    <normalized-projection-volume>0.0390834257408881</normalized-projection-volume>
    <projection-density>0.0655857737087395</projection-density>
    <projection-energy>129.299467581292</projection-energy>
    <projection-intensity>1971.45600744911</projection-intensity>
    <projection-volume>0.0140711981990021</projection-volume>
    <section-data-set-id>299895444</section-data-set-id>
    <structure-id>470</structure-id>
    <sum-pixel-intensity>90941331456.0</sum-pixel-intensity>
    <sum-pixels>175140000.0</sum-pixels>
    <sum-projection-pixel-intensity>22645508752.1875</sum-projection-pixel-intensity>
    <sum-projection-pixels>11486692.4073486</sum-projection-pixels>
    <volume>0.2145465</volume>
  </projection-structure-unionize>
  <projection-structure-unionize>
    <hemisphere-id>2</hemisphere-id>
    <id>632894382</id>
    <is-injection>false</is-injection>
    <max-voxel-density>0.686835646629333</max-voxel-density>
    <max-voxel-x>11020</max-voxel-x>
    <max-voxel-y>6690</max-voxel-y>
    <max-voxel-z>7670</max-voxel-z>
    <normalized-projection-volume>0.000248598085330262</normalized-projection-volume>
    <projection-density>0.000100115066743456</projection-density>
    <projection-energy>0.075847290456295</projection-energy>
    <projection-intensity>757.601196289062</projection-intensity>
    <projection-volume>8.95027205078125e-05</projection-volume>
    <section-data-set-id>299895444</section-data-set-id>
    <structure-id>794</structure-id>
    <sum-pixel-intensity>2583251456.0</sum-pixel-intensity>
    <sum-pixels>729794688.0</sum-pixels>
    <sum-projection-pixel-intensity>55352952.0</sum-projection-pixel-intensity>
    <sum-projection-pixels>73063.4453125</sum-projection-pixels>
    <volume>0.8939984928</volume>
  </projection-structure-unionize>
  <projection-structure-unionize>
    <hemisphere-id>2</hemisphere-id>
    <id>632894248</id>
    <is-injection>false</is-injection>
    <max-voxel-density>1.0</max-voxel-density>
    <max-voxel-x>7240</max-voxel-x>
    <max-voxel-y>4750</max-voxel-y>
    <max-voxel-z>6490</max-voxel-z>
    <normalized-projection-volume>0.785620895429898</normalized-projection-volume>
    <projection-density>0.105580859277476</projection-density>
    <projection-energy>500.853528694546</projection-energy>
    <projection-intensity>4743.79098751466</projection-intensity>
    <projection-volume>0.28284693880625</projection-volume>
    <section-data-set-id>299895444</section-data-set-id>
    <structure-id>637</structure-id>
    <sum-pixel-intensity>1676612533248.0</sum-pixel-intensity>
    <sum-pixels>2186906432.0</sum-pixels>
    <sum-projection-pixel-intensity>1095319803392.0</sum-projection-pixel-intensity>
    <sum-projection-pixels>230895460.25</sum-projection-pixels>
    <volume>2.6789603792</volume>
  </projection-structure-unionize>
  <projection-structure-unionize>
    <hemisphere-id>1</hemisphere-id>
    <id>632895907</id>
    <is-injection>false</is-injection>
    <max-voxel-density>0.0536411292850971</max-voxel-density>
    <max-voxel-x>6320</max-voxel-x>
    <max-voxel-y>650</max-voxel-y>
    <max-voxel-z>3430</max-voxel-z>
    <normalized-projection-volume>4.90003335508886e-06</normalized-projection-volume>
    <projection-density>6.95986818755046e-06</projection-density>
    <projection-energy>0.00219016894698143</projection-energy>
    <projection-intensity>314.685394287109</projection-intensity>
    <projection-volume>1.76415805969238e-06</projection-volume>
    <section-data-set-id>299895444</section-data-set-id>
    <structure-id>450</structure-id>
    <sum-pixel-intensity>46522830848.0</sum-pixel-intensity>
    <sum-pixels>206919008.0</sum-pixels>
    <sum-projection-pixel-intensity>453187.5625</sum-projection-pixel-intensity>
    <sum-projection-pixels>1440.12902832031</sum-projection-pixels>
    <volume>0.2534757848</volume>
  </projection-structure-unionize>
  <projection-structure-unionize>
    <hemisphere-id>1</hemisphere-id>
    <id>632895140</id>
    <is-injection>false</is-injection>
    <max-voxel-density>0.145438984036446</max-voxel-density>
    <max-voxel-x>13020</max-voxel-x>
    <max-voxel-y>7190</max-voxel-y>
    <max-voxel-z>4090</max-voxel-z>
    <normalized-projection-volume>1.01153350512148e-05</normalized-projection-volume>
    <projection-density>7.60503871788387e-06</projection-density>
    <projection-energy>0.00310844019986689</projection-energy>
    <projection-intensity>408.734313964844</projection-intensity>
    <projection-volume>3.64182211914062e-06</projection-volume>
    <section-data-set-id>299895444</section-data-set-id>
    <structure-id>1123</structure-id>
    <sum-pixel-intensity>3571860704.0</sum-pixel-intensity>
    <sum-pixels>390913984.0</sum-pixels>
    <sum-projection-pixel-intensity>1215132.75</sum-projection-pixel-intensity>
    <sum-projection-pixels>2972.916015625</sum-projection-pixels>
    <volume>0.4788696304</volume>
  </projection-structure-unionize>
  <projection-structure-unionize>
    <hemisphere-id>2</hemisphere-id>
    <id>632894169</id>
    <is-injection>false</is-injection>
    <max-voxel-density>0.0</max-voxel-density>
    <max-voxel-x>0</max-voxel-x>
    <max-voxel-y>0</max-voxel-y>
    <max-voxel-z>0</max-voxel-z>
    <normalized-projection-volume>0.0</normalized-projection-volume>
    <projection-density>0.0</projection-density>
    <projection-energy>0.0</projection-energy>
    <projection-intensity>0.0</projection-intensity>
    <projection-volume>0.0</projection-volume>
    <section-data-set-id>299895444</section-data-set-id>
    <structure-id>531</structure-id>
    <sum-pixel-intensity>4410387456.0</sum-pixel-intensity>
    <sum-pixels>19704600.0</sum-pixels>
    <sum-projection-pixel-intensity>0.0</sum-projection-pixel-intensity>
    <sum-projection-pixels>0.0</sum-projection-pixels>
    <volume>0.024138135</volume>
  </projection-structure-unionize>
  <projection-structure-unionize>
    <hemisphere-id>2</hemisphere-id>
    <id>632894057</id>
    <is-injection>false</is-injection>
    <max-voxel-density>0.64385199546814</max-voxel-density>
    <max-voxel-x>6530</max-voxel-x>
    <max-voxel-y>5350</max-voxel-y>
    <max-voxel-z>8010</max-voxel-z>
    <normalized-projection-volume>0.00662397551577421</normalized-projection-volume>
    <projection-density>0.00142915744800121</projection-density>
    <projection-energy>1.26975166797638</projection-energy>
    <projection-intensity>888.461730957031</projection-intensity>
    <projection-volume>0.002384828621875</projection-volume>
    <section-data-set-id>299895444</section-data-set-id>
    <structure-id>342</structure-id>
    <sum-pixel-intensity>334471233536.0</sum-pixel-intensity>
    <sum-pixels>1362200448.0</sum-pixels>
    <sum-projection-pixel-intensity>1729656320.0</sum-projection-pixel-intensity>
    <sum-projection-pixels>1946798.875</sum-projection-pixels>
    <volume>1.6686955488</volume>
  </projection-structure-unionize>
  <projection-structure-unionize>
    <hemisphere-id>3</hemisphere-id>
    <id>632896906</id>
    <is-injection>false</is-injection>
    <max-voxel-density>0.0</max-voxel-density>
    <max-voxel-x>0</max-voxel-x>
    <max-voxel-y>0</max-voxel-y>
    <max-voxel-z>0</max-voxel-z>
    <normalized-projection-volume>0.0</normalized-projection-volume>
    <projection-density>0.0</projection-density>
    <projection-energy>0.0</projection-energy>
    <projection-intensity>0.0</projection-intensity>
    <projection-volume>0.0</projection-volume>
    <section-data-set-id>299895444</section-data-set-id>
    <structure-id>664</structure-id>
    <sum-pixel-intensity>196244643840.0</sum-pixel-intensity>
    <sum-pixels>884833216.0</sum-pixels>
    <sum-projection-pixel-intensity>0.0</sum-projection-pixel-intensity>
    <sum-projection-pixels>0.0</sum-projection-pixels>
    <volume>1.0839206896</volume>
  </projection-structure-unionize>
  <projection-structure-unionize>
    <hemisphere-id>2</hemisphere-id>
    <id>632894447</id>
    <is-injection>false</is-injection>
    <max-voxel-density>0.711260795593262</max-voxel-density>
    <max-voxel-x>8360</max-voxel-x>
    <max-voxel-y>2780</max-voxel-y>
    <max-voxel-z>5910</max-voxel-z>
    <normalized-projection-volume>0.00295514226394563</normalized-projection-volume>
    <projection-density>0.00147631717845798</projection-density>
    <projection-energy>1.69101393222809</projection-energy>
    <projection-intensity>1145.42724609375</projection-intensity>
    <projection-volume>0.001063939296875</projection-volume>
    <section-data-set-id>299895444</section-data-set-id>
    <structure-id>848</structure-id>
    <sum-pixel-intensity>12739748576.0</sum-pixel-intensity>
    <sum-pixels>588303040.0</sum-pixels>
    <sum-projection-pixel-intensity>994828672.0</sum-projection-pixel-intensity>
    <sum-projection-pixels>868521.875</sum-projection-pixels>
    <volume>0.720671224</volume>
  </projection-structure-unionize>
  <projection-structure-unionize>
    <hemisphere-id>1</hemisphere-id>
    <id>632895170</id>
    <is-injection>false</is-injection>
    <max-voxel-density>0.0</max-voxel-density>
    <max-voxel-x>0</max-voxel-x>
    <max-voxel-y>0</max-voxel-y>
    <max-voxel-z>0</max-voxel-z>
    <normalized-projection-volume>0.0</normalized-projection-volume>
    <projection-density>0.0</projection-density>
    <projection-energy>0.0</projection-energy>
    <projection-intensity>0.0</projection-intensity>
    <projection-volume>0.0</projection-volume>
    <section-data-set-id>299895444</section-data-set-id>
    <structure-id>1098</structure-id>
    <sum-pixel-intensity>86529523712.0</sum-pixel-intensity>
    <sum-pixels>497323808.0</sum-pixels>
    <sum-projection-pixel-intensity>0.0</sum-projection-pixel-intensity>
    <sum-projection-pixels>0.0</sum-projection-pixels>
    <volume>0.6092216648</volume>
  </projection-structure-unionize>
  <projection-structure-unionize>
    <hemisphere-id>1</hemisphere-id>
    <id>632895816</id>
    <is-injection>false</is-injection>
    <max-voxel-density>0.352700352668762</max-voxel-density>
    <max-voxel-x>5690</max-voxel-x>
    <max-voxel-y>2160</max-voxel-y>
    <max-voxel-z>1500</max-voxel-z>
    <normalized-projection-volume>0.000577192946827962</normalized-projection-volume>
    <projection-density>0.000932350463699549</projection-density>
    <projection-energy>0.317827552556992</projection-energy>
    <projection-intensity>340.888488769531</projection-intensity>
    <projection-volume>0.00020780666484375</projection-volume>
    <section-data-set-id>299895444</section-data-set-id>
    <structure-id>558</structure-id>
    <sum-pixel-intensity>42524377088.0</sum-pixel-intensity>
    <sum-pixels>181946704.0</sum-pixels>
    <sum-projection-pixel-intensity>57827676.0</sum-projection-pixel-intensity>
    <sum-projection-pixels>169638.09375</sum-projection-pixels>
    <volume>0.2228847124</volume>
  </projection-structure-unionize>
  <projection-structure-unionize>
    <hemisphere-id>2</hemisphere-id>
    <id>632894643</id>
    <is-injection>false</is-injection>
    <max-voxel-density>0.0</max-voxel-density>
    <max-voxel-x>0</max-voxel-x>
    <max-voxel-y>0</max-voxel-y>
    <max-voxel-z>0</max-voxel-z>
    <normalized-projection-volume>0.0</normalized-projection-volume>
    <projection-density>0.0</projection-density>
    <projection-energy>0.0</projection-energy>
    <projection-intensity>0.0</projection-intensity>
    <projection-volume>0.0</projection-volume>
    <section-data-set-id>299895444</section-data-set-id>
    <structure-id>990</structure-id>
    <sum-pixel-intensity>29443584000.0</sum-pixel-intensity>
    <sum-pixels>96127200.0</sum-pixels>
    <sum-projection-pixel-intensity>0.0</sum-projection-pixel-intensity>
    <sum-projection-pixels>0.0</sum-projection-pixels>
    <volume>0.11775582</volume>
  </projection-structure-unionize>
  <projection-structure-unionize>
    <hemisphere-id>2</hemisphere-id>
    <id>632894652</id>
    <is-injection>false</is-injection>
    <max-voxel-density>0.334795832633972</max-voxel-density>
    <max-voxel-x>5670</max-voxel-x>
    <max-voxel-y>5950</max-voxel-y>
    <max-voxel-z>8030</max-voxel-z>
    <normalized-projection-volume>0.000466415489988798</normalized-projection-volume>
    <projection-density>0.000710958789568394</projection-density>
    <projection-energy>0.529186069965363</projection-energy>
    <projection-intensity>744.327331542969</projection-intensity>
    <projection-volume>0.000167923478515625</projection-volume>
    <section-data-set-id>299895444</section-data-set-id>
    <structure-id>998</structure-id>
    <sum-pixel-intensity>47559213056.0</sum-pixel-intensity>
    <sum-pixels>192810592.0</sum-pixels>
    <sum-projection-pixel-intensity>102032680.0</sum-projection-pixel-intensity>
    <sum-projection-pixels>137080.390625</sum-projection-pixels>
    <volume>0.2361929752</volume>
  </projection-structure-unionize>
  <projection-structure-unionize>
    <hemisphere-id>2</hemisphere-id>
    <id>632894061</id>
    <is-injection>false</is-injection>
    <max-voxel-density>0.269075244665146</max-voxel-density>
    <max-voxel-x>4700</max-voxel-x>
    <max-voxel-y>3100</max-voxel-y>
    <max-voxel-z>9900</max-voxel-z>
    <normalized-projection-volume>0.00049880608294031</normalized-projection-volume>
    <projection-density>5.24634163785766e-05</projection-density>
    <projection-energy>0.0181972787155895</projection-energy>
    <projection-intensity>346.85653302251</projection-intensity>
    <projection-volume>0.000179585057421875</projection-volume>
    <section-data-set-id>299895444</section-data-set-id>
    <structure-id>345</structure-id>
    <sum-pixel-intensity>776140481024.0</sum-pixel-intensity>
    <sum-pixels>2794329020.0</sum-pixels>
    <sum-projection-pixel-intensity>50849184.0</sum-projection-pixel-intensity>
    <sum-projection-pixels>146600.046875</sum-projection-pixels>
    <volume>3.4230530495</volume>
  </projection-structure-unionize>
  <projection-structure-unionize>
    <hemisphere-id>1</hemisphere-id>
    <id>632894002</id>
    <is-injection>false</is-injection>
    <max-voxel-density>0.0</max-voxel-density>
    <max-voxel-x>0</max-voxel-x>
    <max-voxel-y>0</max-voxel-y>
    <max-voxel-z>0</max-voxel-z>
    <normalized-projection-volume>0.0</normalized-projection-volume>
    <projection-density>0.0</projection-density>
    <projection-energy>0.0</projection-energy>
    <projection-intensity>0.0</projection-intensity>
    <projection-volume>0.0</projection-volume>
    <section-data-set-id>299895444</section-data-set-id>
    <structure-id>312782578</structure-id>
    <sum-pixel-intensity>8007334912.0</sum-pixel-intensity>
    <sum-pixels>33368400.0</sum-pixels>
    <sum-projection-pixel-intensity>0.0</sum-projection-pixel-intensity>
    <sum-projection-pixels>0.0</sum-projection-pixels>
    <volume>0.04087629</volume>
  </projection-structure-unionize>
  <projection-structure-unionize>
    <hemisphere-id>1</hemisphere-id>
    <id>632896001</id>
    <is-injection>false</is-injection>
    <max-voxel-density>0.000285692745819688</max-voxel-density>
    <max-voxel-x>6230</max-voxel-x>
    <max-voxel-y>7140</max-voxel-y>
    <max-voxel-z>5070</max-voxel-z>
    <normalized-projection-volume>1.77498858625345e-09</normalized-projection-volume>
    <projection-density>4.63190090727039e-08</projection-density>
    <projection-energy>1.14689746624208e-05</projection-energy>
    <projection-intensity>247.608367919922</projection-intensity>
    <projection-volume>6.39048796892166e-10</projection-volume>
    <section-data-set-id>299895444</section-data-set-id>
    <structure-id>349</structure-id>
    <sum-pixel-intensity>1123960704.0</sum-pixel-intensity>
    <sum-pixels>11262600.0</sum-pixels>
    <sum-projection-pixel-intensity>129.170471191406</sum-projection-pixel-intensity>
    <sum-projection-pixels>0.521672487258911</sum-projection-pixels>
    <volume>0.013796685</volume>
  </projection-structure-unionize>
  <projection-structure-unionize>
    <hemisphere-id>2</hemisphere-id>
    <id>632894073</id>
    <is-injection>false</is-injection>
    <max-voxel-density>0.0318602211773396</max-voxel-density>
    <max-voxel-x>6400</max-voxel-x>
    <max-voxel-y>420</max-voxel-y>
    <max-voxel-z>6970</max-voxel-z>
    <normalized-projection-volume>3.52349276478576e-06</normalized-projection-volume>
    <projection-density>1.64175665233098e-06</projection-density>
    <projection-energy>0.000502132255148953</projection-energy>
    <projection-intensity>305.850598769326</projection-intensity>
    <projection-volume>1.26856241760254e-06</projection-volume>
    <section-data-set-id>299895444</section-data-set-id>
    <structure-id>361</structure-id>
    <sum-pixel-intensity>161202056960.0</sum-pixel-intensity>
    <sum-pixels>630764100.0</sum-pixels>
    <sum-projection-pixel-intensity>316727.0</sum-projection-pixel-intensity>
    <sum-projection-pixels>1035.56115722656</sum-projection-pixels>
    <volume>0.7726860225</volume>
  </projection-structure-unionize>
  <projection-structure-unionize>
    <hemisphere-id>2</hemisphere-id>
    <id>632894212</id>
    <is-injection>false</is-injection>
    <max-voxel-density>0.130419164896011</max-voxel-density>
    <max-voxel-x>7900</max-voxel-x>
    <max-voxel-y>640</max-voxel-y>
    <max-voxel-z>8490</max-voxel-z>
    <normalized-projection-volume>5.1851714138748e-05</normalized-projection-volume>
    <projection-density>2.68041349045234e-05</projection-density>
    <projection-energy>0.00934099219739437</projection-energy>
    <projection-intensity>348.49072265625</projection-intensity>
    <projection-volume>1.86681625976562e-05</projection-volume>
    <section-data-set-id>299895444</section-data-set-id>
    <structure-id>593</structure-id>
    <sum-pixel-intensity>117815402496.0</sum-pixel-intensity>
    <sum-pixels>568543488.0</sum-pixels>
    <sum-projection-pixel-intensity>5310760.5</sum-projection-pixel-intensity>
    <sum-projection-pixels>15239.31640625</sum-projection-pixels>
    <volume>0.6964657728</volume>
  </projection-structure-unionize>
  <projection-structure-unionize>
    <hemisphere-id>2</hemisphere-id>
    <id>632894474</id>
    <is-injection>false</is-injection>
    <max-voxel-density>0.310766935348511</max-voxel-density>
    <max-voxel-x>9430</max-voxel-x>
    <max-voxel-y>3800</max-voxel-y>
    <max-voxel-z>7880</max-voxel-z>
    <normalized-projection-volume>0.000323293320731027</normalized-projection-volume>
    <projection-density>0.00471691135317087</projection-density>
    <projection-energy>3.07811641693115</projection-energy>
    <projection-intensity>652.5703125</projection-intensity>
    <projection-volume>0.000116395231640625</projection-volume>
    <section-data-set-id>299895444</section-data-set-id>
    <structure-id>874</structure-id>
    <sum-pixel-intensity>2844922368.0</sum-pixel-intensity>
    <sum-pixels>20143800.0</sum-pixels>
    <sum-projection-pixel-intensity>62004960.0</sum-projection-pixel-intensity>
    <sum-projection-pixels>95016.515625</sum-projection-pixels>
    <volume>0.024676155</volume>
  </projection-structure-unionize>
  <projection-structure-unionize>
    <hemisphere-id>2</hemisphere-id>
    <id>632894632</id>
    <is-injection>false</is-injection>
    <max-voxel-density>0.847736597061157</max-voxel-density>
    <max-voxel-x>8890</max-voxel-x>
    <max-voxel-y>4970</max-voxel-y>
    <max-voxel-z>7750</max-voxel-z>
    <normalized-projection-volume>0.0987727518498601</normalized-projection-volume>
    <projection-density>0.00465562842185053</projection-density>
    <projection-energy>3.57013123464896</projection-energy>
    <projection-intensity>766.841962277972</projection-intensity>
    <projection-volume>0.0355611347161466</projection-volume>
    <section-data-set-id>299895444</section-data-set-id>
    <structure-id>983</structure-id>
    <sum-pixel-intensity>555886439552.0</sum-pixel-intensity>
    <sum-pixels>6235355380.0</sum-pixels>
    <sum-projection-pixel-intensity>22261037001.2744</sum-projection-pixel-intensity>
    <sum-projection-pixels>29029497.7274666</sum-projection-pixels>
    <volume>7.6383103405</volume>
  </projection-structure-unionize>
  <projection-structure-unionize>
    <hemisphere-id>3</hemisphere-id>
    <id>632897194</id>
    <is-injection>false</is-injection>
    <max-voxel-density>0.0</max-voxel-density>
    <max-voxel-x>0</max-voxel-x>
    <max-voxel-y>0</max-voxel-y>
    <max-voxel-z>0</max-voxel-z>
    <normalized-projection-volume>0.0</normalized-projection-volume>
    <projection-density>0.0</projection-density>
    <projection-energy>0.0</projection-energy>
    <projection-intensity>0.0</projection-intensity>
    <projection-volume>0.0</projection-volume>
    <section-data-set-id>299895444</section-data-set-id>
    <structure-id>839</structure-id>
    <sum-pixel-intensity>34572402688.0</sum-pixel-intensity>
    <sum-pixels>156774592.0</sum-pixels>
    <sum-projection-pixel-intensity>0.0</sum-projection-pixel-intensity>
    <sum-projection-pixels>0.0</sum-projection-pixels>
    <volume>0.1920488752</volume>
  </projection-structure-unionize>
  <projection-structure-unionize>
    <hemisphere-id>1</hemisphere-id>
    <id>632896286</id>
    <is-injection>false</is-injection>
    <max-voxel-density>0.275416642427444</max-voxel-density>
    <max-voxel-x>4320</max-voxel-x>
    <max-voxel-y>4870</max-voxel-y>
    <max-voxel-z>1750</max-voxel-z>
    <normalized-projection-volume>0.000513221798455</normalized-projection-volume>
    <projection-density>8.99931545336831e-05</projection-density>
    <projection-energy>0.0336518327297615</projection-energy>
    <projection-intensity>373.937694529489</projection-intensity>
    <projection-volume>0.000184775144686294</projection-volume>
    <section-data-set-id>299895444</section-data-set-id>
    <structure-id>104</structure-id>
    <sum-pixel-intensity>464506942464.0</sum-pixel-intensity>
    <sum-pixels>1676092516.0</sum-pixels>
    <sum-projection-pixel-intensity>56403584.9880371</sum-projection-pixel-intensity>
    <sum-projection-pixels>150836.852805138</sum-projection-pixels>
    <volume>2.0532133321</volume>
  </projection-structure-unionize>
  <projection-structure-unionize>
    <hemisphere-id>3</hemisphere-id>
    <id>632896497</id>
    <is-injection>false</is-injection>
    <max-voxel-density>0.0</max-voxel-density>
    <max-voxel-x>0</max-voxel-x>
    <max-voxel-y>0</max-voxel-y>
    <max-voxel-z>0</max-voxel-z>
    <normalized-projection-volume>0.0</normalized-projection-volume>
    <projection-density>0.0</projection-density>
    <projection-energy>0.0</projection-energy>
    <projection-intensity>0.0</projection-intensity>
    <projection-volume>0.0</projection-volume>
    <section-data-set-id>299895444</section-data-set-id>
    <structure-id>211</structure-id>
    <sum-pixel-intensity>164634222592.0</sum-pixel-intensity>
    <sum-pixels>543882624.0</sum-pixels>
    <sum-projection-pixel-intensity>0.0</sum-projection-pixel-intensity>
    <sum-projection-pixels>0.0</sum-projection-pixels>
    <volume>0.6662562144</volume>
  </projection-structure-unionize>
  <projection-structure-unionize>
    <hemisphere-id>3</hemisphere-id>
    <id>632897547</id>
    <is-injection>false</is-injection>
    <max-voxel-density>0.625948071479797</max-voxel-density>
    <max-voxel-x>6340</max-voxel-x>
    <max-voxel-y>4720</max-voxel-y>
    <max-voxel-z>6460</max-voxel-z>
    <normalized-projection-volume>0.00105178734623024</normalized-projection-volume>
    <projection-density>0.00206471338720838</projection-density>
    <projection-energy>2.79481495730606</projection-energy>
    <projection-intensity>1353.60916174657</projection-intensity>
    <projection-volume>0.00037867479453125</projection-volume>
    <section-data-set-id>299895444</section-data-set-id>
    <structure-id>1104</structure-id>
    <sum-pixel-intensity>38466869248.0</sum-pixel-intensity>
    <sum-pixels>149716800.0</sum-pixels>
    <sum-projection-pixel-intensity>418430752.0</sum-projection-pixel-intensity>
    <sum-projection-pixels>309122.28125</sum-projection-pixels>
    <volume>0.18340308</volume>
  </projection-structure-unionize>
  <projection-structure-unionize>
    <hemisphere-id>2</hemisphere-id>
    <id>632894029</id>
    <is-injection>false</is-injection>
    <max-voxel-density>0.0</max-voxel-density>
    <max-voxel-x>0</max-voxel-x>
    <max-voxel-y>0</max-voxel-y>
    <max-voxel-z>0</max-voxel-z>
    <normalized-projection-volume>0.0</normalized-projection-volume>
    <projection-density>0.0</projection-density>
    <projection-energy>0.0</projection-energy>
    <projection-intensity>0.0</projection-intensity>
    <projection-volume>0.0</projection-volume>
    <section-data-set-id>299895444</section-data-set-id>
    <structure-id>311</structure-id>
    <sum-pixel-intensity>73742606336.0</sum-pixel-intensity>
    <sum-pixels>320056192.0</sum-pixels>
    <sum-projection-pixel-intensity>0.0</sum-projection-pixel-intensity>
    <sum-projection-pixels>0.0</sum-projection-pixels>
    <volume>0.3920688352</volume>
  </projection-structure-unionize>
  <projection-structure-unionize>
    <hemisphere-id>3</hemisphere-id>
    <id>632896495</id>
    <is-injection>false</is-injection>
    <max-voxel-density>0.168325558304787</max-voxel-density>
    <max-voxel-x>11060</max-voxel-x>
    <max-voxel-y>5260</max-voxel-y>
    <max-voxel-z>7390</max-voxel-z>
    <normalized-projection-volume>1.93115558999078e-05</normalized-projection-volume>
    <projection-density>2.19300475998104e-05</projection-density>
    <projection-energy>0.00961896543575417</projection-energy>
    <projection-intensity>438.620362859465</projection-intensity>
    <projection-volume>6.95273572998047e-06</projection-volume>
    <section-data-set-id>299895444</section-data-set-id>
    <structure-id>209</structure-id>
    <sum-pixel-intensity>45520601088.0</sum-pixel-intensity>
    <sum-pixels>258809408.0</sum-pixels>
    <sum-projection-pixel-intensity>2489478.75</sum-projection-pixel-intensity>
    <sum-projection-pixels>5675.70263671875</sum-projection-pixels>
    <volume>0.3170415248</volume>
  </projection-structure-unionize>
  <projection-structure-unionize>
    <hemisphere-id>2</hemisphere-id>
    <id>632893766</id>
    <is-injection>false</is-injection>
    <max-voxel-density>0.290642619132996</max-voxel-density>
    <max-voxel-x>4920</max-voxel-x>
    <max-voxel-y>6730</max-voxel-y>
    <max-voxel-z>8600</max-voxel-z>
    <normalized-projection-volume>0.00058410187458437</normalized-projection-volume>
    <projection-density>0.000359230127904516</projection-density>
    <projection-energy>0.112599856177908</projection-energy>
    <projection-intensity>313.447696702759</projection-intensity>
    <projection-volume>0.000210294084765625</projection-volume>
    <section-data-set-id>299895444</section-data-set-id>
    <structure-id>21</structure-id>
    <sum-pixel-intensity>21967792128.0</sum-pixel-intensity>
    <sum-pixels>477879296.0</sum-pixels>
    <sum-projection-pixel-intensity>53809140.0</sum-projection-pixel-intensity>
    <sum-projection-pixels>171668.640625</sum-projection-pixels>
    <volume>0.5854021376</volume>
  </projection-structure-unionize>
  <projection-structure-unionize>
    <hemisphere-id>3</hemisphere-id>
    <id>632896717</id>
    <is-injection>false</is-injection>
    <max-voxel-density>0.0</max-voxel-density>
    <max-voxel-x>0</max-voxel-x>
    <max-voxel-y>0</max-voxel-y>
    <max-voxel-z>0</max-voxel-z>
    <normalized-projection-volume>0.0</normalized-projection-volume>
    <projection-density>0.0</projection-density>
    <projection-energy>0.0</projection-energy>
    <projection-intensity>0.0</projection-intensity>
    <projection-volume>0.0</projection-volume>
    <section-data-set-id>299895444</section-data-set-id>
    <structure-id>478</structure-id>
    <sum-pixel-intensity>116821303296.0</sum-pixel-intensity>
    <sum-pixels>475266592.0</sum-pixels>
    <sum-projection-pixel-intensity>0.0</sum-projection-pixel-intensity>
    <sum-projection-pixels>0.0</sum-projection-pixels>
    <volume>0.5822015752</volume>
  </projection-structure-unionize>
  <projection-structure-unionize>
    <hemisphere-id>2</hemisphere-id>
    <id>632894241</id>
    <is-injection>false</is-injection>
    <max-voxel-density>0.0243260338902473</max-voxel-density>
    <max-voxel-x>8070</max-voxel-x>
    <max-voxel-y>2230</max-voxel-y>
    <max-voxel-z>6590</max-voxel-z>
    <normalized-projection-volume>7.14413225405988e-07</normalized-projection-volume>
    <projection-density>2.27075247494213e-06</projection-density>
    <projection-energy>0.000819023523945361</projection-energy>
    <projection-intensity>360.683746337891</projection-intensity>
    <projection-volume>2.57210055160522e-07</projection-volume>
    <section-data-set-id>299895444</section-data-set-id>
    <structure-id>628</structure-id>
    <sum-pixel-intensity>17795180544.0</sum-pixel-intensity>
    <sum-pixels>92466000.0</sum-pixels>
    <sum-projection-pixel-intensity>75731.828125</sum-projection-pixel-intensity>
    <sum-projection-pixels>209.967391967773</sum-projection-pixels>
    <volume>0.11327085</volume>
  </projection-structure-unionize>
  <projection-structure-unionize>
    <hemisphere-id>1</hemisphere-id>
    <id>632895517</id>
    <is-injection>false</is-injection>
    <max-voxel-density>0.301518082618713</max-voxel-density>
    <max-voxel-x>8360</max-voxel-x>
    <max-voxel-y>2220</max-voxel-y>
    <max-voxel-z>4220</max-voxel-z>
    <normalized-projection-volume>0.000626924139794204</normalized-projection-volume>
    <projection-density>2.21271401373048e-05</projection-density>
    <projection-energy>0.00771052933078687</projection-energy>
    <projection-intensity>348.464794046632</projection-intensity>
    <projection-volume>0.000225711376614416</projection-volume>
    <section-data-set-id>299895444</section-data-set-id>
    <structure-id>822</structure-id>
    <sum-pixel-intensity>1885591109632.0</sum-pixel-intensity>
    <sum-pixels>8327067296.0</sum-pixels>
    <sum-projection-pixel-intensity>64206096.6252441</sum-projection-pixel-intensity>
    <sum-projection-pixels>184254.18499136</sum-projection-pixels>
    <volume>10.2006574376</volume>
  </projection-structure-unionize>
  <projection-structure-unionize>
    <hemisphere-id>3</hemisphere-id>
    <id>632896801</id>
    <is-injection>false</is-injection>
    <max-voxel-density>0.568250477313995</max-voxel-density>
    <max-voxel-x>7030</max-voxel-x>
    <max-voxel-y>5120</max-voxel-y>
    <max-voxel-z>5870</max-voxel-z>
    <normalized-projection-volume>0.00154629835459055</normalized-projection-volume>
    <projection-density>0.00042574344235336</projection-density>
    <projection-energy>0.403929337759444</projection-energy>
    <projection-intensity>948.76232391664</projection-intensity>
    <projection-volume>0.000556713497084045</projection-volume>
    <section-data-set-id>299895444</section-data-set-id>
    <structure-id>571</structure-id>
    <sum-pixel-intensity>229112999936.0</sum-pixel-intensity>
    <sum-pixels>1067450376.0</sum-pixels>
    <sum-projection-pixel-intensity>431174523.46875</sum-projection-pixel-intensity>
    <sum-projection-pixels>454459.997619629</sum-projection-pixels>
    <volume>1.3076267106</volume>
  </projection-structure-unionize>
  <projection-structure-unionize>
    <hemisphere-id>2</hemisphere-id>
    <id>632894677</id>
    <is-injection>false</is-injection>
    <max-voxel-density>0.563492655754089</max-voxel-density>
    <max-voxel-x>1410</max-voxel-x>
    <max-voxel-y>6150</max-voxel-y>
    <max-voxel-z>6700</max-voxel-z>
    <normalized-projection-volume>0.00209349415989346</normalized-projection-volume>
    <projection-density>0.000341277045663446</projection-density>
    <projection-energy>0.227712824940681</projection-energy>
    <projection-intensity>667.237426757812</projection-intensity>
    <projection-volume>0.000753720296875</projection-volume>
    <section-data-set-id>299895444</section-data-set-id>
    <structure-id>1016</structure-id>
    <sum-pixel-intensity>129697316864.0</sum-pixel-intensity>
    <sum-pixels>1802880896.0</sum-pixels>
    <sum-projection-pixel-intensity>410539104.0</sum-projection-pixel-intensity>
    <sum-projection-pixels>615281.875</sum-projection-pixels>
    <volume>2.2085290976</volume>
  </projection-structure-unionize>
  <projection-structure-unionize>
    <hemisphere-id>1</hemisphere-id>
    <id>632895654</id>
    <is-injection>false</is-injection>
    <max-voxel-density>0.269876956939697</max-voxel-density>
    <max-voxel-x>4410</max-voxel-x>
    <max-voxel-y>5240</max-voxel-y>
    <max-voxel-z>1960</max-voxel-z>
    <normalized-projection-volume>9.43575291679728e-05</normalized-projection-volume>
    <projection-density>0.00010358622239437</projection-density>
    <projection-energy>0.0428213328123093</projection-energy>
    <projection-intensity>413.388275146484</projection-intensity>
    <projection-volume>3.39715229492187e-05</projection-volume>
    <section-data-set-id>299895444</section-data-set-id>
    <structure-id>694</structure-id>
    <sum-pixel-intensity>77605912576.0</sum-pixel-intensity>
    <sum-pixels>267717600.0</sum-pixels>
    <sum-projection-pixel-intensity>11464024.0</sum-projection-pixel-intensity>
    <sum-projection-pixels>27731.85546875</sum-projection-pixels>
    <volume>0.32795406</volume>
  </projection-structure-unionize>
  <projection-structure-unionize>
    <hemisphere-id>1</hemisphere-id>
    <id>632895845</id>
    <is-injection>false</is-injection>
    <max-voxel-density>0.10401675850153</max-voxel-density>
    <max-voxel-x>12320</max-voxel-x>
    <max-voxel-y>4810</max-voxel-y>
    <max-voxel-z>2430</max-voxel-z>
    <normalized-projection-volume>5.17933556474762e-05</normalized-projection-volume>
    <projection-density>6.60283319609655e-07</projection-density>
    <projection-energy>0.000364310841259611</projection-energy>
    <projection-intensity>551.749272531954</projection-intensity>
    <projection-volume>1.86471518013477e-05</projection-volume>
    <section-data-set-id>299895444</section-data-set-id>
    <structure-id>528</structure-id>
    <sum-pixel-intensity>6792671863808.0</sum-pixel-intensity>
    <sum-pixels>23053989528.0</sum-pixels>
    <sum-projection-pixel-intensity>8398818.31933594</sum-projection-pixel-intensity>
    <sum-projection-pixels>15222.1647357941</sum-projection-pixels>
    <volume>28.2411371718</volume>
  </projection-structure-unionize>
  <projection-structure-unionize>
    <hemisphere-id>2</hemisphere-id>
    <id>632894896</id>
    <is-injection>false</is-injection>
    <max-voxel-density>0.0</max-voxel-density>
    <max-voxel-x>0</max-voxel-x>
    <max-voxel-y>0</max-voxel-y>
    <max-voxel-z>0</max-voxel-z>
    <normalized-projection-volume>0.0</normalized-projection-volume>
    <projection-density>0.0</projection-density>
    <projection-energy>0.0</projection-energy>
    <projection-intensity>0.0</projection-intensity>
    <projection-volume>0.0</projection-volume>
    <section-data-set-id>299895444</section-data-set-id>
    <structure-id>1102</structure-id>
    <sum-pixel-intensity>181956640768.0</sum-pixel-intensity>
    <sum-pixels>743256000.0</sum-pixels>
    <sum-projection-pixel-intensity>0.0</sum-projection-pixel-intensity>
    <sum-projection-pixels>0.0</sum-projection-pixels>
    <volume>0.9104886</volume>
  </projection-structure-unionize>
  <projection-structure-unionize>
    <hemisphere-id>1</hemisphere-id>
    <id>632895671</id>
    <is-injection>false</is-injection>
    <max-voxel-density>0.802732050418854</max-voxel-density>
    <max-voxel-x>9420</max-voxel-x>
    <max-voxel-y>4810</max-voxel-y>
    <max-voxel-z>5340</max-voxel-z>
    <normalized-projection-volume>0.00978311868454759</normalized-projection-volume>
    <projection-density>0.0106199337169528</projection-density>
    <projection-energy>19.2080936431885</projection-energy>
    <projection-intensity>1808.68286132812</projection-intensity>
    <projection-volume>0.003522214325</projection-volume>
    <section-data-set-id>299895444</section-data-set-id>
    <structure-id>679</structure-id>
    <sum-pixel-intensity>60499816448.0</sum-pixel-intensity>
    <sum-pixels>270743392.0</sum-pixels>
    <sum-projection-pixel-intensity>5200464384.0</sum-projection-pixel-intensity>
    <sum-projection-pixels>2875277.0</sum-projection-pixels>
    <volume>0.3316606552</volume>
  </projection-structure-unionize>
  <projection-structure-unionize>
    <hemisphere-id>1</hemisphere-id>
    <id>632895806</id>
    <is-injection>false</is-injection>
    <max-voxel-density>0.345187038183212</max-voxel-density>
    <max-voxel-x>7020</max-voxel-x>
    <max-voxel-y>5050</max-voxel-y>
    <max-voxel-z>5650</max-voxel-z>
    <normalized-projection-volume>0.000171933624179836</normalized-projection-volume>
    <projection-density>9.46772177533554e-05</projection-density>
    <projection-energy>0.0532006616788151</projection-energy>
    <projection-intensity>561.916192102399</projection-intensity>
    <projection-volume>6.190122940979e-05</projection-volume>
    <section-data-set-id>299895444</section-data-set-id>
    <structure-id>571</structure-id>
    <sum-pixel-intensity>114006646784.0</sum-pixel-intensity>
    <sum-pixels>533725188.0</sum-pixels>
    <sum-projection-pixel-intensity>28394533.15625</sum-projection-pixel-intensity>
    <sum-projection-pixels>50531.6158447266</sum-projection-pixels>
    <volume>0.6538133553</volume>
  </projection-structure-unionize>
  <projection-structure-unionize>
    <hemisphere-id>1</hemisphere-id>
    <id>632895537</id>
    <is-injection>false</is-injection>
    <max-voxel-density>0.604058921337128</max-voxel-density>
    <max-voxel-x>7580</max-voxel-x>
    <max-voxel-y>5040</max-voxel-y>
    <max-voxel-z>4680</max-voxel-z>
    <normalized-projection-volume>0.000812801126215754</normalized-projection-volume>
    <projection-density>0.00220441026613116</projection-density>
    <projection-energy>2.00526404380798</projection-energy>
    <projection-intensity>909.66015625</projection-intensity>
    <projection-volume>0.00029263263203125</projection-volume>
    <section-data-set-id>299895444</section-data-set-id>
    <structure-id>804</structure-id>
    <sum-pixel-intensity>27583494144.0</sum-pixel-intensity>
    <sum-pixels>108366304.0</sum-pixels>
    <sum-projection-pixel-intensity>217303056.0</sum-projection-pixel-intensity>
    <sum-projection-pixels>238883.78125</sum-projection-pixels>
    <volume>0.1327487224</volume>
  </projection-structure-unionize>
  <projection-structure-unionize>
    <hemisphere-id>2</hemisphere-id>
    <id>632894979</id>
    <is-injection>false</is-injection>
    <max-voxel-density>0.777909994125366</max-voxel-density>
    <max-voxel-x>6220</max-voxel-x>
    <max-voxel-y>4440</max-voxel-y>
    <max-voxel-z>7620</max-voxel-z>
    <normalized-projection-volume>0.0361970018786971</normalized-projection-volume>
    <projection-density>0.0163337495177984</projection-density>
    <projection-energy>17.8101539611816</projection-energy>
    <projection-intensity>1090.38989257812</projection-intensity>
    <projection-volume>0.013031999575</projection-volume>
    <section-data-set-id>299895444</section-data-set-id>
    <structure-id>262</structure-id>
    <sum-pixel-intensity>149369110528.0</sum-pixel-intensity>
    <sum-pixels>651312000.0</sum-pixels>
    <sum-projection-pixel-intensity>11599967232.0</sum-projection-pixel-intensity>
    <sum-projection-pixels>10638367.0</sum-projection-pixels>
    <volume>0.7978572</volume>
  </projection-structure-unionize>
  <projection-structure-unionize>
    <hemisphere-id>2</hemisphere-id>
    <id>632894554</id>
    <is-injection>false</is-injection>
    <max-voxel-density>0.0</max-voxel-density>
    <max-voxel-x>0</max-voxel-x>
    <max-voxel-y>0</max-voxel-y>
    <max-voxel-z>0</max-voxel-z>
    <normalized-projection-volume>0.0</normalized-projection-volume>
    <projection-density>0.0</projection-density>
    <projection-energy>0.0</projection-energy>
    <projection-intensity>0.0</projection-intensity>
    <projection-volume>0.0</projection-volume>
    <section-data-set-id>299895444</section-data-set-id>
    <structure-id>936</structure-id>
    <sum-pixel-intensity>501884878848.0</sum-pixel-intensity>
    <sum-pixels>1500636544.0</sum-pixels>
    <sum-projection-pixel-intensity>0.0</sum-projection-pixel-intensity>
    <sum-projection-pixels>0.0</sum-projection-pixels>
    <volume>1.8382797664</volume>
  </projection-structure-unionize>
  <projection-structure-unionize>
    <hemisphere-id>2</hemisphere-id>
    <id>632893874</id>
    <is-injection>false</is-injection>
    <max-voxel-density>0.499924093484879</max-voxel-density>
    <max-voxel-x>3880</max-voxel-x>
    <max-voxel-y>3910</max-voxel-y>
    <max-voxel-z>7950</max-voxel-z>
    <normalized-projection-volume>0.000515724283150495</normalized-projection-volume>
    <projection-density>9.04319638215929e-05</projection-density>
    <projection-energy>0.0387267797565597</projection-energy>
    <projection-intensity>428.242162615877</projection-intensity>
    <projection-volume>0.000185676113766479</projection-volume>
    <section-data-set-id>299895444</section-data-set-id>
    <structure-id>104</structure-id>
    <sum-pixel-intensity>444676691456.0</sum-pixel-intensity>
    <sum-pixels>1676092516.0</sum-pixels>
    <sum-projection-pixel-intensity>64909665.71875</sum-projection-pixel-intensity>
    <sum-projection-pixels>151572.337768555</sum-projection-pixels>
    <volume>2.0532133321</volume>
  </projection-structure-unionize>
  <projection-structure-unionize>
    <hemisphere-id>1</hemisphere-id>
    <id>632896178</id>
    <is-injection>false</is-injection>
    <max-voxel-density>0.0</max-voxel-density>
    <max-voxel-x>0</max-voxel-x>
    <max-voxel-y>0</max-voxel-y>
    <max-voxel-z>0</max-voxel-z>
    <normalized-projection-volume>0.0</normalized-projection-volume>
    <projection-density>0.0</projection-density>
    <projection-energy>0.0</projection-energy>
    <projection-intensity>0.0</projection-intensity>
    <projection-volume>0.0</projection-volume>
    <section-data-set-id>299895444</section-data-set-id>
    <structure-id>249</structure-id>
    <sum-pixel-intensity>10240637952.0</sum-pixel-intensity>
    <sum-pixels>35722800.0</sum-pixels>
    <sum-projection-pixel-intensity>0.0</sum-projection-pixel-intensity>
    <sum-projection-pixels>0.0</sum-projection-pixels>
    <volume>0.04376043</volume>
  </projection-structure-unionize>
  <projection-structure-unionize>
    <hemisphere-id>3</hemisphere-id>
    <id>632896962</id>
    <is-injection>false</is-injection>
    <max-voxel-density>0.0</max-voxel-density>
    <max-voxel-x>0</max-voxel-x>
    <max-voxel-y>0</max-voxel-y>
    <max-voxel-z>0</max-voxel-z>
    <normalized-projection-volume>0.0</normalized-projection-volume>
    <projection-density>0.0</projection-density>
    <projection-energy>0.0</projection-energy>
    <projection-intensity>0.0</projection-intensity>
    <projection-volume>0.0</projection-volume>
    <section-data-set-id>299895444</section-data-set-id>
    <structure-id>706</structure-id>
    <sum-pixel-intensity>11572322304.0</sum-pixel-intensity>
    <sum-pixels>52313400.0</sum-pixels>
    <sum-projection-pixel-intensity>0.0</sum-projection-pixel-intensity>
    <sum-projection-pixels>0.0</sum-projection-pixels>
    <volume>0.064083915</volume>
  </projection-structure-unionize>
  <projection-structure-unionize>
    <hemisphere-id>3</hemisphere-id>
    <id>632897304</id>
    <is-injection>false</is-injection>
    <max-voxel-density>0.0372837819159031</max-voxel-density>
    <max-voxel-x>10180</max-voxel-x>
    <max-voxel-y>3880</max-voxel-y>
    <max-voxel-z>3700</max-voxel-z>
    <normalized-projection-volume>8.83919260017519e-06</normalized-projection-volume>
    <projection-density>4.29170696626533e-07</projection-density>
    <projection-energy>0.000244263814008291</projection-energy>
    <projection-intensity>569.153057112963</projection-intensity>
    <projection-volume>3.18237279968262e-06</projection-volume>
    <section-data-set-id>299895444</section-data-set-id>
    <structure-id>928</structure-id>
    <sum-pixel-intensity>2011117977600.0</sum-pixel-intensity>
    <sum-pixels>6053198336.0</sum-pixels>
    <sum-projection-pixel-intensity>1478577.3125</sum-projection-pixel-intensity>
    <sum-projection-pixels>2597.85534667969</sum-projection-pixels>
    <volume>7.4151679616</volume>
  </projection-structure-unionize>
  <projection-structure-unionize>
    <hemisphere-id>2</hemisphere-id>
    <id>632894538</id>
    <is-injection>false</is-injection>
    <max-voxel-density>0.0578708983957767</max-voxel-density>
    <max-voxel-x>5050</max-voxel-x>
    <max-voxel-y>1710</max-voxel-y>
    <max-voxel-z>9070</max-voxel-z>
    <normalized-projection-volume>1.35366387144517e-05</normalized-projection-volume>
    <projection-density>5.31820624019019e-05</projection-density>
    <projection-energy>0.015959432348609</projection-energy>
    <projection-intensity>300.090515136719</projection-intensity>
    <projection-volume>4.87359341430664e-06</projection-volume>
    <section-data-set-id>299895444</section-data-set-id>
    <structure-id>182305693</structure-id>
    <sum-pixel-intensity>13526688768.0</sum-pixel-intensity>
    <sum-pixels>74808000.0</sum-pixels>
    <sum-projection-pixel-intensity>1193893.25</sum-projection-pixel-intensity>
    <sum-projection-pixels>3978.44360351562</sum-projection-pixels>
    <volume>0.0916398</volume>
  </projection-structure-unionize>
  <projection-structure-unionize>
    <hemisphere-id>3</hemisphere-id>
    <id>632896784</id>
    <is-injection>false</is-injection>
    <max-voxel-density>0.0</max-voxel-density>
    <max-voxel-x>0</max-voxel-x>
    <max-voxel-y>0</max-voxel-y>
    <max-voxel-z>0</max-voxel-z>
    <normalized-projection-volume>0.0</normalized-projection-volume>
    <projection-density>0.0</projection-density>
    <projection-energy>0.0</projection-energy>
    <projection-intensity>0.0</projection-intensity>
    <projection-volume>0.0</projection-volume>
    <section-data-set-id>299895444</section-data-set-id>
    <structure-id>556</structure-id>
    <sum-pixel-intensity>30511662080.0</sum-pixel-intensity>
    <sum-pixels>126860400.0</sum-pixels>
    <sum-projection-pixel-intensity>0.0</sum-projection-pixel-intensity>
    <sum-projection-pixels>0.0</sum-projection-pixels>
    <volume>0.15540399</volume>
  </projection-structure-unionize>
  <projection-structure-unionize>
    <hemisphere-id>3</hemisphere-id>
    <id>632896992</id>
    <is-injection>false</is-injection>
    <max-voxel-density>0.0247096437960863</max-voxel-density>
    <max-voxel-x>5270</max-voxel-x>
    <max-voxel-y>4410</max-voxel-y>
    <max-voxel-z>5890</max-voxel-z>
    <normalized-projection-volume>3.21419659972987e-07</normalized-projection-volume>
    <projection-density>3.77631972014507e-07</projection-density>
    <projection-energy>0.000157297066516145</projection-energy>
    <projection-intensity>416.535352335322</projection-intensity>
    <projection-volume>1.15720657920837e-07</projection-volume>
    <section-data-set-id>299895444</section-data-set-id>
    <structure-id>737</structure-id>
    <sum-pixel-intensity>28608845696.0</sum-pixel-intensity>
    <sum-pixels>250153192.0</sum-pixels>
    <sum-projection-pixel-intensity>39348.36328125</sum-projection-pixel-intensity>
    <sum-projection-pixels>94.4658432006836</sum-projection-pixels>
    <volume>0.3064376602</volume>
  </projection-structure-unionize>
  <projection-structure-unionize>
    <hemisphere-id>3</hemisphere-id>
    <id>632896447</id>
    <is-injection>false</is-injection>
    <max-voxel-density>0.0</max-voxel-density>
    <max-voxel-x>0</max-voxel-x>
    <max-voxel-y>0</max-voxel-y>
    <max-voxel-z>0</max-voxel-z>
    <normalized-projection-volume>0.0</normalized-projection-volume>
    <projection-density>0.0</projection-density>
    <projection-energy>0.0</projection-energy>
    <projection-intensity>0.0</projection-intensity>
    <projection-volume>0.0</projection-volume>
    <section-data-set-id>299895444</section-data-set-id>
    <structure-id>143</structure-id>
    <sum-pixel-intensity>3653721472.0</sum-pixel-intensity>
    <sum-pixels>19692000.0</sum-pixels>
    <sum-projection-pixel-intensity>0.0</sum-projection-pixel-intensity>
    <sum-projection-pixels>0.0</sum-projection-pixels>
    <volume>0.0241227</volume>
  </projection-structure-unionize>
  <projection-structure-unionize>
    <hemisphere-id>1</hemisphere-id>
    <id>632895732</id>
    <is-injection>false</is-injection>
    <max-voxel-density>0.610223412513733</max-voxel-density>
    <max-voxel-x>6430</max-voxel-x>
    <max-voxel-y>4400</max-voxel-y>
    <max-voxel-z>4460</max-voxel-z>
    <normalized-projection-volume>0.00594039746870981</normalized-projection-volume>
    <projection-density>0.00474853813648224</projection-density>
    <projection-energy>5.40801763534546</projection-energy>
    <projection-intensity>1138.88049316406</projection-intensity>
    <projection-volume>0.00213872015</projection-volume>
    <section-data-set-id>299895444</section-data-set-id>
    <structure-id>629</structure-id>
    <sum-pixel-intensity>93254574080.0</sum-pixel-intensity>
    <sum-pixels>367669792.0</sum-pixels>
    <sum-projection-pixel-intensity>1988364672.0</sum-projection-pixel-intensity>
    <sum-projection-pixels>1745894.0</sum-projection-pixels>
    <volume>0.4503954952</volume>
  </projection-structure-unionize>
  <projection-structure-unionize>
    <hemisphere-id>2</hemisphere-id>
    <id>632894719</id>
    <is-injection>false</is-injection>
    <max-voxel-density>0.0</max-voxel-density>
    <max-voxel-x>0</max-voxel-x>
    <max-voxel-y>0</max-voxel-y>
    <max-voxel-z>0</max-voxel-z>
    <normalized-projection-volume>0.0</normalized-projection-volume>
    <projection-density>0.0</projection-density>
    <projection-energy>0.0</projection-energy>
    <projection-intensity>0.0</projection-intensity>
    <projection-volume>0.0</projection-volume>
    <section-data-set-id>299895444</section-data-set-id>
    <structure-id>1051</structure-id>
    <sum-pixel-intensity>29897.52734375</sum-pixel-intensity>
    <sum-pixels>1800.0</sum-pixels>
    <sum-projection-pixel-intensity>0.0</sum-projection-pixel-intensity>
    <sum-projection-pixels>0.0</sum-projection-pixels>
    <volume>2.205e-06</volume>
  </projection-structure-unionize>
  <projection-structure-unionize>
    <hemisphere-id>3</hemisphere-id>
    <id>632897653</id>
    <is-injection>false</is-injection>
    <max-voxel-density>0.395164757966995</max-voxel-density>
    <max-voxel-x>8560</max-voxel-x>
    <max-voxel-y>5810</max-voxel-y>
    <max-voxel-z>5910</max-voxel-z>
    <normalized-projection-volume>0.000152675152119632</normalized-projection-volume>
    <projection-density>0.000803993396411402</projection-density>
    <projection-energy>0.380846016810366</projection-energy>
    <projection-intensity>473.692966273429</projection-intensity>
    <projection-volume>5.49676054443359e-05</projection-volume>
    <section-data-set-id>299895444</section-data-set-id>
    <structure-id>607344846</structure-id>
    <sum-pixel-intensity>13103431680.0</sum-pixel-intensity>
    <sum-pixels>55810800.0</sum-pixels>
    <sum-projection-pixel-intensity>21255320.875</sum-projection-pixel-intensity>
    <sum-projection-pixels>44871.5146484375</sum-projection-pixels>
    <volume>0.06836823</volume>
  </projection-structure-unionize>
  <projection-structure-unionize>
    <hemisphere-id>2</hemisphere-id>
    <id>632893978</id>
    <is-injection>false</is-injection>
    <max-voxel-density>0.443277388811111</max-voxel-density>
    <max-voxel-x>10620</max-voxel-x>
    <max-voxel-y>5210</max-voxel-y>
    <max-voxel-z>5760</max-voxel-z>
    <normalized-projection-volume>0.000403559080161775</normalized-projection-volume>
    <projection-density>0.00271246884949505</projection-density>
    <projection-energy>3.14948225021362</projection-energy>
    <projection-intensity>1161.11279296875</projection-intensity>
    <projection-volume>0.000145293297460937</projection-volume>
    <section-data-set-id>299895444</section-data-set-id>
    <structure-id>238</structure-id>
    <sum-pixel-intensity>5488873472.0</sum-pixel-intensity>
    <sum-pixels>43726500.0</sum-pixels>
    <sum-projection-pixel-intensity>137715840.0</sum-projection-pixel-intensity>
    <sum-projection-pixels>118606.7734375</sum-projection-pixels>
    <volume>0.0535649625</volume>
  </projection-structure-unionize>
  <projection-structure-unionize>
    <hemisphere-id>1</hemisphere-id>
    <id>632895643</id>
    <is-injection>false</is-injection>
    <max-voxel-density>0.122942343354225</max-voxel-density>
    <max-voxel-x>10630</max-voxel-x>
    <max-voxel-y>5050</max-voxel-y>
    <max-voxel-z>4320</max-voxel-z>
    <normalized-projection-volume>1.53695768860471e-05</normalized-projection-volume>
    <projection-density>3.12960618569657e-06</projection-density>
    <projection-energy>0.0056901924505593</projection-energy>
    <projection-intensity>1818.18162188123</projection-intensity>
    <projection-volume>5.53350578918457e-06</projection-volume>
    <section-data-set-id>299895444</section-data-set-id>
    <structure-id>701</structure-id>
    <sum-pixel-intensity>405171582976.0</sum-pixel-intensity>
    <sum-pixels>1443359744.0</sum-pixels>
    <sum-projection-pixel-intensity>8212994.71875</sum-projection-pixel-intensity>
    <sum-projection-pixels>4517.14758300781</sum-projection-pixels>
    <volume>1.7681156864</volume>
  </projection-structure-unionize>
  <projection-structure-unionize>
    <hemisphere-id>2</hemisphere-id>
    <id>632894421</id>
    <is-injection>false</is-injection>
    <max-voxel-density>0.0</max-voxel-density>
    <max-voxel-x>0</max-voxel-x>
    <max-voxel-y>0</max-voxel-y>
    <max-voxel-z>0</max-voxel-z>
    <normalized-projection-volume>0.0</normalized-projection-volume>
    <projection-density>0.0</projection-density>
    <projection-energy>0.0</projection-energy>
    <projection-intensity>0.0</projection-intensity>
    <projection-volume>0.0</projection-volume>
    <section-data-set-id>299895444</section-data-set-id>
    <structure-id>830</structure-id>
    <sum-pixel-intensity>35882639360.0</sum-pixel-intensity>
    <sum-pixels>169227904.0</sum-pixels>
    <sum-projection-pixel-intensity>0.0</sum-projection-pixel-intensity>
    <sum-projection-pixels>0.0</sum-projection-pixels>
    <volume>0.2073041824</volume>
  </projection-structure-unionize>
  <projection-structure-unionize>
    <hemisphere-id>2</hemisphere-id>
    <id>632894328</id>
    <is-injection>false</is-injection>
    <max-voxel-density>0.748106718063354</max-voxel-density>
    <max-voxel-x>7430</max-voxel-x>
    <max-voxel-y>4360</max-voxel-y>
    <max-voxel-z>7070</max-voxel-z>
    <normalized-projection-volume>0.0285333473305877</normalized-projection-volume>
    <projection-density>0.0113309528678656</projection-density>
    <projection-energy>15.7216730117798</projection-energy>
    <projection-intensity>1387.49792480469</projection-intensity>
    <projection-volume>0.0102728555125</projection-volume>
    <section-data-set-id>299895444</section-data-set-id>
    <structure-id>733</structure-id>
    <sum-pixel-intensity>200738848768.0</sum-pixel-intensity>
    <sum-pixels>740097024.0</sum-pixels>
    <sum-projection-pixel-intensity>11635563520.0</sum-projection-pixel-intensity>
    <sum-projection-pixels>8386004.5</sum-projection-pixels>
    <volume>0.9066188544</volume>
  </projection-structure-unionize>
  <projection-structure-unionize>
    <hemisphere-id>3</hemisphere-id>
    <id>632896599</id>
    <is-injection>false</is-injection>
    <max-voxel-density>0.64385199546814</max-voxel-density>
    <max-voxel-x>6530</max-voxel-x>
    <max-voxel-y>5350</max-voxel-y>
    <max-voxel-z>8010</max-voxel-z>
    <normalized-projection-volume>0.00662397551577421</normalized-projection-volume>
    <projection-density>0.000714578708977197</projection-density>
    <projection-energy>0.634875844645149</projection-energy>
    <projection-intensity>888.461742099579</projection-intensity>
    <projection-volume>0.002384828621875</projection-volume>
    <section-data-set-id>299895444</section-data-set-id>
    <structure-id>342</structure-id>
    <sum-pixel-intensity>693795028992.0</sum-pixel-intensity>
    <sum-pixels>2724400896.0</sum-pixels>
    <sum-projection-pixel-intensity>1729656320.0</sum-projection-pixel-intensity>
    <sum-projection-pixels>1946798.875</sum-projection-pixels>
    <volume>3.3373910976</volume>
  </projection-structure-unionize>
  <projection-structure-unionize>
    <hemisphere-id>3</hemisphere-id>
    <id>632896672</id>
    <is-injection>false</is-injection>
    <max-voxel-density>0.0287818443030119</max-voxel-density>
    <max-voxel-x>8490</max-voxel-x>
    <max-voxel-y>1770</max-voxel-y>
    <max-voxel-z>6870</max-voxel-z>
    <normalized-projection-volume>1.24242093792167e-06</normalized-projection-volume>
    <projection-density>4.00527210019418e-07</projection-density>
    <projection-energy>0.000155296673652524</projection-energy>
    <projection-intensity>387.730645428547</projection-intensity>
    <projection-volume>4.4730856962204e-07</projection-volume>
    <section-data-set-id>299895444</section-data-set-id>
    <structure-id>430</structure-id>
    <sum-pixel-intensity>261532205056.0</sum-pixel-intensity>
    <sum-pixels>911673024.0</sum-pixels>
    <sum-projection-pixel-intensity>141579.788085938</sum-projection-pixel-intensity>
    <sum-projection-pixels>365.149852752686</sum-projection-pixels>
    <volume>1.1167994544</volume>
  </projection-structure-unionize>
  <projection-structure-unionize>
    <hemisphere-id>2</hemisphere-id>
    <id>632894222</id>
    <is-injection>false</is-injection>
    <max-voxel-density>0.355490058660507</max-voxel-density>
    <max-voxel-x>2920</max-voxel-x>
    <max-voxel-y>6020</max-voxel-y>
    <max-voxel-z>5810</max-voxel-z>
    <normalized-projection-volume>0.000473142969009623</normalized-projection-volume>
    <projection-density>0.000430608750320971</projection-density>
    <projection-energy>0.150532349944115</projection-energy>
    <projection-intensity>349.580322265625</projection-intensity>
    <projection-volume>0.000170345571484375</projection-volume>
    <section-data-set-id>299895444</section-data-set-id>
    <structure-id>605</structure-id>
    <sum-pixel-intensity>89421586432.0</sum-pixel-intensity>
    <sum-pixels>322932608.0</sum-pixels>
    <sum-projection-pixel-intensity>48611804.0</sum-projection-pixel-intensity>
    <sum-projection-pixels>139057.609375</sum-projection-pixels>
    <volume>0.3955924448</volume>
  </projection-structure-unionize>
  <projection-structure-unionize>
    <hemisphere-id>3</hemisphere-id>
    <id>632897603</id>
    <is-injection>false</is-injection>
    <max-voxel-density>0.209620073437691</max-voxel-density>
    <max-voxel-x>7720</max-voxel-x>
    <max-voxel-y>2390</max-voxel-y>
    <max-voxel-z>6510</max-voxel-z>
    <normalized-projection-volume>1.95867144942155e-05</normalized-projection-volume>
    <projection-density>4.81619152796471e-06</projection-density>
    <projection-energy>0.00180288643347256</projection-energy>
    <projection-intensity>374.338608214456</projection-intensity>
    <projection-volume>7.05180102539062e-06</projection-volume>
    <section-data-set-id>299895444</section-data-set-id>
    <structure-id>484682470</structure-id>
    <sum-pixel-intensity>341385641984.0</sum-pixel-intensity>
    <sum-pixels>1195254016.0</sum-pixels>
    <sum-projection-pixel-intensity>2154907.25</sum-projection-pixel-intensity>
    <sum-projection-pixels>5756.572265625</sum-projection-pixels>
    <volume>1.4641861696</volume>
  </projection-structure-unionize>
  <projection-structure-unionize>
    <hemisphere-id>1</hemisphere-id>
    <id>632896266</id>
    <is-injection>false</is-injection>
    <max-voxel-density>0.00983079615980387</max-voxel-density>
    <max-voxel-x>7610</max-voxel-x>
    <max-voxel-y>4510</max-voxel-y>
    <max-voxel-z>1760</max-voxel-z>
    <normalized-projection-volume>1.17205271049425e-07</normalized-projection-volume>
    <projection-density>9.10980020307761e-08</projection-density>
    <projection-energy>4.32022679888178e-05</projection-energy>
    <projection-intensity>474.239501953125</projection-intensity>
    <projection-volume>4.21973910331726e-08</projection-volume>
    <section-data-set-id>299895444</section-data-set-id>
    <structure-id>131</structure-id>
    <sum-pixel-intensity>94168924160.0</sum-pixel-intensity>
    <sum-pixels>378129600.0</sum-pixels>
    <sum-projection-pixel-intensity>16336.056640625</sum-projection-pixel-intensity>
    <sum-projection-pixels>34.446849822998</sum-projection-pixels>
    <volume>0.46320876</volume>
  </projection-structure-unionize>
  <projection-structure-unionize>
    <hemisphere-id>1</hemisphere-id>
    <id>632895374</id>
    <is-injection>false</is-injection>
    <max-voxel-density>0.323865383863449</max-voxel-density>
    <max-voxel-x>11050</max-voxel-x>
    <max-voxel-y>5190</max-voxel-y>
    <max-voxel-z>5460</max-voxel-z>
    <normalized-projection-volume>0.000140767879555913</normalized-projection-volume>
    <projection-density>9.70828512526604e-05</projection-density>
    <projection-energy>0.115293683032994</projection-energy>
    <projection-intensity>1187.58031460098</projection-intensity>
    <projection-volume>5.0680632409668e-05</projection-volume>
    <section-data-set-id>299895444</section-data-set-id>
    <structure-id>938</structure-id>
    <sum-pixel-intensity>61629462528.0</sum-pixel-intensity>
    <sum-pixels>426150904.0</sum-pixels>
    <sum-projection-pixel-intensity>49132507.25</sum-projection-pixel-intensity>
    <sum-projection-pixels>41371.9448242188</sum-projection-pixels>
    <volume>0.5220348574</volume>
  </projection-structure-unionize>
  <projection-structure-unionize>
    <hemisphere-id>3</hemisphere-id>
    <id>632896904</id>
    <is-injection>false</is-injection>
    <max-voxel-density>0.0400791727006435</max-voxel-density>
    <max-voxel-x>4380</max-voxel-x>
    <max-voxel-y>4280</max-voxel-y>
    <max-voxel-z>8540</max-voxel-z>
    <normalized-projection-volume>1.06676527430415e-06</normalized-projection-volume>
    <projection-density>8.85421813603558e-06</projection-density>
    <projection-energy>0.00335704468209186</projection-energy>
    <projection-intensity>379.146371877727</projection-intensity>
    <projection-volume>3.84067295074463e-07</projection-volume>
    <section-data-set-id>299895444</section-data-set-id>
    <structure-id>662</structure-id>
    <sum-pixel-intensity>6832986880.0</sum-pixel-intensity>
    <sum-pixels>35409600.0</sum-pixels>
    <sum-projection-pixel-intensity>118871.609375</sum-projection-pixel-intensity>
    <sum-projection-pixels>313.524322509766</sum-projection-pixels>
    <volume>0.04337676</volume>
  </projection-structure-unionize>
  <projection-structure-unionize>
    <hemisphere-id>1</hemisphere-id>
    <id>632895033</id>
    <is-injection>false</is-injection>
    <max-voxel-density>0.43393936753273</max-voxel-density>
    <max-voxel-x>8170</max-voxel-x>
    <max-voxel-y>4100</max-voxel-y>
    <max-voxel-z>4100</max-voxel-z>
    <normalized-projection-volume>7.44092529481188e-05</normalized-projection-volume>
    <projection-density>0.000236497260630131</projection-density>
    <projection-energy>0.129999235272408</projection-energy>
    <projection-intensity>549.68603515625</projection-intensity>
    <projection-volume>2.67895489257812e-05</projection-volume>
    <section-data-set-id>299895444</section-data-set-id>
    <structure-id>1029</structure-id>
    <sum-pixel-intensity>13951692800.0</sum-pixel-intensity>
    <sum-pixels>92470496.0</sum-pixels>
    <sum-projection-pixel-intensity>12021094.0</sum-projection-pixel-intensity>
    <sum-projection-pixels>21869.01953125</sum-projection-pixels>
    <volume>0.1132763576</volume>
  </projection-structure-unionize>
  <projection-structure-unionize>
    <hemisphere-id>1</hemisphere-id>
    <id>632895993</id>
    <is-injection>false</is-injection>
    <max-voxel-density>0.0</max-voxel-density>
    <max-voxel-x>0</max-voxel-x>
    <max-voxel-y>0</max-voxel-y>
    <max-voxel-z>0</max-voxel-z>
    <normalized-projection-volume>0.0</normalized-projection-volume>
    <projection-density>0.0</projection-density>
    <projection-energy>0.0</projection-energy>
    <projection-intensity>0.0</projection-intensity>
    <projection-volume>0.0</projection-volume>
    <section-data-set-id>299895444</section-data-set-id>
    <structure-id>355</structure-id>
    <sum-pixel-intensity>1863757568.0</sum-pixel-intensity>
    <sum-pixels>9283500.0</sum-pixels>
    <sum-projection-pixel-intensity>0.0</sum-projection-pixel-intensity>
    <sum-projection-pixels>0.0</sum-projection-pixels>
    <volume>0.0113722875</volume>
  </projection-structure-unionize>
  <projection-structure-unionize>
    <hemisphere-id>1</hemisphere-id>
    <id>632895627</id>
    <is-injection>false</is-injection>
    <max-voxel-density>0.0</max-voxel-density>
    <max-voxel-x>0</max-voxel-x>
    <max-voxel-y>0</max-voxel-y>
    <max-voxel-z>0</max-voxel-z>
    <normalized-projection-volume>0.0</normalized-projection-volume>
    <projection-density>0.0</projection-density>
    <projection-energy>0.0</projection-energy>
    <projection-intensity>0.0</projection-intensity>
    <projection-volume>0.0</projection-volume>
    <section-data-set-id>299895444</section-data-set-id>
    <structure-id>718</structure-id>
    <sum-pixel-intensity>84773281792.0</sum-pixel-intensity>
    <sum-pixels>394053312.0</sum-pixels>
    <sum-projection-pixel-intensity>0.0</sum-projection-pixel-intensity>
    <sum-projection-pixels>0.0</sum-projection-pixels>
    <volume>0.4827153072</volume>
  </projection-structure-unionize>
  <projection-structure-unionize>
    <hemisphere-id>3</hemisphere-id>
    <id>632896459</id>
    <is-injection>false</is-injection>
    <max-voxel-density>0.0</max-voxel-density>
    <max-voxel-x>0</max-voxel-x>
    <max-voxel-y>0</max-voxel-y>
    <max-voxel-z>0</max-voxel-z>
    <normalized-projection-volume>0.0</normalized-projection-volume>
    <projection-density>0.0</projection-density>
    <projection-energy>0.0</projection-energy>
    <projection-intensity>0.0</projection-intensity>
    <projection-volume>0.0</projection-volume>
    <section-data-set-id>299895444</section-data-set-id>
    <structure-id>589508451</structure-id>
    <sum-pixel-intensity>7153895424.0</sum-pixel-intensity>
    <sum-pixels>92370600.0</sum-pixels>
    <sum-projection-pixel-intensity>0.0</sum-projection-pixel-intensity>
    <sum-projection-pixels>0.0</sum-projection-pixels>
    <volume>0.113153985</volume>
  </projection-structure-unionize>
  <projection-structure-unionize>
    <hemisphere-id>3</hemisphere-id>
    <id>632897552</id>
    <is-injection>false</is-injection>
    <max-voxel-density>0.24069045484066</max-voxel-density>
    <max-voxel-x>12400</max-voxel-x>
    <max-voxel-y>6000</max-voxel-y>
    <max-voxel-z>6230</max-voxel-z>
    <normalized-projection-volume>0.000105174516059541</normalized-projection-volume>
    <projection-density>3.68858715228797e-05</projection-density>
    <projection-energy>0.0309155211147596</projection-energy>
    <projection-intensity>838.139912068587</projection-intensity>
    <projection-volume>3.78659606445312e-05</projection-volume>
    <section-data-set-id>299895444</section-data-set-id>
    <structure-id>1107</structure-id>
    <sum-pixel-intensity>125650370560.0</sum-pixel-intensity>
    <sum-pixels>838017024.0</sum-pixels>
    <sum-projection-pixel-intensity>25907733.0</sum-projection-pixel-intensity>
    <sum-projection-pixels>30910.98828125</sum-projection-pixels>
    <volume>1.0265708544</volume>
  </projection-structure-unionize>
  <projection-structure-unionize>
    <hemisphere-id>1</hemisphere-id>
    <id>632895730</id>
    <is-injection>false</is-injection>
    <max-voxel-density>0.00218004896305501</max-voxel-density>
    <max-voxel-x>3700</max-voxel-x>
    <max-voxel-y>4340</max-voxel-y>
    <max-voxel-z>4080</max-voxel-z>
    <normalized-projection-volume>3.7643636675356e-08</normalized-projection-volume>
    <projection-density>2.03708285795301e-08</projection-density>
    <projection-energy>6.60014893583138e-06</projection-energy>
    <projection-intensity>324.000030517578</projection-intensity>
    <projection-volume>1.35528312206268e-08</projection-volume>
    <section-data-set-id>299895444</section-data-set-id>
    <structure-id>630</structure-id>
    <sum-pixel-intensity>178643025920.0</sum-pixel-intensity>
    <sum-pixels>543106816.0</sum-pixels>
    <sum-projection-pixel-intensity>3584.5859375</sum-projection-pixel-intensity>
    <sum-projection-pixels>11.0635356903076</sum-projection-pixels>
    <volume>0.6653058496</volume>
  </projection-structure-unionize>
  <projection-structure-unionize>
    <hemisphere-id>2</hemisphere-id>
    <id>632894205</id>
    <is-injection>false</is-injection>
    <max-voxel-density>0.155362039804459</max-voxel-density>
    <max-voxel-x>3790</max-voxel-x>
    <max-voxel-y>4120</max-voxel-y>
    <max-voxel-z>7990</max-voxel-z>
    <normalized-projection-volume>3.01833266331825e-05</normalized-projection-volume>
    <projection-density>3.57941389665939e-05</projection-density>
    <projection-energy>0.016855962574482</projection-energy>
    <projection-intensity>470.914031982422</projection-intensity>
    <projection-volume>1.08668972412109e-05</projection-volume>
    <section-data-set-id>299895444</section-data-set-id>
    <structure-id>583</structure-id>
    <sum-pixel-intensity>55929266176.0</sum-pixel-intensity>
    <sum-pixels>247832096.0</sum-pixels>
    <sum-projection-pixel-intensity>4177448.5</sum-projection-pixel-intensity>
    <sum-projection-pixels>8870.9365234375</sum-projection-pixels>
    <volume>0.3035943176</volume>
  </projection-structure-unionize>
  <projection-structure-unionize>
    <hemisphere-id>2</hemisphere-id>
    <id>632894211</id>
    <is-injection>false</is-injection>
    <max-voxel-density>0.644127607345581</max-voxel-density>
    <max-voxel-x>9240</max-voxel-x>
    <max-voxel-y>4430</max-voxel-y>
    <max-voxel-z>5830</max-voxel-z>
    <normalized-projection-volume>0.00219003934783162</normalized-projection-volume>
    <projection-density>0.0171966459602118</projection-density>
    <projection-energy>24.843864440918</projection-energy>
    <projection-intensity>1444.6923828125</projection-intensity>
    <projection-volume>0.0007884794421875</projection-volume>
    <section-data-set-id>299895444</section-data-set-id>
    <structure-id>591</structure-id>
    <sum-pixel-intensity>6302811648.0</sum-pixel-intensity>
    <sum-pixels>37429200.0</sum-pixels>
    <sum-projection-pixel-intensity>929885952.0</sum-projection-pixel-intensity>
    <sum-projection-pixels>643656.6875</sum-projection-pixels>
    <volume>0.04585077</volume>
  </projection-structure-unionize>
  <projection-structure-unionize>
    <hemisphere-id>3</hemisphere-id>
    <id>632897326</id>
    <is-injection>false</is-injection>
    <max-voxel-density>0.143939226865768</max-voxel-density>
    <max-voxel-x>5520</max-voxel-x>
    <max-voxel-y>5910</max-voxel-y>
    <max-voxel-z>2620</max-voxel-z>
    <normalized-projection-volume>6.87018199904721e-05</normalized-projection-volume>
    <projection-density>8.03404578699962e-06</projection-density>
    <projection-energy>0.00382163245585948</projection-energy>
    <projection-intensity>475.679695782105</projection-intensity>
    <projection-volume>2.47347029435739e-05</projection-volume>
    <section-data-set-id>299895444</section-data-set-id>
    <structure-id>942</structure-id>
    <sum-pixel-intensity>543000059904.0</sum-pixel-intensity>
    <sum-pixels>2513253568.0</sum-pixels>
    <sum-projection-pixel-intensity>9604731.40527344</sum-projection-pixel-intensity>
    <sum-projection-pixels>20191.5942396522</sum-projection-pixels>
    <volume>3.0787356208</volume>
  </projection-structure-unionize>
  <projection-structure-unionize>
    <hemisphere-id>3</hemisphere-id>
    <id>632896683</id>
    <is-injection>false</is-injection>
    <max-voxel-density>0.0</max-voxel-density>
    <max-voxel-x>0</max-voxel-x>
    <max-voxel-y>0</max-voxel-y>
    <max-voxel-z>0</max-voxel-z>
    <normalized-projection-volume>0.0</normalized-projection-volume>
    <projection-density>0.0</projection-density>
    <projection-energy>0.0</projection-energy>
    <projection-intensity>0.0</projection-intensity>
    <projection-volume>0.0</projection-volume>
    <section-data-set-id>299895444</section-data-set-id>
    <structure-id>441</structure-id>
    <sum-pixel-intensity>3704605440.0</sum-pixel-intensity>
    <sum-pixels>21263400.0</sum-pixels>
    <sum-projection-pixel-intensity>0.0</sum-projection-pixel-intensity>
    <sum-projection-pixels>0.0</sum-projection-pixels>
    <volume>0.026047665</volume>
  </projection-structure-unionize>
  <projection-structure-unionize>
    <hemisphere-id>3</hemisphere-id>
    <id>632897600</id>
    <is-injection>false</is-injection>
    <max-voxel-density>0.236809492111206</max-voxel-density>
    <max-voxel-x>3910</max-voxel-x>
    <max-voxel-y>3910</max-voxel-y>
    <max-voxel-z>7950</max-voxel-z>
    <normalized-projection-volume>5.73357403390234e-05</normalized-projection-volume>
    <projection-density>1.74468717658062e-05</projection-density>
    <projection-energy>0.00778970404550929</projection-energy>
    <projection-intensity>446.481417991287</projection-intensity>
    <projection-volume>2.06425754882812e-05</projection-volume>
    <section-data-set-id>299895444</section-data-set-id>
    <structure-id>484682512</structure-id>
    <sum-pixel-intensity>120511012864.0</sum-pixel-intensity>
    <sum-pixels>965851200.0</sum-pixels>
    <sum-projection-pixel-intensity>7523695.0</sum-projection-pixel-intensity>
    <sum-projection-pixels>16851.08203125</sum-projection-pixels>
    <volume>1.18316772</volume>
  </projection-structure-unionize>
  <projection-structure-unionize>
    <hemisphere-id>1</hemisphere-id>
    <id>632896242</id>
    <is-injection>false</is-injection>
    <max-voxel-density>0.263875126838684</max-voxel-density>
    <max-voxel-x>10310</max-voxel-x>
    <max-voxel-y>4140</max-voxel-y>
    <max-voxel-z>4970</max-voxel-z>
    <normalized-projection-volume>0.000179161952532331</normalized-projection-volume>
    <projection-density>0.000575072306673974</projection-density>
    <projection-energy>0.459069103002548</projection-energy>
    <projection-intensity>798.280700683594</projection-intensity>
    <projection-volume>6.45036430664062e-05</projection-volume>
    <section-data-set-id>299895444</section-data-set-id>
    <structure-id>162</structure-id>
    <sum-pixel-intensity>17387073536.0</sum-pixel-intensity>
    <sum-pixels>91564200.0</sum-pixels>
    <sum-projection-pixel-intensity>42034296.0</sum-projection-pixel-intensity>
    <sum-projection-pixels>52656.03515625</sum-projection-pixels>
    <volume>0.112166145</volume>
  </projection-structure-unionize>
  <projection-structure-unionize>
    <hemisphere-id>2</hemisphere-id>
    <id>632893765</id>
    <is-injection>false</is-injection>
    <max-voxel-density>0.000734869972802699</max-voxel-density>
    <max-voxel-x>9580</max-voxel-x>
    <max-voxel-y>4840</max-voxel-y>
    <max-voxel-z>10310</max-voxel-z>
    <normalized-projection-volume>3.44083464859299e-09</normalized-projection-volume>
    <projection-density>1.40067268894484e-09</projection-density>
    <projection-energy>4.67299429374179e-07</projection-energy>
    <projection-intensity>333.625</projection-intensity>
    <projection-volume>1.2388030320406e-09</projection-volume>
    <section-data-set-id>299895444</section-data-set-id>
    <structure-id>20</structure-id>
    <sum-pixel-intensity>149144207360.0</sum-pixel-intensity>
    <sum-pixels>721987200.0</sum-pixels>
    <sum-projection-pixel-intensity>337.384216308594</sum-projection-pixel-intensity>
    <sum-projection-pixels>1.01126778125763</sum-projection-pixels>
    <volume>0.88443432</volume>
  </projection-structure-unionize>
  <projection-structure-unionize>
    <hemisphere-id>3</hemisphere-id>
    <id>632896619</id>
    <is-injection>false</is-injection>
    <max-voxel-density>0.770930647850037</max-voxel-density>
    <max-voxel-x>7360</max-voxel-x>
    <max-voxel-y>5410</max-voxel-y>
    <max-voxel-z>7040</max-voxel-z>
    <normalized-projection-volume>0.015381159524268</normalized-projection-volume>
    <projection-density>0.0301660933374189</projection-density>
    <projection-energy>45.8119619479558</projection-energy>
    <projection-intensity>1518.65743553638</projection-intensity>
    <projection-volume>0.00553767588417969</projection-volume>
    <section-data-set-id>299895444</section-data-set-id>
    <structure-id>364</structure-id>
    <sum-pixel-intensity>47274176512.0</sum-pixel-intensity>
    <sum-pixels>149855392.0</sum-pixels>
    <sum-projection-pixel-intensity>6865169516.0</sum-projection-pixel-intensity>
    <sum-projection-pixels>4520551.7421875</sum-projection-pixels>
    <volume>0.1835728552</volume>
  </projection-structure-unionize>
  <projection-structure-unionize>
    <hemisphere-id>1</hemisphere-id>
    <id>632895819</id>
    <is-injection>false</is-injection>
    <max-voxel-density>0.0</max-voxel-density>
    <max-voxel-x>0</max-voxel-x>
    <max-voxel-y>0</max-voxel-y>
    <max-voxel-z>0</max-voxel-z>
    <normalized-projection-volume>0.0</normalized-projection-volume>
    <projection-density>0.0</projection-density>
    <projection-energy>0.0</projection-energy>
    <projection-intensity>0.0</projection-intensity>
    <projection-volume>0.0</projection-volume>
    <section-data-set-id>299895444</section-data-set-id>
    <structure-id>556</structure-id>
    <sum-pixel-intensity>15480458240.0</sum-pixel-intensity>
    <sum-pixels>63430200.0</sum-pixels>
    <sum-projection-pixel-intensity>0.0</sum-projection-pixel-intensity>
    <sum-projection-pixels>0.0</sum-projection-pixels>
    <volume>0.077701995</volume>
  </projection-structure-unionize>
  <projection-structure-unionize>
    <hemisphere-id>2</hemisphere-id>
    <id>632893749</id>
    <is-injection>false</is-injection>
    <max-voxel-density>0.624424278736115</max-voxel-density>
    <max-voxel-x>10480</max-voxel-x>
    <max-voxel-y>4990</max-voxel-y>
    <max-voxel-z>7630</max-voxel-z>
    <normalized-projection-volume>0.00615169587697764</normalized-projection-volume>
    <projection-density>0.00363245070911944</projection-density>
    <projection-energy>4.42629528045654</projection-energy>
    <projection-intensity>1218.54235839844</projection-intensity>
    <projection-volume>0.002214793875</projection-volume>
    <section-data-set-id>299895444</section-data-set-id>
    <structure-id>7</structure-id>
    <sum-pixel-intensity>98031001600.0</sum-pixel-intensity>
    <sum-pixels>497734208.0</sum-pixels>
    <sum-projection-pixel-intensity>2203118592.0</sum-projection-pixel-intensity>
    <sum-projection-pixels>1807995.0</sum-projection-pixels>
    <volume>0.6097244048</volume>
  </projection-structure-unionize>
  <projection-structure-unionize>
    <hemisphere-id>2</hemisphere-id>
    <id>632894227</id>
    <is-injection>false</is-injection>
    <max-voxel-density>0.0294063668698072</max-voxel-density>
    <max-voxel-x>7500</max-voxel-x>
    <max-voxel-y>2730</max-voxel-y>
    <max-voxel-z>5880</max-voxel-z>
    <normalized-projection-volume>3.07691307924985e-06</normalized-projection-volume>
    <projection-density>4.20502001361456e-05</projection-density>
    <projection-energy>0.0160916764289141</projection-energy>
    <projection-intensity>382.677795410156</projection-intensity>
    <projection-volume>1.10778041992187e-06</projection-volume>
    <section-data-set-id>299895444</section-data-set-id>
    <structure-id>611</structure-id>
    <sum-pixel-intensity>1340625024.0</sum-pixel-intensity>
    <sum-pixels>21505500.0</sum-pixels>
    <sum-projection-pixel-intensity>346059.5625</sum-projection-pixel-intensity>
    <sum-projection-pixels>904.310546875</sum-projection-pixels>
    <volume>0.0263442375</volume>
  </projection-structure-unionize>
  <projection-structure-unionize>
    <hemisphere-id>2</hemisphere-id>
    <id>632894748</id>
    <is-injection>false</is-injection>
    <max-voxel-density>0.195539772510529</max-voxel-density>
    <max-voxel-x>11840</max-voxel-x>
    <max-voxel-y>4180</max-voxel-y>
    <max-voxel-z>9470</max-voxel-z>
    <normalized-projection-volume>7.29142033616477e-05</normalized-projection-volume>
    <projection-density>1.53828411234766e-06</projection-density>
    <projection-energy>0.000687483102300314</projection-energy>
    <projection-intensity>446.915557914142</projection-intensity>
    <projection-volume>2.62512865127563e-05</projection-volume>
    <section-data-set-id>299895444</section-data-set-id>
    <structure-id>1073</structure-id>
    <sum-pixel-intensity>3732414791680.0</sum-pixel-intensity>
    <sum-pixels>13930860672.0</sum-pixels>
    <sum-projection-pixel-intensity>9577231.3125</sum-projection-pixel-intensity>
    <sum-projection-pixels>21429.6216430664</sum-projection-pixels>
    <volume>17.0653043232</volume>
  </projection-structure-unionize>
  <projection-structure-unionize>
    <hemisphere-id>1</hemisphere-id>
    <id>632895683</id>
    <is-injection>false</is-injection>
    <max-voxel-density>0.0</max-voxel-density>
    <max-voxel-x>0</max-voxel-x>
    <max-voxel-y>0</max-voxel-y>
    <max-voxel-z>0</max-voxel-z>
    <normalized-projection-volume>0.0</normalized-projection-volume>
    <projection-density>0.0</projection-density>
    <projection-energy>0.0</projection-energy>
    <projection-intensity>0.0</projection-intensity>
    <projection-volume>0.0</projection-volume>
    <section-data-set-id>299895444</section-data-set-id>
    <structure-id>670</structure-id>
    <sum-pixel-intensity>54109257728.0</sum-pixel-intensity>
    <sum-pixels>190680304.0</sum-pixels>
    <sum-projection-pixel-intensity>0.0</sum-projection-pixel-intensity>
    <sum-projection-pixels>0.0</sum-projection-pixels>
    <volume>0.2335833724</volume>
  </projection-structure-unionize>
  <projection-structure-unionize>
    <hemisphere-id>2</hemisphere-id>
    <id>632894291</id>
    <is-injection>false</is-injection>
    <max-voxel-density>0.00185871333815157</max-voxel-density>
    <max-voxel-x>4510</max-voxel-x>
    <max-voxel-y>5190</max-voxel-y>
    <max-voxel-z>9510</max-voxel-z>
    <normalized-projection-volume>6.38622260136884e-09</normalized-projection-volume>
    <projection-density>7.01083102683242e-09</projection-density>
    <projection-energy>2.11319411391742e-06</projection-energy>
    <projection-intensity>301.418487548828</projection-intensity>
    <projection-volume>2.29923048615456e-09</projection-volume>
    <section-data-set-id>299895444</section-data-set-id>
    <structure-id>694</structure-id>
    <sum-pixel-intensity>73451339776.0</sum-pixel-intensity>
    <sum-pixels>267717600.0</sum-pixels>
    <sum-projection-pixel-intensity>565.7392578125</sum-projection-pixel-intensity>
    <sum-projection-pixels>1.87692284584045</sum-projection-pixels>
    <volume>0.32795406</volume>
  </projection-structure-unionize>
  <projection-structure-unionize>
    <hemisphere-id>3</hemisphere-id>
    <id>632897638</id>
    <is-injection>false</is-injection>
    <max-voxel-density>0.0</max-voxel-density>
    <max-voxel-x>0</max-voxel-x>
    <max-voxel-y>0</max-voxel-y>
    <max-voxel-z>0</max-voxel-z>
    <normalized-projection-volume>0.0</normalized-projection-volume>
    <projection-density>0.0</projection-density>
    <projection-energy>0.0</projection-energy>
    <projection-intensity>0.0</projection-intensity>
    <projection-volume>0.0</projection-volume>
    <section-data-set-id>299895444</section-data-set-id>
    <structure-id>286</structure-id>
    <sum-pixel-intensity>9439863296.0</sum-pixel-intensity>
    <sum-pixels>59198400.0</sum-pixels>
    <sum-projection-pixel-intensity>0.0</sum-projection-pixel-intensity>
    <sum-projection-pixels>0.0</sum-projection-pixels>
    <volume>0.07251804</volume>
  </projection-structure-unionize>
  <projection-structure-unionize>
    <hemisphere-id>3</hemisphere-id>
    <id>632896526</id>
    <is-injection>true</is-injection>
    <max-voxel-density>0.667384207248688</max-voxel-density>
    <max-voxel-x>8900</max-voxel-x>
    <max-voxel-y>4940</max-voxel-y>
    <max-voxel-z>6830</max-voxel-z>
    <normalized-projection-volume>6.54251481567387e-05</normalized-projection-volume>
    <projection-density>0.294723398517748</projection-density>
    <projection-energy>1625.19288676094</projection-energy>
    <projection-intensity>5514.29881351301</projection-intensity>
    <projection-volume>2.35550034179687e-05</projection-volume>
    <section-data-set-id>299895444</section-data-set-id>
    <structure-id>246</structure-id>
    <sum-pixel-intensity>130148104.0</sum-pixel-intensity>
    <sum-pixels>65242.78125</sum-pixels>
    <sum-projection-pixel-intensity>106032104.0</sum-projection-pixel-intensity>
    <sum-projection-pixels>19228.57421875</sum-projection-pixels>
    <volume>7.992240703125e-05</volume>
  </projection-structure-unionize>
  <projection-structure-unionize>
    <hemisphere-id>3</hemisphere-id>
    <id>632897395</id>
    <is-injection>false</is-injection>
    <max-voxel-density>0.348447203636169</max-voxel-density>
    <max-voxel-x>3830</max-voxel-x>
    <max-voxel-y>3770</max-voxel-y>
    <max-voxel-z>7900</max-voxel-z>
    <normalized-projection-volume>0.000505760178778794</normalized-projection-volume>
    <projection-density>1.45498190636097e-05</projection-density>
    <projection-energy>0.00562435834330174</projection-energy>
    <projection-intensity>386.558645074063</projection-intensity>
    <projection-volume>0.000182088739199591</projection-volume>
    <section-data-set-id>299895444</section-data-set-id>
    <structure-id>985</structure-id>
    <sum-pixel-intensity>2966303301632.0</sum-pixel-intensity>
    <sum-pixels>10216200496.0</sum-pixels>
    <sum-projection-pixel-intensity>57459572.496521</sum-projection-pixel-intensity>
    <sum-projection-pixels>148643.86873436</sum-projection-pixels>
    <volume>12.5148456076</volume>
  </projection-structure-unionize>
  <projection-structure-unionize>
    <hemisphere-id>2</hemisphere-id>
    <id>632894256</id>
    <is-injection>false</is-injection>
    <max-voxel-density>0.0</max-voxel-density>
    <max-voxel-x>0</max-voxel-x>
    <max-voxel-y>0</max-voxel-y>
    <max-voxel-z>0</max-voxel-z>
    <normalized-projection-volume>0.0</normalized-projection-volume>
    <projection-density>0.0</projection-density>
    <projection-energy>0.0</projection-energy>
    <projection-intensity>0.0</projection-intensity>
    <projection-volume>0.0</projection-volume>
    <section-data-set-id>299895444</section-data-set-id>
    <structure-id>648</structure-id>
    <sum-pixel-intensity>497857331200.0</sum-pixel-intensity>
    <sum-pixels>1472779776.0</sum-pixels>
    <sum-projection-pixel-intensity>0.0</sum-projection-pixel-intensity>
    <sum-projection-pixels>0.0</sum-projection-pixels>
    <volume>1.8041552256</volume>
  </projection-structure-unionize>
  <projection-structure-unionize>
    <hemisphere-id>1</hemisphere-id>
    <id>632896296</id>
    <is-injection>false</is-injection>
    <max-voxel-density>0.0</max-voxel-density>
    <max-voxel-x>0</max-voxel-x>
    <max-voxel-y>0</max-voxel-y>
    <max-voxel-z>0</max-voxel-z>
    <normalized-projection-volume>0.0</normalized-projection-volume>
    <projection-density>0.0</projection-density>
    <projection-energy>0.0</projection-energy>
    <projection-intensity>0.0</projection-intensity>
    <projection-volume>0.0</projection-volume>
    <section-data-set-id>299895444</section-data-set-id>
    <structure-id>88</structure-id>
    <sum-pixel-intensity>85860663296.0</sum-pixel-intensity>
    <sum-pixels>319767296.0</sum-pixels>
    <sum-projection-pixel-intensity>0.0</sum-projection-pixel-intensity>
    <sum-projection-pixels>0.0</sum-projection-pixels>
    <volume>0.3917149376</volume>
  </projection-structure-unionize>
  <projection-structure-unionize>
    <hemisphere-id>2</hemisphere-id>
    <id>632894083</id>
    <is-injection>false</is-injection>
    <max-voxel-density>1.0</max-voxel-density>
    <max-voxel-x>8890</max-voxel-x>
    <max-voxel-y>4740</max-voxel-y>
    <max-voxel-z>7120</max-voxel-z>
    <normalized-projection-volume>0.0950832221417487</normalized-projection-volume>
    <projection-density>0.352449268102646</projection-density>
    <projection-energy>1666.8544921875</projection-energy>
    <projection-intensity>4729.345703125</projection-intensity>
    <projection-volume>0.03423279405</projection-volume>
    <section-data-set-id>299895444</section-data-set-id>
    <structure-id>374</structure-id>
    <sum-pixel-intensity>162982666240.0</sum-pixel-intensity>
    <sum-pixels>79288400.0</sum-pixels>
    <sum-projection-pixel-intensity>132162224128.0</sum-projection-pixel-intensity>
    <sum-projection-pixels>27945138.0</sum-projection-pixels>
    <volume>0.09712829</volume>
  </projection-structure-unionize>
  <projection-structure-unionize>
    <hemisphere-id>2</hemisphere-id>
    <id>632893939</id>
    <is-injection>false</is-injection>
    <max-voxel-density>0.456170827150345</max-voxel-density>
    <max-voxel-x>6980</max-voxel-x>
    <max-voxel-y>4800</max-voxel-y>
    <max-voxel-z>5770</max-voxel-z>
    <normalized-projection-volume>0.00247896038747201</normalized-projection-volume>
    <projection-density>0.0178517531603575</projection-density>
    <projection-energy>14.2752351760864</projection-energy>
    <projection-intensity>799.654479980469</projection-intensity>
    <projection-volume>0.000892499628125</projection-volume>
    <section-data-set-id>299895444</section-data-set-id>
    <structure-id>189</structure-id>
    <sum-pixel-intensity>10493114368.0</sum-pixel-intensity>
    <sum-pixels>40812300.0</sum-pixels>
    <sum-projection-pixel-intensity>582605184.0</sum-projection-pixel-intensity>
    <sum-projection-pixels>728571.125</sum-projection-pixels>
    <volume>0.0499950675</volume>
  </projection-structure-unionize>
  <projection-structure-unionize>
    <hemisphere-id>2</hemisphere-id>
    <id>632894682</id>
    <is-injection>false</is-injection>
    <max-voxel-density>1.0</max-voxel-density>
    <max-voxel-x>7080</max-voxel-x>
    <max-voxel-y>4650</max-voxel-y>
    <max-voxel-z>6500</max-voxel-z>
    <normalized-projection-volume>0.049164179785406</normalized-projection-volume>
    <projection-density>0.0256342142820358</projection-density>
    <projection-energy>40.0479736328125</projection-energy>
    <projection-intensity>1562.28588867188</projection-intensity>
    <projection-volume>0.017700570125</projection-volume>
    <section-data-set-id>299895444</section-data-set-id>
    <structure-id>1020</structure-id>
    <sum-pixel-intensity>158889377792.0</sum-pixel-intensity>
    <sum-pixels>563678080.0</sum-pixels>
    <sum-projection-pixel-intensity>22574163968.0</sum-projection-pixel-intensity>
    <sum-projection-pixels>14449445.0</sum-projection-pixels>
    <volume>0.690505648</volume>
  </projection-structure-unionize>
  <projection-structure-unionize>
    <hemisphere-id>3</hemisphere-id>
    <id>632896969</id>
    <is-injection>false</is-injection>
    <max-voxel-density>0.201074868440628</max-voxel-density>
    <max-voxel-x>2520</max-voxel-x>
    <max-voxel-y>3930</max-voxel-y>
    <max-voxel-z>6660</max-voxel-z>
    <normalized-projection-volume>0.000266195425433137</normalized-projection-volume>
    <projection-density>1.47229048986299e-05</projection-density>
    <projection-energy>0.00567866160291047</projection-energy>
    <projection-intensity>385.702525555194</projection-intensity>
    <projection-volume>9.5838287456432e-05</projection-volume>
    <section-data-set-id>299895444</section-data-set-id>
    <structure-id>714</structure-id>
    <sum-pixel-intensity>1632691208480.0</sum-pixel-intensity>
    <sum-pixels>5313851936.0</sum-pixels>
    <sum-projection-pixel-intensity>30175566.9525146</sum-projection-pixel-intensity>
    <sum-projection-pixels>78235.3366991282</sum-projection-pixels>
    <volume>6.5094686216</volume>
  </projection-structure-unionize>
  <projection-structure-unionize>
    <hemisphere-id>2</hemisphere-id>
    <id>632893799</id>
    <is-injection>false</is-injection>
    <max-voxel-density>0.835641264915466</max-voxel-density>
    <max-voxel-x>8460</max-voxel-x>
    <max-voxel-y>4400</max-voxel-y>
    <max-voxel-z>5810</max-voxel-z>
    <normalized-projection-volume>0.00376113086659866</normalized-projection-volume>
    <projection-density>0.00943345223464785</projection-density>
    <projection-energy>11.806731036614</projection-energy>
    <projection-intensity>1251.58115427239</projection-intensity>
    <projection-volume>0.00135411921736755</projection-volume>
    <section-data-set-id>299895444</section-data-set-id>
    <structure-id>46</structure-id>
    <sum-pixel-intensity>15936134144.0</sum-pixel-intensity>
    <sum-pixels>117179100.0</sum-pixels>
    <sum-projection-pixel-intensity>1383502116.8125</sum-projection-pixel-intensity>
    <sum-projection-pixels>1105403.44274902</sum-projection-pixels>
    <volume>0.1435443975</volume>
  </projection-structure-unionize>
  <projection-structure-unionize>
    <hemisphere-id>1</hemisphere-id>
    <id>632895544</id>
    <is-injection>false</is-injection>
    <max-voxel-density>0.115539357066154</max-voxel-density>
    <max-voxel-x>10990</max-voxel-x>
    <max-voxel-y>5480</max-voxel-y>
    <max-voxel-z>5130</max-voxel-z>
    <normalized-projection-volume>8.80136849014715e-06</normalized-projection-volume>
    <projection-density>5.31945406692103e-05</projection-density>
    <projection-energy>0.0363835953176022</projection-energy>
    <projection-intensity>683.972351074219</projection-intensity>
    <projection-volume>3.16875499267578e-06</projection-volume>
    <section-data-set-id>299895444</section-data-set-id>
    <structure-id>798</structure-id>
    <sum-pixel-intensity>1342653696.0</sum-pixel-intensity>
    <sum-pixels>48627900.0</sum-pixels>
    <sum-projection-pixel-intensity>1769257.75</sum-projection-pixel-intensity>
    <sum-projection-pixels>2586.73876953125</sum-projection-pixels>
    <volume>0.0595691775</volume>
  </projection-structure-unionize>
  <projection-structure-unionize>
    <hemisphere-id>1</hemisphere-id>
    <id>632895990</id>
    <is-injection>false</is-injection>
    <max-voxel-density>0.450677275657654</max-voxel-density>
    <max-voxel-x>10490</max-voxel-x>
    <max-voxel-y>4660</max-voxel-y>
    <max-voxel-z>4950</max-voxel-z>
    <normalized-projection-volume>0.000424126398009852</normalized-projection-volume>
    <projection-density>0.00586722511798143</projection-density>
    <projection-energy>6.66268253326416</projection-energy>
    <projection-intensity>1135.57641601562</projection-intensity>
    <projection-volume>0.000152698144921875</projection-volume>
    <section-data-set-id>299895444</section-data-set-id>
    <structure-id>358</structure-id>
    <sum-pixel-intensity>5951562752.0</sum-pixel-intensity>
    <sum-pixels>21245400.0</sum-pixels>
    <sum-projection-pixel-intensity>141551360.0</sum-projection-pixel-intensity>
    <sum-projection-pixels>124651.546875</sum-projection-pixels>
    <volume>0.026025615</volume>
  </projection-structure-unionize>
  <projection-structure-unionize>
    <hemisphere-id>2</hemisphere-id>
    <id>632894054</id>
    <is-injection>false</is-injection>
    <max-voxel-density>0.104241840541363</max-voxel-density>
    <max-voxel-x>5800</max-voxel-x>
    <max-voxel-y>750</max-voxel-y>
    <max-voxel-z>7890</max-voxel-z>
    <normalized-projection-volume>1.73299408612833e-05</normalized-projection-volume>
    <projection-density>4.81200811223144e-06</projection-density>
    <projection-energy>0.00149168371179781</projection-energy>
    <projection-intensity>309.991936216019</projection-intensity>
    <projection-volume>6.23929525146484e-06</projection-volume>
    <section-data-set-id>299895444</section-data-set-id>
    <structure-id>337</structure-id>
    <sum-pixel-intensity>284425391104.0</sum-pixel-intensity>
    <sum-pixels>1058456704.0</sum-pixels>
    <sum-projection-pixel-intensity>1578882.625</sum-projection-pixel-intensity>
    <sum-projection-pixels>5093.30224609375</sum-projection-pixels>
    <volume>1.2966094624</volume>
  </projection-structure-unionize>
  <projection-structure-unionize>
    <hemisphere-id>2</hemisphere-id>
    <id>632894929</id>
    <is-injection>false</is-injection>
    <max-voxel-density>0.0</max-voxel-density>
    <max-voxel-x>0</max-voxel-x>
    <max-voxel-y>0</max-voxel-y>
    <max-voxel-z>0</max-voxel-z>
    <normalized-projection-volume>0.0</normalized-projection-volume>
    <projection-density>0.0</projection-density>
    <projection-energy>0.0</projection-energy>
    <projection-intensity>0.0</projection-intensity>
    <projection-volume>0.0</projection-volume>
    <section-data-set-id>299895444</section-data-set-id>
    <structure-id>1128</structure-id>
    <sum-pixel-intensity>81907908608.0</sum-pixel-intensity>
    <sum-pixels>249867008.0</sum-pixels>
    <sum-projection-pixel-intensity>0.0</sum-projection-pixel-intensity>
    <sum-projection-pixels>0.0</sum-projection-pixels>
    <volume>0.3060870848</volume>
  </projection-structure-unionize>
  <projection-structure-unionize>
    <hemisphere-id>3</hemisphere-id>
    <id>632897150</id>
    <is-injection>false</is-injection>
    <max-voxel-density>1.0</max-voxel-density>
    <max-voxel-x>7540</max-voxel-x>
    <max-voxel-y>5000</max-voxel-y>
    <max-voxel-z>6950</max-voxel-z>
    <normalized-projection-volume>0.127748347296017</normalized-projection-volume>
    <projection-density>0.173234106891982</projection-density>
    <projection-energy>732.185907014047</projection-energy>
    <projection-intensity>4226.56900624421</projection-intensity>
    <projection-volume>0.0459932127320312</projection-volume>
    <section-data-set-id>299895444</section-data-set-id>
    <structure-id>804</structure-id>
    <sum-pixel-intensity>229878986752.0</sum-pixel-intensity>
    <sum-pixels>216732608.0</sum-pixels>
    <sum-projection-pixel-intensity>158688561168.0</sum-projection-pixel-intensity>
    <sum-projection-pixels>37545479.78125</sum-projection-pixels>
    <volume>0.2654974448</volume>
  </projection-structure-unionize>
  <projection-structure-unionize>
    <hemisphere-id>1</hemisphere-id>
    <id>632895450</id>
    <is-injection>false</is-injection>
    <max-voxel-density>0.00375753478147089</max-voxel-density>
    <max-voxel-x>7610</max-voxel-x>
    <max-voxel-y>4520</max-voxel-y>
    <max-voxel-z>1750</max-voxel-z>
    <normalized-projection-volume>1.53904899504727e-08</normalized-projection-volume>
    <projection-density>6.14809323451482e-08</projection-density>
    <projection-energy>2.86299200524809e-05</projection-energy>
    <projection-intensity>465.671508789062</projection-intensity>
    <projection-volume>5.54103511571884e-09</projection-volume>
    <section-data-set-id>299895444</section-data-set-id>
    <structure-id>884</structure-id>
    <sum-pixel-intensity>13204100096.0</sum-pixel-intensity>
    <sum-pixels>73572304.0</sum-pixels>
    <sum-projection-pixel-intensity>2106.369140625</sum-projection-pixel-intensity>
    <sum-projection-pixels>4.52329397201538</sum-projection-pixels>
    <volume>0.0901260724</volume>
  </projection-structure-unionize>
  <projection-structure-unionize>
    <hemisphere-id>2</hemisphere-id>
    <id>632896250</id>
    <is-injection>false</is-injection>
    <max-voxel-density>0.0293697044253349</max-voxel-density>
    <max-voxel-x>11230</max-voxel-x>
    <max-voxel-y>4060</max-voxel-y>
    <max-voxel-z>7050</max-voxel-z>
    <normalized-projection-volume>2.12891836384536e-06</normalized-projection-volume>
    <projection-density>1.63299409905449e-05</projection-density>
    <projection-energy>0.0106093194335699</projection-energy>
    <projection-intensity>649.685119628906</projection-intensity>
    <projection-volume>7.66474066162109e-07</projection-volume>
    <section-data-set-id>299895444</section-data-set-id>
    <structure-id>589508455</structure-id>
    <sum-pixel-intensity>6860478464.0</sum-pixel-intensity>
    <sum-pixels>38315700.0</sum-pixels>
    <sum-projection-pixel-intensity>406503.5</sum-projection-pixel-intensity>
    <sum-projection-pixels>625.693115234375</sum-projection-pixels>
    <volume>0.0469367325</volume>
  </projection-structure-unionize>
  <projection-structure-unionize>
    <hemisphere-id>1</hemisphere-id>
    <id>632895462</id>
    <is-injection>false</is-injection>
    <max-voxel-density>0.457072824239731</max-voxel-density>
    <max-voxel-x>4640</max-voxel-x>
    <max-voxel-y>3830</max-voxel-y>
    <max-voxel-z>1420</max-voxel-z>
    <normalized-projection-volume>0.00127208195409969</normalized-projection-volume>
    <projection-density>0.000671060755848885</projection-density>
    <projection-energy>0.241163119673729</projection-energy>
    <projection-intensity>359.376007080078</projection-intensity>
    <projection-volume>0.00045798741953125</projection-volume>
    <section-data-set-id>299895444</section-data-set-id>
    <structure-id>873</structure-id>
    <sum-pixel-intensity>137520988160.0</sum-pixel-intensity>
    <sum-pixels>557128832.0</sum-pixels>
    <sum-projection-pixel-intensity>134358928.0</sum-projection-pixel-intensity>
    <sum-projection-pixels>373867.28125</sum-projection-pixels>
    <volume>0.6824828192</volume>
  </projection-structure-unionize>
  <projection-structure-unionize>
    <hemisphere-id>1</hemisphere-id>
    <id>632895828</id>
    <is-injection>false</is-injection>
    <max-voxel-density>0.0</max-voxel-density>
    <max-voxel-x>0</max-voxel-x>
    <max-voxel-y>0</max-voxel-y>
    <max-voxel-z>0</max-voxel-z>
    <normalized-projection-volume>0.0</normalized-projection-volume>
    <projection-density>0.0</projection-density>
    <projection-energy>0.0</projection-energy>
    <projection-intensity>0.0</projection-intensity>
    <projection-volume>0.0</projection-volume>
    <section-data-set-id>299895444</section-data-set-id>
    <structure-id>544</structure-id>
    <sum-pixel-intensity>42262650880.0</sum-pixel-intensity>
    <sum-pixels>139194000.0</sum-pixels>
    <sum-projection-pixel-intensity>0.0</sum-projection-pixel-intensity>
    <sum-projection-pixels>0.0</sum-projection-pixels>
    <volume>0.17051265</volume>
  </projection-structure-unionize>
  <projection-structure-unionize>
    <hemisphere-id>2</hemisphere-id>
    <id>632894028</id>
    <is-injection>false</is-injection>
    <max-voxel-density>0.0686173215508461</max-voxel-density>
    <max-voxel-x>5200</max-voxel-x>
    <max-voxel-y>4410</max-voxel-y>
    <max-voxel-z>5890</max-voxel-z>
    <normalized-projection-volume>4.61747873447891e-06</normalized-projection-volume>
    <projection-density>6.35812148175319e-06</projection-density>
    <projection-energy>0.00268664676696062</projection-energy>
    <projection-intensity>422.553558349609</projection-intensity>
    <projection-volume>1.66242997436523e-06</projection-volume>
    <section-data-set-id>299895444</section-data-set-id>
    <structure-id>310</structure-id>
    <sum-pixel-intensity>24301342720.0</sum-pixel-intensity>
    <sum-pixels>213441296.0</sum-pixels>
    <sum-projection-pixel-intensity>573441.375</sum-projection-pixel-intensity>
    <sum-projection-pixels>1357.08569335938</sum-projection-pixels>
    <volume>0.2614655876</volume>
  </projection-structure-unionize>
  <projection-structure-unionize>
    <hemisphere-id>2</hemisphere-id>
    <id>632894716</id>
    <is-injection>false</is-injection>
    <max-voxel-density>0.74195271730423</max-voxel-density>
    <max-voxel-x>10610</max-voxel-x>
    <max-voxel-y>6450</max-voxel-y>
    <max-voxel-z>6120</max-voxel-z>
    <normalized-projection-volume>0.0216698101476516</normalized-projection-volume>
    <projection-density>0.00539413560181856</projection-density>
    <projection-energy>6.76199913024902</projection-energy>
    <projection-intensity>1253.58349609375</projection-intensity>
    <projection-volume>0.00780177755</projection-volume>
    <section-data-set-id>299895444</section-data-set-id>
    <structure-id>1048</structure-id>
    <sum-pixel-intensity>174714765312.0</sum-pixel-intensity>
    <sum-pixels>1180689280.0</sum-pixels>
    <sum-projection-pixel-intensity>7983819776.0</sum-projection-pixel-intensity>
    <sum-projection-pixels>6368798.0</sum-projection-pixels>
    <volume>1.446344368</volume>
  </projection-structure-unionize>
  <projection-structure-unionize>
    <hemisphere-id>2</hemisphere-id>
    <id>632894170</id>
    <is-injection>true</is-injection>
    <max-voxel-density>0.932546377182007</max-voxel-density>
    <max-voxel-x>8520</max-voxel-x>
    <max-voxel-y>670</max-voxel-y>
    <max-voxel-z>7340</max-voxel-z>
    <normalized-projection-volume>0.00193913040944973</normalized-projection-volume>
    <projection-density>0.234627856077242</projection-density>
    <projection-energy>657.359703103885</projection-energy>
    <projection-intensity>2801.71209887148</projection-intensity>
    <projection-volume>0.000698144745703125</projection-volume>
    <section-data-set-id>299895444</section-data-set-id>
    <structure-id>533</structure-id>
    <sum-pixel-intensity>2819525193.07007</sum-pixel-intensity>
    <sum-pixels>2429012.85317707</sum-pixels>
    <sum-projection-pixel-intensity>1596735168.0</sum-projection-pixel-intensity>
    <sum-projection-pixels>569914.078125</sum-projection-pixels>
    <volume>0.00297554074514191</volume>
  </projection-structure-unionize>
  <projection-structure-unionize>
    <hemisphere-id>1</hemisphere-id>
    <id>632896257</id>
    <is-injection>false</is-injection>
    <max-voxel-density>0.0</max-voxel-density>
    <max-voxel-x>0</max-voxel-x>
    <max-voxel-y>0</max-voxel-y>
    <max-voxel-z>0</max-voxel-z>
    <normalized-projection-volume>0.0</normalized-projection-volume>
    <projection-density>0.0</projection-density>
    <projection-energy>0.0</projection-energy>
    <projection-intensity>0.0</projection-intensity>
    <projection-volume>0.0</projection-volume>
    <section-data-set-id>299895444</section-data-set-id>
    <structure-id>143</structure-id>
    <sum-pixel-intensity>2042877312.0</sum-pixel-intensity>
    <sum-pixels>9846000.0</sum-pixels>
    <sum-projection-pixel-intensity>0.0</sum-projection-pixel-intensity>
    <sum-projection-pixels>0.0</sum-projection-pixels>
    <volume>0.01206135</volume>
  </projection-structure-unionize>
  <projection-structure-unionize>
    <hemisphere-id>3</hemisphere-id>
    <id>632896972</id>
    <is-injection>false</is-injection>
    <max-voxel-density>0.232899814844131</max-voxel-density>
    <max-voxel-x>12340</max-voxel-x>
    <max-voxel-y>5060</max-voxel-y>
    <max-voxel-z>6870</max-voxel-z>
    <normalized-projection-volume>3.39640147900775e-05</normalized-projection-volume>
    <projection-density>2.6742043946626e-05</projection-density>
    <projection-energy>0.0464259441685476</projection-energy>
    <projection-intensity>1736.06565979805</projection-intensity>
    <projection-volume>1.22280576660156e-05</projection-volume>
    <section-data-set-id>299895444</section-data-set-id>
    <structure-id>720</structure-id>
    <sum-pixel-intensity>71271107072.0</sum-pixel-intensity>
    <sum-pixels>373273184.0</sum-pixels>
    <sum-projection-pixel-intensity>17329560.0</sum-projection-pixel-intensity>
    <sum-projection-pixels>9982.087890625</sum-projection-pixels>
    <volume>0.4572596504</volume>
  </projection-structure-unionize>
  <projection-structure-unionize>
    <hemisphere-id>1</hemisphere-id>
    <id>632895528</id>
    <is-injection>false</is-injection>
    <max-voxel-density>0.0</max-voxel-density>
    <max-voxel-x>0</max-voxel-x>
    <max-voxel-y>0</max-voxel-y>
    <max-voxel-z>0</max-voxel-z>
    <normalized-projection-volume>0.0</normalized-projection-volume>
    <projection-density>0.0</projection-density>
    <projection-energy>0.0</projection-energy>
    <projection-intensity>0.0</projection-intensity>
    <projection-volume>0.0</projection-volume>
    <section-data-set-id>299895444</section-data-set-id>
    <structure-id>811</structure-id>
    <sum-pixel-intensity>191566266368.0</sum-pixel-intensity>
    <sum-pixels>506958304.0</sum-pixels>
    <sum-projection-pixel-intensity>0.0</sum-projection-pixel-intensity>
    <sum-projection-pixels>0.0</sum-projection-pixels>
    <volume>0.6210239224</volume>
  </projection-structure-unionize>
  <projection-structure-unionize>
    <hemisphere-id>2</hemisphere-id>
    <id>632894637</id>
    <is-injection>false</is-injection>
    <max-voxel-density>0.00796190928667784</max-voxel-density>
    <max-voxel-x>7520</max-voxel-x>
    <max-voxel-y>1600</max-voxel-y>
    <max-voxel-z>5730</max-voxel-z>
    <normalized-projection-volume>2.45375253889553e-07</normalized-projection-volume>
    <projection-density>2.15123975522147e-07</projection-density>
    <projection-energy>6.37764751445502e-05</projection-energy>
    <projection-intensity>296.463806152344</projection-intensity>
    <projection-volume>8.8342405128479e-08</projection-volume>
    <section-data-set-id>299895444</section-data-set-id>
    <structure-id>986</structure-id>
    <sum-pixel-intensity>32734203904.0</sum-pixel-intensity>
    <sum-pixels>335231104.0</sum-pixels>
    <sum-projection-pixel-intensity>21379.857421875</sum-projection-pixel-intensity>
    <sum-projection-pixels>72.1162490844727</sum-projection-pixels>
    <volume>0.4106581024</volume>
  </projection-structure-unionize>
  <projection-structure-unionize>
    <hemisphere-id>2</hemisphere-id>
    <id>632894937</id>
    <is-injection>false</is-injection>
    <max-voxel-density>0.0</max-voxel-density>
    <max-voxel-x>0</max-voxel-x>
    <max-voxel-y>0</max-voxel-y>
    <max-voxel-z>0</max-voxel-z>
    <normalized-projection-volume>0.0</normalized-projection-volume>
    <projection-density>0.0</projection-density>
    <projection-energy>0.0</projection-energy>
    <projection-intensity>0.0</projection-intensity>
    <projection-volume>0.0</projection-volume>
    <section-data-set-id>299895444</section-data-set-id>
    <structure-id>599626923</structure-id>
    <sum-pixel-intensity>508448864.0</sum-pixel-intensity>
    <sum-pixels>6515100.0</sum-pixels>
    <sum-projection-pixel-intensity>0.0</sum-projection-pixel-intensity>
    <sum-projection-pixels>0.0</sum-projection-pixels>
    <volume>0.0079809975</volume>
  </projection-structure-unionize>
  <projection-structure-unionize>
    <hemisphere-id>3</hemisphere-id>
    <id>632896450</id>
    <is-injection>false</is-injection>
    <max-voxel-density>0.785294890403748</max-voxel-density>
    <max-voxel-x>9530</max-voxel-x>
    <max-voxel-y>5520</max-voxel-y>
    <max-voxel-z>5170</max-voxel-z>
    <normalized-projection-volume>0.162202819400638</normalized-projection-volume>
    <projection-density>0.0224153054850939</projection-density>
    <projection-energy>28.6126453384928</projection-energy>
    <projection-intensity>1276.47804566037</projection-intensity>
    <projection-volume>0.05839784965</projection-volume>
    <section-data-set-id>299895444</section-data-set-id>
    <structure-id>146</structure-id>
    <sum-pixel-intensity>478448010923.555</sum-pixel-intensity>
    <sum-pixels>2126748352.0</sum-pixels>
    <sum-projection-pixel-intensity>60851896320.0</sum-projection-pixel-intensity>
    <sum-projection-pixels>47671714.0</sum-projection-pixels>
    <volume>2.6052667312</volume>
  </projection-structure-unionize>
  <projection-structure-unionize>
    <hemisphere-id>3</hemisphere-id>
    <id>632897036</id>
    <is-injection>true</is-injection>
    <max-voxel-density>1.0</max-voxel-density>
    <max-voxel-x>8910</max-voxel-x>
    <max-voxel-y>5280</max-voxel-y>
    <max-voxel-z>7360</max-voxel-z>
    <normalized-projection-volume>0.00763481073832391</normalized-projection-volume>
    <projection-density>0.609997497631857</projection-density>
    <projection-energy>3967.78132048105</projection-energy>
    <projection-intensity>6504.58622516459</projection-intensity>
    <projection-volume>0.00274875943125</projection-volume>
    <section-data-set-id>299895444</section-data-set-id>
    <structure-id>784</structure-id>
    <sum-pixel-intensity>15640072192.0</sum-pixel-intensity>
    <sum-pixels>3678515.5</sum-pixels>
    <sum-projection-pixel-intensity>14595545088.0</sum-projection-pixel-intensity>
    <sum-projection-pixels>2243885.25</sum-projection-pixels>
    <volume>0.0045061814875</volume>
  </projection-structure-unionize>
  <projection-structure-unionize>
    <hemisphere-id>1</hemisphere-id>
    <id>632895973</id>
    <is-injection>false</is-injection>
    <max-voxel-density>0.457072824239731</max-voxel-density>
    <max-voxel-x>4640</max-voxel-x>
    <max-voxel-y>3830</max-voxel-y>
    <max-voxel-z>1420</max-voxel-z>
    <normalized-projection-volume>0.00128881261206601</normalized-projection-volume>
    <projection-density>9.33386672028705e-05</projection-density>
    <projection-energy>0.0337501155470719</projection-energy>
    <projection-intensity>361.587716628912</projection-intensity>
    <projection-volume>0.000464010955078125</projection-volume>
    <section-data-set-id>299895444</section-data-set-id>
    <structure-id>378</structure-id>
    <sum-pixel-intensity>1307164870656.0</sum-pixel-intensity>
    <sum-pixels>4058172936.0</sum-pixels>
    <sum-projection-pixel-intensity>136963805.5</sum-projection-pixel-intensity>
    <sum-projection-pixels>378784.453125</sum-projection-pixels>
    <volume>4.9712618466</volume>
  </projection-structure-unionize>
  <projection-structure-unionize>
    <hemisphere-id>2</hemisphere-id>
    <id>632894763</id>
    <is-injection>false</is-injection>
    <max-voxel-density>0.0</max-voxel-density>
    <max-voxel-x>0</max-voxel-x>
    <max-voxel-y>0</max-voxel-y>
    <max-voxel-z>0</max-voxel-z>
    <normalized-projection-volume>0.0</normalized-projection-volume>
    <projection-density>0.0</projection-density>
    <projection-energy>0.0</projection-energy>
    <projection-intensity>0.0</projection-intensity>
    <projection-volume>0.0</projection-volume>
    <section-data-set-id>299895444</section-data-set-id>
    <structure-id>1086</structure-id>
    <sum-pixel-intensity>20673320960.0</sum-pixel-intensity>
    <sum-pixels>68735696.0</sum-pixels>
    <sum-projection-pixel-intensity>0.0</sum-projection-pixel-intensity>
    <sum-projection-pixels>0.0</sum-projection-pixels>
    <volume>0.0842012276</volume>
  </projection-structure-unionize>
  <projection-structure-unionize>
    <hemisphere-id>3</hemisphere-id>
    <id>632896430</id>
    <is-injection>false</is-injection>
    <max-voxel-density>0.00862614810466766</max-voxel-density>
    <max-voxel-x>10390</max-voxel-x>
    <max-voxel-y>7010</max-voxel-y>
    <max-voxel-z>4340</max-voxel-z>
    <normalized-projection-volume>6.2227580623138e-08</normalized-projection-volume>
    <projection-density>5.5531576296191e-08</projection-density>
    <projection-energy>5.05259291753509e-05</projection-energy>
    <projection-intensity>909.859444757316</projection-intensity>
    <projection-volume>2.24037837982178e-08</projection-volume>
    <section-data-set-id>299895444</section-data-set-id>
    <structure-id>122</structure-id>
    <sum-pixel-intensity>43235301376.0</sum-pixel-intensity>
    <sum-pixels>329340608.0</sum-pixels>
    <sum-projection-pixel-intensity>16640.240234375</sum-projection-pixel-intensity>
    <sum-projection-pixels>18.2888031005859</sum-projection-pixels>
    <volume>0.4034422448</volume>
  </projection-structure-unionize>
  <projection-structure-unionize>
    <hemisphere-id>1</hemisphere-id>
    <id>632895612</id>
    <is-injection>false</is-injection>
    <max-voxel-density>0.170717909932137</max-voxel-density>
    <max-voxel-x>2430</max-voxel-x>
    <max-voxel-y>4010</max-voxel-y>
    <max-voxel-z>5570</max-voxel-z>
    <normalized-projection-volume>5.99094694393385e-05</normalized-projection-volume>
    <projection-density>2.79610049838412e-05</projection-density>
    <projection-energy>0.0105985330338055</projection-energy>
    <projection-intensity>379.046927674111</projection-intensity>
    <projection-volume>2.15691946777344e-05</projection-volume>
    <section-data-set-id>299895444</section-data-set-id>
    <structure-id>731</structure-id>
    <sum-pixel-intensity>210899039872.0</sum-pixel-intensity>
    <sum-pixels>629716488.0</sum-pixels>
    <sum-projection-pixel-intensity>6674071.0</sum-projection-pixel-intensity>
    <sum-projection-pixels>17607.505859375</sum-projection-pixels>
    <volume>0.7714026978</volume>
  </projection-structure-unionize>
  <projection-structure-unionize>
    <hemisphere-id>1</hemisphere-id>
    <id>632895641</id>
    <is-injection>false</is-injection>
    <max-voxel-density>0.0</max-voxel-density>
    <max-voxel-x>0</max-voxel-x>
    <max-voxel-y>0</max-voxel-y>
    <max-voxel-z>0</max-voxel-z>
    <normalized-projection-volume>0.0</normalized-projection-volume>
    <projection-density>0.0</projection-density>
    <projection-energy>0.0</projection-energy>
    <projection-intensity>0.0</projection-intensity>
    <projection-volume>0.0</projection-volume>
    <section-data-set-id>299895444</section-data-set-id>
    <structure-id>702</structure-id>
    <sum-pixel-intensity>99629481984.0</sum-pixel-intensity>
    <sum-pixels>255314704.0</sum-pixels>
    <sum-projection-pixel-intensity>0.0</sum-projection-pixel-intensity>
    <sum-projection-pixels>0.0</sum-projection-pixels>
    <volume>0.3127605124</volume>
  </projection-structure-unionize>
  <projection-structure-unionize>
    <hemisphere-id>3</hemisphere-id>
    <id>632896858</id>
    <is-injection>false</is-injection>
    <max-voxel-density>0.357818216085434</max-voxel-density>
    <max-voxel-x>5930</max-voxel-x>
    <max-voxel-y>7170</max-voxel-y>
    <max-voxel-z>3820</max-voxel-z>
    <normalized-projection-volume>0.000113306991611375</normalized-projection-volume>
    <projection-density>0.000115817151587836</projection-density>
    <projection-energy>0.047772959209635</projection-energy>
    <projection-intensity>412.486048522821</projection-intensity>
    <projection-volume>4.07938942421913e-05</projection-volume>
    <section-data-set-id>299895444</section-data-set-id>
    <structure-id>619</structure-id>
    <sum-pixel-intensity>85995061760.0</sum-pixel-intensity>
    <sum-pixels>287532008.0</sum-pixels>
    <sum-projection-pixel-intensity>13736254.8896484</sum-projection-pixel-intensity>
    <sum-projection-pixels>33301.1381568909</sum-projection-pixels>
    <volume>0.3522267098</volume>
  </projection-structure-unionize>
  <projection-structure-unionize>
    <hemisphere-id>2</hemisphere-id>
    <id>632893758</id>
    <is-injection>false</is-injection>
    <max-voxel-density>0.532495737075806</max-voxel-density>
    <max-voxel-x>8290</max-voxel-x>
    <max-voxel-y>4950</max-voxel-y>
    <max-voxel-z>5740</max-voxel-z>
    <normalized-projection-volume>0.000494849139506185</normalized-projection-volume>
    <projection-density>0.0037235994823277</projection-density>
    <projection-energy>2.11416244506836</projection-energy>
    <projection-intensity>567.773864746094</projection-intensity>
    <projection-volume>0.00017816043984375</projection-volume>
    <section-data-set-id>299895444</section-data-set-id>
    <structure-id>12</structure-id>
    <sum-pixel-intensity>9253453824.0</sum-pixel-intensity>
    <sum-pixels>39058200.0</sum-pixels>
    <sum-projection-pixel-intensity>82575384.0</sum-projection-pixel-intensity>
    <sum-projection-pixels>145437.09375</sum-projection-pixels>
    <volume>0.047846295</volume>
  </projection-structure-unionize>
  <projection-structure-unionize>
    <hemisphere-id>2</hemisphere-id>
    <id>632894120</id>
    <is-injection>false</is-injection>
    <max-voxel-density>0.539176881313324</max-voxel-density>
    <max-voxel-x>11950</max-voxel-x>
    <max-voxel-y>5220</max-voxel-y>
    <max-voxel-z>7290</max-voxel-z>
    <normalized-projection-volume>0.00340389364243767</normalized-projection-volume>
    <projection-density>0.0012027439661324</projection-density>
    <projection-energy>1.5432516336441</projection-energy>
    <projection-intensity>1283.10900878906</projection-intensity>
    <projection-volume>0.00122550316875</projection-volume>
    <section-data-set-id>299895444</section-data-set-id>
    <structure-id>437</structure-id>
    <sum-pixel-intensity>175741812736.0</sum-pixel-intensity>
    <sum-pixels>831773696.0</sum-pixels>
    <sum-projection-pixel-intensity>1283636096.0</sum-projection-pixel-intensity>
    <sum-projection-pixels>1000410.75</sum-projection-pixels>
    <volume>1.0189227776</volume>
  </projection-structure-unionize>
  <projection-structure-unionize>
    <hemisphere-id>2</hemisphere-id>
    <id>632893927</id>
    <is-injection>false</is-injection>
    <max-voxel-density>0.43913733959198</max-voxel-density>
    <max-voxel-x>7630</max-voxel-x>
    <max-voxel-y>3480</max-voxel-y>
    <max-voxel-z>7880</max-voxel-z>
    <normalized-projection-volume>0.000614826227996984</normalized-projection-volume>
    <projection-density>0.000555915781900958</projection-density>
    <projection-energy>0.341520645286247</projection-energy>
    <projection-intensity>614.33881966512</projection-intensity>
    <projection-volume>0.000221355767773437</projection-volume>
    <section-data-set-id>299895444</section-data-set-id>
    <structure-id>170</structure-id>
    <sum-pixel-intensity>67096969216.0</sum-pixel-intensity>
    <sum-pixels>325046692.0</sum-pixels>
    <sum-projection-pixel-intensity>111010156.0</sum-projection-pixel-intensity>
    <sum-projection-pixels>180698.5859375</sum-projection-pixels>
    <volume>0.3981821977</volume>
  </projection-structure-unionize>
  <projection-structure-unionize>
    <hemisphere-id>2</hemisphere-id>
    <id>632894261</id>
    <is-injection>false</is-injection>
    <max-voxel-density>0.154916062951088</max-voxel-density>
    <max-voxel-x>7160</max-voxel-x>
    <max-voxel-y>7330</max-voxel-y>
    <max-voxel-z>8390</max-voxel-z>
    <normalized-projection-volume>3.67511840636067e-05</normalized-projection-volume>
    <projection-density>1.99634378077462e-05</projection-density>
    <projection-energy>0.00675257854163647</projection-energy>
    <projection-intensity>338.247283935547</projection-intensity>
    <projection-volume>1.32315216796875e-05</projection-volume>
    <section-data-set-id>299895444</section-data-set-id>
    <structure-id>655</structure-id>
    <sum-pixel-intensity>99716472832.0</sum-pixel-intensity>
    <sum-pixels>541051200.0</sum-pixels>
    <sum-projection-pixel-intensity>3653490.75</sum-projection-pixel-intensity>
    <sum-projection-pixels>10801.2421875</sum-projection-pixels>
    <volume>0.66278772</volume>
  </projection-structure-unionize>
  <projection-structure-unionize>
    <hemisphere-id>3</hemisphere-id>
    <id>632897487</id>
    <is-injection>false</is-injection>
    <max-voxel-density>0.298756778240204</max-voxel-density>
    <max-voxel-x>4110</max-voxel-x>
    <max-voxel-y>4620</max-voxel-y>
    <max-voxel-z>1810</max-voxel-z>
    <normalized-projection-volume>0.00104588079583199</normalized-projection-volume>
    <projection-density>0.000193144634881204</projection-density>
    <projection-energy>0.0671950101886414</projection-energy>
    <projection-intensity>347.899957096765</projection-intensity>
    <projection-volume>0.000376548260335472</projection-volume>
    <section-data-set-id>299895444</section-data-set-id>
    <structure-id>1057</structure-id>
    <sum-pixel-intensity>424616891136.0</sum-pixel-intensity>
    <sum-pixels>1591482648.0</sum-pixels>
    <sum-projection-pixel-intensity>106939692.747406</sum-projection-pixel-intensity>
    <sum-projection-pixels>307386.334967732</sum-projection-pixels>
    <volume>1.9495662438</volume>
  </projection-structure-unionize>
  <projection-structure-unionize>
    <hemisphere-id>3</hemisphere-id>
    <id>632897349</id>
    <is-injection>false</is-injection>
    <max-voxel-density>0.105946503579617</max-voxel-density>
    <max-voxel-x>6920</max-voxel-x>
    <max-voxel-y>3420</max-voxel-y>
    <max-voxel-z>10710</max-voxel-z>
    <normalized-projection-volume>3.47778617784584e-05</normalized-projection-volume>
    <projection-density>3.98057424255427e-05</projection-density>
    <projection-energy>0.0148735663976083</projection-energy>
    <projection-intensity>373.65378689845</projection-intensity>
    <projection-volume>1.25210668395996e-05</projection-volume>
    <section-data-set-id>299895444</section-data-set-id>
    <structure-id>959</structure-id>
    <sum-pixel-intensity>49588385792.0</sum-pixel-intensity>
    <sum-pixels>256779008.0</sum-pixels>
    <sum-projection-pixel-intensity>3819219.625</sum-projection-pixel-intensity>
    <sum-projection-pixels>10221.2790527344</sum-projection-pixels>
    <volume>0.3145542848</volume>
  </projection-structure-unionize>
  <projection-structure-unionize>
    <hemisphere-id>1</hemisphere-id>
    <id>632894018</id>
    <is-injection>false</is-injection>
    <max-voxel-density>0.0</max-voxel-density>
    <max-voxel-x>0</max-voxel-x>
    <max-voxel-y>0</max-voxel-y>
    <max-voxel-z>0</max-voxel-z>
    <normalized-projection-volume>0.0</normalized-projection-volume>
    <projection-density>0.0</projection-density>
    <projection-energy>0.0</projection-energy>
    <projection-intensity>0.0</projection-intensity>
    <projection-volume>0.0</projection-volume>
    <section-data-set-id>299895444</section-data-set-id>
    <structure-id>312782554</structure-id>
    <sum-pixel-intensity>58222075904.0</sum-pixel-intensity>
    <sum-pixels>192023104.0</sum-pixels>
    <sum-projection-pixel-intensity>0.0</sum-projection-pixel-intensity>
    <sum-projection-pixels>0.0</sum-projection-pixels>
    <volume>0.2352283024</volume>
  </projection-structure-unionize>
  <projection-structure-unionize>
    <hemisphere-id>1</hemisphere-id>
    <id>632895825</id>
    <is-injection>false</is-injection>
    <max-voxel-density>0.797916650772095</max-voxel-density>
    <max-voxel-x>6980</max-voxel-x>
    <max-voxel-y>4520</max-voxel-y>
    <max-voxel-z>5210</max-voxel-z>
    <normalized-projection-volume>0.0966065944859379</normalized-projection-volume>
    <projection-density>0.00311201065778732</projection-density>
    <projection-energy>3.21008777618408</projection-energy>
    <projection-intensity>1031.515625</projection-intensity>
    <projection-volume>0.0347812535</projection-volume>
    <section-data-set-id>299895444</section-data-set-id>
    <structure-id>549</structure-id>
    <sum-pixel-intensity>1962531808000.0</sum-pixel-intensity>
    <sum-pixels>9123638272.0</sum-pixels>
    <sum-projection-pixel-intensity>29287680000.0</sum-projection-pixel-intensity>
    <sum-projection-pixels>28392860.0</sum-projection-pixels>
    <volume>11.1764568832</volume>
  </projection-structure-unionize>
  <projection-structure-unionize>
    <hemisphere-id>1</hemisphere-id>
    <id>632896028</id>
    <is-injection>false</is-injection>
    <max-voxel-density>0.0</max-voxel-density>
    <max-voxel-x>0</max-voxel-x>
    <max-voxel-y>0</max-voxel-y>
    <max-voxel-z>0</max-voxel-z>
    <normalized-projection-volume>0.0</normalized-projection-volume>
    <projection-density>0.0</projection-density>
    <projection-energy>0.0</projection-energy>
    <projection-intensity>0.0</projection-intensity>
    <projection-volume>0.0</projection-volume>
    <section-data-set-id>299895444</section-data-set-id>
    <structure-id>327</structure-id>
    <sum-pixel-intensity>93805453312.0</sum-pixel-intensity>
    <sum-pixels>345339904.0</sum-pixels>
    <sum-projection-pixel-intensity>0.0</sum-projection-pixel-intensity>
    <sum-projection-pixels>0.0</sum-projection-pixels>
    <volume>0.4230413824</volume>
  </projection-structure-unionize>
  <projection-structure-unionize>
    <hemisphere-id>1</hemisphere-id>
    <id>632895699</id>
    <is-injection>false</is-injection>
    <max-voxel-density>0.00210283510386944</max-voxel-density>
    <max-voxel-x>4450</max-voxel-x>
    <max-voxel-y>3320</max-voxel-y>
    <max-voxel-z>1670</max-voxel-z>
    <normalized-projection-volume>1.44082830841564e-08</normalized-projection-volume>
    <projection-density>6.28506091615577e-09</projection-density>
    <projection-energy>2.67777727458451e-06</projection-energy>
    <projection-intensity>426.054290771484</projection-intensity>
    <projection-volume>5.18741136789322e-09</projection-volume>
    <section-data-set-id>299895444</section-data-set-id>
    <structure-id>657</structure-id>
    <sum-pixel-intensity>217973178368.0</sum-pixel-intensity>
    <sum-pixels>673759808.0</sum-pixels>
    <sum-projection-pixel-intensity>1804.1787109375</sum-projection-pixel-intensity>
    <sum-projection-pixels>4.23462152481079</sum-projection-pixels>
    <volume>0.8253557648</volume>
  </projection-structure-unionize>
  <projection-structure-unionize>
    <hemisphere-id>2</hemisphere-id>
    <id>632894592</id>
    <is-injection>false</is-injection>
    <max-voxel-density>1.0</max-voxel-density>
    <max-voxel-x>9840</max-voxel-x>
    <max-voxel-y>4220</max-voxel-y>
    <max-voxel-z>6730</max-voxel-z>
    <normalized-projection-volume>0.0585213481922118</normalized-projection-volume>
    <projection-density>0.00389755749037918</projection-density>
    <projection-energy>6.36979484591757</projection-energy>
    <projection-intensity>1634.30426918421</projection-intensity>
    <projection-volume>0.0210694296540115</projection-volume>
    <section-data-set-id>299895444</section-data-set-id>
    <structure-id>960</structure-id>
    <sum-pixel-intensity>346758484832.0</sum-pixel-intensity>
    <sum-pixels>4412900760.0</sum-pixels>
    <sum-projection-pixel-intensity>28109272516.5938</sum-projection-pixel-intensity>
    <sum-projection-pixels>17199534.411438</sum-projection-pixels>
    <volume>5.405803431</volume>
  </projection-structure-unionize>
  <projection-structure-unionize>
    <hemisphere-id>2</hemisphere-id>
    <id>632894056</id>
    <is-injection>false</is-injection>
    <max-voxel-density>0.632968723773956</max-voxel-density>
    <max-voxel-x>9390</max-voxel-x>
    <max-voxel-y>3800</max-voxel-y>
    <max-voxel-z>7390</max-voxel-z>
    <normalized-projection-volume>0.00706703960506087</normalized-projection-volume>
    <projection-density>0.00067313467818231</projection-density>
    <projection-energy>0.651195142098875</projection-energy>
    <projection-intensity>967.406914552851</projection-intensity>
    <projection-volume>0.00254434490011902</projection-volume>
    <section-data-set-id>299895444</section-data-set-id>
    <structure-id>339</structure-id>
    <sum-pixel-intensity>780385281952.0</sum-pixel-intensity>
    <sum-pixels>3085587940.0</sum-pixels>
    <sum-projection-pixel-intensity>2009319877.04688</sum-projection-pixel-intensity>
    <sum-projection-pixels>2077016.24499512</sum-projection-pixels>
    <volume>3.7798452265</volume>
  </projection-structure-unionize>
  <projection-structure-unionize>
    <hemisphere-id>3</hemisphere-id>
    <id>632896705</id>
    <is-injection>false</is-injection>
    <max-voxel-density>0.0</max-voxel-density>
    <max-voxel-x>0</max-voxel-x>
    <max-voxel-y>0</max-voxel-y>
    <max-voxel-z>0</max-voxel-z>
    <normalized-projection-volume>0.0</normalized-projection-volume>
    <projection-density>0.0</projection-density>
    <projection-energy>0.0</projection-energy>
    <projection-intensity>0.0</projection-intensity>
    <projection-volume>0.0</projection-volume>
    <section-data-set-id>299895444</section-data-set-id>
    <structure-id>461</structure-id>
    <sum-pixel-intensity>4982345472.0</sum-pixel-intensity>
    <sum-pixels>30299400.0</sum-pixels>
    <sum-projection-pixel-intensity>0.0</sum-projection-pixel-intensity>
    <sum-projection-pixels>0.0</sum-projection-pixels>
    <volume>0.037116765</volume>
  </projection-structure-unionize>
  <projection-structure-unionize>
    <hemisphere-id>2</hemisphere-id>
    <id>632894397</id>
    <is-injection>false</is-injection>
    <max-voxel-density>0.0793737396597862</max-voxel-density>
    <max-voxel-x>4850</max-voxel-x>
    <max-voxel-y>5150</max-voxel-y>
    <max-voxel-z>6590</max-voxel-z>
    <normalized-projection-volume>2.58606630517118e-05</normalized-projection-volume>
    <projection-density>1.25254138158665e-05</projection-density>
    <projection-energy>0.0048577811438759</projection-energy>
    <projection-intensity>387.833984193186</projection-intensity>
    <projection-volume>9.31060950927734e-06</projection-volume>
    <section-data-set-id>299895444</section-data-set-id>
    <structure-id>809</structure-id>
    <sum-pixel-intensity>137674327040.0</sum-pixel-intensity>
    <sum-pixels>606806104.0</sum-pixels>
    <sum-projection-pixel-intensity>2947731.25</sum-projection-pixel-intensity>
    <sum-projection-pixels>7600.49755859375</sum-projection-pixels>
    <volume>0.7433374774</volume>
  </projection-structure-unionize>
  <projection-structure-unionize>
    <hemisphere-id>3</hemisphere-id>
    <id>632896984</id>
    <is-injection>false</is-injection>
    <max-voxel-density>0.0</max-voxel-density>
    <max-voxel-x>0</max-voxel-x>
    <max-voxel-y>0</max-voxel-y>
    <max-voxel-z>0</max-voxel-z>
    <normalized-projection-volume>0.0</normalized-projection-volume>
    <projection-density>0.0</projection-density>
    <projection-energy>0.0</projection-energy>
    <projection-intensity>0.0</projection-intensity>
    <projection-volume>0.0</projection-volume>
    <section-data-set-id>299895444</section-data-set-id>
    <structure-id>729</structure-id>
    <sum-pixel-intensity>113318006784.0</sum-pixel-intensity>
    <sum-pixels>471124800.0</sum-pixels>
    <sum-projection-pixel-intensity>0.0</sum-projection-pixel-intensity>
    <sum-projection-pixels>0.0</sum-projection-pixels>
    <volume>0.57712788</volume>
  </projection-structure-unionize>
  <projection-structure-unionize>
    <hemisphere-id>2</hemisphere-id>
    <id>632893935</id>
    <is-injection>false</is-injection>
    <max-voxel-density>0.134780690073967</max-voxel-density>
    <max-voxel-x>1880</max-voxel-x>
    <max-voxel-y>2420</max-voxel-y>
    <max-voxel-z>6460</max-voxel-z>
    <normalized-projection-volume>3.59384914806128e-05</normalized-projection-volume>
    <projection-density>2.41016088913607e-05</projection-density>
    <projection-energy>0.00762693004202011</projection-energy>
    <projection-intensity>316.449000413164</projection-intensity>
    <projection-volume>1.29389281264514e-05</projection-volume>
    <section-data-set-id>299895444</section-data-set-id>
    <structure-id>184</structure-id>
    <sum-pixel-intensity>94093639056.0</sum-pixel-intensity>
    <sum-pixels>438244200.0</sum-pixels>
    <sum-projection-pixel-intensity>3342457.85472107</sum-projection-pixel-intensity>
    <sum-projection-pixels>10562.3903073072</sum-projection-pixels>
    <volume>0.536849145</volume>
  </projection-structure-unionize>
  <projection-structure-unionize>
    <hemisphere-id>2</hemisphere-id>
    <id>632893855</id>
    <is-injection>false</is-injection>
    <max-voxel-density>0.0</max-voxel-density>
    <max-voxel-x>0</max-voxel-x>
    <max-voxel-y>0</max-voxel-y>
    <max-voxel-z>0</max-voxel-z>
    <normalized-projection-volume>0.0</normalized-projection-volume>
    <projection-density>0.0</projection-density>
    <projection-energy>0.0</projection-energy>
    <projection-intensity>0.0</projection-intensity>
    <projection-volume>0.0</projection-volume>
    <section-data-set-id>299895444</section-data-set-id>
    <structure-id>72</structure-id>
    <sum-pixel-intensity>13097533440.0</sum-pixel-intensity>
    <sum-pixels>44788500.0</sum-pixels>
    <sum-projection-pixel-intensity>0.0</sum-projection-pixel-intensity>
    <sum-projection-pixels>0.0</sum-projection-pixels>
    <volume>0.0548659125</volume>
  </projection-structure-unionize>
  <projection-structure-unionize>
    <hemisphere-id>2</hemisphere-id>
    <id>632894200</id>
    <is-injection>false</is-injection>
    <max-voxel-density>0.0</max-voxel-density>
    <max-voxel-x>0</max-voxel-x>
    <max-voxel-y>0</max-voxel-y>
    <max-voxel-z>0</max-voxel-z>
    <normalized-projection-volume>0.0</normalized-projection-volume>
    <projection-density>0.0</projection-density>
    <projection-energy>0.0</projection-energy>
    <projection-intensity>0.0</projection-intensity>
    <projection-volume>0.0</projection-volume>
    <section-data-set-id>299895444</section-data-set-id>
    <structure-id>577</structure-id>
    <sum-pixel-intensity>84348616704.0</sum-pixel-intensity>
    <sum-pixels>235408496.0</sum-pixels>
    <sum-projection-pixel-intensity>0.0</sum-projection-pixel-intensity>
    <sum-projection-pixels>0.0</sum-projection-pixels>
    <volume>0.2883754076</volume>
  </projection-structure-unionize>
  <projection-structure-unionize>
    <hemisphere-id>3</hemisphere-id>
    <id>632897416</id>
    <is-injection>false</is-injection>
    <max-voxel-density>0.996994495391846</max-voxel-density>
    <max-voxel-x>7540</max-voxel-x>
    <max-voxel-y>5270</max-voxel-y>
    <max-voxel-z>7180</max-voxel-z>
    <normalized-projection-volume>0.0705662744740876</normalized-projection-volume>
    <projection-density>0.0187683408513104</projection-density>
    <projection-energy>34.5349568345609</projection-energy>
    <projection-intensity>1840.06445258851</projection-intensity>
    <projection-volume>0.0254059621301637</projection-volume>
    <section-data-set-id>299895444</section-data-set-id>
    <structure-id>1000</structure-id>
    <sum-pixel-intensity>137521209864.547</sum-pixel-intensity>
    <sum-pixels>1105029000.0</sum-pixels>
    <sum-projection-pixel-intensity>38162128815.938</sum-projection-pixel-intensity>
    <sum-projection-pixels>20739560.9225826</sum-projection-pixels>
    <volume>1.353660525</volume>
  </projection-structure-unionize>
  <projection-structure-unionize>
    <hemisphere-id>1</hemisphere-id>
    <id>632895421</id>
    <is-injection>false</is-injection>
    <max-voxel-density>0.655360519886017</max-voxel-density>
    <max-voxel-x>6700</max-voxel-x>
    <max-voxel-y>4380</max-voxel-y>
    <max-voxel-z>5140</max-voxel-z>
    <normalized-projection-volume>0.00967339754324528</normalized-projection-volume>
    <projection-density>0.0265330765396357</projection-density>
    <projection-energy>29.9895572662354</projection-energy>
    <projection-intensity>1130.27062988281</projection-intensity>
    <projection-volume>0.00348271144375</projection-volume>
    <section-data-set-id>299895444</section-data-set-id>
    <structure-id>907</structure-id>
    <sum-pixel-intensity>28841594880.0</sum-pixel-intensity>
    <sum-pixels>107150400.0</sum-pixels>
    <sum-projection-pixel-intensity>3213393152.0</sum-projection-pixel-intensity>
    <sum-projection-pixels>2843029.75</sum-projection-pixels>
    <volume>0.13125924</volume>
  </projection-structure-unionize>
  <projection-structure-unionize>
    <hemisphere-id>1</hemisphere-id>
    <id>632896201</id>
    <is-injection>false</is-injection>
    <max-voxel-density>0.00310110114514828</max-voxel-density>
    <max-voxel-x>11410</max-voxel-x>
    <max-voxel-y>6360</max-voxel-y>
    <max-voxel-z>5690</max-voxel-z>
    <normalized-projection-volume>8.15634614936706e-08</normalized-projection-volume>
    <projection-density>1.33209164232539e-06</projection-density>
    <projection-energy>0.00045735141611658</projection-energy>
    <projection-intensity>343.333312988281</projection-intensity>
    <projection-volume>2.93652772426605e-08</projection-volume>
    <section-data-set-id>299895444</section-data-set-id>
    <structure-id>222</structure-id>
    <sum-pixel-intensity>2087830528.0</sum-pixel-intensity>
    <sum-pixels>17995500.0</sum-pixels>
    <sum-projection-pixel-intensity>8230.267578125</sum-projection-pixel-intensity>
    <sum-projection-pixels>23.9716548919678</sum-projection-pixels>
    <volume>0.0220444875</volume>
  </projection-structure-unionize>
  <projection-structure-unionize>
    <hemisphere-id>2</hemisphere-id>
    <id>632894293</id>
    <is-injection>false</is-injection>
    <max-voxel-density>0.711954951286316</max-voxel-density>
    <max-voxel-x>8650</max-voxel-x>
    <max-voxel-y>660</max-voxel-y>
    <max-voxel-z>7310</max-voxel-z>
    <normalized-projection-volume>0.0309455278448903</normalized-projection-volume>
    <projection-density>9.56478503662446e-05</projection-density>
    <projection-energy>0.0594583836179929</projection-energy>
    <projection-intensity>621.638472692498</projection-intensity>
    <projection-volume>0.0111413123958231</projection-volume>
    <section-data-set-id>299895444</section-data-set-id>
    <structure-id>695</structure-id>
    <sum-pixel-intensity>24437620362585.7</sum-pixel-intensity>
    <sum-pixels>95087854664.0</sum-pixels>
    <sum-projection-pixel-intensity>5653770140.02406</sum-projection-pixel-intensity>
    <sum-projection-pixels>9094948.89454949</sum-projection-pixels>
    <volume>116.4826219634</volume>
  </projection-structure-unionize>
  <projection-structure-unionize>
    <hemisphere-id>2</hemisphere-id>
    <id>632894635</id>
    <is-injection>false</is-injection>
    <max-voxel-density>0.348447203636169</max-voxel-density>
    <max-voxel-x>3830</max-voxel-x>
    <max-voxel-y>3770</max-voxel-y>
    <max-voxel-z>7900</max-voxel-z>
    <normalized-projection-volume>0.000142700101914812</normalized-projection-volume>
    <projection-density>8.21045527242778e-06</projection-density>
    <projection-energy>0.00421268645979009</projection-energy>
    <projection-intensity>513.088046887858</projection-intensity>
    <projection-volume>5.13762900512695e-05</projection-volume>
    <section-data-set-id>299895444</section-data-set-id>
    <structure-id>985</structure-id>
    <sum-pixel-intensity>1458529090560.0</sum-pixel-intensity>
    <sum-pixels>5108100248.0</sum-pixels>
    <sum-projection-pixel-intensity>21518824.75</sum-projection-pixel-intensity>
    <sum-projection-pixels>41939.8286132812</sum-projection-pixels>
    <volume>6.2574228038</volume>
  </projection-structure-unionize>
  <projection-structure-unionize>
    <hemisphere-id>3</hemisphere-id>
    <id>632896496</id>
    <is-injection>false</is-injection>
    <max-voxel-density>0.20430813729763</max-voxel-density>
    <max-voxel-x>8110</max-voxel-x>
    <max-voxel-y>6110</max-voxel-y>
    <max-voxel-z>6610</max-voxel-z>
    <normalized-projection-volume>3.277312953694e-05</normalized-projection-volume>
    <projection-density>0.000138194257537436</projection-density>
    <projection-energy>0.048249043036115</projection-energy>
    <projection-intensity>349.139276087827</projection-intensity>
    <projection-volume>1.17993034790039e-05</projection-volume>
    <section-data-set-id>299895444</section-data-set-id>
    <structure-id>210</structure-id>
    <sum-pixel-intensity>12808102400.0</sum-pixel-intensity>
    <sum-pixels>69699600.0</sum-pixels>
    <sum-projection-pixel-intensity>3362939.0</sum-projection-pixel-intensity>
    <sum-projection-pixels>9632.08447265625</sum-projection-pixels>
    <volume>0.08538201</volume>
  </projection-structure-unionize>
  <projection-structure-unionize>
    <hemisphere-id>3</hemisphere-id>
    <id>632896510</id>
    <is-injection>false</is-injection>
    <max-voxel-density>0.0</max-voxel-density>
    <max-voxel-x>0</max-voxel-x>
    <max-voxel-y>0</max-voxel-y>
    <max-voxel-z>0</max-voxel-z>
    <normalized-projection-volume>0.0</normalized-projection-volume>
    <projection-density>0.0</projection-density>
    <projection-energy>0.0</projection-energy>
    <projection-intensity>0.0</projection-intensity>
    <projection-volume>0.0</projection-volume>
    <section-data-set-id>299895444</section-data-set-id>
    <structure-id>312782620</structure-id>
    <sum-pixel-intensity>38979768320.0</sum-pixel-intensity>
    <sum-pixels>136285200.0</sum-pixels>
    <sum-projection-pixel-intensity>0.0</sum-projection-pixel-intensity>
    <sum-projection-pixels>0.0</sum-projection-pixels>
    <volume>0.16694937</volume>
  </projection-structure-unionize>
  <projection-structure-unionize>
    <hemisphere-id>2</hemisphere-id>
    <id>632893861</id>
    <is-injection>false</is-injection>
    <max-voxel-density>0.297341823577881</max-voxel-density>
    <max-voxel-x>5440</max-voxel-x>
    <max-voxel-y>2540</max-voxel-y>
    <max-voxel-z>6470</max-voxel-z>
    <normalized-projection-volume>0.00117686746110779</normalized-projection-volume>
    <projection-density>0.000207667166250758</projection-density>
    <projection-energy>0.103188052773476</projection-energy>
    <projection-intensity>496.891510009766</projection-intensity>
    <projection-volume>0.0004237073640625</projection-volume>
    <section-data-set-id>299895444</section-data-set-id>
    <structure-id>81</structure-id>
    <sum-pixel-intensity>82728521728.0</sum-pixel-intensity>
    <sum-pixels>1665566976.0</sum-pixels>
    <sum-projection-pixel-intensity>171866608.0</sum-projection-pixel-intensity>
    <sum-projection-pixels>345883.5625</sum-projection-pixels>
    <volume>2.0403195456</volume>
  </projection-structure-unionize>
  <projection-structure-unionize>
    <hemisphere-id>2</hemisphere-id>
    <id>632894189</id>
    <is-injection>true</is-injection>
    <max-voxel-density>0.678543448448181</max-voxel-density>
    <max-voxel-x>8550</max-voxel-x>
    <max-voxel-y>700</max-voxel-y>
    <max-voxel-z>7320</max-voxel-z>
    <normalized-projection-volume>0.000849356374353492</normalized-projection-volume>
    <projection-density>0.186630293726921</projection-density>
    <projection-energy>343.412170410156</projection-energy>
    <projection-intensity>1840.06652832031</projection-intensity>
    <projection-volume>0.0003057936109375</projection-volume>
    <section-data-set-id>299895444</section-data-set-id>
    <structure-id>565</structure-id>
    <sum-pixel-intensity>1099053696.0</sum-pixel-intensity>
    <sum-pixels>1337550.5</sum-pixels>
    <sum-projection-pixel-intensity>459331104.0</sum-projection-pixel-intensity>
    <sum-projection-pixels>249627.4375</sum-projection-pixels>
    <volume>0.0016384993625</volume>
  </projection-structure-unionize>
  <projection-structure-unionize>
    <hemisphere-id>3</hemisphere-id>
    <id>632896714</id>
    <is-injection>false</is-injection>
    <max-voxel-density>0.620448410511017</max-voxel-density>
    <max-voxel-x>7720</max-voxel-x>
    <max-voxel-y>4250</max-voxel-y>
    <max-voxel-z>7470</max-voxel-z>
    <normalized-projection-volume>0.00503677401764265</normalized-projection-volume>
    <projection-density>0.00235023387193844</projection-density>
    <projection-energy>2.29708028105031</projection-energy>
    <projection-intensity>977.38370145934</projection-intensity>
    <projection-volume>0.00181338877394485</projection-volume>
    <section-data-set-id>299895444</section-data-set-id>
    <structure-id>475</structure-id>
    <sum-pixel-intensity>126165171200.0</sum-pixel-intensity>
    <sum-pixels>629859600.0</sum-pixels>
    <sum-projection-pixel-intensity>1446838066.99023</sum-projection-pixel-intensity>
    <sum-projection-pixels>1480317.3664856</sum-projection-pixels>
    <volume>0.77157801</volume>
  </projection-structure-unionize>
  <projection-structure-unionize>
    <hemisphere-id>1</hemisphere-id>
    <id>632896168</id>
    <is-injection>false</is-injection>
    <max-voxel-density>0.0</max-voxel-density>
    <max-voxel-x>0</max-voxel-x>
    <max-voxel-y>0</max-voxel-y>
    <max-voxel-z>0</max-voxel-z>
    <normalized-projection-volume>0.0</normalized-projection-volume>
    <projection-density>0.0</projection-density>
    <projection-energy>0.0</projection-energy>
    <projection-intensity>0.0</projection-intensity>
    <projection-volume>0.0</projection-volume>
    <section-data-set-id>299895444</section-data-set-id>
    <structure-id>263</structure-id>
    <sum-pixel-intensity>10928021504.0</sum-pixel-intensity>
    <sum-pixels>41650200.0</sum-pixels>
    <sum-projection-pixel-intensity>0.0</sum-projection-pixel-intensity>
    <sum-projection-pixels>0.0</sum-projection-pixels>
    <volume>0.051021495</volume>
  </projection-structure-unionize>
  <projection-structure-unionize>
    <hemisphere-id>3</hemisphere-id>
    <id>632897672</id>
    <is-injection>false</is-injection>
    <max-voxel-density>0.0339617840945721</max-voxel-density>
    <max-voxel-x>8320</max-voxel-x>
    <max-voxel-y>6320</max-voxel-y>
    <max-voxel-z>5740</max-voxel-z>
    <normalized-projection-volume>2.66217073881127e-06</normalized-projection-volume>
    <projection-density>2.29513758261172e-05</projection-density>
    <projection-energy>0.00766532610544966</projection-energy>
    <projection-intensity>333.981115708411</projection-intensity>
    <projection-volume>9.58460815429687e-07</projection-volume>
    <section-data-set-id>299895444</section-data-set-id>
    <structure-id>606826655</structure-id>
    <sum-pixel-intensity>5724004608.0</sum-pixel-intensity>
    <sum-pixels>34090200.0</sum-pixels>
    <sum-projection-pixel-intensity>261312.5</sum-projection-pixel-intensity>
    <sum-projection-pixels>782.4169921875</sum-projection-pixels>
    <volume>0.041760495</volume>
  </projection-structure-unionize>
  <projection-structure-unionize>
    <hemisphere-id>3</hemisphere-id>
    <id>632897460</id>
    <is-injection>false</is-injection>
    <max-voxel-density>0.0</max-voxel-density>
    <max-voxel-x>0</max-voxel-x>
    <max-voxel-y>0</max-voxel-y>
    <max-voxel-z>0</max-voxel-z>
    <normalized-projection-volume>0.0</normalized-projection-volume>
    <projection-density>0.0</projection-density>
    <projection-energy>0.0</projection-energy>
    <projection-intensity>0.0</projection-intensity>
    <projection-volume>0.0</projection-volume>
    <section-data-set-id>299895444</section-data-set-id>
    <structure-id>1035</structure-id>
    <sum-pixel-intensity>390182141952.0</sum-pixel-intensity>
    <sum-pixels>1050447616.0</sum-pixels>
    <sum-projection-pixel-intensity>0.0</sum-projection-pixel-intensity>
    <sum-projection-pixels>0.0</sum-projection-pixels>
    <volume>1.2867983296</volume>
  </projection-structure-unionize>
  <projection-structure-unionize>
    <hemisphere-id>1</hemisphere-id>
    <id>632896035</id>
    <is-injection>false</is-injection>
    <max-voxel-density>0.233753189444542</max-voxel-density>
    <max-voxel-x>3970</max-voxel-x>
    <max-voxel-y>1880</max-voxel-y>
    <max-voxel-z>2930</max-voxel-z>
    <normalized-projection-volume>0.000358891377611867</normalized-projection-volume>
    <projection-density>0.000176373680005781</projection-density>
    <projection-energy>0.0594344139099121</projection-energy>
    <projection-intensity>336.980072021484</projection-intensity>
    <projection-volume>0.000129211593164062</projection-volume>
    <section-data-set-id>299895444</section-data-set-id>
    <structure-id>320</structure-id>
    <sum-pixel-intensity>141864468480.0</sum-pixel-intensity>
    <sum-pixels>598041920.0</sum-pixels>
    <sum-projection-pixel-intensity>35544272.0</sum-projection-pixel-intensity>
    <sum-projection-pixels>105478.8515625</sum-projection-pixels>
    <volume>0.732601352</volume>
  </projection-structure-unionize>
  <projection-structure-unionize>
    <hemisphere-id>2</hemisphere-id>
    <id>632894268</id>
    <is-injection>false</is-injection>
    <max-voxel-density>0.0</max-voxel-density>
    <max-voxel-x>0</max-voxel-x>
    <max-voxel-y>0</max-voxel-y>
    <max-voxel-z>0</max-voxel-z>
    <normalized-projection-volume>0.0</normalized-projection-volume>
    <projection-density>0.0</projection-density>
    <projection-energy>0.0</projection-energy>
    <projection-intensity>0.0</projection-intensity>
    <projection-volume>0.0</projection-volume>
    <section-data-set-id>299895444</section-data-set-id>
    <structure-id>664</structure-id>
    <sum-pixel-intensity>99436560384.0</sum-pixel-intensity>
    <sum-pixels>442416608.0</sum-pixels>
    <sum-projection-pixel-intensity>0.0</sum-projection-pixel-intensity>
    <sum-projection-pixels>0.0</sum-projection-pixels>
    <volume>0.5419603448</volume>
  </projection-structure-unionize>
  <projection-structure-unionize>
    <hemisphere-id>1</hemisphere-id>
    <id>632896067</id>
    <is-injection>false</is-injection>
    <max-voxel-density>0.0</max-voxel-density>
    <max-voxel-x>0</max-voxel-x>
    <max-voxel-y>0</max-voxel-y>
    <max-voxel-z>0</max-voxel-z>
    <normalized-projection-volume>0.0</normalized-projection-volume>
    <projection-density>0.0</projection-density>
    <projection-energy>0.0</projection-energy>
    <projection-intensity>0.0</projection-intensity>
    <projection-volume>0.0</projection-volume>
    <section-data-set-id>299895444</section-data-set-id>
    <structure-id>287</structure-id>
    <sum-pixel-intensity>632772352.0</sum-pixel-intensity>
    <sum-pixels>3490200.0</sum-pixels>
    <sum-projection-pixel-intensity>0.0</sum-projection-pixel-intensity>
    <sum-projection-pixels>0.0</sum-projection-pixels>
    <volume>0.004275495</volume>
  </projection-structure-unionize>
  <projection-structure-unionize>
    <hemisphere-id>2</hemisphere-id>
    <id>632894017</id>
    <is-injection>false</is-injection>
    <max-voxel-density>0.0</max-voxel-density>
    <max-voxel-x>0</max-voxel-x>
    <max-voxel-y>0</max-voxel-y>
    <max-voxel-z>0</max-voxel-z>
    <normalized-projection-volume>0.0</normalized-projection-volume>
    <projection-density>0.0</projection-density>
    <projection-energy>0.0</projection-energy>
    <projection-intensity>0.0</projection-intensity>
    <projection-volume>0.0</projection-volume>
    <section-data-set-id>299895444</section-data-set-id>
    <structure-id>292</structure-id>
    <sum-pixel-intensity>2468035072.0</sum-pixel-intensity>
    <sum-pixels>11231100.0</sum-pixels>
    <sum-projection-pixel-intensity>0.0</sum-projection-pixel-intensity>
    <sum-projection-pixels>0.0</sum-projection-pixels>
    <volume>0.0137580975</volume>
  </projection-structure-unionize>
  <projection-structure-unionize>
    <hemisphere-id>3</hemisphere-id>
    <id>632896384</id>
    <is-injection>false</is-injection>
    <max-voxel-density>0.835641264915466</max-voxel-density>
    <max-voxel-x>8460</max-voxel-x>
    <max-voxel-y>4400</max-voxel-y>
    <max-voxel-z>5810</max-voxel-z>
    <normalized-projection-volume>0.00625122028000556</normalized-projection-volume>
    <projection-density>0.00783947568049178</projection-density>
    <projection-energy>7.93465157075793</projection-energy>
    <projection-intensity>1012.14059385413</projection-intensity>
    <projection-volume>0.00225062562654419</projection-volume>
    <section-data-set-id>299895444</section-data-set-id>
    <structure-id>46</structure-id>
    <sum-pixel-intensity>29564224256.0</sum-pixel-intensity>
    <sum-pixels>234358200.0</sum-pixels>
    <sum-projection-pixel-intensity>1859550659.75</sum-projection-pixel-intensity>
    <sum-projection-pixels>1837245.40942383</sum-projection-pixels>
    <volume>0.287088795</volume>
  </projection-structure-unionize>
  <projection-structure-unionize>
    <hemisphere-id>3</hemisphere-id>
    <id>632897605</id>
    <is-injection>false</is-injection>
    <max-voxel-density>0.0</max-voxel-density>
    <max-voxel-x>0</max-voxel-x>
    <max-voxel-y>0</max-voxel-y>
    <max-voxel-z>0</max-voxel-z>
    <normalized-projection-volume>0.0</normalized-projection-volume>
    <projection-density>0.0</projection-density>
    <projection-energy>0.0</projection-energy>
    <projection-intensity>0.0</projection-intensity>
    <projection-volume>0.0</projection-volume>
    <section-data-set-id>299895444</section-data-set-id>
    <structure-id>526157192</structure-id>
    <sum-pixel-intensity>91683983360.0</sum-pixel-intensity>
    <sum-pixels>334425600.0</sum-pixels>
    <sum-projection-pixel-intensity>0.0</sum-projection-pixel-intensity>
    <sum-projection-pixels>0.0</sum-projection-pixels>
    <volume>0.40967136</volume>
  </projection-structure-unionize>
  <projection-structure-unionize>
    <hemisphere-id>2</hemisphere-id>
    <id>632895058</id>
    <is-injection>false</is-injection>
    <max-voxel-density>0.284824788570404</max-voxel-density>
    <max-voxel-x>8560</max-voxel-x>
    <max-voxel-y>5810</max-voxel-y>
    <max-voxel-z>5900</max-voxel-z>
    <normalized-projection-volume>8.33267548758088e-06</normalized-projection-volume>
    <projection-density>0.000170452200109139</projection-density>
    <projection-energy>0.0919768810272217</projection-energy>
    <projection-intensity>539.605102539062</projection-intensity>
    <projection-volume>3.00001154174805e-06</projection-volume>
    <section-data-set-id>299895444</section-data-set-id>
    <structure-id>607344850</structure-id>
    <sum-pixel-intensity>4552588288.0</sum-pixel-intensity>
    <sum-pixels>14367600.0</sum-pixels>
    <sum-projection-pixel-intensity>1321487.0</sum-projection-pixel-intensity>
    <sum-projection-pixels>2448.98901367188</sum-projection-pixels>
    <volume>0.01760031</volume>
  </projection-structure-unionize>
  <projection-structure-unionize>
    <hemisphere-id>3</hemisphere-id>
    <id>632897293</id>
    <is-injection>false</is-injection>
    <max-voxel-density>0.230362668633461</max-voxel-density>
    <max-voxel-x>5700</max-voxel-x>
    <max-voxel-y>1230</max-voxel-y>
    <max-voxel-z>2570</max-voxel-z>
    <normalized-projection-volume>7.63933808164804e-05</normalized-projection-volume>
    <projection-density>1.9762505621488e-05</projection-density>
    <projection-energy>0.00666293099676749</projection-energy>
    <projection-intensity>337.15011266197</projection-intensity>
    <projection-volume>2.75038940979004e-05</projection-volume>
    <section-data-set-id>299895444</section-data-set-id>
    <structure-id>182305689</structure-id>
    <sum-pixel-intensity>334622962048.0</sum-pixel-intensity>
    <sum-pixels>1136098776.0</sum-pixels>
    <sum-projection-pixel-intensity>7569747.75</sum-projection-pixel-intensity>
    <sum-projection-pixels>22452.1584472656</sum-projection-pixels>
    <volume>1.3917210006</volume>
  </projection-structure-unionize>
  <projection-structure-unionize>
    <hemisphere-id>3</hemisphere-id>
    <id>632896768</id>
    <is-injection>false</is-injection>
    <max-voxel-density>0.0</max-voxel-density>
    <max-voxel-x>0</max-voxel-x>
    <max-voxel-y>0</max-voxel-y>
    <max-voxel-z>0</max-voxel-z>
    <normalized-projection-volume>0.0</normalized-projection-volume>
    <projection-density>0.0</projection-density>
    <projection-energy>0.0</projection-energy>
    <projection-intensity>0.0</projection-intensity>
    <projection-volume>0.0</projection-volume>
    <section-data-set-id>299895444</section-data-set-id>
    <structure-id>538</structure-id>
    <sum-pixel-intensity>13192567808.0</sum-pixel-intensity>
    <sum-pixels>141955200.0</sum-pixels>
    <sum-projection-pixel-intensity>0.0</sum-projection-pixel-intensity>
    <sum-projection-pixels>0.0</sum-projection-pixels>
    <volume>0.17389512</volume>
  </projection-structure-unionize>
  <projection-structure-unionize>
    <hemisphere-id>1</hemisphere-id>
    <id>632895753</id>
    <is-injection>false</is-injection>
    <max-voxel-density>0.0410346351563931</max-voxel-density>
    <max-voxel-x>9160</max-voxel-x>
    <max-voxel-y>5260</max-voxel-y>
    <max-voxel-z>3810</max-voxel-z>
    <normalized-projection-volume>1.56029666429832e-06</normalized-projection-volume>
    <projection-density>1.40795270908711e-06</projection-density>
    <projection-energy>0.00040127569809556</projection-energy>
    <projection-intensity>285.006500244141</projection-intensity>
    <projection-volume>5.6175330581665e-07</projection-volume>
    <section-data-set-id>299895444</section-data-set-id>
    <structure-id>612</structure-id>
    <sum-pixel-intensity>62558224384.0</sum-pixel-intensity>
    <sum-pixels>325702784.0</sum-pixels>
    <sum-projection-pixel-intensity>130696.609375</sum-projection-pixel-intensity>
    <sum-projection-pixels>458.574127197266</sum-projection-pixels>
    <volume>0.3989859104</volume>
  </projection-structure-unionize>
  <projection-structure-unionize>
    <hemisphere-id>3</hemisphere-id>
    <id>632897484</id>
    <is-injection>false</is-injection>
    <max-voxel-density>0.0</max-voxel-density>
    <max-voxel-x>0</max-voxel-x>
    <max-voxel-y>0</max-voxel-y>
    <max-voxel-z>0</max-voxel-z>
    <normalized-projection-volume>0.0</normalized-projection-volume>
    <projection-density>0.0</projection-density>
    <projection-energy>0.0</projection-energy>
    <projection-intensity>0.0</projection-intensity>
    <projection-volume>0.0</projection-volume>
    <section-data-set-id>299895444</section-data-set-id>
    <structure-id>1054</structure-id>
    <sum-pixel-intensity>45499842560.0</sum-pixel-intensity>
    <sum-pixels>184568400.0</sum-pixels>
    <sum-projection-pixel-intensity>0.0</sum-projection-pixel-intensity>
    <sum-projection-pixels>0.0</sum-projection-pixels>
    <volume>0.22609629</volume>
  </projection-structure-unionize>
  <projection-structure-unionize>
    <hemisphere-id>2</hemisphere-id>
    <id>632894507</id>
    <is-injection>false</is-injection>
    <max-voxel-density>0.149315640330315</max-voxel-density>
    <max-voxel-x>5420</max-voxel-x>
    <max-voxel-y>6650</max-voxel-y>
    <max-voxel-z>7110</max-voxel-z>
    <normalized-projection-volume>1.17967241498571e-05</normalized-projection-volume>
    <projection-density>6.6700899083199e-06</projection-density>
    <projection-energy>0.00226261656763545</projection-energy>
    <projection-intensity>339.21830121258</projection-intensity>
    <projection-volume>4.24717231063843e-06</projection-volume>
    <section-data-set-id>299895444</section-data-set-id>
    <structure-id>904</structure-id>
    <sum-pixel-intensity>120559267840.0</sum-pixel-intensity>
    <sum-pixels>519795008.0</sum-pixels>
    <sum-projection-pixel-intensity>1176096.796875</sum-projection-pixel-intensity>
    <sum-projection-pixels>3467.07943725586</sum-projection-pixels>
    <volume>0.6367488848</volume>
  </projection-structure-unionize>
  <projection-structure-unionize>
    <hemisphere-id>1</hemisphere-id>
    <id>632895367</id>
    <is-injection>false</is-injection>
    <max-voxel-density>0.143939226865768</max-voxel-density>
    <max-voxel-x>5520</max-voxel-x>
    <max-voxel-y>5910</max-voxel-y>
    <max-voxel-z>2620</max-voxel-z>
    <normalized-projection-volume>5.99585016006815e-05</normalized-projection-volume>
    <projection-density>1.40231902807399e-05</projection-density>
    <projection-energy>0.00623080961642148</projection-energy>
    <projection-intensity>444.321833454628</projection-intensity>
    <projection-volume>2.15868477172852e-05</projection-volume>
    <section-data-set-id>299895444</section-data-set-id>
    <structure-id>942</structure-id>
    <sum-pixel-intensity>286908260352.0</sum-pixel-intensity>
    <sum-pixels>1256626784.0</sum-pixels>
    <sum-projection-pixel-intensity>7829802.25</sum-projection-pixel-intensity>
    <sum-projection-pixels>17621.9165039062</sum-projection-pixels>
    <volume>1.5393678104</volume>
  </projection-structure-unionize>
  <projection-structure-unionize>
    <hemisphere-id>2</hemisphere-id>
    <id>632894597</id>
    <is-injection>false</is-injection>
    <max-voxel-density>0.0</max-voxel-density>
    <max-voxel-x>0</max-voxel-x>
    <max-voxel-y>0</max-voxel-y>
    <max-voxel-z>0</max-voxel-z>
    <normalized-projection-volume>0.0</normalized-projection-volume>
    <projection-density>0.0</projection-density>
    <projection-energy>0.0</projection-energy>
    <projection-intensity>0.0</projection-intensity>
    <projection-volume>0.0</projection-volume>
    <section-data-set-id>299895444</section-data-set-id>
    <structure-id>964</structure-id>
    <sum-pixel-intensity>8180334080.0</sum-pixel-intensity>
    <sum-pixels>42002100.0</sum-pixels>
    <sum-projection-pixel-intensity>0.0</sum-projection-pixel-intensity>
    <sum-projection-pixels>0.0</sum-projection-pixels>
    <volume>0.0514525725</volume>
  </projection-structure-unionize>
  <projection-structure-unionize>
    <hemisphere-id>1</hemisphere-id>
    <id>632896049</id>
    <is-injection>false</is-injection>
    <max-voxel-density>0.0</max-voxel-density>
    <max-voxel-x>0</max-voxel-x>
    <max-voxel-y>0</max-voxel-y>
    <max-voxel-z>0</max-voxel-z>
    <normalized-projection-volume>0.0</normalized-projection-volume>
    <projection-density>0.0</projection-density>
    <projection-energy>0.0</projection-energy>
    <projection-intensity>0.0</projection-intensity>
    <projection-volume>0.0</projection-volume>
    <section-data-set-id>299895444</section-data-set-id>
    <structure-id>303</structure-id>
    <sum-pixel-intensity>109903028224.0</sum-pixel-intensity>
    <sum-pixels>346324512.0</sum-pixels>
    <sum-projection-pixel-intensity>0.0</sum-projection-pixel-intensity>
    <sum-projection-pixels>0.0</sum-projection-pixels>
    <volume>0.4242475272</volume>
  </projection-structure-unionize>
  <projection-structure-unionize>
    <hemisphere-id>2</hemisphere-id>
    <id>632894493</id>
    <is-injection>false</is-injection>
    <max-voxel-density>0.183372974395752</max-voxel-density>
    <max-voxel-x>9380</max-voxel-x>
    <max-voxel-y>3370</max-voxel-y>
    <max-voxel-z>10580</max-voxel-z>
    <normalized-projection-volume>1.03142332087668e-05</normalized-projection-volume>
    <projection-density>3.9342564693521e-06</projection-density>
    <projection-energy>0.00165951941696828</projection-energy>
    <projection-intensity>421.812718590147</projection-intensity>
    <projection-volume>3.71343138427734e-06</projection-volume>
    <section-data-set-id>299895444</section-data-set-id>
    <structure-id>895</structure-id>
    <sum-pixel-intensity>160205607424.0</sum-pixel-intensity>
    <sum-pixels>770507104.0</sum-pixels>
    <sum-projection-pixel-intensity>1278671.5</sum-projection-pixel-intensity>
    <sum-projection-pixels>3031.37255859375</sum-projection-pixels>
    <volume>0.9438712024</volume>
  </projection-structure-unionize>
  <projection-structure-unionize>
    <hemisphere-id>3</hemisphere-id>
    <id>632896581</id>
    <is-injection>false</is-injection>
    <max-voxel-density>0.564846813678741</max-voxel-density>
    <max-voxel-x>6910</max-voxel-x>
    <max-voxel-y>2080</max-voxel-y>
    <max-voxel-z>9140</max-voxel-z>
    <normalized-projection-volume>0.00348977188626928</normalized-projection-volume>
    <projection-density>4.68935521954997e-05</projection-density>
    <projection-energy>0.0228723416382905</projection-energy>
    <projection-intensity>487.750246407768</projection-intensity>
    <projection-volume>0.00125642189624201</projection-volume>
    <section-data-set-id>299895444</section-data-set-id>
    <structure-id>322</structure-id>
    <sum-pixel-intensity>6594634352768.0</sum-pixel-intensity>
    <sum-pixels>21871888128.0</sum-pixels>
    <sum-projection-pixel-intensity>500261297.538086</sum-projection-pixel-intensity>
    <sum-projection-pixels>1025650.5275445</sum-projection-pixels>
    <volume>26.7930629568</volume>
  </projection-structure-unionize>
  <projection-structure-unionize>
    <hemisphere-id>3</hemisphere-id>
    <id>632896881</id>
    <is-injection>false</is-injection>
    <max-voxel-density>0.0</max-voxel-density>
    <max-voxel-x>0</max-voxel-x>
    <max-voxel-y>0</max-voxel-y>
    <max-voxel-z>0</max-voxel-z>
    <normalized-projection-volume>0.0</normalized-projection-volume>
    <projection-density>0.0</projection-density>
    <projection-energy>0.0</projection-energy>
    <projection-intensity>0.0</projection-intensity>
    <projection-volume>0.0</projection-volume>
    <section-data-set-id>299895444</section-data-set-id>
    <structure-id>642</structure-id>
    <sum-pixel-intensity>16408196608.0</sum-pixel-intensity>
    <sum-pixels>139010400.0</sum-pixels>
    <sum-projection-pixel-intensity>0.0</sum-projection-pixel-intensity>
    <sum-projection-pixels>0.0</sum-projection-pixels>
    <volume>0.17028774</volume>
  </projection-structure-unionize>
  <projection-structure-unionize>
    <hemisphere-id>1</hemisphere-id>
    <id>632895069</id>
    <is-injection>false</is-injection>
    <max-voxel-density>1.0</max-voxel-density>
    <max-voxel-x>8810</max-voxel-x>
    <max-voxel-y>2920</max-voxel-y>
    <max-voxel-z>4200</max-voxel-z>
    <normalized-projection-volume>0.462416527429491</normalized-projection-volume>
    <projection-density>0.053430311108737</projection-density>
    <projection-energy>130.892339967592</projection-energy>
    <projection-intensity>2449.77686357114</projection-intensity>
    <projection-volume>0.1664837328</projection-volume>
    <section-data-set-id>299895444</section-data-set-id>
    <structure-id>294</structure-id>
    <sum-pixel-intensity>1080225521664.0</sum-pixel-intensity>
    <sum-pixels>2543595296.0</sum-pixels>
    <sum-projection-pixel-intensity>332937140224.0</sum-projection-pixel-intensity>
    <sum-projection-pixels>135905088.0</sum-projection-pixels>
    <volume>3.1159042376</volume>
  </projection-structure-unionize>
  <projection-structure-unionize>
    <hemisphere-id>1</hemisphere-id>
    <id>632895594</id>
    <is-injection>false</is-injection>
    <max-voxel-density>0.499974548816681</max-voxel-density>
    <max-voxel-x>10230</max-voxel-x>
    <max-voxel-y>1940</max-voxel-y>
    <max-voxel-z>2210</max-voxel-z>
    <normalized-projection-volume>0.000332003391678997</normalized-projection-volume>
    <projection-density>0.00111892505083233</projection-density>
    <projection-energy>1.08552837371826</projection-energy>
    <projection-intensity>970.152893066406</projection-intensity>
    <projection-volume>0.000119531116796875</projection-volume>
    <section-data-set-id>299895444</section-data-set-id>
    <structure-id>750</structure-id>
    <sum-pixel-intensity>13067830272.0</sum-pixel-intensity>
    <sum-pixels>87205504.0</sum-pixels>
    <sum-projection-pixel-intensity>94664048.0</sum-projection-pixel-intensity>
    <sum-projection-pixels>97576.421875</sum-projection-pixels>
    <volume>0.1068267424</volume>
  </projection-structure-unionize>
  <projection-structure-unionize>
    <hemisphere-id>2</hemisphere-id>
    <id>632894183</id>
    <is-injection>false</is-injection>
    <max-voxel-density>0.0233888737857342</max-voxel-density>
    <max-voxel-x>13100</max-voxel-x>
    <max-voxel-y>7050</max-voxel-y>
    <max-voxel-z>7400</max-voxel-z>
    <normalized-projection-volume>1.45896742816488e-06</normalized-projection-volume>
    <projection-density>6.51867594569921e-06</projection-density>
    <projection-energy>0.00228041457012296</projection-energy>
    <projection-intensity>349.827880859375</projection-intensity>
    <projection-volume>5.25271760559082e-07</projection-volume>
    <section-data-set-id>299895444</section-data-set-id>
    <structure-id>553</structure-id>
    <sum-pixel-intensity>212444896.0</sum-pixel-intensity>
    <sum-pixels>65779200.0</sum-pixels>
    <sum-projection-pixel-intensity>150003.84375</sum-projection-pixel-intensity>
    <sum-projection-pixels>428.793273925781</sum-projection-pixels>
    <volume>0.08057952</volume>
  </projection-structure-unionize>
  <projection-structure-unionize>
    <hemisphere-id>3</hemisphere-id>
    <id>632896406</id>
    <is-injection>false</is-injection>
    <max-voxel-density>0.0</max-voxel-density>
    <max-voxel-x>0</max-voxel-x>
    <max-voxel-y>0</max-voxel-y>
    <max-voxel-z>0</max-voxel-z>
    <normalized-projection-volume>0.0</normalized-projection-volume>
    <projection-density>0.0</projection-density>
    <projection-energy>0.0</projection-energy>
    <projection-intensity>0.0</projection-intensity>
    <projection-volume>0.0</projection-volume>
    <section-data-set-id>299895444</section-data-set-id>
    <structure-id>84</structure-id>
    <sum-pixel-intensity>102540173312.0</sum-pixel-intensity>
    <sum-pixels>418622400.0</sum-pixels>
    <sum-projection-pixel-intensity>0.0</sum-projection-pixel-intensity>
    <sum-projection-pixels>0.0</sum-projection-pixels>
    <volume>0.51281244</volume>
  </projection-structure-unionize>
  <projection-structure-unionize>
    <hemisphere-id>2</hemisphere-id>
    <id>632893890</id>
    <is-injection>false</is-injection>
    <max-voxel-density>0.0356247685849667</max-voxel-density>
    <max-voxel-x>7450</max-voxel-x>
    <max-voxel-y>7170</max-voxel-y>
    <max-voxel-z>6020</max-voxel-z>
    <normalized-projection-volume>5.29434950484289e-07</normalized-projection-volume>
    <projection-density>2.77607273346803e-06</projection-density>
    <projection-energy>0.000810996978543699</projection-energy>
    <projection-intensity>292.138244628906</projection-intensity>
    <projection-volume>1.90612362670898e-07</projection-volume>
    <section-data-set-id>299895444</section-data-set-id>
    <structure-id>126</structure-id>
    <sum-pixel-intensity>4902502400.0</sum-pixel-intensity>
    <sum-pixels>56051100.0</sum-pixels>
    <sum-projection-pixel-intensity>45457.2734375</sum-projection-pixel-intensity>
    <sum-projection-pixels>155.601928710938</sum-projection-pixels>
    <volume>0.0686625975</volume>
  </projection-structure-unionize>
  <projection-structure-unionize>
    <hemisphere-id>2</hemisphere-id>
    <id>632893906</id>
    <is-injection>false</is-injection>
    <max-voxel-density>0.0288751628249884</max-voxel-density>
    <max-voxel-x>11600</max-voxel-x>
    <max-voxel-y>5390</max-voxel-y>
    <max-voxel-z>8150</max-voxel-z>
    <normalized-projection-volume>2.83229990327964e-06</normalized-projection-volume>
    <projection-density>1.92439642887621e-06</projection-density>
    <projection-energy>0.00112627365160733</projection-energy>
    <projection-intensity>585.2607421875</projection-intensity>
    <projection-volume>1.01971238555908e-06</projection-volume>
    <section-data-set-id>299895444</section-data-set-id>
    <structure-id>145</structure-id>
    <sum-pixel-intensity>28355645440.0</sum-pixel-intensity>
    <sum-pixels>432560704.0</sum-pixels>
    <sum-projection-pixel-intensity>487181.71875</sum-projection-pixel-intensity>
    <sum-projection-pixels>832.418273925781</sum-projection-pixels>
    <volume>0.5298868624</volume>
  </projection-structure-unionize>
  <projection-structure-unionize>
    <hemisphere-id>3</hemisphere-id>
    <id>632897628</id>
    <is-injection>false</is-injection>
    <max-voxel-density>0.0</max-voxel-density>
    <max-voxel-x>0</max-voxel-x>
    <max-voxel-y>0</max-voxel-y>
    <max-voxel-z>0</max-voxel-z>
    <normalized-projection-volume>0.0</normalized-projection-volume>
    <projection-density>0.0</projection-density>
    <projection-energy>0.0</projection-energy>
    <projection-intensity>0.0</projection-intensity>
    <projection-volume>0.0</projection-volume>
    <section-data-set-id>299895444</section-data-set-id>
    <structure-id>266</structure-id>
    <sum-pixel-intensity>112168480768.0</sum-pixel-intensity>
    <sum-pixels>546512384.0</sum-pixels>
    <sum-projection-pixel-intensity>0.0</sum-projection-pixel-intensity>
    <sum-projection-pixels>0.0</sum-projection-pixels>
    <volume>0.6694776704</volume>
  </projection-structure-unionize>
  <projection-structure-unionize>
    <hemisphere-id>1</hemisphere-id>
    <id>632895428</id>
    <is-injection>false</is-injection>
    <max-voxel-density>0.0</max-voxel-density>
    <max-voxel-x>0</max-voxel-x>
    <max-voxel-y>0</max-voxel-y>
    <max-voxel-z>0</max-voxel-z>
    <normalized-projection-volume>0.0</normalized-projection-volume>
    <projection-density>0.0</projection-density>
    <projection-energy>0.0</projection-energy>
    <projection-intensity>0.0</projection-intensity>
    <projection-volume>0.0</projection-volume>
    <section-data-set-id>299895444</section-data-set-id>
    <structure-id>903</structure-id>
    <sum-pixel-intensity>19345555456.0</sum-pixel-intensity>
    <sum-pixels>92125800.0</sum-pixels>
    <sum-projection-pixel-intensity>0.0</sum-projection-pixel-intensity>
    <sum-projection-pixels>0.0</sum-projection-pixels>
    <volume>0.112854105</volume>
  </projection-structure-unionize>
  <projection-structure-unionize>
    <hemisphere-id>1</hemisphere-id>
    <id>632895795</id>
    <is-injection>false</is-injection>
    <max-voxel-density>0.192849770188332</max-voxel-density>
    <max-voxel-x>9170</max-voxel-x>
    <max-voxel-y>2880</max-voxel-y>
    <max-voxel-z>3710</max-voxel-z>
    <normalized-projection-volume>1.94500115723915e-05</normalized-projection-volume>
    <projection-density>0.000144474906846881</projection-density>
    <projection-energy>0.141138330101967</projection-energy>
    <projection-intensity>976.905517578125</projection-intensity>
    <projection-volume>7.00258389892578e-06</projection-volume>
    <section-data-set-id>299895444</section-data-set-id>
    <structure-id>580</structure-id>
    <sum-pixel-intensity>5251402240.0</sum-pixel-intensity>
    <sum-pixels>39566700.0</sum-pixels>
    <sum-projection-pixel-intensity>5584378.0</sum-projection-pixel-intensity>
    <sum-projection-pixels>5716.39501953125</sum-projection-pixels>
    <volume>0.0484692075</volume>
  </projection-structure-unionize>
  <projection-structure-unionize>
    <hemisphere-id>2</hemisphere-id>
    <id>632894515</id>
    <is-injection>false</is-injection>
    <max-voxel-density>0.264275223016739</max-voxel-density>
    <max-voxel-x>9700</max-voxel-x>
    <max-voxel-y>4110</max-voxel-y>
    <max-voxel-z>10470</max-voxel-z>
    <normalized-projection-volume>8.19040184259712e-05</normalized-projection-volume>
    <projection-density>4.69362928832136e-06</projection-density>
    <projection-energy>0.00177526727389376</projection-energy>
    <projection-intensity>378.229119694426</projection-intensity>
    <projection-volume>2.94878878890306e-05</projection-volume>
    <section-data-set-id>299895444</section-data-set-id>
    <structure-id>909</structure-id>
    <sum-pixel-intensity>1102678642688.0</sum-pixel-intensity>
    <sum-pixels>5128599584.0</sum-pixels>
    <sum-projection-pixel-intensity>9104635.00238037</sum-projection-pixel-intensity>
    <sum-projection-pixels>24071.7452155352</sum-projection-pixels>
    <volume>6.2825344904</volume>
  </projection-structure-unionize>
  <projection-structure-unionize>
    <hemisphere-id>1</hemisphere-id>
    <id>632896265</id>
    <is-injection>false</is-injection>
    <max-voxel-density>0.0</max-voxel-density>
    <max-voxel-x>0</max-voxel-x>
    <max-voxel-y>0</max-voxel-y>
    <max-voxel-z>0</max-voxel-z>
    <normalized-projection-volume>0.0</normalized-projection-volume>
    <projection-density>0.0</projection-density>
    <projection-energy>0.0</projection-energy>
    <projection-intensity>0.0</projection-intensity>
    <projection-volume>0.0</projection-volume>
    <section-data-set-id>299895444</section-data-set-id>
    <structure-id>132</structure-id>
    <sum-pixel-intensity>1453243648.0</sum-pixel-intensity>
    <sum-pixels>9615600.0</sum-pixels>
    <sum-projection-pixel-intensity>0.0</sum-projection-pixel-intensity>
    <sum-projection-pixels>0.0</sum-projection-pixels>
    <volume>0.01177911</volume>
  </projection-structure-unionize>
  <projection-structure-unionize>
    <hemisphere-id>3</hemisphere-id>
    <id>632896636</id>
    <is-injection>false</is-injection>
    <max-voxel-density>1.0</max-voxel-density>
    <max-voxel-x>8910</max-voxel-x>
    <max-voxel-y>4490</max-voxel-y>
    <max-voxel-z>7560</max-voxel-z>
    <normalized-projection-volume>0.274532050175616</normalized-projection-volume>
    <projection-density>0.0732781701932001</projection-density>
    <projection-energy>233.615370533609</projection-energy>
    <projection-intensity>3188.06228263717</projection-intensity>
    <projection-volume>0.0988397208476562</projection-volume>
    <section-data-set-id>299895444</section-data-set-id>
    <structure-id>381</structure-id>
    <sum-pixel-intensity>586060464128.0</sum-pixel-intensity>
    <sum-pixels>1101084896.0</sum-pixels>
    <sum-projection-pixel-intensity>257230355968.0</sum-projection-pixel-intensity>
    <sum-projection-pixels>80685486.40625</sum-projection-pixels>
    <volume>1.3488289976</volume>
  </projection-structure-unionize>
  <projection-structure-unionize>
    <hemisphere-id>2</hemisphere-id>
    <id>632894124</id>
    <is-injection>false</is-injection>
    <max-voxel-density>0.0</max-voxel-density>
    <max-voxel-x>0</max-voxel-x>
    <max-voxel-y>0</max-voxel-y>
    <max-voxel-z>0</max-voxel-z>
    <normalized-projection-volume>0.0</normalized-projection-volume>
    <projection-density>0.0</projection-density>
    <projection-energy>0.0</projection-energy>
    <projection-intensity>0.0</projection-intensity>
    <projection-volume>0.0</projection-volume>
    <section-data-set-id>299895444</section-data-set-id>
    <structure-id>443</structure-id>
    <sum-pixel-intensity>29902649344.0</sum-pixel-intensity>
    <sum-pixels>429207296.0</sum-pixels>
    <sum-projection-pixel-intensity>0.0</sum-projection-pixel-intensity>
    <sum-projection-pixels>0.0</sum-projection-pixels>
    <volume>0.5257789376</volume>
  </projection-structure-unionize>
  <projection-structure-unionize>
    <hemisphere-id>1</hemisphere-id>
    <id>632896331</id>
    <is-injection>false</is-injection>
    <max-voxel-density>0.0</max-voxel-density>
    <max-voxel-x>0</max-voxel-x>
    <max-voxel-y>0</max-voxel-y>
    <max-voxel-z>0</max-voxel-z>
    <normalized-projection-volume>0.0</normalized-projection-volume>
    <projection-density>0.0</projection-density>
    <projection-energy>0.0</projection-energy>
    <projection-intensity>0.0</projection-intensity>
    <projection-volume>0.0</projection-volume>
    <section-data-set-id>299895444</section-data-set-id>
    <structure-id>28</structure-id>
    <sum-pixel-intensity>97842880512.0</sum-pixel-intensity>
    <sum-pixels>471904192.0</sum-pixels>
    <sum-projection-pixel-intensity>0.0</sum-projection-pixel-intensity>
    <sum-projection-pixels>0.0</sum-projection-pixels>
    <volume>0.5780826352</volume>
  </projection-structure-unionize>
  <projection-structure-unionize>
    <hemisphere-id>2</hemisphere-id>
    <id>632894198</id>
    <is-injection>false</is-injection>
    <max-voxel-density>1.0</max-voxel-density>
    <max-voxel-x>7190</max-voxel-x>
    <max-voxel-y>4040</max-voxel-y>
    <max-voxel-z>6500</max-voxel-z>
    <normalized-projection-volume>0.0235490393480187</normalized-projection-volume>
    <projection-density>0.0426120907068253</projection-density>
    <projection-energy>98.746826171875</projection-energy>
    <projection-intensity>2317.34301757812</projection-intensity>
    <projection-volume>0.008478356075</projection-volume>
    <section-data-set-id>299895444</section-data-set-id>
    <structure-id>575</structure-id>
    <sum-pixel-intensity>49866366976.0</sum-pixel-intensity>
    <sum-pixels>162421200.0</sum-pixels>
    <sum-projection-pixel-intensity>16038578176.0</sum-projection-pixel-intensity>
    <sum-projection-pixels>6921107.0</sum-projection-pixels>
    <volume>0.19896597</volume>
  </projection-structure-unionize>
  <projection-structure-unionize>
    <hemisphere-id>3</hemisphere-id>
    <id>632896585</id>
    <is-injection>false</is-injection>
    <max-voxel-density>1.0</max-voxel-density>
    <max-voxel-x>9840</max-voxel-x>
    <max-voxel-y>4220</max-voxel-y>
    <max-voxel-z>6730</max-voxel-z>
    <normalized-projection-volume>0.0648590133221291</normalized-projection-volume>
    <projection-density>0.0247326519137774</projection-density>
    <projection-energy>39.1822839317876</projection-energy>
    <projection-intensity>1584.23302395491</projection-intensity>
    <projection-volume>0.023351178003125</projection-volume>
    <section-data-set-id>299895444</section-data-set-id>
    <structure-id>326</structure-id>
    <sum-pixel-intensity>75039067008.0</sum-pixel-intensity>
    <sum-pixels>770729568.0</sum-pixels>
    <sum-projection-pixel-intensity>30198944768.0</sum-projection-pixel-intensity>
    <sum-projection-pixels>19062186.125</sum-projection-pixels>
    <volume>0.9441437208</volume>
  </projection-structure-unionize>
  <projection-structure-unionize>
    <hemisphere-id>2</hemisphere-id>
    <id>632894927</id>
    <is-injection>false</is-injection>
    <max-voxel-density>0.0</max-voxel-density>
    <max-voxel-x>0</max-voxel-x>
    <max-voxel-y>0</max-voxel-y>
    <max-voxel-z>0</max-voxel-z>
    <normalized-projection-volume>0.0</normalized-projection-volume>
    <projection-density>0.0</projection-density>
    <projection-energy>0.0</projection-energy>
    <projection-intensity>0.0</projection-intensity>
    <projection-volume>0.0</projection-volume>
    <section-data-set-id>299895444</section-data-set-id>
    <structure-id>1127</structure-id>
    <sum-pixel-intensity>69097209856.0</sum-pixel-intensity>
    <sum-pixels>315718208.0</sum-pixels>
    <sum-projection-pixel-intensity>0.0</sum-projection-pixel-intensity>
    <sum-projection-pixels>0.0</sum-projection-pixels>
    <volume>0.3867548048</volume>
  </projection-structure-unionize>
  <projection-structure-unionize>
    <hemisphere-id>3</hemisphere-id>
    <id>632897433</id>
    <is-injection>false</is-injection>
    <max-voxel-density>0.405496001243591</max-voxel-density>
    <max-voxel-x>7480</max-voxel-x>
    <max-voxel-y>4070</max-voxel-y>
    <max-voxel-z>8240</max-voxel-z>
    <normalized-projection-volume>0.000723467959818794</normalized-projection-volume>
    <projection-density>0.000451278056973855</projection-density>
    <projection-energy>0.318827832634599</projection-energy>
    <projection-intensity>706.499746015947</projection-intensity>
    <projection-volume>0.000260470029437256</projection-volume>
    <section-data-set-id>299895444</section-data-set-id>
    <structure-id>1014</structure-id>
    <sum-pixel-intensity>93375527936.0</sum-pixel-intensity>
    <sum-pixels>471169808.0</sum-pixels>
    <sum-projection-pixel-intensity>150222048.6875</sum-projection-pixel-intensity>
    <sum-projection-pixels>212628.595458984</sum-projection-pixels>
    <volume>0.5771830148</volume>
  </projection-structure-unionize>
  <projection-structure-unionize>
    <hemisphere-id>3</hemisphere-id>
    <id>632896431</id>
    <is-injection>false</is-injection>
    <max-voxel-density>0.653514206409454</max-voxel-density>
    <max-voxel-x>10410</max-voxel-x>
    <max-voxel-y>4530</max-voxel-y>
    <max-voxel-z>7650</max-voxel-z>
    <normalized-projection-volume>0.00772049993262104</normalized-projection-volume>
    <projection-density>0.0143898506165542</projection-density>
    <projection-energy>16.2451478413698</projection-energy>
    <projection-intensity>1128.93095795458</projection-intensity>
    <projection-volume>0.00277961009527473</projection-volume>
    <section-data-set-id>299895444</section-data-set-id>
    <structure-id>123</structure-id>
    <sum-pixel-intensity>35951509504.0</sum-pixel-intensity>
    <sum-pixels>157685408.0</sum-pixels>
    <sum-projection-pixel-intensity>2561622765.38672</sum-projection-pixel-intensity>
    <sum-projection-pixels>2269069.4655304</sum-projection-pixels>
    <volume>0.1931646248</volume>
  </projection-structure-unionize>
  <projection-structure-unionize>
    <hemisphere-id>3</hemisphere-id>
    <id>632897203</id>
    <is-injection>false</is-injection>
    <max-voxel-density>0.462868481874466</max-voxel-density>
    <max-voxel-x>11130</max-voxel-x>
    <max-voxel-y>4320</max-voxel-y>
    <max-voxel-z>8060</max-voxel-z>
    <normalized-projection-volume>0.000464009978433304</normalized-projection-volume>
    <projection-density>0.000452338042845164</projection-density>
    <projection-energy>0.589984264588425</projection-energy>
    <projection-intensity>1304.29945904501</projection-intensity>
    <projection-volume>0.00016705742265625</projection-volume>
    <section-data-set-id>299895444</section-data-set-id>
    <structure-id>846</structure-id>
    <sum-pixel-intensity>106238656512.0</sum-pixel-intensity>
    <sum-pixels>301485600.0</sum-pixels>
    <sum-projection-pixel-intensity>177871760.0</sum-projection-pixel-intensity>
    <sum-projection-pixels>136373.40625</sum-projection-pixels>
    <volume>0.36931986</volume>
  </projection-structure-unionize>
  <projection-structure-unionize>
    <hemisphere-id>3</hemisphere-id>
    <id>632896518</id>
    <is-injection>false</is-injection>
    <max-voxel-density>0.0</max-voxel-density>
    <max-voxel-x>0</max-voxel-x>
    <max-voxel-y>0</max-voxel-y>
    <max-voxel-z>0</max-voxel-z>
    <normalized-projection-volume>0.0</normalized-projection-volume>
    <projection-density>0.0</projection-density>
    <projection-energy>0.0</projection-energy>
    <projection-intensity>0.0</projection-intensity>
    <projection-volume>0.0</projection-volume>
    <section-data-set-id>299895444</section-data-set-id>
    <structure-id>312782612</structure-id>
    <sum-pixel-intensity>47326615552.0</sum-pixel-intensity>
    <sum-pixels>131664600.0</sum-pixels>
    <sum-projection-pixel-intensity>0.0</sum-projection-pixel-intensity>
    <sum-projection-pixels>0.0</sum-projection-pixels>
    <volume>0.161289135</volume>
  </projection-structure-unionize>
  <projection-structure-unionize>
    <hemisphere-id>3</hemisphere-id>
    <id>632896685</id>
    <is-injection>false</is-injection>
    <max-voxel-density>0.170546010136604</max-voxel-density>
    <max-voxel-x>7150</max-voxel-x>
    <max-voxel-y>230</max-voxel-y>
    <max-voxel-z>6230</max-voxel-z>
    <normalized-projection-volume>0.000187046977993511</normalized-projection-volume>
    <projection-density>7.33061524738479e-05</projection-density>
    <projection-energy>0.0254779764463017</projection-energy>
    <projection-intensity>347.555772421571</projection-intensity>
    <projection-volume>6.73424872558594e-05</projection-volume>
    <section-data-set-id>299895444</section-data-set-id>
    <structure-id>442</structure-id>
    <sum-pixel-intensity>142380670976.0</sum-pixel-intensity>
    <sum-pixels>749916032.0</sum-pixels>
    <sum-projection-pixel-intensity>19106343.0</sum-projection-pixel-intensity>
    <sum-projection-pixels>54973.458984375</sum-projection-pixels>
    <volume>0.9186471392</volume>
  </projection-structure-unionize>
  <projection-structure-unionize>
    <hemisphere-id>1</hemisphere-id>
    <id>632895633</id>
    <is-injection>false</is-injection>
    <max-voxel-density>0.519023835659027</max-voxel-density>
    <max-voxel-x>7110</max-voxel-x>
    <max-voxel-y>4690</max-voxel-y>
    <max-voxel-z>4910</max-voxel-z>
    <normalized-projection-volume>0.00133128201651247</normalized-projection-volume>
    <projection-density>0.000306758296933446</projection-density>
    <projection-energy>0.164622017644302</projection-energy>
    <projection-intensity>536.65057894104</projection-intensity>
    <projection-volume>0.000479301206534628</projection-volume>
    <section-data-set-id>299895444</section-data-set-id>
    <structure-id>709</structure-id>
    <sum-pixel-intensity>292719817216.0</sum-pixel-intensity>
    <sum-pixels>1275487232.0</sum-pixels>
    <sum-projection-pixel-intensity>209973281.611385</sum-projection-pixel-intensity>
    <sum-projection-pixels>391266.291048676</sum-projection-pixels>
    <volume>1.5624718592</volume>
  </projection-structure-unionize>
  <projection-structure-unionize>
    <hemisphere-id>1</hemisphere-id>
    <id>632895967</id>
    <is-injection>false</is-injection>
    <max-voxel-density>0.589962363243103</max-voxel-density>
    <max-voxel-x>10150</max-voxel-x>
    <max-voxel-y>1810</max-voxel-y>
    <max-voxel-z>2230</max-voxel-z>
    <normalized-projection-volume>0.00012353014500895</normalized-projection-volume>
    <projection-density>1.14048484480143e-05</projection-density>
    <projection-energy>0.00779865028763743</projection-energy>
    <projection-intensity>683.801308117797</projection-intensity>
    <projection-volume>4.44745341796875e-05</projection-volume>
    <section-data-set-id>299895444</section-data-set-id>
    <structure-id>385</structure-id>
    <sum-pixel-intensity>938343545856.0</sum-pixel-intensity>
    <sum-pixels>3183360336.0</sum-pixels>
    <sum-projection-pixel-intensity>24825914.0</sum-projection-pixel-intensity>
    <sum-projection-pixels>36305.7421875</sum-projection-pixels>
    <volume>3.8996164116</volume>
  </projection-structure-unionize>
  <projection-structure-unionize>
    <hemisphere-id>3</hemisphere-id>
    <id>632896743</id>
    <is-injection>false</is-injection>
    <max-voxel-density>0.0</max-voxel-density>
    <max-voxel-x>0</max-voxel-x>
    <max-voxel-y>0</max-voxel-y>
    <max-voxel-z>0</max-voxel-z>
    <normalized-projection-volume>0.0</normalized-projection-volume>
    <projection-density>0.0</projection-density>
    <projection-energy>0.0</projection-energy>
    <projection-intensity>0.0</projection-intensity>
    <projection-volume>0.0</projection-volume>
    <section-data-set-id>299895444</section-data-set-id>
    <structure-id>510</structure-id>
    <sum-pixel-intensity>5850442752.0</sum-pixel-intensity>
    <sum-pixels>44841600.0</sum-pixels>
    <sum-projection-pixel-intensity>0.0</sum-projection-pixel-intensity>
    <sum-projection-pixels>0.0</sum-projection-pixels>
    <volume>0.05493096</volume>
  </projection-structure-unionize>
  <projection-structure-unionize>
    <hemisphere-id>2</hemisphere-id>
    <id>632893894</id>
    <is-injection>false</is-injection>
    <max-voxel-density>0.069231890141964</max-voxel-density>
    <max-voxel-x>5760</max-voxel-x>
    <max-voxel-y>3610</max-voxel-y>
    <max-voxel-z>5900</max-voxel-z>
    <normalized-projection-volume>3.85373516206224e-05</normalized-projection-volume>
    <projection-density>2.82424516626634e-05</projection-density>
    <projection-energy>0.0128029054030776</projection-energy>
    <projection-intensity>453.321319580078</projection-intensity>
    <projection-volume>1.38745952392578e-05</projection-volume>
    <section-data-set-id>299895444</section-data-set-id>
    <structure-id>129</structure-id>
    <sum-pixel-intensity>23366684672.0</sum-pixel-intensity>
    <sum-pixels>401034592.0</sum-pixels>
    <sum-projection-pixel-intensity>5134408.0</sum-projection-pixel-intensity>
    <sum-projection-pixels>11326.2001953125</sum-projection-pixels>
    <volume>0.4912673752</volume>
  </projection-structure-unionize>
  <projection-structure-unionize>
    <hemisphere-id>1</hemisphere-id>
    <id>632895564</id>
    <is-injection>false</is-injection>
    <max-voxel-density>0.0</max-voxel-density>
    <max-voxel-x>0</max-voxel-x>
    <max-voxel-y>0</max-voxel-y>
    <max-voxel-z>0</max-voxel-z>
    <normalized-projection-volume>0.0</normalized-projection-volume>
    <projection-density>0.0</projection-density>
    <projection-energy>0.0</projection-energy>
    <projection-intensity>0.0</projection-intensity>
    <projection-volume>0.0</projection-volume>
    <section-data-set-id>299895444</section-data-set-id>
    <structure-id>778</structure-id>
    <sum-pixel-intensity>225277591552.0</sum-pixel-intensity>
    <sum-pixels>698709632.0</sum-pixels>
    <sum-projection-pixel-intensity>0.0</sum-projection-pixel-intensity>
    <sum-projection-pixels>0.0</sum-projection-pixels>
    <volume>0.8559192992</volume>
  </projection-structure-unionize>
  <projection-structure-unionize>
    <hemisphere-id>3</hemisphere-id>
    <id>632896374</id>
    <is-injection>false</is-injection>
    <max-voxel-density>0.280947476625443</max-voxel-density>
    <max-voxel-x>5040</max-voxel-x>
    <max-voxel-y>1710</max-voxel-y>
    <max-voxel-z>5680</max-voxel-z>
    <normalized-projection-volume>0.00156991546004004</normalized-projection-volume>
    <projection-density>9.25416357085488e-05</projection-density>
    <projection-energy>0.036519097623425</projection-energy>
    <projection-intensity>394.623429160454</projection-intensity>
    <projection-volume>0.000565216358984375</projection-volume>
    <section-data-set-id>299895444</section-data-set-id>
    <structure-id>31</structure-id>
    <sum-pixel-intensity>1485706804352.0</sum-pixel-intensity>
    <sum-pixels>4985875880.0</sum-pixels>
    <sum-projection-pixel-intensity>182079688.0</sum-projection-pixel-intensity>
    <sum-projection-pixels>461401.109375</sum-projection-pixels>
    <volume>6.107697953</volume>
  </projection-structure-unionize>
  <projection-structure-unionize>
    <hemisphere-id>3</hemisphere-id>
    <id>632897298</id>
    <is-injection>false</is-injection>
    <max-voxel-density>0.847736597061157</max-voxel-density>
    <max-voxel-x>8890</max-voxel-x>
    <max-voxel-y>4970</max-voxel-y>
    <max-voxel-z>7750</max-voxel-z>
    <normalized-projection-volume>0.0193251939148961</normalized-projection-volume>
    <projection-density>0.00715803845259085</projection-density>
    <projection-energy>7.57004216884039</projection-energy>
    <projection-intensity>1057.55818706177</projection-intensity>
    <projection-volume>0.006957645821875</projection-volume>
    <section-data-set-id>299895444</section-data-set-id>
    <structure-id>924</structure-id>
    <sum-pixel-intensity>40839595008.0</sum-pixel-intensity>
    <sum-pixels>793473088.0</sum-pixels>
    <sum-projection-pixel-intensity>6006624736.0</sum-projection-pixel-intensity>
    <sum-projection-pixels>5679710.875</sum-projection-pixels>
    <volume>0.9720045328</volume>
  </projection-structure-unionize>
  <projection-structure-unionize>
    <hemisphere-id>3</hemisphere-id>
    <id>632896381</id>
    <is-injection>false</is-injection>
    <max-voxel-density>0.594106197357178</max-voxel-density>
    <max-voxel-x>8650</max-voxel-x>
    <max-voxel-y>570</max-voxel-y>
    <max-voxel-z>7290</max-voxel-z>
    <normalized-projection-volume>0.0054123215728436</normalized-projection-volume>
    <projection-density>0.00605923478940719</projection-density>
    <projection-energy>4.83124817140177</projection-energy>
    <projection-intensity>797.336353403536</projection-intensity>
    <projection-volume>0.0019485970875</projection-volume>
    <section-data-set-id>299895444</section-data-set-id>
    <structure-id>41</structure-id>
    <sum-pixel-intensity>65181994816.0</sum-pixel-intensity>
    <sum-pixels>262523496.0</sum-pixels>
    <sum-projection-pixel-intensity>1268316160.0</sum-projection-pixel-intensity>
    <sum-projection-pixels>1590691.5</sum-projection-pixels>
    <volume>0.3215912826</volume>
  </projection-structure-unionize>
  <projection-structure-unionize>
    <hemisphere-id>1</hemisphere-id>
    <id>632896235</id>
    <is-injection>false</is-injection>
    <max-voxel-density>0.166293635964394</max-voxel-density>
    <max-voxel-x>3560</max-voxel-x>
    <max-voxel-y>3030</max-voxel-y>
    <max-voxel-z>5690</max-voxel-z>
    <normalized-projection-volume>0.000105725202073414</normalized-projection-volume>
    <projection-density>0.000131818000227213</projection-density>
    <projection-energy>0.0586924329400063</projection-energy>
    <projection-intensity>445.253570556641</projection-intensity>
    <projection-volume>3.80642240234375e-05</projection-volume>
    <section-data-set-id>299895444</section-data-set-id>
    <structure-id>171</structure-id>
    <sum-pixel-intensity>81255456768.0</sum-pixel-intensity>
    <sum-pixels>235725296.0</sum-pixels>
    <sum-projection-pixel-intensity>13835291.0</sum-projection-pixel-intensity>
    <sum-projection-pixels>31072.8359375</sum-projection-pixels>
    <volume>0.2887634876</volume>
  </projection-structure-unionize>
  <projection-structure-unionize>
    <hemisphere-id>1</hemisphere-id>
    <id>632895400</id>
    <is-injection>false</is-injection>
    <max-voxel-density>0.230362668633461</max-voxel-density>
    <max-voxel-x>5700</max-voxel-x>
    <max-voxel-y>1230</max-voxel-y>
    <max-voxel-z>2570</max-voxel-z>
    <normalized-projection-volume>6.28567421020287e-05</normalized-projection-volume>
    <projection-density>3.25213181001614e-05</projection-density>
    <projection-energy>0.0112241200055654</projection-energy>
    <projection-intensity>345.131152771749</projection-intensity>
    <projection-volume>2.26303006835937e-05</projection-volume>
    <section-data-set-id>299895444</section-data-set-id>
    <structure-id>182305689</structure-id>
    <sum-pixel-intensity>176110101760.0</sum-pixel-intensity>
    <sum-pixels>568049388.0</sum-pixels>
    <sum-projection-pixel-intensity>6375854.5</sum-projection-pixel-intensity>
    <sum-projection-pixels>18473.71484375</sum-projection-pixels>
    <volume>0.6958605003</volume>
  </projection-structure-unionize>
  <projection-structure-unionize>
    <hemisphere-id>1</hemisphere-id>
    <id>632895553</id>
    <is-injection>false</is-injection>
    <max-voxel-density>0.311552941799164</max-voxel-density>
    <max-voxel-x>5910</max-voxel-x>
    <max-voxel-y>7440</max-voxel-y>
    <max-voxel-z>2650</max-voxel-z>
    <normalized-projection-volume>0.000253228457165683</normalized-projection-volume>
    <projection-density>0.000138792980578728</projection-density>
    <projection-energy>0.0551414079964161</projection-energy>
    <projection-intensity>397.292510986328</projection-intensity>
    <projection-volume>9.11697923828125e-05</projection-volume>
    <section-data-set-id>299895444</section-data-set-id>
    <structure-id>788</structure-id>
    <sum-pixel-intensity>130558935040.0</sum-pixel-intensity>
    <sum-pixels>536225408.0</sum-pixels>
    <sum-projection-pixel-intensity>29568224.0</sum-projection-pixel-intensity>
    <sum-projection-pixels>74424.3203125</sum-projection-pixels>
    <volume>0.6568761248</volume>
  </projection-structure-unionize>
  <projection-structure-unionize>
    <hemisphere-id>1</hemisphere-id>
    <id>632895971</id>
    <is-injection>false</is-injection>
    <max-voxel-density>0.0</max-voxel-density>
    <max-voxel-x>0</max-voxel-x>
    <max-voxel-y>0</max-voxel-y>
    <max-voxel-z>0</max-voxel-z>
    <normalized-projection-volume>0.0</normalized-projection-volume>
    <projection-density>0.0</projection-density>
    <projection-energy>0.0</projection-energy>
    <projection-intensity>0.0</projection-intensity>
    <projection-volume>0.0</projection-volume>
    <section-data-set-id>299895444</section-data-set-id>
    <structure-id>380</structure-id>
    <sum-pixel-intensity>207056608.0</sum-pixel-intensity>
    <sum-pixels>10040400.0</sum-pixels>
    <sum-projection-pixel-intensity>0.0</sum-projection-pixel-intensity>
    <sum-projection-pixels>0.0</sum-projection-pixels>
    <volume>0.01229949</volume>
  </projection-structure-unionize>
  <projection-structure-unionize>
    <hemisphere-id>3</hemisphere-id>
    <id>632897587</id>
    <is-injection>false</is-injection>
    <max-voxel-density>0.102563045918941</max-voxel-density>
    <max-voxel-x>10790</max-voxel-x>
    <max-voxel-y>4690</max-voxel-y>
    <max-voxel-z>5320</max-voxel-z>
    <normalized-projection-volume>1.10701837693171e-05</normalized-projection-volume>
    <projection-density>7.52697003498538e-05</projection-density>
    <projection-energy>0.0502789113757715</projection-energy>
    <projection-intensity>667.983413539246</projection-intensity>
    <projection-volume>3.98559611816406e-06</projection-volume>
    <section-data-set-id>299895444</section-data-set-id>
    <structure-id>599626927</structure-id>
    <sum-pixel-intensity>11698765824.0</sum-pixel-intensity>
    <sum-pixels>43225200.0</sum-pixels>
    <sum-projection-pixel-intensity>2173316.0</sum-projection-pixel-intensity>
    <sum-projection-pixels>3253.5478515625</sum-projection-pixels>
    <volume>0.05295087</volume>
  </projection-structure-unionize>
  <projection-structure-unionize>
    <hemisphere-id>1</hemisphere-id>
    <id>632895387</id>
    <is-injection>false</is-injection>
    <max-voxel-density>0.0</max-voxel-density>
    <max-voxel-x>0</max-voxel-x>
    <max-voxel-y>0</max-voxel-y>
    <max-voxel-z>0</max-voxel-z>
    <normalized-projection-volume>0.0</normalized-projection-volume>
    <projection-density>0.0</projection-density>
    <projection-energy>0.0</projection-energy>
    <projection-intensity>0.0</projection-intensity>
    <projection-volume>0.0</projection-volume>
    <section-data-set-id>299895444</section-data-set-id>
    <structure-id>929</structure-id>
    <sum-pixel-intensity>3979734016.0</sum-pixel-intensity>
    <sum-pixels>24082200.0</sum-pixels>
    <sum-projection-pixel-intensity>0.0</sum-projection-pixel-intensity>
    <sum-projection-pixels>0.0</sum-projection-pixels>
    <volume>0.029500695</volume>
  </projection-structure-unionize>
  <projection-structure-unionize>
    <hemisphere-id>2</hemisphere-id>
    <id>632894250</id>
    <is-injection>false</is-injection>
    <max-voxel-density>0.119553826749325</max-voxel-density>
    <max-voxel-x>5890</max-voxel-x>
    <max-voxel-y>6970</max-voxel-y>
    <max-voxel-z>8200</max-voxel-z>
    <normalized-projection-volume>0.000112613355996412</normalized-projection-volume>
    <projection-density>9.58329765126109e-05</projection-density>
    <projection-energy>0.0385527573525906</projection-energy>
    <projection-intensity>402.291168212891</projection-intensity>
    <projection-volume>4.05441647460937e-05</projection-volume>
    <section-data-set-id>299895444</section-data-set-id>
    <structure-id>639</structure-id>
    <sum-pixel-intensity>75048239104.0</sum-pixel-intensity>
    <sum-pixels>345364192.0</sum-pixels>
    <sum-projection-pixel-intensity>13314742.0</sum-projection-pixel-intensity>
    <sum-projection-pixels>33097.27734375</sum-projection-pixels>
    <volume>0.4230711352</volume>
  </projection-structure-unionize>
  <projection-structure-unionize>
    <hemisphere-id>2</hemisphere-id>
    <id>632894062</id>
    <is-injection>false</is-injection>
    <max-voxel-density>0.0</max-voxel-density>
    <max-voxel-x>0</max-voxel-x>
    <max-voxel-y>0</max-voxel-y>
    <max-voxel-z>0</max-voxel-z>
    <normalized-projection-volume>0.0</normalized-projection-volume>
    <projection-density>0.0</projection-density>
    <projection-energy>0.0</projection-energy>
    <projection-intensity>0.0</projection-intensity>
    <projection-volume>0.0</projection-volume>
    <section-data-set-id>299895444</section-data-set-id>
    <structure-id>347</structure-id>
    <sum-pixel-intensity>9522172928.0</sum-pixel-intensity>
    <sum-pixels>49230000.0</sum-pixels>
    <sum-projection-pixel-intensity>0.0</sum-projection-pixel-intensity>
    <sum-projection-pixels>0.0</sum-projection-pixels>
    <volume>0.06030675</volume>
  </projection-structure-unionize>
  <projection-structure-unionize>
    <hemisphere-id>3</hemisphere-id>
    <id>632897034</id>
    <is-injection>false</is-injection>
    <max-voxel-density>0.396199107170105</max-voxel-density>
    <max-voxel-x>3870</max-voxel-x>
    <max-voxel-y>3910</max-voxel-y>
    <max-voxel-z>7950</max-voxel-z>
    <normalized-projection-volume>0.000163880475479582</normalized-projection-volume>
    <projection-density>6.84594835471364e-05</projection-density>
    <projection-energy>0.0360179571817295</projection-energy>
    <projection-intensity>526.12078437504</projection-intensity>
    <projection-volume>5.90018558431387e-05</projection-volume>
    <section-data-set-id>299895444</section-data-set-id>
    <structure-id>783</structure-id>
    <sum-pixel-intensity>175493480448.0</sum-pixel-intensity>
    <sum-pixels>703551616.0</sum-pixels>
    <sum-projection-pixel-intensity>25340491.9802246</sum-projection-pixel-intensity>
    <sum-projection-pixels>48164.7802801132</sum-projection-pixels>
    <volume>0.8618507296</volume>
  </projection-structure-unionize>
  <projection-structure-unionize>
    <hemisphere-id>1</hemisphere-id>
    <id>632895321</id>
    <is-injection>false</is-injection>
    <max-voxel-density>0.323865383863449</max-voxel-density>
    <max-voxel-x>11050</max-voxel-x>
    <max-voxel-y>5190</max-voxel-y>
    <max-voxel-z>5460</max-voxel-z>
    <normalized-projection-volume>0.000132066675366493</normalized-projection-volume>
    <projection-density>0.000360434118192643</projection-density>
    <projection-energy>0.434544086456299</projection-energy>
    <projection-intensity>1205.61315917969</projection-intensity>
    <projection-volume>4.75479395507812e-05</projection-volume>
    <section-data-set-id>299895444</section-data-set-id>
    <structure-id>970</structure-id>
    <sum-pixel-intensity>18311280640.0</sum-pixel-intensity>
    <sum-pixels>107688600.0</sum-pixels>
    <sum-projection-pixel-intensity>46795444.0</sum-projection-pixel-intensity>
    <sum-projection-pixels>38814.64453125</sum-projection-pixels>
    <volume>0.131918535</volume>
  </projection-structure-unionize>
  <projection-structure-unionize>
    <hemisphere-id>2</hemisphere-id>
    <id>632894581</id>
    <is-injection>false</is-injection>
    <max-voxel-density>0.0</max-voxel-density>
    <max-voxel-x>0</max-voxel-x>
    <max-voxel-y>0</max-voxel-y>
    <max-voxel-z>0</max-voxel-z>
    <normalized-projection-volume>0.0</normalized-projection-volume>
    <projection-density>0.0</projection-density>
    <projection-energy>0.0</projection-energy>
    <projection-intensity>0.0</projection-intensity>
    <projection-volume>0.0</projection-volume>
    <section-data-set-id>299895444</section-data-set-id>
    <structure-id>954</structure-id>
    <sum-pixel-intensity>37201285120.0</sum-pixel-intensity>
    <sum-pixels>133981200.0</sum-pixels>
    <sum-projection-pixel-intensity>0.0</sum-projection-pixel-intensity>
    <sum-projection-pixels>0.0</sum-projection-pixels>
    <volume>0.16412697</volume>
  </projection-structure-unionize>
  <projection-structure-unionize>
    <hemisphere-id>3</hemisphere-id>
    <id>632897327</id>
    <is-injection>false</is-injection>
    <max-voxel-density>0.0337943695485592</max-voxel-density>
    <max-voxel-x>6560</max-voxel-x>
    <max-voxel-y>7240</max-voxel-y>
    <max-voxel-z>6070</max-voxel-z>
    <normalized-projection-volume>4.75925991841517e-06</normalized-projection-volume>
    <projection-density>1.98574701896023e-06</projection-density>
    <projection-energy>0.000567632865826194</projection-energy>
    <projection-intensity>285.853565638696</projection-intensity>
    <projection-volume>1.71347542655468e-06</projection-volume>
    <section-data-set-id>299895444</section-data-set-id>
    <structure-id>157</structure-id>
    <sum-pixel-intensity>90221930368.0</sum-pixel-intensity>
    <sum-pixels>704397608.0</sum-pixels>
    <sum-projection-pixel-intensity>399839.232910156</sum-projection-pixel-intensity>
    <sum-projection-pixels>1398.75545024872</sum-projection-pixels>
    <volume>0.8628870698</volume>
  </projection-structure-unionize>
  <projection-structure-unionize>
    <hemisphere-id>2</hemisphere-id>
    <id>632893996</id>
    <is-injection>false</is-injection>
    <max-voxel-density>0.00378164765425026</max-voxel-density>
    <max-voxel-x>6130</max-voxel-x>
    <max-voxel-y>7310</max-voxel-y>
    <max-voxel-z>7930</max-voxel-z>
    <normalized-projection-volume>1.09205412799681e-07</normalized-projection-volume>
    <projection-density>6.39663198853668e-07</projection-density>
    <projection-energy>0.000239406814216636</projection-energy>
    <projection-intensity>374.270111083984</projection-intensity>
    <projection-volume>3.93172036170959e-08</projection-volume>
    <section-data-set-id>299895444</section-data-set-id>
    <structure-id>260</structure-id>
    <sum-pixel-intensity>13291816960.0</sum-pixel-intensity>
    <sum-pixels>50175900.0</sum-pixels>
    <sum-projection-pixel-intensity>12012.4521484375</sum-projection-pixel-intensity>
    <sum-projection-pixels>32.0956764221191</sum-projection-pixels>
    <volume>0.0614654775</volume>
  </projection-structure-unionize>
  <projection-structure-unionize>
    <hemisphere-id>3</hemisphere-id>
    <id>632896695</id>
    <is-injection>false</is-injection>
    <max-voxel-density>0.123421125113964</max-voxel-density>
    <max-voxel-x>4330</max-voxel-x>
    <max-voxel-y>1770</max-voxel-y>
    <max-voxel-z>8580</max-voxel-z>
    <normalized-projection-volume>6.46348391144788e-05</normalized-projection-volume>
    <projection-density>4.59027449602898e-05</projection-density>
    <projection-energy>0.0156221403364257</projection-energy>
    <projection-intensity>340.331288465219</projection-intensity>
    <projection-volume>2.32704686065674e-05</projection-volume>
    <section-data-set-id>299895444</section-data-set-id>
    <structure-id>450</structure-id>
    <sum-pixel-intensity>83618209792.0</sum-pixel-intensity>
    <sum-pixels>413838016.0</sum-pixels>
    <sum-projection-pixel-intensity>6465035.5625</sum-projection-pixel-intensity>
    <sum-projection-pixels>18996.3009033203</sum-projection-pixels>
    <volume>0.5069515696</volume>
  </projection-structure-unionize>
  <projection-structure-unionize>
    <hemisphere-id>3</hemisphere-id>
    <id>632896469</id>
    <is-injection>false</is-injection>
    <max-voxel-density>0.43913733959198</max-voxel-density>
    <max-voxel-x>7630</max-voxel-x>
    <max-voxel-y>3480</max-voxel-y>
    <max-voxel-z>7880</max-voxel-z>
    <normalized-projection-volume>0.000671438184488155</normalized-projection-volume>
    <projection-density>0.000303551691787719</projection-density>
    <projection-energy>0.18078482263865</projection-energy>
    <projection-intensity>595.565195416791</projection-intensity>
    <projection-volume>0.000241737759503174</projection-volume>
    <section-data-set-id>299895444</section-data-set-id>
    <structure-id>170</structure-id>
    <sum-pixel-intensity>138952757248.0</sum-pixel-intensity>
    <sum-pixels>650093384.0</sum-pixels>
    <sum-projection-pixel-intensity>117527017.125</sum-projection-pixel-intensity>
    <sum-projection-pixels>197336.946533203</sum-projection-pixels>
    <volume>0.7963643954</volume>
  </projection-structure-unionize>
  <projection-structure-unionize>
    <hemisphere-id>3</hemisphere-id>
    <id>632897175</id>
    <is-injection>false</is-injection>
    <max-voxel-density>0.149315640330315</max-voxel-density>
    <max-voxel-x>5420</max-voxel-x>
    <max-voxel-y>6650</max-voxel-y>
    <max-voxel-z>7110</max-voxel-z>
    <normalized-projection-volume>3.99896665462199e-05</normalized-projection-volume>
    <projection-density>8.64286134703054e-06</projection-density>
    <projection-energy>0.00311395072660156</projection-energy>
    <projection-intensity>360.291644348944</projection-intensity>
    <projection-volume>1.43974719006062e-05</projection-volume>
    <section-data-set-id>299895444</section-data-set-id>
    <structure-id>826</structure-id>
    <sum-pixel-intensity>292863635456.0</sum-pixel-intensity>
    <sum-pixels>1359855008.0</sum-pixels>
    <sum-projection-pixel-intensity>4234521.49023438</sum-projection-pixel-intensity>
    <sum-projection-pixels>11753.0382862091</sum-projection-pixels>
    <volume>1.6658223848</volume>
  </projection-structure-unionize>
  <projection-structure-unionize>
    <hemisphere-id>1</hemisphere-id>
    <id>632895146</id>
    <is-injection>false</is-injection>
    <max-voxel-density>0.802732050418854</max-voxel-density>
    <max-voxel-x>9420</max-voxel-x>
    <max-voxel-y>4810</max-voxel-y>
    <max-voxel-z>5340</max-voxel-z>
    <normalized-projection-volume>0.089182992229597</normalized-projection-volume>
    <projection-density>0.0168245355488831</projection-density>
    <projection-energy>22.8882067045531</projection-energy>
    <projection-intensity>1360.40645152148</projection-intensity>
    <projection-volume>0.0321085354176071</projection-volume>
    <section-data-set-id>299895444</section-data-set-id>
    <structure-id>1117</structure-id>
    <sum-pixel-intensity>341682110208.0</sum-pixel-intensity>
    <sum-pixels>1557906264.0</sum-pixels>
    <sum-projection-pixel-intensity>35657680596.75</sum-projection-pixel-intensity>
    <sum-projection-pixels>26211049.3204956</sum-projection-pixels>
    <volume>1.9084351734</volume>
  </projection-structure-unionize>
  <projection-structure-unionize>
    <hemisphere-id>3</hemisphere-id>
    <id>632896937</id>
    <is-injection>false</is-injection>
    <max-voxel-density>0.0201880242675543</max-voxel-density>
    <max-voxel-x>5150</max-voxel-x>
    <max-voxel-y>6980</max-voxel-y>
    <max-voxel-z>4880</max-voxel-z>
    <normalized-projection-volume>3.45331103968527e-07</normalized-projection-volume>
    <projection-density>1.72363453212428e-06</projection-density>
    <projection-energy>0.000554111361393873</projection-energy>
    <projection-intensity>321.478452111866</projection-intensity>
    <projection-volume>1.24329490470886e-07</projection-volume>
    <section-data-set-id>299895444</section-data-set-id>
    <structure-id>689</structure-id>
    <sum-pixel-intensity>9584142848.0</sum-pixel-intensity>
    <sum-pixels>58883400.0</sum-pixels>
    <sum-projection-pixel-intensity>32627.9609375</sum-projection-pixel-intensity>
    <sum-projection-pixels>101.493461608887</sum-projection-pixels>
    <volume>0.072132165</volume>
  </projection-structure-unionize>
  <projection-structure-unionize>
    <hemisphere-id>3</hemisphere-id>
    <id>632897004</id>
    <is-injection>false</is-injection>
    <max-voxel-density>0.41222357749939</max-voxel-density>
    <max-voxel-x>7600</max-voxel-x>
    <max-voxel-y>5530</max-voxel-y>
    <max-voxel-z>6260</max-voxel-z>
    <normalized-projection-volume>5.39702198345753e-05</normalized-projection-volume>
    <projection-density>0.00052929269087733</projection-density>
    <projection-energy>0.378844308300131</projection-energy>
    <projection-intensity>715.755790377867</projection-intensity>
    <projection-volume>1.94308877929687e-05</projection-volume>
    <section-data-set-id>299895444</section-data-set-id>
    <structure-id>753</structure-id>
    <sum-pixel-intensity>4842125824.0</sum-pixel-intensity>
    <sum-pixels>29968200.0</sum-pixels>
    <sum-projection-pixel-intensity>11353282.0</sum-projection-pixel-intensity>
    <sum-projection-pixels>15861.94921875</sum-projection-pixels>
    <volume>0.036711045</volume>
  </projection-structure-unionize>
  <projection-structure-unionize>
    <hemisphere-id>3</hemisphere-id>
    <id>632896359</id>
    <is-injection>false</is-injection>
    <max-voxel-density>1.0</max-voxel-density>
    <max-voxel-x>8840</max-voxel-x>
    <max-voxel-y>2840</max-voxel-y>
    <max-voxel-z>7520</max-voxel-z>
    <normalized-projection-volume>0.664583609366886</normalized-projection-volume>
    <projection-density>0.106515059602337</projection-density>
    <projection-energy>483.315610280465</projection-energy>
    <projection-intensity>4537.53311583239</projection-intensity>
    <projection-volume>0.23926990815</projection-volume>
    <section-data-set-id>299895444</section-data-set-id>
    <structure-id>10</structure-id>
    <sum-pixel-intensity>1422316830720.0</sum-pixel-intensity>
    <sum-pixels>1833753600.0</sum-pixels>
    <sum-projection-pixel-intensity>886281740288.0</sum-projection-pixel-intensity>
    <sum-projection-pixels>195322374.0</sum-projection-pixels>
    <volume>2.24634816</volume>
  </projection-structure-unionize>
  <projection-structure-unionize>
    <hemisphere-id>2</hemisphere-id>
    <id>632894167</id>
    <is-injection>false</is-injection>
    <max-voxel-density>0.195539772510529</max-voxel-density>
    <max-voxel-x>11840</max-voxel-x>
    <max-voxel-y>4180</max-voxel-y>
    <max-voxel-z>9470</max-voxel-z>
    <normalized-projection-volume>9.56068049003414e-05</normalized-projection-volume>
    <projection-density>1.21883546118422e-06</projection-density>
    <projection-energy>0.000646771786804639</projection-energy>
    <projection-intensity>530.647332968336</projection-intensity>
    <projection-volume>3.44212994491577e-05</projection-volume>
    <section-data-set-id>299895444</section-data-set-id>
    <structure-id>528</structure-id>
    <sum-pixel-intensity>6714742503424.0</sum-pixel-intensity>
    <sum-pixels>23053989528.0</sum-pixels>
    <sum-projection-pixel-intensity>14910670.0</sum-projection-pixel-intensity>
    <sum-projection-pixels>28099.0199584961</sum-projection-pixels>
    <volume>28.2411371718</volume>
  </projection-structure-unionize>
  <projection-structure-unionize>
    <hemisphere-id>3</hemisphere-id>
    <id>632896493</id>
    <is-injection>false</is-injection>
    <max-voxel-density>0.0</max-voxel-density>
    <max-voxel-x>0</max-voxel-x>
    <max-voxel-y>0</max-voxel-y>
    <max-voxel-z>0</max-voxel-z>
    <normalized-projection-volume>0.0</normalized-projection-volume>
    <projection-density>0.0</projection-density>
    <projection-energy>0.0</projection-energy>
    <projection-intensity>0.0</projection-intensity>
    <projection-volume>0.0</projection-volume>
    <section-data-set-id>299895444</section-data-set-id>
    <structure-id>207</structure-id>
    <sum-pixel-intensity>4877057792.0</sum-pixel-intensity>
    <sum-pixels>47505600.0</sum-pixels>
    <sum-projection-pixel-intensity>0.0</sum-projection-pixel-intensity>
    <sum-projection-pixels>0.0</sum-projection-pixels>
    <volume>0.05819436</volume>
  </projection-structure-unionize>
  <projection-structure-unionize>
    <hemisphere-id>1</hemisphere-id>
    <id>632895481</id>
    <is-injection>false</is-injection>
    <max-voxel-density>0.200067102909088</max-voxel-density>
    <max-voxel-x>8920</max-voxel-x>
    <max-voxel-y>1780</max-voxel-y>
    <max-voxel-z>5480</max-voxel-z>
    <normalized-projection-volume>0.000186518335103574</normalized-projection-volume>
    <projection-density>0.000189633021363989</projection-density>
    <projection-energy>0.0891838818788528</projection-energy>
    <projection-intensity>470.297210693359</projection-intensity>
    <projection-volume>6.71521600585937e-05</projection-volume>
    <section-data-set-id>299895444</section-data-set-id>
    <structure-id>851</structure-id>
    <sum-pixel-intensity>49467932672.0</sum-pixel-intensity>
    <sum-pixels>289074592.0</sum-pixels>
    <sum-projection-pixel-intensity>25780794.0</sum-projection-pixel-intensity>
    <sum-projection-pixels>54818.08984375</sum-projection-pixels>
    <volume>0.3541163752</volume>
  </projection-structure-unionize>
  <projection-structure-unionize>
    <hemisphere-id>1</hemisphere-id>
    <id>632895155</id>
    <is-injection>false</is-injection>
    <max-voxel-density>0.00720006367191672</max-voxel-density>
    <max-voxel-x>4940</max-voxel-x>
    <max-voxel-y>5950</max-voxel-y>
    <max-voxel-z>5090</max-voxel-z>
    <normalized-projection-volume>8.42155092667351e-08</normalized-projection-volume>
    <projection-density>5.68971131542639e-07</projection-density>
    <projection-energy>0.000230238932999782</projection-energy>
    <projection-intensity>404.658416748047</projection-intensity>
    <projection-volume>3.03200934886932e-08</projection-volume>
    <section-data-set-id>299895444</section-data-set-id>
    <structure-id>1109</structure-id>
    <sum-pixel-intensity>13528288256.0</sum-pixel-intensity>
    <sum-pixels>43501500.0</sum-pixels>
    <sum-projection-pixel-intensity>10015.7392578125</sum-projection-pixel-intensity>
    <sum-projection-pixels>24.7510967254639</sum-projection-pixels>
    <volume>0.0532893375</volume>
  </projection-structure-unionize>
  <projection-structure-unionize>
    <hemisphere-id>3</hemisphere-id>
    <id>632897535</id>
    <is-injection>false</is-injection>
    <max-voxel-density>0.400024652481079</max-voxel-density>
    <max-voxel-x>6000</max-voxel-x>
    <max-voxel-y>4800</max-voxel-y>
    <max-voxel-z>6240</max-voxel-z>
    <normalized-projection-volume>0.00120356355157888</normalized-projection-volume>
    <projection-density>0.00160900997929395</projection-density>
    <projection-energy>1.51159314559597</projection-energy>
    <projection-intensity>939.455419822363</projection-intensity>
    <projection-volume>0.00043331875234375</projection-volume>
    <section-data-set-id>299895444</section-data-set-id>
    <structure-id>1096</structure-id>
    <sum-pixel-intensity>55120377856.0</sum-pixel-intensity>
    <sum-pixels>219843008.0</sum-pixels>
    <sum-projection-pixel-intensity>332313184.0</sum-projection-pixel-intensity>
    <sum-projection-pixels>353729.59375</sum-projection-pixels>
    <volume>0.2693076848</volume>
  </projection-structure-unionize>
  <projection-structure-unionize>
    <hemisphere-id>3</hemisphere-id>
    <id>632896433</id>
    <is-injection>false</is-injection>
    <max-voxel-density>0.0356247685849667</max-voxel-density>
    <max-voxel-x>7450</max-voxel-x>
    <max-voxel-y>7170</max-voxel-y>
    <max-voxel-z>6020</max-voxel-z>
    <normalized-projection-volume>5.29434950484289e-07</normalized-projection-volume>
    <projection-density>1.38803635174811e-06</projection-density>
    <projection-energy>0.000405498495457716</projection-energy>
    <projection-intensity>292.138238992823</projection-intensity>
    <projection-volume>1.90612362670898e-07</projection-volume>
    <section-data-set-id>299895444</section-data-set-id>
    <structure-id>126</structure-id>
    <sum-pixel-intensity>10775734272.0</sum-pixel-intensity>
    <sum-pixels>112102200.0</sum-pixels>
    <sum-projection-pixel-intensity>45457.2734375</sum-projection-pixel-intensity>
    <sum-projection-pixels>155.601928710938</sum-projection-pixels>
    <volume>0.137325195</volume>
  </projection-structure-unionize>
  <projection-structure-unionize>
    <hemisphere-id>2</hemisphere-id>
    <id>632893919</id>
    <is-injection>false</is-injection>
    <max-voxel-density>0.277385592460632</max-voxel-density>
    <max-voxel-x>3230</max-voxel-x>
    <max-voxel-y>5680</max-voxel-y>
    <max-voxel-z>5710</max-voxel-z>
    <normalized-projection-volume>4.65639062980968e-05</normalized-projection-volume>
    <projection-density>6.24380481895059e-06</projection-density>
    <projection-energy>0.00225320807658136</projection-energy>
    <projection-intensity>360.871002197266</projection-intensity>
    <projection-volume>1.67643941650391e-05</projection-volume>
    <section-data-set-id>299895444</section-data-set-id>
    <structure-id>159</structure-id>
    <sum-pixel-intensity>553881829376.0</sum-pixel-intensity>
    <sum-pixels>2191807744.0</sum-pixels>
    <sum-projection-pixel-intensity>4938599.0</sum-projection-pixel-intensity>
    <sum-projection-pixels>13685.2197265625</sum-projection-pixels>
    <volume>2.6849644864</volume>
  </projection-structure-unionize>
  <projection-structure-unionize>
    <hemisphere-id>2</hemisphere-id>
    <id>632893873</id>
    <is-injection>false</is-injection>
    <max-voxel-density>0.996994495391846</max-voxel-density>
    <max-voxel-x>7540</max-voxel-x>
    <max-voxel-y>5270</max-voxel-y>
    <max-voxel-z>7180</max-voxel-z>
    <normalized-projection-volume>0.0300206821376813</normalized-projection-volume>
    <projection-density>0.174495086073875</projection-density>
    <projection-energy>485.504943847656</projection-energy>
    <projection-intensity>2782.34155273438</projection-intensity>
    <projection-volume>0.010808340375</projection-volume>
    <section-data-set-id>299895444</section-data-set-id>
    <structure-id>102</structure-id>
    <sum-pixel-intensity>40869584896.0</sum-pixel-intensity>
    <sum-pixels>50563800.0</sum-pixels>
    <sum-projection-pixel-intensity>24548974592.0</sum-projection-pixel-intensity>
    <sum-projection-pixels>8823135.0</sum-projection-pixels>
    <volume>0.061940655</volume>
  </projection-structure-unionize>
  <projection-structure-unionize>
    <hemisphere-id>2</hemisphere-id>
    <id>632894166</id>
    <is-injection>false</is-injection>
    <max-voxel-density>0.253817170858383</max-voxel-density>
    <max-voxel-x>7550</max-voxel-x>
    <max-voxel-y>2160</max-voxel-y>
    <max-voxel-z>10350</max-voxel-z>
    <normalized-projection-volume>7.72618737524402e-05</normalized-projection-volume>
    <projection-density>0.000256279454333708</projection-density>
    <projection-energy>0.0901765525341034</projection-energy>
    <projection-intensity>351.868041992188</projection-intensity>
    <projection-volume>2.78165774414062e-05</projection-volume>
    <section-data-set-id>299895444</section-data-set-id>
    <structure-id>527</structure-id>
    <sum-pixel-intensity>16135013376.0</sum-pixel-intensity>
    <sum-pixels>88604096.0</sum-pixels>
    <sum-projection-pixel-intensity>7990012.0</sum-projection-pixel-intensity>
    <sum-projection-pixels>22707.41015625</sum-projection-pixels>
    <volume>0.1085400176</volume>
  </projection-structure-unionize>
  <projection-structure-unionize>
    <hemisphere-id>3</hemisphere-id>
    <id>632896565</id>
    <is-injection>false</is-injection>
    <max-voxel-density>0.0911489874124527</max-voxel-density>
    <max-voxel-x>7470</max-voxel-x>
    <max-voxel-y>630</max-voxel-y>
    <max-voxel-z>2950</max-voxel-z>
    <normalized-projection-volume>3.62122057595903e-05</normalized-projection-volume>
    <projection-density>8.21683461737308e-06</projection-density>
    <projection-energy>0.00295612163473768</projection-energy>
    <projection-intensity>359.764042042111</projection-intensity>
    <projection-volume>1.3037473425293e-05</projection-volume>
    <section-data-set-id>299895444</section-data-set-id>
    <structure-id>312782546</structure-id>
    <sum-pixel-intensity>360774415872.0</sum-pixel-intensity>
    <sum-pixels>1295247616.0</sum-pixels>
    <sum-projection-pixel-intensity>3828909.5</sum-projection-pixel-intensity>
    <sum-projection-pixels>10642.8354492188</sum-projection-pixels>
    <volume>1.5866783296</volume>
  </projection-structure-unionize>
  <projection-structure-unionize>
    <hemisphere-id>1</hemisphere-id>
    <id>632895219</id>
    <is-injection>false</is-injection>
    <max-voxel-density>0.0552666336297989</max-voxel-density>
    <max-voxel-x>11100</max-voxel-x>
    <max-voxel-y>2230</max-voxel-y>
    <max-voxel-z>2100</max-voxel-z>
    <normalized-projection-volume>5.96802005154993e-06</normalized-projection-volume>
    <projection-density>6.84572455611487e-07</projection-density>
    <projection-energy>0.000339996331604198</projection-energy>
    <projection-intensity>496.654998779297</projection-intensity>
    <projection-volume>2.14866510314941e-06</projection-volume>
    <section-data-set-id>299895444</section-data-set-id>
    <structure-id>1056</structure-id>
    <sum-pixel-intensity>809079341056.0</sum-pixel-intensity>
    <sum-pixels>2562201088.0</sum-pixels>
    <sum-projection-pixel-intensity>871139.0</sum-projection-pixel-intensity>
    <sum-projection-pixels>1754.01232910156</sum-projection-pixels>
    <volume>3.1386963328</volume>
  </projection-structure-unionize>
  <projection-structure-unionize>
    <hemisphere-id>1</hemisphere-id>
    <id>632896321</id>
    <is-injection>false</is-injection>
    <max-voxel-density>0.991016089916229</max-voxel-density>
    <max-voxel-x>8580</max-voxel-x>
    <max-voxel-y>2640</max-voxel-y>
    <max-voxel-z>5690</max-voxel-z>
    <normalized-projection-volume>0.032812433563297</normalized-projection-volume>
    <projection-density>0.064882904291153</projection-density>
    <projection-energy>130.270141601562</projection-energy>
    <projection-intensity>2007.77307128906</projection-intensity>
    <projection-volume>0.0118134541</projection-volume>
    <section-data-set-id>299895444</section-data-set-id>
    <structure-id>42</structure-id>
    <sum-pixel-intensity>57033121792.0</sum-pixel-intensity>
    <sum-pixels>148631392.0</sum-pixels>
    <sum-projection-pixel-intensity>19362232320.0</sum-projection-pixel-intensity>
    <sum-projection-pixels>9643636.0</sum-projection-pixels>
    <volume>0.1820734552</volume>
  </projection-structure-unionize>
  <projection-structure-unionize>
    <hemisphere-id>3</hemisphere-id>
    <id>632897260</id>
    <is-injection>false</is-injection>
    <max-voxel-density>0.491464406251907</max-voxel-density>
    <max-voxel-x>10350</max-voxel-x>
    <max-voxel-y>4630</max-voxel-y>
    <max-voxel-z>6240</max-voxel-z>
    <normalized-projection-volume>0.000782884280815083</normalized-projection-volume>
    <projection-density>0.000472195154170025</projection-density>
    <projection-energy>0.569781114344882</projection-energy>
    <projection-intensity>1206.66446767414</projection-intensity>
    <projection-volume>0.000281861675976562</projection-volume>
    <section-data-set-id>299895444</section-data-set-id>
    <structure-id>898</structure-id>
    <sum-pixel-intensity>97871106048.0</sum-pixel-intensity>
    <sum-pixels>487279808.0</sum-pixels>
    <sum-projection-pixel-intensity>277642832.0</sum-projection-pixel-intensity>
    <sum-projection-pixels>230091.1640625</sum-projection-pixels>
    <volume>0.5969177648</volume>
  </projection-structure-unionize>
  <projection-structure-unionize>
    <hemisphere-id>1</hemisphere-id>
    <id>632895281</id>
    <is-injection>false</is-injection>
    <max-voxel-density>0.161031931638718</max-voxel-density>
    <max-voxel-x>7850</max-voxel-x>
    <max-voxel-y>2100</max-voxel-y>
    <max-voxel-z>1050</max-voxel-z>
    <normalized-projection-volume>2.96148340017083e-05</normalized-projection-volume>
    <projection-density>9.00043599972396e-06</projection-density>
    <projection-energy>0.00378551269198159</projection-energy>
    <projection-intensity>420.592145991337</projection-intensity>
    <projection-volume>1.06622229492187e-05</projection-volume>
    <section-data-set-id>299895444</section-data-set-id>
    <structure-id>1002</structure-id>
    <sum-pixel-intensity>311798269952.0</sum-pixel-intensity>
    <sum-pixels>967048204.0</sum-pixels>
    <sum-projection-pixel-intensity>3660773.25</sum-projection-pixel-intensity>
    <sum-projection-pixels>8703.85546875</sum-projection-pixels>
    <volume>1.1846340499</volume>
  </projection-structure-unionize>
  <projection-structure-unionize>
    <hemisphere-id>2</hemisphere-id>
    <id>632894360</id>
    <is-injection>false</is-injection>
    <max-voxel-density>0.879563391208649</max-voxel-density>
    <max-voxel-x>9880</max-voxel-x>
    <max-voxel-y>4810</max-voxel-y>
    <max-voxel-z>7030</max-voxel-z>
    <normalized-projection-volume>0.424218010641773</normalized-projection-volume>
    <projection-density>0.0165816266089678</projection-density>
    <projection-energy>24.7341995239258</projection-energy>
    <projection-intensity>1491.66296386719</projection-intensity>
    <projection-volume>0.1527311282</projection-volume>
    <section-data-set-id>299895444</section-data-set-id>
    <structure-id>771</structure-id>
    <sum-pixel-intensity>1504019911859.91</sum-pixel-intensity>
    <sum-pixels>7519073280.0</sum-pixels>
    <sum-projection-pixel-intensity>185978257408.0</sum-projection-pixel-intensity>
    <sum-projection-pixels>124678472.0</sum-projection-pixels>
    <volume>9.210864768</volume>
  </projection-structure-unionize>
  <projection-structure-unionize>
    <hemisphere-id>2</hemisphere-id>
    <id>632894334</id>
    <is-injection>false</is-injection>
    <max-voxel-density>0.0</max-voxel-density>
    <max-voxel-x>0</max-voxel-x>
    <max-voxel-y>0</max-voxel-y>
    <max-voxel-z>0</max-voxel-z>
    <normalized-projection-volume>0.0</normalized-projection-volume>
    <projection-density>0.0</projection-density>
    <projection-energy>0.0</projection-energy>
    <projection-intensity>0.0</projection-intensity>
    <projection-volume>0.0</projection-volume>
    <section-data-set-id>299895444</section-data-set-id>
    <structure-id>743</structure-id>
    <sum-pixel-intensity>60061577216.0</sum-pixel-intensity>
    <sum-pixels>280165504.0</sum-pixels>
    <sum-projection-pixel-intensity>0.0</sum-projection-pixel-intensity>
    <sum-projection-pixels>0.0</sum-projection-pixels>
    <volume>0.3432027424</volume>
  </projection-structure-unionize>
  <projection-structure-unionize>
    <hemisphere-id>3</hemisphere-id>
    <id>632896582</id>
    <is-injection>true</is-injection>
    <max-voxel-density>1.0</max-voxel-density>
    <max-voxel-x>8620</max-voxel-x>
    <max-voxel-y>4730</max-voxel-y>
    <max-voxel-z>7640</max-voxel-z>
    <normalized-projection-volume>0.940221993293781</normalized-projection-volume>
    <projection-density>0.940035326015386</projection-density>
    <projection-energy>8794.67281729125</projection-energy>
    <projection-intensity>9355.68331731749</projection-intensity>
    <projection-volume>0.338507942123831</projection-volume>
    <section-data-set-id>299895444</section-data-set-id>
    <structure-id>323</structure-id>
    <sum-pixel-intensity>2604437456872.0</sum-pixel-intensity>
    <sum-pixels>293960244.185669</sum-pixels>
    <sum-projection-pixel-intensity>2585284168904.0</sum-projection-pixel-intensity>
    <sum-projection-pixels>276333013.978638</sum-projection-pixels>
    <volume>0.360101299127444</volume>
  </projection-structure-unionize>
  <projection-structure-unionize>
    <hemisphere-id>2</hemisphere-id>
    <id>632894479</id>
    <is-injection>false</is-injection>
    <max-voxel-density>0.170546010136604</max-voxel-density>
    <max-voxel-x>7150</max-voxel-x>
    <max-voxel-y>230</max-voxel-y>
    <max-voxel-z>6230</max-voxel-z>
    <normalized-projection-volume>0.000104990336023404</normalized-projection-volume>
    <projection-density>1.80478621419644e-05</projection-density>
    <projection-energy>0.00625417842371264</projection-energy>
    <projection-intensity>346.532923097334</projection-intensity>
    <projection-volume>3.77996503417969e-05</projection-volume>
    <section-data-set-id>299895444</section-data-set-id>
    <structure-id>879</structure-id>
    <sum-pixel-intensity>416132044034.75</sum-pixel-intensity>
    <sum-pixels>1709723688.0</sum-pixels>
    <sum-projection-pixel-intensity>10692917.0</sum-projection-pixel-intensity>
    <sum-projection-pixels>30856.857421875</sum-projection-pixels>
    <volume>2.0944115178</volume>
  </projection-structure-unionize>
  <projection-structure-unionize>
    <hemisphere-id>1</hemisphere-id>
    <id>632895486</id>
    <is-injection>false</is-injection>
    <max-voxel-density>0.797708809375763</max-voxel-density>
    <max-voxel-x>8430</max-voxel-x>
    <max-voxel-y>2810</max-voxel-y>
    <max-voxel-z>5480</max-voxel-z>
    <normalized-projection-volume>0.00292481773040291</normalized-projection-volume>
    <projection-density>0.00146116793621331</projection-density>
    <projection-energy>2.32227802276611</projection-energy>
    <projection-intensity>1589.330078125</projection-intensity>
    <projection-volume>0.0010530215609375</projection-volume>
    <section-data-set-id>299895444</section-data-set-id>
    <structure-id>848</structure-id>
    <sum-pixel-intensity>15221973728.0</sum-pixel-intensity>
    <sum-pixels>588302976.0</sum-pixels>
    <sum-projection-pixel-intensity>1366203136.0</sum-projection-pixel-intensity>
    <sum-projection-pixels>859609.4375</sum-projection-pixels>
    <volume>0.7206711456</volume>
  </projection-structure-unionize>
  <projection-structure-unionize>
    <hemisphere-id>2</hemisphere-id>
    <id>632894670</id>
    <is-injection>false</is-injection>
    <max-voxel-density>0.0</max-voxel-density>
    <max-voxel-x>0</max-voxel-x>
    <max-voxel-y>0</max-voxel-y>
    <max-voxel-z>0</max-voxel-z>
    <normalized-projection-volume>0.0</normalized-projection-volume>
    <projection-density>0.0</projection-density>
    <projection-energy>0.0</projection-energy>
    <projection-intensity>0.0</projection-intensity>
    <projection-volume>0.0</projection-volume>
    <section-data-set-id>299895444</section-data-set-id>
    <structure-id>1010</structure-id>
    <sum-pixel-intensity>23451643904.0</sum-pixel-intensity>
    <sum-pixels>81598496.0</sum-pixels>
    <sum-projection-pixel-intensity>0.0</sum-projection-pixel-intensity>
    <sum-projection-pixels>0.0</sum-projection-pixels>
    <volume>0.0999581576</volume>
  </projection-structure-unionize>
  <projection-structure-unionize>
    <hemisphere-id>2</hemisphere-id>
    <id>632895092</id>
    <is-injection>false</is-injection>
    <max-voxel-density>0.0</max-voxel-density>
    <max-voxel-x>0</max-voxel-x>
    <max-voxel-y>0</max-voxel-y>
    <max-voxel-z>0</max-voxel-z>
    <normalized-projection-volume>0.0</normalized-projection-volume>
    <projection-density>0.0</projection-density>
    <projection-energy>0.0</projection-energy>
    <projection-intensity>0.0</projection-intensity>
    <projection-volume>0.0</projection-volume>
    <section-data-set-id>299895444</section-data-set-id>
    <structure-id>527696977</structure-id>
    <sum-pixel-intensity>208643488.0</sum-pixel-intensity>
    <sum-pixels>1668600.0</sum-pixels>
    <sum-projection-pixel-intensity>0.0</sum-projection-pixel-intensity>
    <sum-projection-pixels>0.0</sum-projection-pixels>
    <volume>0.002044035</volume>
  </projection-structure-unionize>
  <projection-structure-unionize>
    <hemisphere-id>3</hemisphere-id>
    <id>632896892</id>
    <is-injection>false</is-injection>
    <max-voxel-density>0.0851453989744186</max-voxel-density>
    <max-voxel-x>10640</max-voxel-x>
    <max-voxel-y>5220</max-voxel-y>
    <max-voxel-z>6110</max-voxel-z>
    <normalized-projection-volume>5.78008260810497e-06</normalized-projection-volume>
    <projection-density>6.22290049615562e-05</projection-density>
    <projection-energy>0.054083997052984</projection-energy>
    <projection-intensity>869.112355024734</projection-intensity>
    <projection-volume>2.08100202178955e-06</projection-volume>
    <section-data-set-id>299895444</section-data-set-id>
    <structure-id>653</structure-id>
    <sum-pixel-intensity>5712246272.0</sum-pixel-intensity>
    <sum-pixels>27298800.0</sum-pixels>
    <sum-projection-pixel-intensity>1476428.21875</sum-projection-pixel-intensity>
    <sum-projection-pixels>1698.77716064453</sum-projection-pixels>
    <volume>0.03344103</volume>
  </projection-structure-unionize>
  <projection-structure-unionize>
    <hemisphere-id>2</hemisphere-id>
    <id>632894740</id>
    <is-injection>false</is-injection>
    <max-voxel-density>0.879563391208649</max-voxel-density>
    <max-voxel-x>9880</max-voxel-x>
    <max-voxel-y>4810</max-voxel-y>
    <max-voxel-z>7030</max-voxel-z>
    <normalized-projection-volume>0.739804187674695</normalized-projection-volume>
    <projection-density>0.0101349575300552</projection-density>
    <projection-energy>14.3972955078655</projection-energy>
    <projection-intensity>1420.5580502109</projection-intensity>
    <projection-volume>0.266351558387876</projection-volume>
    <section-data-set-id>299895444</section-data-set-id>
    <structure-id>1065</structure-id>
    <sum-pixel-intensity>3964924219891.91</sum-pixel-intensity>
    <sum-pixels>21453453844.0</sum-pixels>
    <sum-projection-pixel-intensity>308871714656.422</sum-projection-pixel-intensity>
    <sum-projection-pixels>217429843.58194</sum-projection-pixels>
    <volume>26.2804809589</volume>
  </projection-structure-unionize>
  <projection-structure-unionize>
    <hemisphere-id>2</hemisphere-id>
    <id>632893768</id>
    <is-injection>false</is-injection>
    <max-voxel-density>0.116515941917896</max-voxel-density>
    <max-voxel-x>7320</max-voxel-x>
    <max-voxel-y>710</max-voxel-y>
    <max-voxel-z>8590</max-voxel-z>
    <normalized-projection-volume>7.57798009586786e-05</normalized-projection-volume>
    <projection-density>2.01450595370707e-05</projection-density>
    <projection-energy>0.0068473466965828</projection-energy>
    <projection-intensity>339.902033249512</projection-intensity>
    <projection-volume>2.72829870605469e-05</projection-volume>
    <section-data-set-id>299895444</section-data-set-id>
    <structure-id>22</structure-id>
    <sum-pixel-intensity>294476474880.0</sum-pixel-intensity>
    <sum-pixels>1105572616.0</sum-pixels>
    <sum-projection-pixel-intensity>7570239.0</sum-projection-pixel-intensity>
    <sum-projection-pixels>22271.826171875</sum-projection-pixels>
    <volume>1.3543264546</volume>
  </projection-structure-unionize>
  <projection-structure-unionize>
    <hemisphere-id>1</hemisphere-id>
    <id>632895776</id>
    <is-injection>false</is-injection>
    <max-voxel-density>0.142380118370056</max-voxel-density>
    <max-voxel-x>4750</max-voxel-x>
    <max-voxel-y>6830</max-voxel-y>
    <max-voxel-z>5140</max-voxel-z>
    <normalized-projection-volume>2.81296544366353e-05</normalized-projection-volume>
    <projection-density>2.48291835305281e-05</projection-density>
    <projection-energy>0.00916388351470232</projection-energy>
    <projection-intensity>369.077117919922</projection-intensity>
    <projection-volume>1.01275140380859e-05</projection-volume>
    <section-data-set-id>299895444</section-data-set-id>
    <structure-id>596</structure-id>
    <sum-pixel-intensity>80119619584.0</sum-pixel-intensity>
    <sum-pixels>332969408.0</sum-pixels>
    <sum-projection-pixel-intensity>3051292.75</sum-projection-pixel-intensity>
    <sum-projection-pixels>8267.3583984375</sum-projection-pixels>
    <volume>0.4078875248</volume>
  </projection-structure-unionize>
  <projection-structure-unionize>
    <hemisphere-id>1</hemisphere-id>
    <id>632896255</id>
    <is-injection>false</is-injection>
    <max-voxel-density>0.785294890403748</max-voxel-density>
    <max-voxel-x>9530</max-voxel-x>
    <max-voxel-y>5520</max-voxel-y>
    <max-voxel-z>5170</max-voxel-z>
    <normalized-projection-volume>0.0778781128935111</normalized-projection-volume>
    <projection-density>0.0215244293212891</projection-density>
    <projection-energy>28.1503524780273</projection-energy>
    <projection-intensity>1307.83276367188</projection-intensity>
    <projection-volume>0.0280384419</projection-volume>
    <section-data-set-id>299895444</section-data-set-id>
    <structure-id>146</structure-id>
    <sum-pixel-intensity>234176823296.0</sum-pixel-intensity>
    <sum-pixels>1063374272.0</sum-pixels>
    <sum-projection-pixel-intensity>29934360576.0</sum-projection-pixel-intensity>
    <sum-projection-pixels>22888524.0</sum-projection-pixels>
    <volume>1.3026334832</volume>
  </projection-structure-unionize>
  <projection-structure-unionize>
    <hemisphere-id>1</hemisphere-id>
    <id>632895095</id>
    <is-injection>false</is-injection>
    <max-voxel-density>0.241414949297905</max-voxel-density>
    <max-voxel-x>8820</max-voxel-x>
    <max-voxel-y>1530</max-voxel-y>
    <max-voxel-z>4580</max-voxel-z>
    <normalized-projection-volume>0.000710653187426878</normalized-projection-volume>
    <projection-density>4.41883612245062e-05</projection-density>
    <projection-energy>0.0181483404556213</projection-energy>
    <projection-intensity>410.704084802234</projection-intensity>
    <projection-volume>0.000255856329415226</projection-volume>
    <section-data-set-id>299895444</section-data-set-id>
    <structure-id>254</structure-id>
    <sum-pixel-intensity>1273415740658.56</sum-pixel-intensity>
    <sum-pixels>4726636244.0</sum-pixels>
    <sum-projection-pixel-intensity>85780603.7659912</sum-projection-pixel-intensity>
    <sum-projection-pixels>208862.309726715</sum-projection-pixels>
    <volume>5.7901293989</volume>
  </projection-structure-unionize>
  <projection-structure-unionize>
    <hemisphere-id>1</hemisphere-id>
    <id>632895648</id>
    <is-injection>false</is-injection>
    <max-voxel-density>0.434666067361832</max-voxel-density>
    <max-voxel-x>8200</max-voxel-x>
    <max-voxel-y>4820</max-voxel-y>
    <max-voxel-z>4580</max-voxel-z>
    <normalized-projection-volume>0.000551382302794362</normalized-projection-volume>
    <projection-density>0.000540979846846312</projection-density>
    <projection-energy>0.281059384346008</projection-energy>
    <projection-intensity>519.537658691406</projection-intensity>
    <projection-volume>0.000198514063671875</projection-volume>
    <section-data-set-id>299895444</section-data-set-id>
    <structure-id>697</structure-id>
    <sum-pixel-intensity>22211966976.0</sum-pixel-intensity>
    <sum-pixels>299553312.0</sum-pixels>
    <sum-projection-pixel-intensity>84192272.0</sum-projection-pixel-intensity>
    <sum-projection-pixels>162052.296875</sum-projection-pixels>
    <volume>0.3669528072</volume>
  </projection-structure-unionize>
  <projection-structure-unionize>
    <hemisphere-id>1</hemisphere-id>
    <id>632895023</id>
    <is-injection>false</is-injection>
    <max-voxel-density>0.0</max-voxel-density>
    <max-voxel-x>0</max-voxel-x>
    <max-voxel-y>0</max-voxel-y>
    <max-voxel-z>0</max-voxel-z>
    <normalized-projection-volume>0.0</normalized-projection-volume>
    <projection-density>0.0</projection-density>
    <projection-energy>0.0</projection-energy>
    <projection-intensity>0.0</projection-intensity>
    <projection-volume>0.0</projection-volume>
    <section-data-set-id>299895444</section-data-set-id>
    <structure-id>607344830</structure-id>
    <sum-pixel-intensity>1832325376.0</sum-pixel-intensity>
    <sum-pixels>9781200.0</sum-pixels>
    <sum-projection-pixel-intensity>0.0</sum-projection-pixel-intensity>
    <sum-projection-pixels>0.0</sum-projection-pixels>
    <volume>0.01198197</volume>
  </projection-structure-unionize>
  <projection-structure-unionize>
    <hemisphere-id>2</hemisphere-id>
    <id>632894165</id>
    <is-injection>false</is-injection>
    <max-voxel-density>0.0728531628847122</max-voxel-density>
    <max-voxel-x>9660</max-voxel-x>
    <max-voxel-y>4980</max-voxel-y>
    <max-voxel-z>8650</max-voxel-z>
    <normalized-projection-volume>4.65211300444397e-06</normalized-projection-volume>
    <projection-density>2.43830027102376e-06</projection-density>
    <projection-energy>0.000716901617124677</projection-energy>
    <projection-intensity>294.016937255859</projection-intensity>
    <projection-volume>1.67489934387207e-06</projection-volume>
    <section-data-set-id>299895444</section-data-set-id>
    <structure-id>526</structure-id>
    <sum-pixel-intensity>100584759296.0</sum-pixel-intensity>
    <sum-pixels>560745024.0</sum-pixels>
    <sum-projection-pixel-intensity>401999.0</sum-projection-pixel-intensity>
    <sum-projection-pixels>1367.26477050781</sum-projection-pixels>
    <volume>0.6869126544</volume>
  </projection-structure-unionize>
  <projection-structure-unionize>
    <hemisphere-id>3</hemisphere-id>
    <id>632897140</id>
    <is-injection>false</is-injection>
    <max-voxel-density>1.0</max-voxel-density>
    <max-voxel-x>8570</max-voxel-x>
    <max-voxel-y>3990</max-voxel-y>
    <max-voxel-z>5790</max-voxel-z>
    <normalized-projection-volume>0.250023386467027</normalized-projection-volume>
    <projection-density>0.0173946888491864</projection-density>
    <projection-energy>28.585941300765</projection-energy>
    <projection-intensity>1643.3718101317</projection-intensity>
    <projection-volume>0.0900158714</projection-volume>
    <section-data-set-id>299895444</section-data-set-id>
    <structure-id>795</structure-id>
    <sum-pixel-intensity>992924529664.0</sum-pixel-intensity>
    <sum-pixels>4224412672.0</sum-pixels>
    <sum-projection-pixel-intensity>120758812672.0</sum-projection-pixel-intensity>
    <sum-projection-pixels>73482344.0</sum-projection-pixels>
    <volume>5.1749055232</volume>
  </projection-structure-unionize>
  <projection-structure-unionize>
    <hemisphere-id>2</hemisphere-id>
    <id>632894069</id>
    <is-injection>false</is-injection>
    <max-voxel-density>0.828510284423828</max-voxel-density>
    <max-voxel-x>11550</max-voxel-x>
    <max-voxel-y>6220</max-voxel-y>
    <max-voxel-z>6950</max-voxel-z>
    <normalized-projection-volume>0.315586192065355</normalized-projection-volume>
    <projection-density>0.00665629748255014</projection-density>
    <projection-energy>8.81944179534912</projection-energy>
    <projection-intensity>1324.97717285156</projection-intensity>
    <projection-volume>0.1136204356</projection-volume>
    <section-data-set-id>299895444</section-data-set-id>
    <structure-id>354</structure-id>
    <sum-pixel-intensity>2460904308032.0</sum-pixel-intensity>
    <sum-pixels>13934380032.0</sum-pixels>
    <sum-projection-pixel-intensity>122893451264.0</sum-projection-pixel-intensity>
    <sum-projection-pixels>92751376.0</sum-projection-pixels>
    <volume>17.0696155392</volume>
  </projection-structure-unionize>
  <projection-structure-unionize>
    <hemisphere-id>1</hemisphere-id>
    <id>632896217</id>
    <is-injection>false</is-injection>
    <max-voxel-density>0.122942343354225</max-voxel-density>
    <max-voxel-x>10630</max-voxel-x>
    <max-voxel-y>5050</max-voxel-y>
    <max-voxel-z>4320</max-voxel-z>
    <normalized-projection-volume>1.35185837212827e-05</normalized-projection-volume>
    <projection-density>4.85884038425866e-06</projection-density>
    <projection-energy>0.00974627304822206</projection-energy>
    <projection-intensity>2005.88452148438</projection-intensity>
    <projection-volume>4.86709307861328e-06</projection-volume>
    <section-data-set-id>299895444</section-data-set-id>
    <structure-id>202</structure-id>
    <sum-pixel-intensity>261922963456.0</sum-pixel-intensity>
    <sum-pixels>817713024.0</sum-pixels>
    <sum-projection-pixel-intensity>7969654.5</sum-projection-pixel-intensity>
    <sum-projection-pixels>3973.13720703125</sum-projection-pixels>
    <volume>1.0016984544</volume>
  </projection-structure-unionize>
  <projection-structure-unionize>
    <hemisphere-id>3</hemisphere-id>
    <id>632896629</id>
    <is-injection>false</is-injection>
    <max-voxel-density>0.0</max-voxel-density>
    <max-voxel-x>0</max-voxel-x>
    <max-voxel-y>0</max-voxel-y>
    <max-voxel-z>0</max-voxel-z>
    <normalized-projection-volume>0.0</normalized-projection-volume>
    <projection-density>0.0</projection-density>
    <projection-energy>0.0</projection-energy>
    <projection-intensity>0.0</projection-intensity>
    <projection-volume>0.0</projection-volume>
    <section-data-set-id>299895444</section-data-set-id>
    <structure-id>377</structure-id>
    <sum-pixel-intensity>24182877184.0</sum-pixel-intensity>
    <sum-pixels>96546600.0</sum-pixels>
    <sum-projection-pixel-intensity>0.0</sum-projection-pixel-intensity>
    <sum-projection-pixels>0.0</sum-projection-pixels>
    <volume>0.118269585</volume>
  </projection-structure-unionize>
  <projection-structure-unionize>
    <hemisphere-id>1</hemisphere-id>
    <id>632895705</id>
    <is-injection>false</is-injection>
    <max-voxel-density>0.0353018790483475</max-voxel-density>
    <max-voxel-x>10630</max-voxel-x>
    <max-voxel-y>5170</max-voxel-y>
    <max-voxel-z>5350</max-voxel-z>
    <normalized-projection-volume>9.37564395276676e-07</normalized-projection-volume>
    <projection-density>2.01878428924829e-05</projection-density>
    <projection-energy>0.0127092376351357</projection-energy>
    <projection-intensity>629.549072265625</projection-intensity>
    <projection-volume>3.37551127624512e-07</projection-volume>
    <section-data-set-id>299895444</section-data-set-id>
    <structure-id>653</structure-id>
    <sum-pixel-intensity>2833927680.0</sum-pixel-intensity>
    <sum-pixels>13649400.0</sum-pixels>
    <sum-projection-pixel-intensity>173473.46875</sum-projection-pixel-intensity>
    <sum-projection-pixels>275.551940917969</sum-projection-pixels>
    <volume>0.016720515</volume>
  </projection-structure-unionize>
  <projection-structure-unionize>
    <hemisphere-id>2</hemisphere-id>
    <id>632894255</id>
    <is-injection>false</is-injection>
    <max-voxel-density>0.154916062951088</max-voxel-density>
    <max-voxel-x>7160</max-voxel-x>
    <max-voxel-y>7330</max-voxel-y>
    <max-voxel-z>8390</max-voxel-z>
    <normalized-projection-volume>4.9763127315199e-05</normalized-projection-volume>
    <projection-density>1.30125205448239e-05</projection-density>
    <projection-energy>0.00424138610522855</projection-energy>
    <projection-intensity>325.946544377651</projection-intensity>
    <projection-volume>1.79162090881348e-05</projection-volume>
    <section-data-set-id>299895444</section-data-set-id>
    <structure-id>647</structure-id>
    <sum-pixel-intensity>210280095744.0</sum-pixel-intensity>
    <sum-pixels>1123954176.0</sum-pixels>
    <sum-projection-pixel-intensity>4767123.625</sum-projection-pixel-intensity>
    <sum-projection-pixels>14625.4768066406</sum-projection-pixels>
    <volume>1.3768438656</volume>
  </projection-structure-unionize>
  <projection-structure-unionize>
    <hemisphere-id>1</hemisphere-id>
    <id>632895320</id>
    <is-injection>false</is-injection>
    <max-voxel-density>0.0</max-voxel-density>
    <max-voxel-x>0</max-voxel-x>
    <max-voxel-y>0</max-voxel-y>
    <max-voxel-z>0</max-voxel-z>
    <normalized-projection-volume>0.0</normalized-projection-volume>
    <projection-density>0.0</projection-density>
    <projection-energy>0.0</projection-energy>
    <projection-intensity>0.0</projection-intensity>
    <projection-volume>0.0</projection-volume>
    <section-data-set-id>299895444</section-data-set-id>
    <structure-id>971</structure-id>
    <sum-pixel-intensity>61581795328.0</sum-pixel-intensity>
    <sum-pixels>614424576.0</sum-pixels>
    <sum-projection-pixel-intensity>0.0</sum-projection-pixel-intensity>
    <sum-projection-pixels>0.0</sum-projection-pixels>
    <volume>0.7526701056</volume>
  </projection-structure-unionize>
  <projection-structure-unionize>
    <hemisphere-id>1</hemisphere-id>
    <id>632895310</id>
    <is-injection>false</is-injection>
    <max-voxel-density>0.0</max-voxel-density>
    <max-voxel-x>0</max-voxel-x>
    <max-voxel-y>0</max-voxel-y>
    <max-voxel-z>0</max-voxel-z>
    <normalized-projection-volume>0.0</normalized-projection-volume>
    <projection-density>0.0</projection-density>
    <projection-energy>0.0</projection-energy>
    <projection-intensity>0.0</projection-intensity>
    <projection-volume>0.0</projection-volume>
    <section-data-set-id>299895444</section-data-set-id>
    <structure-id>977</structure-id>
    <sum-pixel-intensity>38165803008.0</sum-pixel-intensity>
    <sum-pixels>174786304.0</sum-pixels>
    <sum-projection-pixel-intensity>0.0</sum-projection-pixel-intensity>
    <sum-projection-pixels>0.0</sum-projection-pixels>
    <volume>0.2141132224</volume>
  </projection-structure-unionize>
  <projection-structure-unionize>
    <hemisphere-id>3</hemisphere-id>
    <id>632897317</id>
    <is-injection>false</is-injection>
    <max-voxel-density>0.0</max-voxel-density>
    <max-voxel-x>0</max-voxel-x>
    <max-voxel-y>0</max-voxel-y>
    <max-voxel-z>0</max-voxel-z>
    <normalized-projection-volume>0.0</normalized-projection-volume>
    <projection-density>0.0</projection-density>
    <projection-energy>0.0</projection-energy>
    <projection-intensity>0.0</projection-intensity>
    <projection-volume>0.0</projection-volume>
    <section-data-set-id>299895444</section-data-set-id>
    <structure-id>182305705</structure-id>
    <sum-pixel-intensity>82649493504.0</sum-pixel-intensity>
    <sum-pixels>232180192.0</sum-pixels>
    <sum-projection-pixel-intensity>0.0</sum-projection-pixel-intensity>
    <sum-projection-pixels>0.0</sum-projection-pixels>
    <volume>0.2844207352</volume>
  </projection-structure-unionize>
  <projection-structure-unionize>
    <hemisphere-id>1</hemisphere-id>
    <id>632895910</id>
    <is-injection>false</is-injection>
    <max-voxel-density>0.0556337051093578</max-voxel-density>
    <max-voxel-x>2480</max-voxel-x>
    <max-voxel-y>3900</max-voxel-y>
    <max-voxel-z>4440</max-voxel-z>
    <normalized-projection-volume>5.53339395937503e-06</normalized-projection-volume>
    <projection-density>9.62645481195068e-06</projection-density>
    <projection-energy>0.00327325914986432</projection-energy>
    <projection-intensity>340.027496337891</projection-intensity>
    <projection-volume>1.99218675537109e-06</projection-volume>
    <section-data-set-id>299895444</section-data-set-id>
    <structure-id>448</structure-id>
    <sum-pixel-intensity>54231904256.0</sum-pixel-intensity>
    <sum-pixels>168938096.0</sum-pixels>
    <sum-projection-pixel-intensity>552978.1875</sum-projection-pixel-intensity>
    <sum-projection-pixels>1626.27490234375</sum-projection-pixels>
    <volume>0.2069491676</volume>
  </projection-structure-unionize>
  <projection-structure-unionize>
    <hemisphere-id>3</hemisphere-id>
    <id>632896733</id>
    <is-injection>false</is-injection>
    <max-voxel-density>0.397756218910217</max-voxel-density>
    <max-voxel-x>5270</max-voxel-x>
    <max-voxel-y>7100</max-voxel-y>
    <max-voxel-z>3130</max-voxel-z>
    <normalized-projection-volume>0.00295381567757982</normalized-projection-volume>
    <projection-density>0.000111468063225837</projection-density>
    <projection-energy>0.0539475132942409</projection-energy>
    <projection-intensity>483.972823542666</projection-intensity>
    <projection-volume>0.00106346168624268</projection-volume>
    <section-data-set-id>299895444</section-data-set-id>
    <structure-id>493</structure-id>
    <sum-pixel-intensity>2298505904128.0</sum-pixel-intensity>
    <sum-pixels>7788167872.0</sum-pixels>
    <sum-projection-pixel-intensity>420152289.8125</sum-projection-pixel-intensity>
    <sum-projection-pixels>868131.988769531</sum-projection-pixels>
    <volume>9.5405056432</volume>
  </projection-structure-unionize>
  <projection-structure-unionize>
    <hemisphere-id>2</hemisphere-id>
    <id>632894289</id>
    <is-injection>false</is-injection>
    <max-voxel-density>0.0</max-voxel-density>
    <max-voxel-x>0</max-voxel-x>
    <max-voxel-y>0</max-voxel-y>
    <max-voxel-z>0</max-voxel-z>
    <normalized-projection-volume>0.0</normalized-projection-volume>
    <projection-density>0.0</projection-density>
    <projection-energy>0.0</projection-energy>
    <projection-intensity>0.0</projection-intensity>
    <projection-volume>0.0</projection-volume>
    <section-data-set-id>299895444</section-data-set-id>
    <structure-id>692</structure-id>
    <sum-pixel-intensity>18207846400.0</sum-pixel-intensity>
    <sum-pixels>75768304.0</sum-pixels>
    <sum-projection-pixel-intensity>0.0</sum-projection-pixel-intensity>
    <sum-projection-pixels>0.0</sum-projection-pixels>
    <volume>0.0928161724</volume>
  </projection-structure-unionize>
  <projection-structure-unionize>
    <hemisphere-id>1</hemisphere-id>
    <id>632895162</id>
    <is-injection>false</is-injection>
    <max-voxel-density>0.0</max-voxel-density>
    <max-voxel-x>0</max-voxel-x>
    <max-voxel-y>0</max-voxel-y>
    <max-voxel-z>0</max-voxel-z>
    <normalized-projection-volume>0.0</normalized-projection-volume>
    <projection-density>0.0</projection-density>
    <projection-energy>0.0</projection-energy>
    <projection-intensity>0.0</projection-intensity>
    <projection-volume>0.0</projection-volume>
    <section-data-set-id>299895444</section-data-set-id>
    <structure-id>1104</structure-id>
    <sum-pixel-intensity>18618255360.0</sum-pixel-intensity>
    <sum-pixels>74858400.0</sum-pixels>
    <sum-projection-pixel-intensity>0.0</sum-projection-pixel-intensity>
    <sum-projection-pixels>0.0</sum-projection-pixels>
    <volume>0.09170154</volume>
  </projection-structure-unionize>
  <projection-structure-unionize>
    <hemisphere-id>1</hemisphere-id>
    <id>632895954</id>
    <is-injection>false</is-injection>
    <max-voxel-density>0.204943954944611</max-voxel-density>
    <max-voxel-x>7990</max-voxel-x>
    <max-voxel-y>1390</max-voxel-y>
    <max-voxel-z>1710</max-voxel-z>
    <normalized-projection-volume>7.54963703780826e-05</normalized-projection-volume>
    <projection-density>6.50306956801537e-05</projection-density>
    <projection-energy>0.0232850684992532</projection-energy>
    <projection-intensity>358.06273107977</projection-intensity>
    <projection-volume>2.71809436035156e-05</projection-volume>
    <section-data-set-id>299895444</section-data-set-id>
    <structure-id>402</structure-id>
    <sum-pixel-intensity>107707238272.0</sum-pixel-intensity>
    <sum-pixels>341200800.0</sum-pixels>
    <sum-projection-pixel-intensity>7944884.0</sum-projection-pixel-intensity>
    <sum-projection-pixels>22188.525390625</sum-projection-pixels>
    <volume>0.41797098</volume>
  </projection-structure-unionize>
  <projection-structure-unionize>
    <hemisphere-id>3</hemisphere-id>
    <id>632897316</id>
    <is-injection>false</is-injection>
    <max-voxel-density>0.0</max-voxel-density>
    <max-voxel-x>0</max-voxel-x>
    <max-voxel-y>0</max-voxel-y>
    <max-voxel-z>0</max-voxel-z>
    <normalized-projection-volume>0.0</normalized-projection-volume>
    <projection-density>0.0</projection-density>
    <projection-energy>0.0</projection-energy>
    <projection-intensity>0.0</projection-intensity>
    <projection-volume>0.0</projection-volume>
    <section-data-set-id>299895444</section-data-set-id>
    <structure-id>936</structure-id>
    <sum-pixel-intensity>981198766080.0</sum-pixel-intensity>
    <sum-pixels>3001273088.0</sum-pixels>
    <sum-projection-pixel-intensity>0.0</sum-projection-pixel-intensity>
    <sum-projection-pixels>0.0</sum-projection-pixels>
    <volume>3.6765595328</volume>
  </projection-structure-unionize>
  <projection-structure-unionize>
    <hemisphere-id>1</hemisphere-id>
    <id>632895687</id>
    <is-injection>false</is-injection>
    <max-voxel-density>0.0</max-voxel-density>
    <max-voxel-x>0</max-voxel-x>
    <max-voxel-y>0</max-voxel-y>
    <max-voxel-z>0</max-voxel-z>
    <normalized-projection-volume>0.0</normalized-projection-volume>
    <projection-density>0.0</projection-density>
    <projection-energy>0.0</projection-energy>
    <projection-intensity>0.0</projection-intensity>
    <projection-volume>0.0</projection-volume>
    <section-data-set-id>299895444</section-data-set-id>
    <structure-id>667</structure-id>
    <sum-pixel-intensity>24606720000.0</sum-pixel-intensity>
    <sum-pixels>104673600.0</sum-pixels>
    <sum-projection-pixel-intensity>0.0</sum-projection-pixel-intensity>
    <sum-projection-pixels>0.0</sum-projection-pixels>
    <volume>0.12822516</volume>
  </projection-structure-unionize>
  <projection-structure-unionize>
    <hemisphere-id>3</hemisphere-id>
    <id>632896604</id>
    <is-injection>false</is-injection>
    <max-voxel-density>0.532498180866241</max-voxel-density>
    <max-voxel-x>4990</max-voxel-x>
    <max-voxel-y>3190</max-voxel-y>
    <max-voxel-z>1360</max-voxel-z>
    <normalized-projection-volume>0.00112096099590279</normalized-projection-volume>
    <projection-density>5.89502067873032e-05</projection-density>
    <projection-energy>0.0209038046956101</projection-energy>
    <projection-intensity>354.601041028279</projection-intensity>
    <projection-volume>0.000403579370223868</projection-volume>
    <section-data-set-id>299895444</section-data-set-id>
    <structure-id>345</structure-id>
    <sum-pixel-intensity>1642917917184.0</sum-pixel-intensity>
    <sum-pixels>5588658040.0</sum-pixels>
    <sum-projection-pixel-intensity>116824216.178711</sum-projection-pixel-intensity>
    <sum-projection-pixels>329452.547121525</sum-projection-pixels>
    <volume>6.846106099</volume>
  </projection-structure-unionize>
  <projection-structure-unionize>
    <hemisphere-id>2</hemisphere-id>
    <id>632894471</id>
    <is-injection>false</is-injection>
    <max-voxel-density>0.732431054115295</max-voxel-density>
    <max-voxel-x>9450</max-voxel-x>
    <max-voxel-y>3480</max-voxel-y>
    <max-voxel-z>5720</max-voxel-z>
    <normalized-projection-volume>0.0079238281111342</normalized-projection-volume>
    <projection-density>0.0338485538959503</projection-density>
    <projection-energy>39.0672302246094</projection-energy>
    <projection-intensity>1154.17724609375</projection-intensity>
    <projection-volume>0.0028528143</projection-volume>
    <section-data-set-id>299895444</section-data-set-id>
    <structure-id>872</structure-id>
    <sum-pixel-intensity>16922246144.0</sum-pixel-intensity>
    <sum-pixels>68801400.0</sum-pixels>
    <sum-projection-pixel-intensity>2687880192.0</sum-projection-pixel-intensity>
    <sum-projection-pixels>2328828.0</sum-projection-pixels>
    <volume>0.084281715</volume>
  </projection-structure-unionize>
  <projection-structure-unionize>
    <hemisphere-id>2</hemisphere-id>
    <id>632893878</id>
    <is-injection>false</is-injection>
    <max-voxel-density>0.189818501472473</max-voxel-density>
    <max-voxel-x>6190</max-voxel-x>
    <max-voxel-y>5000</max-voxel-y>
    <max-voxel-z>10530</max-voxel-z>
    <normalized-projection-volume>0.000258208248177931</normalized-projection-volume>
    <projection-density>6.92672118494502e-05</projection-density>
    <projection-energy>0.0233272271369552</projection-energy>
    <projection-intensity>336.771562101505</projection-intensity>
    <projection-volume>9.29626655763626e-05</projection-volume>
    <section-data-set-id>299895444</section-data-set-id>
    <structure-id>111</structure-id>
    <sum-pixel-intensity>221970387200.0</sum-pixel-intensity>
    <sum-pixels>1095581708.0</sum-pixels>
    <sum-projection-pixel-intensity>25556883.3496094</sum-projection-pixel-intensity>
    <sum-projection-pixels>75887.8902664185</sum-projection-pixels>
    <volume>1.3420875923</volume>
  </projection-structure-unionize>
  <projection-structure-unionize>
    <hemisphere-id>2</hemisphere-id>
    <id>632894645</id>
    <is-injection>false</is-injection>
    <max-voxel-density>0.835641264915466</max-voxel-density>
    <max-voxel-x>8460</max-voxel-x>
    <max-voxel-y>4400</max-voxel-y>
    <max-voxel-z>5810</max-voxel-z>
    <normalized-projection-volume>0.00920638260627478</normalized-projection-volume>
    <projection-density>0.000853656609236416</projection-density>
    <projection-energy>1.24371460495184</projection-energy>
    <projection-intensity>1456.92611232089</projection-intensity>
    <projection-volume>0.00331457214645367</projection-volume>
    <section-data-set-id>299895444</section-data-set-id>
    <structure-id>991</structure-id>
    <sum-pixel-intensity>300221457024.0</sum-pixel-intensity>
    <sum-pixels>3169627168.0</sum-pixels>
    <sum-projection-pixel-intensity>3942111601.09375</sum-projection-pixel-intensity>
    <sum-projection-pixels>2705773.1807785</sum-projection-pixels>
    <volume>3.8827932808</volume>
  </projection-structure-unionize>
  <projection-structure-unionize>
    <hemisphere-id>1</hemisphere-id>
    <id>632896233</id>
    <is-injection>false</is-injection>
    <max-voxel-density>0.0</max-voxel-density>
    <max-voxel-x>0</max-voxel-x>
    <max-voxel-y>0</max-voxel-y>
    <max-voxel-z>0</max-voxel-z>
    <normalized-projection-volume>0.0</normalized-projection-volume>
    <projection-density>0.0</projection-density>
    <projection-energy>0.0</projection-energy>
    <projection-intensity>0.0</projection-intensity>
    <projection-volume>0.0</projection-volume>
    <section-data-set-id>299895444</section-data-set-id>
    <structure-id>177</structure-id>
    <sum-pixel-intensity>3654519808.0</sum-pixel-intensity>
    <sum-pixels>13496400.0</sum-pixels>
    <sum-projection-pixel-intensity>0.0</sum-projection-pixel-intensity>
    <sum-projection-pixels>0.0</sum-projection-pixels>
    <volume>0.01653309</volume>
  </projection-structure-unionize>
  <projection-structure-unionize>
    <hemisphere-id>3</hemisphere-id>
    <id>632896754</id>
    <is-injection>false</is-injection>
    <max-voxel-density>0.1559729129076</max-voxel-density>
    <max-voxel-x>9160</max-voxel-x>
    <max-voxel-y>6160</max-voxel-y>
    <max-voxel-z>1900</max-voxel-z>
    <normalized-projection-volume>4.10122858085807e-05</normalized-projection-volume>
    <projection-density>1.07478332368539e-05</projection-density>
    <projection-energy>0.00325194102837014</projection-energy>
    <projection-intensity>302.567127411258</projection-intensity>
    <projection-volume>1.47656453155518e-05</projection-volume>
    <section-data-set-id>299895444</section-data-set-id>
    <structure-id>526</structure-id>
    <sum-pixel-intensity>191589523456.0</sum-pixel-intensity>
    <sum-pixels>1121490048.0</sum-pixels>
    <sum-projection-pixel-intensity>3647019.5</sum-projection-pixel-intensity>
    <sum-projection-pixels>12053.5880126953</sum-projection-pixels>
    <volume>1.3738253088</volume>
  </projection-structure-unionize>
  <projection-structure-unionize>
    <hemisphere-id>3</hemisphere-id>
    <id>632896905</id>
    <is-injection>false</is-injection>
    <max-voxel-density>0.121131345629692</max-voxel-density>
    <max-voxel-x>7270</max-voxel-x>
    <max-voxel-y>7030</max-voxel-y>
    <max-voxel-z>3350</max-voxel-z>
    <normalized-projection-volume>3.68988312934593e-05</normalized-projection-volume>
    <projection-density>9.30226507054934e-06</projection-density>
    <projection-energy>0.00306814236011037</projection-energy>
    <projection-intensity>329.827449211699</projection-intensity>
    <projection-volume>1.3284679083252e-05</projection-volume>
    <section-data-set-id>299895444</section-data-set-id>
    <structure-id>663</structure-id>
    <sum-pixel-intensity>235801010176.0</sum-pixel-intensity>
    <sum-pixels>1165805952.0</sum-pixels>
    <sum-projection-pixel-intensity>3576858.625</sum-projection-pixel-intensity>
    <sum-projection-pixels>10844.6359863281</sum-projection-pixels>
    <volume>1.4281122912</volume>
  </projection-structure-unionize>
  <projection-structure-unionize>
    <hemisphere-id>3</hemisphere-id>
    <id>632896745</id>
    <is-injection>false</is-injection>
    <max-voxel-density>0.0</max-voxel-density>
    <max-voxel-x>0</max-voxel-x>
    <max-voxel-y>0</max-voxel-y>
    <max-voxel-z>0</max-voxel-z>
    <normalized-projection-volume>0.0</normalized-projection-volume>
    <projection-density>0.0</projection-density>
    <projection-energy>0.0</projection-energy>
    <projection-intensity>0.0</projection-intensity>
    <projection-volume>0.0</projection-volume>
    <section-data-set-id>299895444</section-data-set-id>
    <structure-id>514</structure-id>
    <sum-pixel-intensity>480553728.0</sum-pixel-intensity>
    <sum-pixels>20080800.0</sum-pixels>
    <sum-projection-pixel-intensity>0.0</sum-projection-pixel-intensity>
    <sum-projection-pixels>0.0</sum-projection-pixels>
    <volume>0.02459898</volume>
  </projection-structure-unionize>
  <projection-structure-unionize>
    <hemisphere-id>2</hemisphere-id>
    <id>632894646</id>
    <is-injection>false</is-injection>
    <max-voxel-density>0.506193041801453</max-voxel-density>
    <max-voxel-x>3260</max-voxel-x>
    <max-voxel-y>3060</max-voxel-y>
    <max-voxel-z>7360</max-voxel-z>
    <normalized-projection-volume>0.00121906634841134</normalized-projection-volume>
    <projection-density>6.07824395942798e-05</projection-density>
    <projection-energy>0.0380469126563339</projection-energy>
    <projection-intensity>625.952378849803</projection-intensity>
    <projection-volume>0.000438900221284437</projection-volume>
    <section-data-set-id>299895444</section-data-set-id>
    <structure-id>993</structure-id>
    <sum-pixel-intensity>1581311379456.0</sum-pixel-intensity>
    <sum-pixels>5894562596.0</sum-pixels>
    <sum-projection-pixel-intensity>224269908.237305</sum-projection-pixel-intensity>
    <sum-projection-pixels>358285.894926071</sum-projection-pixels>
    <volume>7.2208391801</volume>
  </projection-structure-unionize>
  <projection-structure-unionize>
    <hemisphere-id>2</hemisphere-id>
    <id>632894068</id>
    <is-injection>false</is-injection>
    <max-voxel-density>0.204957142472267</max-voxel-density>
    <max-voxel-x>5240</max-voxel-x>
    <max-voxel-y>2910</max-voxel-y>
    <max-voxel-z>10080</max-voxel-z>
    <normalized-projection-volume>0.000201862130356518</normalized-projection-volume>
    <projection-density>4.36686828837471e-05</projection-density>
    <projection-energy>0.0149096872467643</projection-energy>
    <projection-intensity>341.42745469233</projection-intensity>
    <projection-volume>7.26763836914062e-05</projection-volume>
    <section-data-set-id>299895444</section-data-set-id>
    <structure-id>353</structure-id>
    <sum-pixel-intensity>395745799680.0</sum-pixel-intensity>
    <sum-pixels>1358585976.0</sum-pixels>
    <sum-projection-pixel-intensity>20256092.0</sum-projection-pixel-intensity>
    <sum-projection-pixels>59327.66015625</sum-projection-pixels>
    <volume>1.6642678206</volume>
  </projection-structure-unionize>
  <projection-structure-unionize>
    <hemisphere-id>3</hemisphere-id>
    <id>632897143</id>
    <is-injection>false</is-injection>
    <max-voxel-density>0.502929985523224</max-voxel-density>
    <max-voxel-x>10980</max-voxel-x>
    <max-voxel-y>5470</max-voxel-y>
    <max-voxel-z>6480</max-voxel-z>
    <normalized-projection-volume>0.000246520504285618</normalized-projection-volume>
    <projection-density>0.000744971922826518</projection-density>
    <projection-energy>0.601119293142414</projection-energy>
    <projection-intensity>806.901944521199</projection-intensity>
    <projection-volume>8.87547294067383e-05</projection-volume>
    <section-data-set-id>299895444</section-data-set-id>
    <structure-id>798</structure-id>
    <sum-pixel-intensity>2686347856.0</sum-pixel-intensity>
    <sum-pixels>97255800.0</sum-pixels>
    <sum-projection-pixel-intensity>58462337.75</sum-projection-pixel-intensity>
    <sum-projection-pixels>72452.8403320312</sum-projection-pixels>
    <volume>0.119138355</volume>
  </projection-structure-unionize>
  <projection-structure-unionize>
    <hemisphere-id>3</hemisphere-id>
    <id>632897467</id>
    <is-injection>false</is-injection>
    <max-voxel-density>0.106259681284428</max-voxel-density>
    <max-voxel-x>11780</max-voxel-x>
    <max-voxel-y>6220</max-voxel-y>
    <max-voxel-z>9350</max-voxel-z>
    <normalized-projection-volume>2.46561491238365e-05</normalized-projection-volume>
    <projection-density>1.4053861448281e-06</projection-density>
    <projection-energy>0.000830089928691195</projection-energy>
    <projection-intensity>590.649005432403</projection-intensity>
    <projection-volume>8.87694859313965e-06</projection-volume>
    <section-data-set-id>299895444</section-data-set-id>
    <structure-id>1041</structure-id>
    <sum-pixel-intensity>974781644800.0</sum-pixel-intensity>
    <sum-pixels>5156226048.0</sum-pixels>
    <sum-projection-pixel-intensity>4280131.3125</sum-projection-pixel-intensity>
    <sum-projection-pixels>7246.48864746094</sum-projection-pixels>
    <volume>6.3163769088</volume>
  </projection-structure-unionize>
  <projection-structure-unionize>
    <hemisphere-id>2</hemisphere-id>
    <id>632894510</id>
    <is-injection>false</is-injection>
    <max-voxel-density>0.0</max-voxel-density>
    <max-voxel-x>0</max-voxel-x>
    <max-voxel-y>0</max-voxel-y>
    <max-voxel-z>0</max-voxel-z>
    <normalized-projection-volume>0.0</normalized-projection-volume>
    <projection-density>0.0</projection-density>
    <projection-energy>0.0</projection-energy>
    <projection-intensity>0.0</projection-intensity>
    <projection-volume>0.0</projection-volume>
    <section-data-set-id>299895444</section-data-set-id>
    <structure-id>906</structure-id>
    <sum-pixel-intensity>39709487104.0</sum-pixel-intensity>
    <sum-pixels>185507104.0</sum-pixels>
    <sum-projection-pixel-intensity>0.0</sum-projection-pixel-intensity>
    <sum-projection-pixels>0.0</sum-projection-pixels>
    <volume>0.2272462024</volume>
  </projection-structure-unionize>
  <projection-structure-unionize>
    <hemisphere-id>2</hemisphere-id>
    <id>632894492</id>
    <is-injection>false</is-injection>
    <max-voxel-density>0.0185375418514013</max-voxel-density>
    <max-voxel-x>6480</max-voxel-x>
    <max-voxel-y>400</max-voxel-y>
    <max-voxel-z>6740</max-voxel-z>
    <normalized-projection-volume>4.60833369561086e-06</normalized-projection-volume>
    <projection-density>1.27690533771144e-06</projection-density>
    <projection-energy>0.000375328179263315</projection-energy>
    <projection-intensity>293.935790053165</projection-intensity>
    <projection-volume>1.65913748779297e-06</projection-volume>
    <section-data-set-id>299895444</section-data-set-id>
    <structure-id>894</structure-id>
    <sum-pixel-intensity>244089035904.0</sum-pixel-intensity>
    <sum-pixels>1060687828.0</sum-pixels>
    <sum-projection-pixel-intensity>398106.03125</sum-projection-pixel-intensity>
    <sum-projection-pixels>1354.39794921875</sum-projection-pixels>
    <volume>1.2993425893</volume>
  </projection-structure-unionize>
  <projection-structure-unionize>
    <hemisphere-id>3</hemisphere-id>
    <id>632897590</id>
    <is-injection>false</is-injection>
    <max-voxel-density>0.909098148345947</max-voxel-density>
    <max-voxel-x>8380</max-voxel-x>
    <max-voxel-y>4080</max-voxel-y>
    <max-voxel-z>7510</max-voxel-z>
    <normalized-projection-volume>0.0377475846484854</normalized-projection-volume>
    <projection-density>0.0440868192327628</projection-density>
    <projection-energy>99.7988158938242</projection-energy>
    <projection-intensity>2263.68827759884</projection-intensity>
    <projection-volume>0.0135902555892578</projection-volume>
    <section-data-set-id>299895444</section-data-set-id>
    <structure-id>563807435</structure-id>
    <sum-pixel-intensity>68604393472.0</sum-pixel-intensity>
    <sum-pixels>251641792.0</sum-pixels>
    <sum-projection-pixel-intensity>25113552871.0</sum-projection-pixel-intensity>
    <sum-projection-pixels>11094086.1953125</sum-projection-pixels>
    <volume>0.3082611952</volume>
  </projection-structure-unionize>
  <projection-structure-unionize>
    <hemisphere-id>3</hemisphere-id>
    <id>632897593</id>
    <is-injection>false</is-injection>
    <max-voxel-density>0.0103962877765298</max-voxel-density>
    <max-voxel-x>6530</max-voxel-x>
    <max-voxel-y>6200</max-voxel-y>
    <max-voxel-z>8030</max-voxel-z>
    <normalized-projection-volume>2.33307259282145e-07</normalized-projection-volume>
    <projection-density>2.16887581761379e-06</projection-density>
    <projection-energy>0.00087206507372245</projection-energy>
    <projection-intensity>402.08160681228</projection-intensity>
    <projection-volume>8.39975673675537e-08</projection-volume>
    <section-data-set-id>299895444</section-data-set-id>
    <structure-id>484682528</structure-id>
    <sum-pixel-intensity>7180025344.0</sum-pixel-intensity>
    <sum-pixels>31615200.0</sum-pixels>
    <sum-projection-pixel-intensity>27570.51171875</sum-projection-pixel-intensity>
    <sum-projection-pixels>68.5694427490234</sum-projection-pixels>
    <volume>0.03872862</volume>
  </projection-structure-unionize>
  <projection-structure-unionize>
    <hemisphere-id>2</hemisphere-id>
    <id>632894310</id>
    <is-injection>false</is-injection>
    <max-voxel-density>0.201074868440628</max-voxel-density>
    <max-voxel-x>2520</max-voxel-x>
    <max-voxel-y>3930</max-voxel-y>
    <max-voxel-z>6660</max-voxel-z>
    <normalized-projection-volume>0.000199734780620309</normalized-projection-volume>
    <projection-density>2.2094115067805e-05</projection-density>
    <projection-energy>0.00856531243941364</projection-energy>
    <projection-intensity>387.673930959779</projection-intensity>
    <projection-volume>7.1910474377948e-05</projection-volume>
    <section-data-set-id>299895444</section-data-set-id>
    <structure-id>714</structure-id>
    <sum-pixel-intensity>759713334880.0</sum-pixel-intensity>
    <sum-pixels>2656925968.0</sum-pixels>
    <sum-projection-pixel-intensity>22757401.0443115</sum-projection-pixel-intensity>
    <sum-projection-pixels>58702.4280636311</sum-projection-pixels>
    <volume>3.2547343108</volume>
  </projection-structure-unionize>
  <projection-structure-unionize>
    <hemisphere-id>3</hemisphere-id>
    <id>632897413</id>
    <is-injection>false</is-injection>
    <max-voxel-density>0.334795832633972</max-voxel-density>
    <max-voxel-x>5670</max-voxel-x>
    <max-voxel-y>5950</max-voxel-y>
    <max-voxel-z>8030</max-voxel-z>
    <normalized-projection-volume>0.000491512028514798</normalized-projection-volume>
    <projection-density>0.000374606781319553</projection-density>
    <projection-energy>0.275016958093257</projection-energy>
    <projection-intensity>734.148370524712</projection-intensity>
    <projection-volume>0.000176958980419922</projection-volume>
    <section-data-set-id>299895444</section-data-set-id>
    <structure-id>998</structure-id>
    <sum-pixel-intensity>102810599424.0</sum-pixel-intensity>
    <sum-pixels>385621184.0</sum-pixels>
    <sum-projection-pixel-intensity>106052365.0</sum-projection-pixel-intensity>
    <sum-projection-pixels>144456.310546875</sum-projection-pixels>
    <volume>0.4723859504</volume>
  </projection-structure-unionize>
  <projection-structure-unionize>
    <hemisphere-id>1</hemisphere-id>
    <id>632895307</id>
    <is-injection>false</is-injection>
    <max-voxel-density>0.0</max-voxel-density>
    <max-voxel-x>0</max-voxel-x>
    <max-voxel-y>0</max-voxel-y>
    <max-voxel-z>0</max-voxel-z>
    <normalized-projection-volume>0.0</normalized-projection-volume>
    <projection-density>0.0</projection-density>
    <projection-energy>0.0</projection-energy>
    <projection-intensity>0.0</projection-intensity>
    <projection-volume>0.0</projection-volume>
    <section-data-set-id>299895444</section-data-set-id>
    <structure-id>980</structure-id>
    <sum-pixel-intensity>14688330752.0</sum-pixel-intensity>
    <sum-pixels>59494500.0</sum-pixels>
    <sum-projection-pixel-intensity>0.0</sum-projection-pixel-intensity>
    <sum-projection-pixels>0.0</sum-projection-pixels>
    <volume>0.0728807625</volume>
  </projection-structure-unionize>
  <projection-structure-unionize>
    <hemisphere-id>1</hemisphere-id>
    <id>632895381</id>
    <is-injection>false</is-injection>
    <max-voxel-density>0.0</max-voxel-density>
    <max-voxel-x>0</max-voxel-x>
    <max-voxel-y>0</max-voxel-y>
    <max-voxel-z>0</max-voxel-z>
    <normalized-projection-volume>0.0</normalized-projection-volume>
    <projection-density>0.0</projection-density>
    <projection-energy>0.0</projection-energy>
    <projection-intensity>0.0</projection-intensity>
    <projection-volume>0.0</projection-volume>
    <section-data-set-id>299895444</section-data-set-id>
    <structure-id>182305701</structure-id>
    <sum-pixel-intensity>31497613312.0</sum-pixel-intensity>
    <sum-pixels>84568496.0</sum-pixels>
    <sum-projection-pixel-intensity>0.0</sum-projection-pixel-intensity>
    <sum-projection-pixels>0.0</sum-projection-pixels>
    <volume>0.1035964076</volume>
  </projection-structure-unionize>
  <projection-structure-unionize>
    <hemisphere-id>3</hemisphere-id>
    <id>632896523</id>
    <is-injection>false</is-injection>
    <max-voxel-density>0.109520338475704</max-voxel-density>
    <max-voxel-x>4040</max-voxel-x>
    <max-voxel-y>5280</max-voxel-y>
    <max-voxel-z>5480</max-voxel-z>
    <normalized-projection-volume>1.33520188292754e-05</normalized-projection-volume>
    <projection-density>1.42828629951659e-06</projection-density>
    <projection-energy>0.000521611544522414</projection-energy>
    <projection-intensity>365.20097175122</projection-intensity>
    <projection-volume>4.80712475280762e-06</projection-volume>
    <section-data-set-id>299895444</section-data-set-id>
    <structure-id>242</structure-id>
    <sum-pixel-intensity>524046544896.0</sum-pixel-intensity>
    <sum-pixels>2747476800.0</sum-pixels>
    <sum-projection-pixel-intensity>1433115.6171875</sum-projection-pixel-intensity>
    <sum-projection-pixels>3924.18347167969</sum-projection-pixels>
    <volume>3.36565908</volume>
  </projection-structure-unionize>
  <projection-structure-unionize>
    <hemisphere-id>1</hemisphere-id>
    <id>632895323</id>
    <is-injection>false</is-injection>
    <max-voxel-density>0.0303742904216051</max-voxel-density>
    <max-voxel-x>2630</max-voxel-x>
    <max-voxel-y>4210</max-voxel-y>
    <max-voxel-z>5230</max-voxel-z>
    <normalized-projection-volume>5.03258533139343e-07</normalized-projection-volume>
    <projection-density>8.53476763040817e-07</projection-density>
    <projection-energy>0.00082008441677317</projection-energy>
    <projection-intensity>960.874877929688</projection-intensity>
    <projection-volume>1.8118807220459e-07</projection-volume>
    <section-data-set-id>299895444</section-data-set-id>
    <structure-id>969</structure-id>
    <sum-pixel-intensity>111426682880.0</sum-pixel-intensity>
    <sum-pixels>173301296.0</sum-pixels>
    <sum-projection-pixel-intensity>142121.6875</sum-projection-pixel-intensity>
    <sum-projection-pixels>147.908630371094</sum-projection-pixels>
    <volume>0.2122940876</volume>
  </projection-structure-unionize>
  <projection-structure-unionize>
    <hemisphere-id>3</hemisphere-id>
    <id>632897631</id>
    <is-injection>false</is-injection>
    <max-voxel-density>0.176542580127716</max-voxel-density>
    <max-voxel-x>7570</max-voxel-x>
    <max-voxel-y>7350</max-voxel-y>
    <max-voxel-z>5690</max-voxel-z>
    <normalized-projection-volume>5.48074083114796e-05</normalized-projection-volume>
    <projection-density>0.000219469997796597</projection-density>
    <projection-energy>0.086986678247837</projection-energy>
    <projection-intensity>396.348836383803</projection-intensity>
    <projection-volume>1.97323005981445e-05</projection-volume>
    <section-data-set-id>299895444</section-data-set-id>
    <structure-id>10671</structure-id>
    <sum-pixel-intensity>3570318080.0</sum-pixel-intensity>
    <sum-pixels>73395000.0</sum-pixels>
    <sum-projection-pixel-intensity>6384387.25</sum-projection-pixel-intensity>
    <sum-projection-pixels>16108.0004882812</sum-projection-pixels>
    <volume>0.089908875</volume>
  </projection-structure-unionize>
  <projection-structure-unionize>
    <hemisphere-id>1</hemisphere-id>
    <id>632895103</id>
    <is-injection>false</is-injection>
    <max-voxel-density>0.0</max-voxel-density>
    <max-voxel-x>0</max-voxel-x>
    <max-voxel-y>0</max-voxel-y>
    <max-voxel-z>0</max-voxel-z>
    <normalized-projection-volume>0.0</normalized-projection-volume>
    <projection-density>0.0</projection-density>
    <projection-energy>0.0</projection-energy>
    <projection-intensity>0.0</projection-intensity>
    <projection-volume>0.0</projection-volume>
    <section-data-set-id>299895444</section-data-set-id>
    <structure-id>526157196</structure-id>
    <sum-pixel-intensity>10512952320.0</sum-pixel-intensity>
    <sum-pixels>50499900.0</sum-pixels>
    <sum-projection-pixel-intensity>0.0</sum-projection-pixel-intensity>
    <sum-projection-pixels>0.0</sum-projection-pixels>
    <volume>0.0618623775</volume>
  </projection-structure-unionize>
  <projection-structure-unionize>
    <hemisphere-id>1</hemisphere-id>
    <id>632894023</id>
    <is-injection>false</is-injection>
    <max-voxel-density>0.0911489874124527</max-voxel-density>
    <max-voxel-x>7470</max-voxel-x>
    <max-voxel-y>630</max-voxel-y>
    <max-voxel-z>2950</max-voxel-z>
    <normalized-projection-volume>1.68759269378193e-05</normalized-projection-volume>
    <projection-density>7.65856140239173e-06</projection-density>
    <projection-energy>0.00266037470938684</projection-energy>
    <projection-intensity>347.372642146085</projection-intensity>
    <projection-volume>6.07583670654297e-06</projection-volume>
    <section-data-set-id>299895444</section-data-set-id>
    <structure-id>312782546</structure-id>
    <sum-pixel-intensity>199866379264.0</sum-pixel-intensity>
    <sum-pixels>647623808.0</sum-pixels>
    <sum-projection-pixel-intensity>1722922.0</sum-projection-pixel-intensity>
    <sum-projection-pixels>4959.86669921875</sum-projection-pixels>
    <volume>0.7933391648</volume>
  </projection-structure-unionize>
  <projection-structure-unionize>
    <hemisphere-id>1</hemisphere-id>
    <id>632895509</id>
    <is-injection>false</is-injection>
    <max-voxel-density>0.0</max-voxel-density>
    <max-voxel-x>0</max-voxel-x>
    <max-voxel-y>0</max-voxel-y>
    <max-voxel-z>0</max-voxel-z>
    <normalized-projection-volume>0.0</normalized-projection-volume>
    <projection-density>0.0</projection-density>
    <projection-energy>0.0</projection-energy>
    <projection-intensity>0.0</projection-intensity>
    <projection-volume>0.0</projection-volume>
    <section-data-set-id>299895444</section-data-set-id>
    <structure-id>830</structure-id>
    <sum-pixel-intensity>38616719360.0</sum-pixel-intensity>
    <sum-pixels>169227904.0</sum-pixels>
    <sum-projection-pixel-intensity>0.0</sum-projection-pixel-intensity>
    <sum-projection-pixels>0.0</sum-projection-pixels>
    <volume>0.2073041824</volume>
  </projection-structure-unionize>
  <projection-structure-unionize>
    <hemisphere-id>3</hemisphere-id>
    <id>632896605</id>
    <is-injection>false</is-injection>
    <max-voxel-density>0.0</max-voxel-density>
    <max-voxel-x>0</max-voxel-x>
    <max-voxel-y>0</max-voxel-y>
    <max-voxel-z>0</max-voxel-z>
    <normalized-projection-volume>0.0</normalized-projection-volume>
    <projection-density>0.0</projection-density>
    <projection-energy>0.0</projection-energy>
    <projection-intensity>0.0</projection-intensity>
    <projection-volume>0.0</projection-volume>
    <section-data-set-id>299895444</section-data-set-id>
    <structure-id>347</structure-id>
    <sum-pixel-intensity>19558938624.0</sum-pixel-intensity>
    <sum-pixels>98460000.0</sum-pixels>
    <sum-projection-pixel-intensity>0.0</sum-projection-pixel-intensity>
    <sum-projection-pixels>0.0</sum-projection-pixels>
    <volume>0.1206135</volume>
  </projection-structure-unionize>
  <projection-structure-unionize>
    <hemisphere-id>2</hemisphere-id>
    <id>632894535</id>
    <is-injection>true</is-injection>
    <max-voxel-density>1.0</max-voxel-density>
    <max-voxel-x>8910</max-voxel-x>
    <max-voxel-y>5280</max-voxel-y>
    <max-voxel-z>7360</max-voxel-z>
    <normalized-projection-volume>0.00763481073832391</normalized-projection-volume>
    <projection-density>0.609997510910034</projection-density>
    <projection-energy>3967.78125</projection-energy>
    <projection-intensity>6504.58642578125</projection-intensity>
    <projection-volume>0.00274875943125</projection-volume>
    <section-data-set-id>299895444</section-data-set-id>
    <structure-id>924</structure-id>
    <sum-pixel-intensity>15640072192.0</sum-pixel-intensity>
    <sum-pixels>3678515.5</sum-pixels>
    <sum-projection-pixel-intensity>14595545088.0</sum-projection-pixel-intensity>
    <sum-projection-pixels>2243885.25</sum-projection-pixels>
    <volume>0.0045061814875</volume>
  </projection-structure-unionize>
  <projection-structure-unionize>
    <hemisphere-id>1</hemisphere-id>
    <id>632896348</id>
    <is-injection>false</is-injection>
    <max-voxel-density>0.0714926421642303</max-voxel-density>
    <max-voxel-x>7560</max-voxel-x>
    <max-voxel-y>5660</max-voxel-y>
    <max-voxel-z>3650</max-voxel-z>
    <normalized-projection-volume>3.63437210378744e-06</normalized-projection-volume>
    <projection-density>1.13178100491496e-06</projection-density>
    <projection-energy>0.000395462702726945</projection-energy>
    <projection-intensity>349.416259765625</projection-intensity>
    <projection-volume>1.3084822845459e-06</projection-volume>
    <section-data-set-id>299895444</section-data-set-id>
    <structure-id>6</structure-id>
    <sum-pixel-intensity>36969705472.0</sum-pixel-intensity>
    <sum-pixels>943776896.0</sum-pixels>
    <sum-projection-pixel-intensity>373228.5625</sum-projection-pixel-intensity>
    <sum-projection-pixels>1068.14880371094</sum-projection-pixels>
    <volume>1.1561266976</volume>
  </projection-structure-unionize>
  <projection-structure-unionize>
    <hemisphere-id>1</hemisphere-id>
    <id>632893999</id>
    <is-injection>false</is-injection>
    <max-voxel-density>0.0</max-voxel-density>
    <max-voxel-x>0</max-voxel-x>
    <max-voxel-y>0</max-voxel-y>
    <max-voxel-z>0</max-voxel-z>
    <normalized-projection-volume>0.0</normalized-projection-volume>
    <projection-density>0.0</projection-density>
    <projection-energy>0.0</projection-energy>
    <projection-intensity>0.0</projection-intensity>
    <projection-volume>0.0</projection-volume>
    <section-data-set-id>299895444</section-data-set-id>
    <structure-id>312782582</structure-id>
    <sum-pixel-intensity>14014154752.0</sum-pixel-intensity>
    <sum-pixels>52763400.0</sum-pixels>
    <sum-projection-pixel-intensity>0.0</sum-projection-pixel-intensity>
    <sum-projection-pixels>0.0</sum-projection-pixels>
    <volume>0.064635165</volume>
  </projection-structure-unionize>
  <projection-structure-unionize>
    <hemisphere-id>2</hemisphere-id>
    <id>632894344</id>
    <is-injection>false</is-injection>
    <max-voxel-density>0.41222357749939</max-voxel-density>
    <max-voxel-x>7600</max-voxel-x>
    <max-voxel-y>5530</max-voxel-y>
    <max-voxel-z>6260</max-voxel-z>
    <normalized-projection-volume>5.39702198345753e-05</normalized-projection-volume>
    <projection-density>0.00105858535971493</projection-density>
    <projection-energy>0.757688641548157</projection-energy>
    <projection-intensity>715.755798339844</projection-intensity>
    <projection-volume>1.94308877929687e-05</projection-volume>
    <section-data-set-id>299895444</section-data-set-id>
    <structure-id>753</structure-id>
    <sum-pixel-intensity>2409644544.0</sum-pixel-intensity>
    <sum-pixels>14984100.0</sum-pixels>
    <sum-projection-pixel-intensity>11353282.0</sum-projection-pixel-intensity>
    <sum-projection-pixels>15861.94921875</sum-projection-pixels>
    <volume>0.0183555225</volume>
  </projection-structure-unionize>
  <projection-structure-unionize>
    <hemisphere-id>3</hemisphere-id>
    <id>632897341</id>
    <is-injection>false</is-injection>
    <max-voxel-density>0.0</max-voxel-density>
    <max-voxel-x>0</max-voxel-x>
    <max-voxel-y>0</max-voxel-y>
    <max-voxel-z>0</max-voxel-z>
    <normalized-projection-volume>0.0</normalized-projection-volume>
    <projection-density>0.0</projection-density>
    <projection-energy>0.0</projection-energy>
    <projection-intensity>0.0</projection-intensity>
    <projection-volume>0.0</projection-volume>
    <section-data-set-id>299895444</section-data-set-id>
    <structure-id>954</structure-id>
    <sum-pixel-intensity>75394342912.0</sum-pixel-intensity>
    <sum-pixels>267962400.0</sum-pixels>
    <sum-projection-pixel-intensity>0.0</sum-projection-pixel-intensity>
    <sum-projection-pixels>0.0</sum-projection-pixels>
    <volume>0.32825394</volume>
  </projection-structure-unionize>
  <projection-structure-unionize>
    <hemisphere-id>1</hemisphere-id>
    <id>632895129</id>
    <is-injection>false</is-injection>
    <max-voxel-density>0.0</max-voxel-density>
    <max-voxel-x>0</max-voxel-x>
    <max-voxel-y>0</max-voxel-y>
    <max-voxel-z>0</max-voxel-z>
    <normalized-projection-volume>0.0</normalized-projection-volume>
    <projection-density>0.0</projection-density>
    <projection-energy>0.0</projection-energy>
    <projection-intensity>0.0</projection-intensity>
    <projection-volume>0.0</projection-volume>
    <section-data-set-id>299895444</section-data-set-id>
    <structure-id>1139</structure-id>
    <sum-pixel-intensity>8412597248.0</sum-pixel-intensity>
    <sum-pixels>26278200.0</sum-pixels>
    <sum-projection-pixel-intensity>0.0</sum-projection-pixel-intensity>
    <sum-projection-pixels>0.0</sum-projection-pixels>
    <volume>0.032190795</volume>
  </projection-structure-unionize>
  <projection-structure-unionize>
    <hemisphere-id>1</hemisphere-id>
    <id>632895414</id>
    <is-injection>false</is-injection>
    <max-voxel-density>0.0783470496535301</max-voxel-density>
    <max-voxel-x>9740</max-voxel-x>
    <max-voxel-y>3680</max-voxel-y>
    <max-voxel-z>4890</max-voxel-z>
    <normalized-projection-volume>1.59654132584986e-06</normalized-projection-volume>
    <projection-density>0.000153251850861125</projection-density>
    <projection-energy>0.13781376183033</projection-energy>
    <projection-intensity>899.263305664062</projection-intensity>
    <projection-volume>5.74802464294434e-07</projection-volume>
    <section-data-set-id>299895444</section-data-set-id>
    <structure-id>911</structure-id>
    <sum-pixel-intensity>227451552.0</sum-pixel-intensity>
    <sum-pixels>3061800.0</sum-pixels>
    <sum-projection-pixel-intensity>421958.1875</sum-projection-pixel-intensity>
    <sum-projection-pixels>469.226501464844</sum-projection-pixels>
    <volume>0.003750705</volume>
  </projection-structure-unionize>
  <projection-structure-unionize>
    <hemisphere-id>3</hemisphere-id>
    <id>632896534</id>
    <is-injection>false</is-injection>
    <max-voxel-density>0.450151771306992</max-voxel-density>
    <max-voxel-x>6430</max-voxel-x>
    <max-voxel-y>3790</max-voxel-y>
    <max-voxel-z>6620</max-voxel-z>
    <normalized-projection-volume>0.000376110205710956</normalized-projection-volume>
    <projection-density>0.000295525714881915</projection-density>
    <projection-energy>0.22587636538634</projection-energy>
    <projection-intensity>764.320510912541</projection-intensity>
    <projection-volume>0.000135410884509277</projection-volume>
    <section-data-set-id>299895444</section-data-set-id>
    <structure-id>255</structure-id>
    <sum-pixel-intensity>107458371584.0</sum-pixel-intensity>
    <sum-pixels>374043584.0</sum-pixels>
    <sum-projection-pixel-intensity>84487605.25</sum-projection-pixel-intensity>
    <sum-projection-pixels>110539.497558594</sum-projection-pixels>
    <volume>0.4582033904</volume>
  </projection-structure-unionize>
  <projection-structure-unionize>
    <hemisphere-id>2</hemisphere-id>
    <id>632894504</id>
    <is-injection>false</is-injection>
    <max-voxel-density>0.0</max-voxel-density>
    <max-voxel-x>0</max-voxel-x>
    <max-voxel-y>0</max-voxel-y>
    <max-voxel-z>0</max-voxel-z>
    <normalized-projection-volume>0.0</normalized-projection-volume>
    <projection-density>0.0</projection-density>
    <projection-energy>0.0</projection-energy>
    <projection-intensity>0.0</projection-intensity>
    <projection-volume>0.0</projection-volume>
    <section-data-set-id>299895444</section-data-set-id>
    <structure-id>902</structure-id>
    <sum-pixel-intensity>29367621632.0</sum-pixel-intensity>
    <sum-pixels>109265400.0</sum-pixels>
    <sum-projection-pixel-intensity>0.0</sum-projection-pixel-intensity>
    <sum-projection-pixels>0.0</sum-projection-pixels>
    <volume>0.133850115</volume>
  </projection-structure-unionize>
  <projection-structure-unionize>
    <hemisphere-id>3</hemisphere-id>
    <id>632896474</id>
    <is-injection>false</is-injection>
    <max-voxel-density>0.155066609382629</max-voxel-density>
    <max-voxel-x>4510</max-voxel-x>
    <max-voxel-y>4340</max-voxel-y>
    <max-voxel-z>9790</max-voxel-z>
    <normalized-projection-volume>2.62776274812568e-05</normalized-projection-volume>
    <projection-density>2.134893028692e-05</projection-density>
    <projection-energy>0.00766807920375199</projection-energy>
    <projection-intensity>359.178614604875</projection-intensity>
    <projection-volume>9.46072913208008e-06</projection-volume>
    <section-data-set-id>299895444</section-data-set-id>
    <structure-id>180</structure-id>
    <sum-pixel-intensity>98534166528.0</sum-pixel-intensity>
    <sum-pixels>361753216.0</sum-pixels>
    <sum-projection-pixel-intensity>2773952.3125</sum-projection-pixel-intensity>
    <sum-projection-pixels>7723.04418945312</sum-projection-pixels>
    <volume>0.4431476896</volume>
  </projection-structure-unionize>
  <projection-structure-unionize>
    <hemisphere-id>1</hemisphere-id>
    <id>632893997</id>
    <is-injection>false</is-injection>
    <max-voxel-density>0.0</max-voxel-density>
    <max-voxel-x>0</max-voxel-x>
    <max-voxel-y>0</max-voxel-y>
    <max-voxel-z>0</max-voxel-z>
    <normalized-projection-volume>0.0</normalized-projection-volume>
    <projection-density>0.0</projection-density>
    <projection-energy>0.0</projection-energy>
    <projection-intensity>0.0</projection-intensity>
    <projection-volume>0.0</projection-volume>
    <section-data-set-id>299895444</section-data-set-id>
    <structure-id>312782586</structure-id>
    <sum-pixel-intensity>8121766912.0</sum-pixel-intensity>
    <sum-pixels>25765200.0</sum-pixels>
    <sum-projection-pixel-intensity>0.0</sum-projection-pixel-intensity>
    <sum-projection-pixels>0.0</sum-projection-pixels>
    <volume>0.03156237</volume>
  </projection-structure-unionize>
  <projection-structure-unionize>
    <hemisphere-id>3</hemisphere-id>
    <id>632896525</id>
    <is-injection>false</is-injection>
    <max-voxel-density>0.165668115019798</max-voxel-density>
    <max-voxel-x>8220</max-voxel-x>
    <max-voxel-y>1100</max-voxel-y>
    <max-voxel-z>2100</max-voxel-z>
    <normalized-projection-volume>0.000117088163319261</normalized-projection-volume>
    <projection-density>0.000223943042967377</projection-density>
    <projection-energy>0.0787344565486184</projection-energy>
    <projection-intensity>351.582507343566</projection-intensity>
    <projection-volume>4.21552287597656e-05</projection-volume>
    <section-data-set-id>299895444</section-data-set-id>
    <structure-id>312782604</structure-id>
    <sum-pixel-intensity>40440977408.0</sum-pixel-intensity>
    <sum-pixels>153666000.0</sum-pixels>
    <sum-projection-pixel-intensity>12098809.0</sum-projection-pixel-intensity>
    <sum-projection-pixels>34412.431640625</sum-projection-pixels>
    <volume>0.18824085</volume>
  </projection-structure-unionize>
  <projection-structure-unionize>
    <hemisphere-id>2</hemisphere-id>
    <id>632894081</id>
    <is-injection>false</is-injection>
    <max-voxel-density>0.274038910865784</max-voxel-density>
    <max-voxel-x>11540</max-voxel-x>
    <max-voxel-y>4010</max-voxel-y>
    <max-voxel-z>7150</max-voxel-z>
    <normalized-projection-volume>3.36478850260859e-05</normalized-projection-volume>
    <projection-density>0.000411011220421642</projection-density>
    <projection-energy>0.356430888175964</projection-energy>
    <projection-intensity>867.204772949219</projection-intensity>
    <projection-volume>1.21142415283203e-05</projection-volume>
    <section-data-set-id>299895444</section-data-set-id>
    <structure-id>372</structure-id>
    <sum-pixel-intensity>3848435968.0</sum-pixel-intensity>
    <sum-pixels>24060600.0</sum-pixels>
    <sum-projection-pixel-intensity>8575941.0</sum-projection-pixel-intensity>
    <sum-projection-pixels>9889.1767578125</sum-projection-pixels>
    <volume>0.029474235</volume>
  </projection-structure-unionize>
  <projection-structure-unionize>
    <hemisphere-id>3</hemisphere-id>
    <id>632896663</id>
    <is-injection>false</is-injection>
    <max-voxel-density>1.0</max-voxel-density>
    <max-voxel-x>7750</max-voxel-x>
    <max-voxel-y>4300</max-voxel-y>
    <max-voxel-z>6680</max-voxel-z>
    <normalized-projection-volume>0.0508467127031697</normalized-projection-volume>
    <projection-density>0.123070182483057</projection-density>
    <projection-energy>399.562403882461</projection-energy>
    <projection-intensity>3246.6223403664</projection-intensity>
    <projection-volume>0.0183063321254745</projection-volume>
    <section-data-set-id>299895444</section-data-set-id>
    <structure-id>422</structure-id>
    <sum-pixel-intensity>80976726016.0</sum-pixel-intensity>
    <sum-pixels>121426200.0</sum-pixels>
    <sum-projection-pixel-intensity>48517344366.3125</sum-projection-pixel-intensity>
    <sum-projection-pixels>14943944.5922241</sum-projection-pixels>
    <volume>0.148747095</volume>
  </projection-structure-unionize>
  <projection-structure-unionize>
    <hemisphere-id>2</hemisphere-id>
    <id>632893928</id>
    <is-injection>false</is-injection>
    <max-voxel-density>0.171031594276428</max-voxel-density>
    <max-voxel-x>3680</max-voxel-x>
    <max-voxel-y>3320</max-voxel-y>
    <max-voxel-z>5710</max-voxel-z>
    <normalized-projection-volume>0.000152663273288148</normalized-projection-volume>
    <projection-density>0.000190340302651748</projection-density>
    <projection-energy>0.07927156239748</projection-energy>
    <projection-intensity>416.472808837891</projection-intensity>
    <projection-volume>5.49633287109375e-05</projection-volume>
    <section-data-set-id>299895444</section-data-set-id>
    <structure-id>171</structure-id>
    <sum-pixel-intensity>56913440768.0</sum-pixel-intensity>
    <sum-pixels>235725296.0</sum-pixels>
    <sum-projection-pixel-intensity>18686312.0</sum-projection-pixel-intensity>
    <sum-projection-pixels>44868.0234375</sum-projection-pixels>
    <volume>0.2887634876</volume>
  </projection-structure-unionize>
  <projection-structure-unionize>
    <hemisphere-id>3</hemisphere-id>
    <id>632896633</id>
    <is-injection>false</is-injection>
    <max-voxel-density>0.0</max-voxel-density>
    <max-voxel-x>0</max-voxel-x>
    <max-voxel-y>0</max-voxel-y>
    <max-voxel-z>0</max-voxel-z>
    <normalized-projection-volume>0.0</normalized-projection-volume>
    <projection-density>0.0</projection-density>
    <projection-energy>0.0</projection-energy>
    <projection-intensity>0.0</projection-intensity>
    <projection-volume>0.0</projection-volume>
    <section-data-set-id>299895444</section-data-set-id>
    <structure-id>380</structure-id>
    <sum-pixel-intensity>480553728.0</sum-pixel-intensity>
    <sum-pixels>20080800.0</sum-pixels>
    <sum-projection-pixel-intensity>0.0</sum-projection-pixel-intensity>
    <sum-projection-pixels>0.0</sum-projection-pixels>
    <volume>0.02459898</volume>
  </projection-structure-unionize>
  <projection-structure-unionize>
    <hemisphere-id>1</hemisphere-id>
    <id>632896203</id>
    <is-injection>false</is-injection>
    <max-voxel-density>0.0426037088036537</max-voxel-density>
    <max-voxel-x>7840</max-voxel-x>
    <max-voxel-y>2930</max-voxel-y>
    <max-voxel-z>4040</max-voxel-z>
    <normalized-projection-volume>8.48779059820594e-06</normalized-projection-volume>
    <projection-density>4.61694889963837e-06</projection-density>
    <projection-energy>0.00162300921510905</projection-energy>
    <projection-intensity>351.532836914062</projection-intensity>
    <projection-volume>3.05585760498047e-06</projection-volume>
    <section-data-set-id>299895444</section-data-set-id>
    <structure-id>218</structure-id>
    <sum-pixel-intensity>99051020288.0</sum-pixel-intensity>
    <sum-pixels>540308672.0</sum-pixels>
    <sum-projection-pixel-intensity>876925.9375</sum-projection-pixel-intensity>
    <sum-projection-pixels>2494.57763671875</sum-projection-pixels>
    <volume>0.6618781232</volume>
  </projection-structure-unionize>
  <projection-structure-unionize>
    <hemisphere-id>1</hemisphere-id>
    <id>632895837</id>
    <is-injection>false</is-injection>
    <max-voxel-density>0.0</max-voxel-density>
    <max-voxel-x>0</max-voxel-x>
    <max-voxel-y>0</max-voxel-y>
    <max-voxel-z>0</max-voxel-z>
    <normalized-projection-volume>0.0</normalized-projection-volume>
    <projection-density>0.0</projection-density>
    <projection-energy>0.0</projection-energy>
    <projection-intensity>0.0</projection-intensity>
    <projection-volume>0.0</projection-volume>
    <section-data-set-id>299895444</section-data-set-id>
    <structure-id>536</structure-id>
    <sum-pixel-intensity>169788203008.0</sum-pixel-intensity>
    <sum-pixels>592649984.0</sum-pixels>
    <sum-projection-pixel-intensity>0.0</sum-projection-pixel-intensity>
    <sum-projection-pixels>0.0</sum-projection-pixels>
    <volume>0.7259962304</volume>
  </projection-structure-unionize>
  <projection-structure-unionize>
    <hemisphere-id>3</hemisphere-id>
    <id>632896612</id>
    <is-injection>false</is-injection>
    <max-voxel-density>0.828510284423828</max-voxel-density>
    <max-voxel-x>11550</max-voxel-x>
    <max-voxel-y>6220</max-voxel-y>
    <max-voxel-z>6950</max-voxel-z>
    <normalized-projection-volume>0.339410306207925</normalized-projection-volume>
    <projection-density>0.00357940019795298</projection-density>
    <projection-energy>4.64939412954813</projection-energy>
    <projection-intensity>1298.93107012931</projection-intensity>
    <projection-volume>0.1221978268</projection-volume>
    <section-data-set-id>299895444</section-data-set-id>
    <structure-id>354</structure-id>
    <sum-pixel-intensity>4869334178240.0</sum-pixel-intensity>
    <sum-pixels>27868727296.0</sum-pixels>
    <sum-projection-pixel-intensity>129572697088.0</sum-projection-pixel-intensity>
    <sum-projection-pixels>99753328.0</sum-projection-pixels>
    <volume>34.1391909376</volume>
  </projection-structure-unionize>
  <projection-structure-unionize>
    <hemisphere-id>1</hemisphere-id>
    <id>632895919</id>
    <is-injection>false</is-injection>
    <max-voxel-density>0.0</max-voxel-density>
    <max-voxel-x>0</max-voxel-x>
    <max-voxel-y>0</max-voxel-y>
    <max-voxel-z>0</max-voxel-z>
    <normalized-projection-volume>0.0</normalized-projection-volume>
    <projection-density>0.0</projection-density>
    <projection-energy>0.0</projection-energy>
    <projection-intensity>0.0</projection-intensity>
    <projection-volume>0.0</projection-volume>
    <section-data-set-id>299895444</section-data-set-id>
    <structure-id>441</structure-id>
    <sum-pixel-intensity>2046493184.0</sum-pixel-intensity>
    <sum-pixels>10631700.0</sum-pixels>
    <sum-projection-pixel-intensity>0.0</sum-projection-pixel-intensity>
    <sum-projection-pixels>0.0</sum-projection-pixels>
    <volume>0.0130238325</volume>
  </projection-structure-unionize>
  <projection-structure-unionize>
    <hemisphere-id>2</hemisphere-id>
    <id>632894903</id>
    <is-injection>false</is-injection>
    <max-voxel-density>0.24069045484066</max-voxel-density>
    <max-voxel-x>12400</max-voxel-x>
    <max-voxel-y>6000</max-voxel-y>
    <max-voxel-z>6230</max-voxel-z>
    <normalized-projection-volume>4.73676895072165e-05</normalized-projection-volume>
    <projection-density>3.32247509504668e-05</projection-density>
    <projection-energy>0.0384735986590385</projection-energy>
    <projection-intensity>1157.98010253906</projection-intensity>
    <projection-volume>1.7053780078125e-05</projection-volume>
    <section-data-set-id>299895444</section-data-set-id>
    <structure-id>1107</structure-id>
    <sum-pixel-intensity>62719602688.0</sum-pixel-intensity>
    <sum-pixels>419008512.0</sum-pixels>
    <sum-projection-pixel-intensity>16120766.0</sum-projection-pixel-intensity>
    <sum-projection-pixels>13921.453125</sum-projection-pixels>
    <volume>0.5132854272</volume>
  </projection-structure-unionize>
  <projection-structure-unionize>
    <hemisphere-id>1</hemisphere-id>
    <id>632895123</id>
    <is-injection>false</is-injection>
    <max-voxel-density>0.0</max-voxel-density>
    <max-voxel-x>0</max-voxel-x>
    <max-voxel-y>0</max-voxel-y>
    <max-voxel-z>0</max-voxel-z>
    <normalized-projection-volume>0.0</normalized-projection-volume>
    <projection-density>0.0</projection-density>
    <projection-energy>0.0</projection-energy>
    <projection-intensity>0.0</projection-intensity>
    <projection-volume>0.0</projection-volume>
    <section-data-set-id>299895444</section-data-set-id>
    <structure-id>204</structure-id>
    <sum-pixel-intensity>24025470976.0</sum-pixel-intensity>
    <sum-pixels>124780496.0</sum-pixels>
    <sum-projection-pixel-intensity>0.0</sum-projection-pixel-intensity>
    <sum-projection-pixels>0.0</sum-projection-pixels>
    <volume>0.1528561076</volume>
  </projection-structure-unionize>
  <projection-structure-unionize>
    <hemisphere-id>3</hemisphere-id>
    <id>632896940</id>
    <is-injection>false</is-injection>
    <max-voxel-density>0.0</max-voxel-density>
    <max-voxel-x>0</max-voxel-x>
    <max-voxel-y>0</max-voxel-y>
    <max-voxel-z>0</max-voxel-z>
    <normalized-projection-volume>0.0</normalized-projection-volume>
    <projection-density>0.0</projection-density>
    <projection-energy>0.0</projection-energy>
    <projection-intensity>0.0</projection-intensity>
    <projection-volume>0.0</projection-volume>
    <section-data-set-id>299895444</section-data-set-id>
    <structure-id>692</structure-id>
    <sum-pixel-intensity>36602570752.0</sum-pixel-intensity>
    <sum-pixels>151536608.0</sum-pixels>
    <sum-projection-pixel-intensity>0.0</sum-projection-pixel-intensity>
    <sum-projection-pixels>0.0</sum-projection-pixels>
    <volume>0.1856323448</volume>
  </projection-structure-unionize>
  <projection-structure-unionize>
    <hemisphere-id>2</hemisphere-id>
    <id>632893879</id>
    <is-injection>false</is-injection>
    <max-voxel-density>0.0</max-voxel-density>
    <max-voxel-x>0</max-voxel-x>
    <max-voxel-y>0</max-voxel-y>
    <max-voxel-z>0</max-voxel-z>
    <normalized-projection-volume>0.0</normalized-projection-volume>
    <projection-density>0.0</projection-density>
    <projection-energy>0.0</projection-energy>
    <projection-intensity>0.0</projection-intensity>
    <projection-volume>0.0</projection-volume>
    <section-data-set-id>299895444</section-data-set-id>
    <structure-id>113</structure-id>
    <sum-pixel-intensity>76004098048.0</sum-pixel-intensity>
    <sum-pixels>290957408.0</sum-pixels>
    <sum-projection-pixel-intensity>0.0</sum-projection-pixel-intensity>
    <sum-projection-pixels>0.0</sum-projection-pixels>
    <volume>0.3564228248</volume>
  </projection-structure-unionize>
  <projection-structure-unionize>
    <hemisphere-id>1</hemisphere-id>
    <id>632895237</id>
    <is-injection>false</is-injection>
    <max-voxel-density>0.0420989356935024</max-voxel-density>
    <max-voxel-x>11190</max-voxel-x>
    <max-voxel-y>5730</max-voxel-y>
    <max-voxel-z>1740</max-voxel-z>
    <normalized-projection-volume>2.04411131550845e-05</normalized-projection-volume>
    <projection-density>2.33026298701589e-06</projection-density>
    <projection-energy>0.00136867526452988</projection-energy>
    <projection-intensity>587.347961425781</projection-intensity>
    <projection-volume>7.35941000976562e-06</projection-volume>
    <section-data-set-id>299895444</section-data-set-id>
    <structure-id>1041</structure-id>
    <sum-pixel-intensity>444994813952.0</sum-pixel-intensity>
    <sum-pixels>2578113024.0</sum-pixels>
    <sum-projection-pixel-intensity>3528599.5</sum-projection-pixel-intensity>
    <sum-projection-pixels>6007.681640625</sum-projection-pixels>
    <volume>3.1581884544</volume>
  </projection-structure-unionize>
  <projection-structure-unionize>
    <hemisphere-id>1</hemisphere-id>
    <id>632896244</id>
    <is-injection>false</is-injection>
    <max-voxel-density>0.052935641258955</max-voxel-density>
    <max-voxel-x>3030</max-voxel-x>
    <max-voxel-y>5580</max-voxel-y>
    <max-voxel-z>5670</max-voxel-z>
    <normalized-projection-volume>6.53804322477309e-06</normalized-projection-volume>
    <projection-density>8.76693320606137e-07</projection-density>
    <projection-energy>0.000146748192491941</projection-energy>
    <projection-intensity>167.388275146484</projection-intensity>
    <projection-volume>2.35389043579102e-06</projection-volume>
    <section-data-set-id>299895444</section-data-set-id>
    <structure-id>159</structure-id>
    <sum-pixel-intensity>525168836608.0</sum-pixel-intensity>
    <sum-pixels>2191807744.0</sum-pixels>
    <sum-projection-pixel-intensity>321643.8125</sum-projection-pixel-intensity>
    <sum-projection-pixels>1921.54321289062</sum-projection-pixels>
    <volume>2.6849644864</volume>
  </projection-structure-unionize>
  <projection-structure-unionize>
    <hemisphere-id>3</hemisphere-id>
    <id>632896541</id>
    <is-injection>false</is-injection>
    <max-voxel-density>0.0</max-voxel-density>
    <max-voxel-x>0</max-voxel-x>
    <max-voxel-y>0</max-voxel-y>
    <max-voxel-z>0</max-voxel-z>
    <normalized-projection-volume>0.0</normalized-projection-volume>
    <projection-density>0.0</projection-density>
    <projection-energy>0.0</projection-energy>
    <projection-intensity>0.0</projection-intensity>
    <projection-volume>0.0</projection-volume>
    <section-data-set-id>299895444</section-data-set-id>
    <structure-id>312782582</structure-id>
    <sum-pixel-intensity>29633824768.0</sum-pixel-intensity>
    <sum-pixels>105526800.0</sum-pixels>
    <sum-projection-pixel-intensity>0.0</sum-projection-pixel-intensity>
    <sum-projection-pixels>0.0</sum-projection-pixels>
    <volume>0.12927033</volume>
  </projection-structure-unionize>
  <projection-structure-unionize>
    <hemisphere-id>1</hemisphere-id>
    <id>632895041</id>
    <is-injection>false</is-injection>
    <max-voxel-density>0.077786922454834</max-voxel-density>
    <max-voxel-x>9850</max-voxel-x>
    <max-voxel-y>5280</max-voxel-y>
    <max-voxel-z>3850</max-voxel-z>
    <normalized-projection-volume>2.18164563093327e-06</normalized-projection-volume>
    <projection-density>2.01514139916981e-05</projection-density>
    <projection-energy>0.0286661293357611</projection-energy>
    <projection-intensity>1422.53698730469</projection-intensity>
    <projection-volume>7.85457453918457e-07</projection-volume>
    <section-data-set-id>299895444</section-data-set-id>
    <structure-id>549009223</structure-id>
    <sum-pixel-intensity>5744282624.0</sum-pixel-intensity>
    <sum-pixels>31818600.0</sum-pixels>
    <sum-projection-pixel-intensity>912116.125</sum-projection-pixel-intensity>
    <sum-projection-pixels>641.189758300781</sum-projection-pixels>
    <volume>0.038977785</volume>
  </projection-structure-unionize>
  <projection-structure-unionize>
    <hemisphere-id>1</hemisphere-id>
    <id>632896236</id>
    <is-injection>false</is-injection>
    <max-voxel-density>0.24908347427845</max-voxel-density>
    <max-voxel-x>7040</max-voxel-x>
    <max-voxel-y>2880</max-voxel-y>
    <max-voxel-z>3370</max-voxel-z>
    <normalized-projection-volume>5.66119564911706e-05</normalized-projection-volume>
    <projection-density>5.11876016744792e-05</projection-density>
    <projection-energy>0.0200489999910536</projection-energy>
    <projection-intensity>391.676877509374</projection-intensity>
    <projection-volume>2.03819917297363e-05</projection-volume>
    <section-data-set-id>299895444</section-data-set-id>
    <structure-id>170</structure-id>
    <sum-pixel-intensity>71855788032.0</sum-pixel-intensity>
    <sum-pixels>325046692.0</sum-pixels>
    <sum-projection-pixel-intensity>6516861.125</sum-projection-pixel-intensity>
    <sum-projection-pixels>16638.3605957031</sum-projection-pixels>
    <volume>0.3981821977</volume>
  </projection-structure-unionize>
  <projection-structure-unionize>
    <hemisphere-id>2</hemisphere-id>
    <id>632894282</id>
    <is-injection>false</is-injection>
    <max-voxel-density>0.835641264915466</max-voxel-density>
    <max-voxel-x>8460</max-voxel-x>
    <max-voxel-y>4400</max-voxel-y>
    <max-voxel-z>5810</max-voxel-z>
    <normalized-projection-volume>0.00301277438029951</normalized-projection-volume>
    <projection-density>0.0299031790345907</projection-density>
    <projection-energy>41.7924537658691</projection-energy>
    <projection-intensity>1397.59228515625</projection-intensity>
    <projection-volume>0.0010846885765625</projection-volume>
    <section-data-set-id>299895444</section-data-set-id>
    <structure-id>681</structure-id>
    <sum-pixel-intensity>4904493056.0</sum-pixel-intensity>
    <sum-pixels>29610900.0</sum-pixels>
    <sum-projection-pixel-intensity>1237512192.0</sum-projection-pixel-intensity>
    <sum-projection-pixels>885460.0625</sum-projection-pixels>
    <volume>0.0362733525</volume>
  </projection-structure-unionize>
  <projection-structure-unionize>
    <hemisphere-id>1</hemisphere-id>
    <id>632895681</id>
    <is-injection>false</is-injection>
    <max-voxel-density>0.081611193716526</max-voxel-density>
    <max-voxel-x>6190</max-voxel-x>
    <max-voxel-y>490</max-voxel-y>
    <max-voxel-z>4810</max-voxel-z>
    <normalized-projection-volume>2.05669224408185e-05</normalized-projection-volume>
    <projection-density>2.64787649939535e-05</projection-density>
    <projection-energy>0.0108750807121396</projection-energy>
    <projection-intensity>410.709503173828</projection-intensity>
    <projection-volume>7.40470510253906e-06</projection-volume>
    <section-data-set-id>299895444</section-data-set-id>
    <structure-id>671</structure-id>
    <sum-pixel-intensity>45683101696.0</sum-pixel-intensity>
    <sum-pixels>228283200.0</sum-pixels>
    <sum-projection-pixel-intensity>2482598.25</sum-projection-pixel-intensity>
    <sum-projection-pixels>6044.6572265625</sum-projection-pixels>
    <volume>0.27964692</volume>
  </projection-structure-unionize>
  <projection-structure-unionize>
    <hemisphere-id>1</hemisphere-id>
    <id>632896039</id>
    <is-injection>false</is-injection>
    <max-voxel-density>0.589962363243103</max-voxel-density>
    <max-voxel-x>10150</max-voxel-x>
    <max-voxel-y>1810</max-voxel-y>
    <max-voxel-z>2230</max-voxel-z>
    <normalized-projection-volume>0.00817002288579242</normalized-projection-volume>
    <projection-density>4.32823923129005e-05</projection-density>
    <projection-energy>0.0174820971246589</projection-energy>
    <projection-intensity>403.907829268676</projection-intensity>
    <projection-volume>0.00294145175703208</projection-volume>
    <section-data-set-id>299895444</section-data-set-id>
    <structure-id>315</structure-id>
    <sum-pixel-intensity>16359974312362.6</sum-pixel-intensity>
    <sum-pixels>55477180892.0</sum-pixels>
    <sum-projection-pixel-intensity>969857464.556213</sum-projection-pixel-intensity>
    <sum-projection-pixels>2401185.10778129</sum-projection-pixels>
    <volume>67.9595465927</volume>
  </projection-structure-unionize>
  <projection-structure-unionize>
    <hemisphere-id>2</hemisphere-id>
    <id>632894444</id>
    <is-injection>false</is-injection>
    <max-voxel-density>0.462868481874466</max-voxel-density>
    <max-voxel-x>11130</max-voxel-x>
    <max-voxel-y>4320</max-voxel-y>
    <max-voxel-z>8060</max-voxel-z>
    <normalized-projection-volume>0.000464009978433304</normalized-projection-volume>
    <projection-density>0.000904676096979529</projection-density>
    <projection-energy>1.17996847629547</projection-energy>
    <projection-intensity>1304.29943847656</projection-intensity>
    <projection-volume>0.00016705742265625</projection-volume>
    <section-data-set-id>299895444</section-data-set-id>
    <structure-id>846</structure-id>
    <sum-pixel-intensity>50972041216.0</sum-pixel-intensity>
    <sum-pixels>150742800.0</sum-pixels>
    <sum-projection-pixel-intensity>177871760.0</sum-projection-pixel-intensity>
    <sum-projection-pixels>136373.40625</sum-projection-pixels>
    <volume>0.18465993</volume>
  </projection-structure-unionize>
  <projection-structure-unionize>
    <hemisphere-id>3</hemisphere-id>
    <id>632897475</id>
    <is-injection>false</is-injection>
    <max-voxel-density>0.0181358866393566</max-voxel-density>
    <max-voxel-x>6900</max-voxel-x>
    <max-voxel-y>2000</max-voxel-y>
    <max-voxel-z>9300</max-voxel-z>
    <normalized-projection-volume>3.51845018005339e-07</normalized-projection-volume>
    <projection-density>8.96514702950637e-08</projection-density>
    <projection-energy>5.16119060357962e-05</projection-energy>
    <projection-intensity>575.695031725966</projection-intensity>
    <projection-volume>1.2667469367981e-07</projection-volume>
    <section-data-set-id>299895444</section-data-set-id>
    <structure-id>1047</structure-id>
    <sum-pixel-intensity>462054129664.0</sum-pixel-intensity>
    <sum-pixels>1153443584.0</sum-pixels>
    <sum-projection-pixel-intensity>59531.421875</sum-projection-pixel-intensity>
    <sum-projection-pixels>103.407913208008</sum-projection-pixels>
    <volume>1.4129683904</volume>
  </projection-structure-unionize>
  <projection-structure-unionize>
    <hemisphere-id>2</hemisphere-id>
    <id>632894998</id>
    <is-injection>false</is-injection>
    <max-voxel-density>1.0</max-voxel-density>
    <max-voxel-x>7540</max-voxel-x>
    <max-voxel-y>5000</max-voxel-y>
    <max-voxel-z>6950</max-voxel-z>
    <normalized-projection-volume>0.494370405579581</normalized-projection-volume>
    <projection-density>0.0567893551635806</projection-density>
    <projection-energy>198.666793692715</projection-energy>
    <projection-intensity>3498.31043371524</projection-intensity>
    <projection-volume>0.177988081360886</projection-volume>
    <section-data-set-id>299895444</section-data-set-id>
    <structure-id>290</structure-id>
    <sum-pixel-intensity>1141377663744.0</sum-pixel-intensity>
    <sum-pixels>2558514576.0</sum-pixels>
    <sum-projection-pixel-intensity>508291887429.995</sum-projection-pixel-intensity>
    <sum-projection-pixels>145296392.947662</sum-projection-pixels>
    <volume>3.1341803556</volume>
  </projection-structure-unionize>
  <projection-structure-unionize>
    <hemisphere-id>3</hemisphere-id>
    <id>632896609</id>
    <is-injection>false</is-injection>
    <max-voxel-density>0.573940634727478</max-voxel-density>
    <max-voxel-x>10640</max-voxel-x>
    <max-voxel-y>4810</max-voxel-y>
    <max-voxel-z>6590</max-voxel-z>
    <normalized-projection-volume>0.000474860785936415</normalized-projection-volume>
    <projection-density>0.0058004571375571</projection-density>
    <projection-energy>7.4482937873536</projection-energy>
    <projection-intensity>1284.08737634263</projection-intensity>
    <projection-volume>0.000170964036779785</projection-volume>
    <section-data-set-id>299895444</section-data-set-id>
    <structure-id>350</structure-id>
    <sum-pixel-intensity>6657027584.0</sum-pixel-intensity>
    <sum-pixels>24060600.0</sum-pixels>
    <sum-projection-pixel-intensity>179210417.5</sum-projection-pixel-intensity>
    <sum-projection-pixels>139562.479003906</sum-projection-pixels>
    <volume>0.029474235</volume>
  </projection-structure-unionize>
  <projection-structure-unionize>
    <hemisphere-id>3</hemisphere-id>
    <id>632896588</id>
    <is-injection>false</is-injection>
    <max-voxel-density>0.564846813678741</max-voxel-density>
    <max-voxel-x>6910</max-voxel-x>
    <max-voxel-y>2080</max-voxel-y>
    <max-voxel-z>9140</max-voxel-z>
    <normalized-projection-volume>0.00139075481153136</normalized-projection-volume>
    <projection-density>7.22292490770628e-05</projection-density>
    <projection-energy>0.0505444581135505</projection-energy>
    <projection-intensity>699.77825824582</projection-intensity>
    <projection-volume>0.00050071318540535</projection-volume>
    <section-data-set-id>299895444</section-data-set-id>
    <structure-id>329</structure-id>
    <sum-pixel-intensity>1843774759936.0</sum-pixel-intensity>
    <sum-pixels>5659001896.0</sum-pixels>
    <sum-projection-pixel-intensity>286031184.296875</sum-projection-pixel-intensity>
    <sum-projection-pixels>408745.457473755</sum-projection-pixels>
    <volume>6.9322773226</volume>
  </projection-structure-unionize>
  <projection-structure-unionize>
    <hemisphere-id>3</hemisphere-id>
    <id>632897657</id>
    <is-injection>false</is-injection>
    <max-voxel-density>0.0</max-voxel-density>
    <max-voxel-x>0</max-voxel-x>
    <max-voxel-y>0</max-voxel-y>
    <max-voxel-z>0</max-voxel-z>
    <normalized-projection-volume>0.0</normalized-projection-volume>
    <projection-density>0.0</projection-density>
    <projection-energy>0.0</projection-energy>
    <projection-intensity>0.0</projection-intensity>
    <projection-volume>0.0</projection-volume>
    <section-data-set-id>299895444</section-data-set-id>
    <structure-id>607344842</structure-id>
    <sum-pixel-intensity>6510756352.0</sum-pixel-intensity>
    <sum-pixels>22597200.0</sum-pixels>
    <sum-projection-pixel-intensity>0.0</sum-projection-pixel-intensity>
    <sum-projection-pixels>0.0</sum-projection-pixels>
    <volume>0.02768157</volume>
  </projection-structure-unionize>
  <projection-structure-unionize>
    <hemisphere-id>1</hemisphere-id>
    <id>632895286</id>
    <is-injection>false</is-injection>
    <max-voxel-density>1.0</max-voxel-density>
    <max-voxel-x>8810</max-voxel-x>
    <max-voxel-y>2920</max-voxel-y>
    <max-voxel-z>4200</max-voxel-z>
    <normalized-projection-volume>1.11965725766875</normalized-projection-volume>
    <projection-density>0.00144662347156554</projection-density>
    <projection-energy>2.42426347732544</projection-energy>
    <projection-intensity>1675.80810546875</projection-intensity>
    <projection-volume>0.4031099856</projection-volume>
    <section-data-set-id>299895444</section-data-set-id>
    <structure-id>997</structure-id>
    <sum-pixel-intensity>53691099409866.6</sum-pixel-intensity>
    <sum-pixels>227474096128.0</sum-pixels>
    <sum-projection-pixel-intensity>551457128448.0</sum-projection-pixel-intensity>
    <sum-projection-pixels>329069376.0</sum-projection-pixels>
    <volume>278.6557677568</volume>
  </projection-structure-unionize>
  <projection-structure-unionize>
    <hemisphere-id>1</hemisphere-id>
    <id>632895688</id>
    <is-injection>false</is-injection>
    <max-voxel-density>0.420794039964676</max-voxel-density>
    <max-voxel-x>4800</max-voxel-x>
    <max-voxel-y>6620</max-voxel-y>
    <max-voxel-z>2710</max-voxel-z>
    <normalized-projection-volume>0.00131219865866774</normalized-projection-volume>
    <projection-density>0.000947790744248778</projection-density>
    <projection-energy>0.311530888080597</projection-energy>
    <projection-intensity>328.691650390625</projection-intensity>
    <projection-volume>0.00047243062890625</projection-volume>
    <section-data-set-id>299895444</section-data-set-id>
    <structure-id>665</structure-id>
    <sum-pixel-intensity>21200375808.0</sum-pixel-intensity>
    <sum-pixels>406901696.0</sum-pixels>
    <sum-projection-pixel-intensity>126762448.0</sum-projection-pixel-intensity>
    <sum-projection-pixels>385657.65625</sum-projection-pixels>
    <volume>0.4984545776</volume>
  </projection-structure-unionize>
  <projection-structure-unionize>
    <hemisphere-id>1</hemisphere-id>
    <id>632895899</id>
    <is-injection>false</is-injection>
    <max-voxel-density>0.255249291658401</max-voxel-density>
    <max-voxel-x>10560</max-voxel-x>
    <max-voxel-y>4140</max-voxel-y>
    <max-voxel-z>4790</max-voxel-z>
    <normalized-projection-volume>1.23766824496123e-05</normalized-projection-volume>
    <projection-density>0.000852319761179388</projection-density>
    <projection-energy>1.73583936691284</projection-energy>
    <projection-intensity>2036.60571289062</projection-intensity>
    <projection-volume>4.45597458496094e-06</projection-volume>
    <section-data-set-id>299895444</section-data-set-id>
    <structure-id>460</structure-id>
    <sum-pixel-intensity>574679296.0</sum-pixel-intensity>
    <sum-pixels>4267800.0</sum-pixels>
    <sum-projection-pixel-intensity>7408215.0</sum-projection-pixel-intensity>
    <sum-projection-pixels>3637.5302734375</sum-projection-pixels>
    <volume>0.005228055</volume>
  </projection-structure-unionize>
  <projection-structure-unionize>
    <hemisphere-id>3</hemisphere-id>
    <id>632897188</id>
    <is-injection>false</is-injection>
    <max-voxel-density>0.64385199546814</max-voxel-density>
    <max-voxel-x>6530</max-voxel-x>
    <max-voxel-y>5350</max-voxel-y>
    <max-voxel-z>8010</max-voxel-z>
    <normalized-projection-volume>0.0066273208167215</normalized-projection-volume>
    <projection-density>0.000638146457436983</projection-density>
    <projection-energy>0.566789207785479</projection-energy>
    <projection-intensity>888.180450083357</projection-intensity>
    <projection-volume>0.00238603302992706</projection-volume>
    <section-data-set-id>299895444</section-data-set-id>
    <structure-id>835</structure-id>
    <sum-pixel-intensity>773042962432.0</sum-pixel-intensity>
    <sum-pixels>3052249280.0</sum-pixels>
    <sum-projection-pixel-intensity>1729981951.375</sum-projection-pixel-intensity>
    <sum-projection-pixels>1947782.06524658</sum-projection-pixels>
    <volume>3.739005368</volume>
  </projection-structure-unionize>
  <projection-structure-unionize>
    <hemisphere-id>3</hemisphere-id>
    <id>632896379</id>
    <is-injection>false</is-injection>
    <max-voxel-density>0.280947476625443</max-voxel-density>
    <max-voxel-x>5040</max-voxel-x>
    <max-voxel-y>1710</max-voxel-y>
    <max-voxel-z>5680</max-voxel-z>
    <normalized-projection-volume>0.000530456473505208</normalized-projection-volume>
    <projection-density>5.53197495529105e-05</projection-density>
    <projection-energy>0.0218578628066817</projection-energy>
    <projection-intensity>395.118614659956</projection-intensity>
    <projection-volume>0.00019098014140625</projection-volume>
    <section-data-set-id>299895444</section-data-set-id>
    <structure-id>39</structure-id>
    <sum-pixel-intensity>823673905280.0</sum-pixel-intensity>
    <sum-pixels>2818200688.0</sum-pixels>
    <sum-projection-pixel-intensity>61599844.0</sum-projection-pixel-intensity>
    <sum-projection-pixels>155902.15625</sum-projection-pixels>
    <volume>3.4522958428</volume>
  </projection-structure-unionize>
  <projection-structure-unionize>
    <hemisphere-id>3</hemisphere-id>
    <id>632896674</id>
    <is-injection>false</is-injection>
    <max-voxel-density>0.0</max-voxel-density>
    <max-voxel-x>0</max-voxel-x>
    <max-voxel-y>0</max-voxel-y>
    <max-voxel-z>0</max-voxel-z>
    <normalized-projection-volume>0.0</normalized-projection-volume>
    <projection-density>0.0</projection-density>
    <projection-energy>0.0</projection-energy>
    <projection-intensity>0.0</projection-intensity>
    <projection-volume>0.0</projection-volume>
    <section-data-set-id>299895444</section-data-set-id>
    <structure-id>433</structure-id>
    <sum-pixel-intensity>64205228032.0</sum-pixel-intensity>
    <sum-pixels>204717600.0</sum-pixels>
    <sum-projection-pixel-intensity>0.0</sum-projection-pixel-intensity>
    <sum-projection-pixels>0.0</sum-projection-pixels>
    <volume>0.25077906</volume>
  </projection-structure-unionize>
  <projection-structure-unionize>
    <hemisphere-id>3</hemisphere-id>
    <id>632897490</id>
    <is-injection>false</is-injection>
    <max-voxel-density>0.597263395786285</max-voxel-density>
    <max-voxel-x>8500</max-voxel-x>
    <max-voxel-y>4390</max-voxel-y>
    <max-voxel-z>5820</max-voxel-z>
    <normalized-projection-volume>0.00110955460547478</normalized-projection-volume>
    <projection-density>0.0522847823472824</projection-density>
    <projection-energy>74.9544037197371</projection-energy>
    <projection-intensity>1433.57972156946</projection-intensity>
    <projection-volume>0.0003994727296875</projection-volume>
    <section-data-set-id>299895444</section-data-set-id>
    <structure-id>1060</structure-id>
    <sum-pixel-intensity>1180469504.0</sum-pixel-intensity>
    <sum-pixels>6237000.0</sum-pixels>
    <sum-projection-pixel-intensity>467490616.0</sum-projection-pixel-intensity>
    <sum-projection-pixels>326100.1875</sum-projection-pixels>
    <volume>0.007640325</volume>
  </projection-structure-unionize>
  <projection-structure-unionize>
    <hemisphere-id>3</hemisphere-id>
    <id>632897667</id>
    <is-injection>false</is-injection>
    <max-voxel-density>0.869572103023529</max-voxel-density>
    <max-voxel-x>10130</max-voxel-x>
    <max-voxel-y>5630</max-voxel-y>
    <max-voxel-z>6970</max-voxel-z>
    <normalized-projection-volume>0.00209771727745232</normalized-projection-volume>
    <projection-density>0.0492399093669243</projection-density>
    <projection-energy>111.611762878757</projection-energy>
    <projection-intensity>2266.69310146476</projection-intensity>
    <projection-volume>0.000755240745071697</projection-volume>
    <section-data-set-id>299895444</section-data-set-id>
    <structure-id>549009219</structure-id>
    <sum-pixel-intensity>4849838080.0</sum-pixel-intensity>
    <sum-pixels>12520800.0</sum-pixels>
    <sum-projection-pixel-intensity>1397468560.65234</sum-projection-pixel-intensity>
    <sum-projection-pixels>616523.057201385</sum-projection-pixels>
    <volume>0.01533798</volume>
  </projection-structure-unionize>
  <projection-structure-unionize>
    <hemisphere-id>2</hemisphere-id>
    <id>632894969</id>
    <is-injection>false</is-injection>
    <max-voxel-density>0.00800765119493008</max-voxel-density>
    <max-voxel-x>5620</max-voxel-x>
    <max-voxel-y>2550</max-voxel-y>
    <max-voxel-z>6290</max-voxel-z>
    <normalized-projection-volume>4.6832926527002e-07</normalized-projection-volume>
    <projection-density>5.42711006801255e-07</projection-density>
    <projection-energy>0.000182044925168157</projection-energy>
    <projection-intensity>335.436218261719</projection-intensity>
    <projection-volume>1.68612494659424e-07</projection-volume>
    <section-data-set-id>299895444</section-data-set-id>
    <structure-id>250</structure-id>
    <sum-pixel-intensity>42419683328.0</sum-pixel-intensity>
    <sum-pixels>253620896.0</sum-pixels>
    <sum-projection-pixel-intensity>46170.3984375</sum-projection-pixel-intensity>
    <sum-projection-pixels>137.642852783203</sum-projection-pixels>
    <volume>0.3106855976</volume>
  </projection-structure-unionize>
  <projection-structure-unionize>
    <hemisphere-id>1</hemisphere-id>
    <id>632896304</id>
    <is-injection>false</is-injection>
    <max-voxel-density>0.0</max-voxel-density>
    <max-voxel-x>0</max-voxel-x>
    <max-voxel-y>0</max-voxel-y>
    <max-voxel-z>0</max-voxel-z>
    <normalized-projection-volume>0.0</normalized-projection-volume>
    <projection-density>0.0</projection-density>
    <projection-energy>0.0</projection-energy>
    <projection-intensity>0.0</projection-intensity>
    <projection-volume>0.0</projection-volume>
    <section-data-set-id>299895444</section-data-set-id>
    <structure-id>72</structure-id>
    <sum-pixel-intensity>13058795520.0</sum-pixel-intensity>
    <sum-pixels>44788500.0</sum-pixels>
    <sum-projection-pixel-intensity>0.0</sum-projection-pixel-intensity>
    <sum-projection-pixels>0.0</sum-projection-pixels>
    <volume>0.0548659125</volume>
  </projection-structure-unionize>
  <projection-structure-unionize>
    <hemisphere-id>3</hemisphere-id>
    <id>632897296</id>
    <is-injection>true</is-injection>
    <max-voxel-density>1.0</max-voxel-density>
    <max-voxel-x>8910</max-voxel-x>
    <max-voxel-y>5280</max-voxel-y>
    <max-voxel-z>7360</max-voxel-z>
    <normalized-projection-volume>0.00763481073832391</normalized-projection-volume>
    <projection-density>0.609997497631857</projection-density>
    <projection-energy>3967.78132048105</projection-energy>
    <projection-intensity>6504.58622516459</projection-intensity>
    <projection-volume>0.00274875943125</projection-volume>
    <section-data-set-id>299895444</section-data-set-id>
    <structure-id>924</structure-id>
    <sum-pixel-intensity>15640072192.0</sum-pixel-intensity>
    <sum-pixels>3678515.5</sum-pixels>
    <sum-projection-pixel-intensity>14595545088.0</sum-projection-pixel-intensity>
    <sum-projection-pixels>2243885.25</sum-projection-pixels>
    <volume>0.0045061814875</volume>
  </projection-structure-unionize>
  <projection-structure-unionize>
    <hemisphere-id>2</hemisphere-id>
    <id>632894022</id>
    <is-injection>false</is-injection>
    <max-voxel-density>0.0219247974455357</max-voxel-density>
    <max-voxel-x>7390</max-voxel-x>
    <max-voxel-y>4680</max-voxel-y>
    <max-voxel-z>8610</max-voxel-z>
    <normalized-projection-volume>5.83645098624914e-07</normalized-projection-volume>
    <projection-density>1.11764222765487e-06</projection-density>
    <projection-energy>0.000720939773600549</projection-energy>
    <projection-intensity>645.054138183594</projection-intensity>
    <projection-volume>2.1012963180542e-07</projection-volume>
    <section-data-set-id>299895444</section-data-set-id>
    <structure-id>301</structure-id>
    <sum-pixel-intensity>14584026368.0</sum-pixel-intensity>
    <sum-pixels>153478800.0</sum-pixels>
    <sum-projection-pixel-intensity>110648.96875</sum-projection-pixel-intensity>
    <sum-projection-pixels>171.534393310547</sum-projection-pixels>
    <volume>0.18801153</volume>
  </projection-structure-unionize>
  <projection-structure-unionize>
    <hemisphere-id>1</hemisphere-id>
    <id>632895830</id>
    <is-injection>false</is-injection>
    <max-voxel-density>0.00245626107789576</max-voxel-density>
    <max-voxel-x>9260</max-voxel-x>
    <max-voxel-y>5430</max-voxel-y>
    <max-voxel-z>2910</max-voxel-z>
    <normalized-projection-volume>1.20862746000788e-08</normalized-projection-volume>
    <projection-density>6.28765128851683e-09</projection-density>
    <projection-energy>1.9417814201006e-06</projection-energy>
    <projection-intensity>308.824615478516</projection-intensity>
    <projection-volume>4.3514191031456e-09</projection-volume>
    <section-data-set-id>299895444</section-data-set-id>
    <structure-id>543</structure-id>
    <sum-pixel-intensity>117832499200.0</sum-pixel-intensity>
    <sum-pixels>564945280.0</sum-pixels>
[truncated: 2,228,074 more chars]
