# Supplementary material for: The Computational Bottleneck of Basal Ganglia Output (and What to Do About it)
Source: eNeuro. 2025 Apr 18;12(4):ENEURO.0431-23.2024. doi: 10.1523/ENEURO.0431-23.2024 (PMC12039478; doi:10.1523/ENEURO.0431-23.2024)
Supplement: Extended Code — Download Extended Code, ZIP file. [file eneuro-12-ENEURO.0431-23.2024-s009.zip › Counting SNr target neurons/Experiment_478096249.xml]

<Response success='true' start_row='0' num_rows='2610'><projection-structure-unionizes>
  <projection-structure-unionize>
    <hemisphere-id>3</hemisphere-id>
    <id>634383743</id>
    <is-injection>false</is-injection>
    <max-voxel-density>0.418155133724213</max-voxel-density>
    <max-voxel-x>10450</max-voxel-x>
    <max-voxel-y>6730</max-voxel-y>
    <max-voxel-z>5960</max-voxel-z>
    <normalized-projection-volume>0.00384026672245439</normalized-projection-volume>
    <projection-density>0.000656401887442393</projection-density>
    <projection-energy>0.362760668073483</projection-energy>
    <projection-intensity>552.650251337554</projection-intensity>
    <projection-volume>0.00189876634609375</projection-volume>
    <section-data-set-id>478096249</section-data-set-id>
    <structure-id>1048</structure-id>
    <sum-pixel-intensity>232843026432.0</sum-pixel-intensity>
    <sum-pixels>2361378560.0</sum-pixels>
    <sum-projection-pixel-intensity>856615264.0</sum-projection-pixel-intensity>
    <sum-projection-pixels>1550013.34375</sum-projection-pixels>
    <volume>2.892688736</volume>
  </projection-structure-unionize>
  <projection-structure-unionize>
    <hemisphere-id>2</hemisphere-id>
    <id>634381816</id>
    <is-injection>false</is-injection>
    <max-voxel-density>0.322737336158752</max-voxel-density>
    <max-voxel-x>6850</max-voxel-x>
    <max-voxel-y>3740</max-voxel-y>
    <max-voxel-z>10490</max-voxel-z>
    <normalized-projection-volume>0.000503870864915396</normalized-projection-volume>
    <projection-density>0.000210573489312083</projection-density>
    <projection-energy>0.118068657815456</projection-energy>
    <projection-intensity>560.700439453125</projection-intensity>
    <projection-volume>0.000249131925</projection-volume>
    <section-data-set-id>478096249</section-data-set-id>
    <structure-id>806</structure-id>
    <sum-pixel-intensity>285178560512.0</sum-pixel-intensity>
    <sum-pixels>965805312.0</sum-pixels>
    <sum-projection-pixel-intensity>114031336.0</sum-projection-pixel-intensity>
    <sum-projection-pixels>203373.0</sum-projection-pixels>
    <volume>1.1831115072</volume>
  </projection-structure-unionize>
  <projection-structure-unionize>
    <hemisphere-id>1</hemisphere-id>
    <id>634382730</id>
    <is-injection>false</is-injection>
    <max-voxel-density>0.482177972793579</max-voxel-density>
    <max-voxel-x>6920</max-voxel-x>
    <max-voxel-y>5090</max-voxel-y>
    <max-voxel-z>5450</max-voxel-z>
    <normalized-projection-volume>0.00476789227432041</normalized-projection-volume>
    <projection-density>0.0139601454138756</projection-density>
    <projection-energy>8.75886154174805</projection-energy>
    <projection-intensity>627.419067382812</projection-intensity>
    <projection-volume>0.00235741786875</projection-volume>
    <section-data-set-id>478096249</section-data-set-id>
    <structure-id>366</structure-id>
    <sum-pixel-intensity>38798540800.0</sum-pixel-intensity>
    <sum-pixels>137851200.0</sum-pixels>
    <sum-projection-pixel-intensity>1207419520.0</sum-projection-pixel-intensity>
    <sum-projection-pixels>1924422.75</sum-projection-pixels>
    <volume>0.16886772</volume>
  </projection-structure-unionize>
  <projection-structure-unionize>
    <hemisphere-id>3</hemisphere-id>
    <id>634383607</id>
    <is-injection>false</is-injection>
    <max-voxel-density>0.491055488586426</max-voxel-density>
    <max-voxel-x>10610</max-voxel-x>
    <max-voxel-y>4270</max-voxel-y>
    <max-voxel-z>6580</max-voxel-z>
    <normalized-projection-volume>0.00715763364151581</normalized-projection-volume>
    <projection-density>0.0059287767637706</projection-density>
    <projection-energy>4.30514837175441</projection-energy>
    <projection-intensity>726.144454967875</projection-intensity>
    <projection-volume>0.00353899217382812</projection-volume>
    <section-data-set-id>478096249</section-data-set-id>
    <structure-id>898</structure-id>
    <sum-pixel-intensity>100113600512.0</sum-pixel-intensity>
    <sum-pixels>487279808.0</sum-pixels>
    <sum-projection-pixel-intensity>2097811872.0</sum-projection-pixel-intensity>
    <sum-projection-pixels>2888973.203125</sum-projection-pixels>
    <volume>0.5969177648</volume>
  </projection-structure-unionize>
  <projection-structure-unionize>
    <hemisphere-id>2</hemisphere-id>
    <id>634382046</id>
    <is-injection>true</is-injection>
    <max-voxel-density>0.365570157766342</max-voxel-density>
    <max-voxel-x>8680</max-voxel-x>
    <max-voxel-y>4440</max-voxel-y>
    <max-voxel-z>8100</max-voxel-z>
    <normalized-projection-volume>5.94905181397413e-05</normalized-projection-volume>
    <projection-density>0.12246759980917</projection-density>
    <projection-energy>116.156265258789</projection-energy>
    <projection-intensity>948.465270996094</projection-intensity>
    <projection-volume>2.94142573730469e-05</projection-volume>
    <section-data-set-id>478096249</section-data-set-id>
    <structure-id>1089</structure-id>
    <sum-pixel-intensity>94190296.0</sum-pixel-intensity>
    <sum-pixels>196065.234375</sum-pixels>
    <sum-projection-pixel-intensity>22774206.0</sum-projection-pixel-intensity>
    <sum-projection-pixels>24011.638671875</sum-projection-pixels>
    <volume>0.000240179912109375</volume>
  </projection-structure-unionize>
  <projection-structure-unionize>
    <hemisphere-id>1</hemisphere-id>
    <id>634382308</id>
    <is-injection>false</is-injection>
    <max-voxel-density>0.0</max-voxel-density>
    <max-voxel-x>0</max-voxel-x>
    <max-voxel-y>0</max-voxel-y>
    <max-voxel-z>0</max-voxel-z>
    <normalized-projection-volume>0.0</normalized-projection-volume>
    <projection-density>0.0</projection-density>
    <projection-energy>0.0</projection-energy>
    <projection-intensity>0.0</projection-intensity>
    <projection-volume>0.0</projection-volume>
    <section-data-set-id>478096249</section-data-set-id>
    <structure-id>990</structure-id>
    <sum-pixel-intensity>24013017088.0</sum-pixel-intensity>
    <sum-pixels>96127200.0</sum-pixels>
    <sum-projection-pixel-intensity>0.0</sum-projection-pixel-intensity>
    <sum-projection-pixels>0.0</sum-projection-pixels>
    <volume>0.11775582</volume>
  </projection-structure-unionize>
  <projection-structure-unionize>
    <hemisphere-id>1</hemisphere-id>
    <id>634382378</id>
    <is-injection>false</is-injection>
    <max-voxel-density>0.339699566364288</max-voxel-density>
    <max-voxel-x>8600</max-voxel-x>
    <max-voxel-y>2780</max-voxel-y>
    <max-voxel-z>3810</max-voxel-z>
    <normalized-projection-volume>0.000253562479843917</normalized-projection-volume>
    <projection-density>0.00113275169860572</projection-density>
    <projection-energy>0.428138643503189</projection-energy>
    <projection-intensity>377.963348388672</projection-intensity>
    <projection-volume>0.000125370433398437</projection-volume>
    <section-data-set-id>478096249</section-data-set-id>
    <structure-id>916</structure-id>
    <sum-pixel-intensity>2976012800.0</sum-pixel-intensity>
    <sum-pixels>90349200.0</sum-pixels>
    <sum-projection-pixel-intensity>38681984.0</sum-projection-pixel-intensity>
    <sum-projection-pixels>102343.2109375</sum-projection-pixels>
    <volume>0.11067777</volume>
  </projection-structure-unionize>
  <projection-structure-unionize>
    <hemisphere-id>1</hemisphere-id>
    <id>634381423</id>
    <is-injection>false</is-injection>
    <max-voxel-density>0.0</max-voxel-density>
    <max-voxel-x>0</max-voxel-x>
    <max-voxel-y>0</max-voxel-y>
    <max-voxel-z>0</max-voxel-z>
    <normalized-projection-volume>0.0</normalized-projection-volume>
    <projection-density>0.0</projection-density>
    <projection-energy>0.0</projection-energy>
    <projection-intensity>0.0</projection-intensity>
    <projection-volume>0.0</projection-volume>
    <section-data-set-id>478096249</section-data-set-id>
    <structure-id>312782616</structure-id>
    <sum-pixel-intensity>32116295680.0</sum-pixel-intensity>
    <sum-pixels>109932304.0</sum-pixels>
    <sum-projection-pixel-intensity>0.0</sum-projection-pixel-intensity>
    <sum-projection-pixels>0.0</sum-projection-pixels>
    <volume>0.1346670724</volume>
  </projection-structure-unionize>
  <projection-structure-unionize>
    <hemisphere-id>2</hemisphere-id>
    <id>634381568</id>
    <is-injection>false</is-injection>
    <max-voxel-density>0.0759482830762863</max-voxel-density>
    <max-voxel-x>7980</max-voxel-x>
    <max-voxel-y>660</max-voxel-y>
    <max-voxel-z>7080</max-voxel-z>
    <normalized-projection-volume>1.66890428787757e-05</normalized-projection-volume>
    <projection-density>6.58082426525652e-05</projection-density>
    <projection-energy>0.0208424851298332</projection-energy>
    <projection-intensity>316.715423583984</projection-intensity>
    <projection-volume>8.25166459960937e-06</projection-volume>
    <section-data-set-id>478096249</section-data-set-id>
    <structure-id>433</structure-id>
    <sum-pixel-intensity>24632293376.0</sum-pixel-intensity>
    <sum-pixels>102358800.0</sum-pixels>
    <sum-projection-pixel-intensity>2133411.75</sum-projection-pixel-intensity>
    <sum-projection-pixels>6736.052734375</sum-projection-pixels>
    <volume>0.12538953</volume>
  </projection-structure-unionize>
  <projection-structure-unionize>
    <hemisphere-id>2</hemisphere-id>
    <id>634381916</id>
    <is-injection>false</is-injection>
    <max-voxel-density>0.256319969892502</max-voxel-density>
    <max-voxel-x>5480</max-voxel-x>
    <max-voxel-y>2150</max-voxel-y>
    <max-voxel-z>8390</max-voxel-z>
    <normalized-projection-volume>7.22588740737915e-05</normalized-projection-volume>
    <projection-density>0.000251229183049873</projection-density>
    <projection-energy>0.186207294464111</projection-energy>
    <projection-intensity>741.184997558594</projection-intensity>
    <projection-volume>3.572739296875e-05</projection-volume>
    <section-data-set-id>478096249</section-data-set-id>
    <structure-id>182305705</structure-id>
    <sum-pixel-intensity>37612699648.0</sum-pixel-intensity>
    <sum-pixels>116090096.0</sum-pixels>
    <sum-projection-pixel-intensity>21616822.0</sum-projection-pixel-intensity>
    <sum-projection-pixels>29165.21875</sum-projection-pixels>
    <volume>0.1422103676</volume>
  </projection-structure-unionize>
  <projection-structure-unionize>
    <hemisphere-id>1</hemisphere-id>
    <id>634382577</id>
    <is-injection>false</is-injection>
    <max-voxel-density>0.277884215116501</max-voxel-density>
    <max-voxel-x>3380</max-voxel-x>
    <max-voxel-y>4240</max-voxel-y>
    <max-voxel-z>5010</max-voxel-z>
    <normalized-projection-volume>3.96975444640958e-05</normalized-projection-volume>
    <projection-density>7.55744913476519e-05</projection-density>
    <projection-energy>0.0477052517235279</projection-energy>
    <projection-intensity>631.23486328125</projection-intensity>
    <projection-volume>1.96278974609375e-05</projection-volume>
    <section-data-set-id>478096249</section-data-set-id>
    <structure-id>620</structure-id>
    <sum-pixel-intensity>56876163072.0</sum-pixel-intensity>
    <sum-pixels>212012992.0</sum-pixels>
    <sum-projection-pixel-intensity>10114133.0</sum-projection-pixel-intensity>
    <sum-projection-pixels>16022.7734375</sum-projection-pixels>
    <volume>0.2597159152</volume>
  </projection-structure-unionize>
  <projection-structure-unionize>
    <hemisphere-id>3</hemisphere-id>
    <id>634383556</id>
    <is-injection>false</is-injection>
    <max-voxel-density>0.348936259746552</max-voxel-density>
    <max-voxel-x>3480</max-voxel-x>
    <max-voxel-y>3730</max-voxel-y>
    <max-voxel-z>5920</max-voxel-z>
    <normalized-projection-volume>0.000339214884987861</normalized-projection-volume>
    <projection-density>0.000452476287537915</projection-density>
    <projection-energy>0.313811812427069</projection-energy>
    <projection-intensity>693.543111694607</projection-intensity>
    <projection-volume>0.00016772007109375</projection-volume>
    <section-data-set-id>478096249</section-data-set-id>
    <structure-id>827</structure-id>
    <sum-pixel-intensity>92778958848.0</sum-pixel-intensity>
    <sum-pixels>302588992.0</sum-pixels>
    <sum-projection-pixel-intensity>94956000.0</sum-projection-pixel-intensity>
    <sum-projection-pixels>136914.34375</sum-projection-pixels>
    <volume>0.3706715152</volume>
  </projection-structure-unionize>
  <projection-structure-unionize>
    <hemisphere-id>1</hemisphere-id>
    <id>634382473</id>
    <is-injection>false</is-injection>
    <max-voxel-density>0.483444154262543</max-voxel-density>
    <max-voxel-x>7230</max-voxel-x>
    <max-voxel-y>6630</max-voxel-y>
    <max-voxel-z>2920</max-voxel-z>
    <normalized-projection-volume>0.00303388865122326</normalized-projection-volume>
    <projection-density>0.00281506427563727</projection-density>
    <projection-energy>1.55400967597961</projection-energy>
    <projection-intensity>552.033447265625</projection-intensity>
    <projection-volume>0.00150006395</projection-volume>
    <section-data-set-id>478096249</section-data-set-id>
    <structure-id>780</structure-id>
    <sum-pixel-intensity>93872660480.0</sum-pixel-intensity>
    <sum-pixels>434996096.0</sum-pixels>
    <sum-projection-pixel-intensity>675988160.0</sum-projection-pixel-intensity>
    <sum-projection-pixels>1224542.0</sum-projection-pixels>
    <volume>0.5328702176</volume>
  </projection-structure-unionize>
  <projection-structure-unionize>
    <hemisphere-id>3</hemisphere-id>
    <id>634383334</id>
    <is-injection>false</is-injection>
    <max-voxel-density>0.563597559928894</max-voxel-density>
    <max-voxel-x>4650</max-voxel-x>
    <max-voxel-y>5540</max-voxel-y>
    <max-voxel-z>6450</max-voxel-z>
    <normalized-projection-volume>0.0603988884038735</normalized-projection-volume>
    <projection-density>0.00313016830595289</projection-density>
    <projection-energy>2.00677521399991</projection-energy>
    <projection-intensity>641.10776733106</projection-intensity>
    <projection-volume>0.0298633883871094</projection-volume>
    <section-data-set-id>478096249</section-data-set-id>
    <structure-id>493</structure-id>
    <sum-pixel-intensity>2260209717248.0</sum-pixel-intensity>
    <sum-pixels>7788167872.0</sum-pixels>
    <sum-projection-pixel-intensity>15629102248.0</sum-projection-pixel-intensity>
    <sum-projection-pixels>24378276.234375</sum-projection-pixels>
    <volume>9.5405056432</volume>
  </projection-structure-unionize>
  <projection-structure-unionize>
    <hemisphere-id>2</hemisphere-id>
    <id>634382047</id>
    <is-injection>false</is-injection>
    <max-voxel-density>0.873250842094421</max-voxel-density>
    <max-voxel-x>8660</max-voxel-x>
    <max-voxel-y>4460</max-voxel-y>
    <max-voxel-z>8110</max-voxel-z>
    <normalized-projection-volume>0.0213784222339733</normalized-projection-volume>
    <projection-density>0.000449690211098641</projection-density>
    <projection-energy>0.269963800907135</projection-energy>
    <projection-intensity>600.332824707031</projection-intensity>
    <projection-volume>0.01057026285</projection-volume>
    <section-data-set-id>478096249</section-data-set-id>
    <structure-id>1089</structure-id>
    <sum-pixel-intensity>4225609322023.25</sum-pixel-intensity>
    <sum-pixels>19188289536.0</sum-pixels>
    <sum-projection-pixel-intensity>5180143616.0</sum-projection-pixel-intensity>
    <sum-projection-pixels>8628786.0</sum-projection-pixels>
    <volume>23.5056546816</volume>
  </projection-structure-unionize>
  <projection-structure-unionize>
    <hemisphere-id>3</hemisphere-id>
    <id>634383351</id>
    <is-injection>false</is-injection>
    <max-voxel-density>0.0</max-voxel-density>
    <max-voxel-x>0</max-voxel-x>
    <max-voxel-y>0</max-voxel-y>
    <max-voxel-z>0</max-voxel-z>
    <normalized-projection-volume>0.0</normalized-projection-volume>
    <projection-density>0.0</projection-density>
    <projection-energy>0.0</projection-energy>
    <projection-intensity>0.0</projection-intensity>
    <projection-volume>0.0</projection-volume>
    <section-data-set-id>478096249</section-data-set-id>
    <structure-id>530</structure-id>
    <sum-pixel-intensity>849973984.0</sum-pixel-intensity>
    <sum-pixels>33777000.0</sum-pixels>
    <sum-projection-pixel-intensity>0.0</sum-projection-pixel-intensity>
    <sum-projection-pixels>0.0</sum-projection-pixels>
    <volume>0.041376825</volume>
  </projection-structure-unionize>
  <projection-structure-unionize>
    <hemisphere-id>2</hemisphere-id>
    <id>634382800</id>
    <is-injection>false</is-injection>
    <max-voxel-density>0.322123408317566</max-voxel-density>
    <max-voxel-x>9470</max-voxel-x>
    <max-voxel-y>2190</max-voxel-y>
    <max-voxel-z>9930</max-voxel-z>
    <normalized-projection-volume>0.00022330196119682</normalized-projection-volume>
    <projection-density>0.00270104105584323</projection-density>
    <projection-energy>1.2051864862442</projection-energy>
    <projection-intensity>446.193298339844</projection-intensity>
    <projection-volume>0.000110408541796875</projection-volume>
    <section-data-set-id>478096249</section-data-set-id>
    <structure-id>312782578</structure-id>
    <sum-pixel-intensity>4758193664.0</sum-pixel-intensity>
    <sum-pixels>33368400.0</sum-pixels>
    <sum-projection-pixel-intensity>40215144.0</sum-projection-pixel-intensity>
    <sum-projection-pixels>90129.421875</sum-projection-pixels>
    <volume>0.04087629</volume>
  </projection-structure-unionize>
  <projection-structure-unionize>
    <hemisphere-id>2</hemisphere-id>
    <id>634381595</id>
    <is-injection>false</is-injection>
    <max-voxel-density>1.0</max-voxel-density>
    <max-voxel-x>6970</max-voxel-x>
    <max-voxel-y>3950</max-voxel-y>
    <max-voxel-z>9320</max-voxel-z>
    <normalized-projection-volume>5.45249167574437</normalized-projection-volume>
    <projection-density>0.108770951628685</projection-density>
    <projection-energy>168.909927368164</projection-energy>
    <projection-intensity>1552.8955078125</projection-intensity>
    <projection-volume>2.6959084992</projection-volume>
    <section-data-set-id>478096249</section-data-set-id>
    <structure-id>477</structure-id>
    <sum-pixel-intensity>9649325964928.0</sum-pixel-intensity>
    <sum-pixels>20232806400.0</sum-pixels>
    <sum-projection-pixel-intensity>3417521782784.0</sum-projection-pixel-intensity>
    <sum-projection-pixels>2200741632.0</sum-projection-pixels>
    <volume>24.78518784</volume>
  </projection-structure-unionize>
  <projection-structure-unionize>
    <hemisphere-id>1</hemisphere-id>
    <id>634381462</id>
    <is-injection>false</is-injection>
    <max-voxel-density>0.0</max-voxel-density>
    <max-voxel-x>0</max-voxel-x>
    <max-voxel-y>0</max-voxel-y>
    <max-voxel-z>0</max-voxel-z>
    <normalized-projection-volume>0.0</normalized-projection-volume>
    <projection-density>0.0</projection-density>
    <projection-energy>0.0</projection-energy>
    <projection-intensity>0.0</projection-intensity>
    <projection-volume>0.0</projection-volume>
    <section-data-set-id>478096249</section-data-set-id>
    <structure-id>312782562</structure-id>
    <sum-pixel-intensity>43370192896.0</sum-pixel-intensity>
    <sum-pixels>159857104.0</sum-pixels>
    <sum-projection-pixel-intensity>0.0</sum-projection-pixel-intensity>
    <sum-projection-pixels>0.0</sum-projection-pixels>
    <volume>0.1958249524</volume>
  </projection-structure-unionize>
  <projection-structure-unionize>
    <hemisphere-id>1</hemisphere-id>
    <id>634382305</id>
    <is-injection>false</is-injection>
    <max-voxel-density>0.348700791597366</max-voxel-density>
    <max-voxel-x>4480</max-voxel-x>
    <max-voxel-y>4870</max-voxel-y>
    <max-voxel-z>1680</max-voxel-z>
    <normalized-projection-volume>0.000262615346802563</normalized-projection-volume>
    <projection-density>0.00051256938604638</projection-density>
    <projection-energy>0.171680957078934</projection-energy>
    <projection-intensity>334.94189453125</projection-intensity>
    <projection-volume>0.000129846497265625</projection-volume>
    <section-data-set-id>478096249</section-data-set-id>
    <structure-id>996</structure-id>
    <sum-pixel-intensity>33102094336.0</sum-pixel-intensity>
    <sum-pixels>206795696.0</sum-pixels>
    <sum-projection-pixel-intensity>35502884.0</sum-projection-pixel-intensity>
    <sum-projection-pixels>105997.140625</sum-projection-pixels>
    <volume>0.2533247276</volume>
  </projection-structure-unionize>
  <projection-structure-unionize>
    <hemisphere-id>3</hemisphere-id>
    <id>634383518</id>
    <is-injection>false</is-injection>
    <max-voxel-density>0.249511525034904</max-voxel-density>
    <max-voxel-x>4480</max-voxel-x>
    <max-voxel-y>2890</max-voxel-y>
    <max-voxel-z>6200</max-voxel-z>
    <normalized-projection-volume>0.000141768216333784</normalized-projection-volume>
    <projection-density>6.34161745584083e-05</projection-density>
    <projection-energy>0.0396796778026031</projection-energy>
    <projection-intensity>625.702797100398</projection-intensity>
    <projection-volume>7.00953182617187e-05</projection-volume>
    <section-data-set-id>478096249</section-data-set-id>
    <structure-id>772</structure-id>
    <sum-pixel-intensity>280668692480.0</sum-pixel-intensity>
    <sum-pixels>902304000.0</sum-pixels>
    <sum-projection-pixel-intensity>35803132.0</sum-projection-pixel-intensity>
    <sum-projection-pixels>57220.66796875</sum-projection-pixels>
    <volume>1.1053224</volume>
  </projection-structure-unionize>
  <projection-structure-unionize>
    <hemisphere-id>3</hemisphere-id>
    <id>634383715</id>
    <is-injection>false</is-injection>
    <max-voxel-density>0.232199966907501</max-voxel-density>
    <max-voxel-x>4220</max-voxel-x>
    <max-voxel-y>2220</max-voxel-y>
    <max-voxel-z>6060</max-voxel-z>
    <normalized-projection-volume>0.000202776918784263</normalized-projection-volume>
    <projection-density>7.59392904425414e-05</projection-density>
    <projection-energy>0.0471773298510216</projection-energy>
    <projection-intensity>621.250601317084</projection-intensity>
    <projection-volume>0.000100260220703125</projection-volume>
    <section-data-set-id>478096249</section-data-set-id>
    <structure-id>1015</structure-id>
    <sum-pixel-intensity>299011866624.0</sum-pixel-intensity>
    <sum-pixels>1077769856.0</sum-pixels>
    <sum-projection-pixel-intensity>50846304.0</sum-projection-pixel-intensity>
    <sum-projection-pixels>81845.078125</sum-projection-pixels>
    <volume>1.3202680736</volume>
  </projection-structure-unionize>
  <projection-structure-unionize>
    <hemisphere-id>1</hemisphere-id>
    <id>634382282</id>
    <is-injection>false</is-injection>
    <max-voxel-density>0.0997333601117134</max-voxel-density>
    <max-voxel-x>12140</max-voxel-x>
    <max-voxel-y>4290</max-voxel-y>
    <max-voxel-z>2010</max-voxel-z>
    <normalized-projection-volume>1.82285502611272e-05</normalized-projection-volume>
    <projection-density>3.34816741087707e-06</projection-density>
    <projection-energy>0.00145230232737958</projection-energy>
    <projection-intensity>433.760345458984</projection-intensity>
    <projection-volume>9.01285256347656e-06</projection-volume>
    <section-data-set-id>478096249</section-data-set-id>
    <structure-id>1025</structure-id>
    <sum-pixel-intensity>509349036032.0</sum-pixel-intensity>
    <sum-pixels>2197449984.0</sum-pixels>
    <sum-projection-pixel-intensity>3191361.75</sum-projection-pixel-intensity>
    <sum-projection-pixels>7357.4306640625</sum-projection-pixels>
    <volume>2.6918762304</volume>
  </projection-structure-unionize>
  <projection-structure-unionize>
    <hemisphere-id>2</hemisphere-id>
    <id>634381479</id>
    <is-injection>false</is-injection>
    <max-voxel-density>0.557892918586731</max-voxel-density>
    <max-voxel-x>8420</max-voxel-x>
    <max-voxel-y>5900</max-voxel-y>
    <max-voxel-z>8930</max-voxel-z>
    <normalized-projection-volume>0.0139953859615081</normalized-projection-volume>
    <projection-density>0.0176495108753443</projection-density>
    <projection-energy>10.86780834198</projection-energy>
    <projection-intensity>615.756896972656</projection-intensity>
    <projection-volume>0.0069198234875</projection-volume>
    <section-data-set-id>478096249</section-data-set-id>
    <structure-id>311</structure-id>
    <sum-pixel-intensity>78447779840.0</sum-pixel-intensity>
    <sum-pixels>320056192.0</sum-pixels>
    <sum-projection-pixel-intensity>3478309376.0</sum-projection-pixel-intensity>
    <sum-projection-pixels>5648835.5</sum-projection-pixels>
    <volume>0.3920688352</volume>
  </projection-structure-unionize>
  <projection-structure-unionize>
    <hemisphere-id>2</hemisphere-id>
    <id>634381719</id>
    <is-injection>false</is-injection>
    <max-voxel-density>0.7165766954422</max-voxel-density>
    <max-voxel-x>7340</max-voxel-x>
    <max-voxel-y>6710</max-voxel-y>
    <max-voxel-z>8100</max-voxel-z>
    <normalized-projection-volume>0.0207593753288129</normalized-projection-volume>
    <projection-density>0.0143744768574834</projection-density>
    <projection-energy>7.64145088195801</projection-energy>
    <projection-intensity>531.598510742188</projection-intensity>
    <projection-volume>0.0102641837375</projection-volume>
    <section-data-set-id>478096249</section-data-set-id>
    <structure-id>663</structure-id>
    <sum-pixel-intensity>118404136960.0</sum-pixel-intensity>
    <sum-pixels>582902976.0</sum-pixels>
    <sum-projection-pixel-intensity>4454224384.0</sum-projection-pixel-intensity>
    <sum-projection-pixels>8378925.5</sum-projection-pixels>
    <volume>0.7140561456</volume>
  </projection-structure-unionize>
  <projection-structure-unionize>
    <hemisphere-id>3</hemisphere-id>
    <id>634383521</id>
    <is-injection>false</is-injection>
    <max-voxel-density>0.999572157859802</max-voxel-density>
    <max-voxel-x>6330</max-voxel-x>
    <max-voxel-y>4450</max-voxel-y>
    <max-voxel-z>9500</max-voxel-z>
    <normalized-projection-volume>0.0956790652280786</normalized-projection-volume>
    <projection-density>0.00550087554945399</projection-density>
    <projection-energy>9.5819901837392</projection-energy>
    <projection-intensity>1741.90273849956</projection-intensity>
    <projection-volume>0.0473071799983398</projection-volume>
    <section-data-set-id>478096249</section-data-set-id>
    <structure-id>776</structure-id>
    <sum-pixel-intensity>535895232512.0</sum-pixel-intensity>
    <sum-pixels>7020356264.0</sum-pixels>
    <sum-projection-pixel-intensity>67268984808.0</sum-projection-pixel-intensity>
    <sum-projection-pixels>38618106.1210938</sum-projection-pixels>
    <volume>8.5999364234</volume>
  </projection-structure-unionize>
  <projection-structure-unionize>
    <hemisphere-id>1</hemisphere-id>
    <id>634382815</id>
    <is-injection>false</is-injection>
    <max-voxel-density>0.331694751977921</max-voxel-density>
    <max-voxel-x>7890</max-voxel-x>
    <max-voxel-y>3550</max-voxel-y>
    <max-voxel-z>550</max-voxel-z>
    <normalized-projection-volume>0.000312892613459611</normalized-projection-volume>
    <projection-density>4.84350512294895e-05</projection-density>
    <projection-energy>0.0164654533269986</projection-energy>
    <projection-intensity>339.949125871341</projection-intensity>
    <projection-volume>0.000154705390879393</projection-volume>
    <section-data-set-id>478096249</section-data-set-id>
    <structure-id>247</structure-id>
    <sum-pixel-intensity>574387310208.0</sum-pixel-intensity>
    <sum-pixels>2607411612.0</sum-pixels>
    <sum-projection-pixel-intensity>42932214.2016602</sum-projection-pixel-intensity>
    <sum-projection-pixels>126290.115003586</sum-projection-pixels>
    <volume>3.1940792247</volume>
  </projection-structure-unionize>
  <projection-structure-unionize>
    <hemisphere-id>2</hemisphere-id>
    <id>634381732</id>
    <is-injection>false</is-injection>
    <max-voxel-density>0.0636790320277214</max-voxel-density>
    <max-voxel-x>3380</max-voxel-x>
    <max-voxel-y>3410</max-voxel-y>
    <max-voxel-z>6780</max-voxel-z>
    <normalized-projection-volume>2.90732629397425e-06</normalized-projection-volume>
    <projection-density>0.00027078774292022</projection-density>
    <projection-energy>0.10631338506937</projection-energy>
    <projection-intensity>392.607818603516</projection-intensity>
    <projection-volume>1.43748695678711e-06</projection-volume>
    <section-data-set-id>478096249</section-data-set-id>
    <structure-id>680</structure-id>
    <sum-pixel-intensity>365728192.0</sum-pixel-intensity>
    <sum-pixels>4333500.0</sum-pixels>
    <sum-projection-pixel-intensity>460709.0625</sum-projection-pixel-intensity>
    <sum-projection-pixels>1173.45874023438</sum-projection-pixels>
    <volume>0.0053085375</volume>
  </projection-structure-unionize>
  <projection-structure-unionize>
    <hemisphere-id>2</hemisphere-id>
    <id>634381696</id>
    <is-injection>false</is-injection>
    <max-voxel-density>0.333478182554245</max-voxel-density>
    <max-voxel-x>8440</max-voxel-x>
    <max-voxel-y>4240</max-voxel-y>
    <max-voxel-z>8310</max-voxel-z>
    <normalized-projection-volume>0.000188208051683631</normalized-projection-volume>
    <projection-density>0.00010520809883019</projection-density>
    <projection-energy>0.0470970347523689</projection-energy>
    <projection-intensity>447.655975341797</projection-intensity>
    <projection-volume>9.30568474609375e-05</projection-volume>
    <section-data-set-id>478096249</section-data-set-id>
    <structure-id>632</structure-id>
    <sum-pixel-intensity>102352175104.0</sum-pixel-intensity>
    <sum-pixels>722043008.0</sum-pixels>
    <sum-projection-pixel-intensity>34006084.0</sum-projection-pixel-intensity>
    <sum-projection-pixels>75964.7734375</sum-projection-pixels>
    <volume>0.8845026848</volume>
  </projection-structure-unionize>
  <projection-structure-unionize>
    <hemisphere-id>1</hemisphere-id>
    <id>634381442</id>
    <is-injection>false</is-injection>
    <max-voxel-density>0.0</max-voxel-density>
    <max-voxel-x>0</max-voxel-x>
    <max-voxel-y>0</max-voxel-y>
    <max-voxel-z>0</max-voxel-z>
    <normalized-projection-volume>0.0</normalized-projection-volume>
    <projection-density>0.0</projection-density>
    <projection-energy>0.0</projection-energy>
    <projection-intensity>0.0</projection-intensity>
    <projection-volume>0.0</projection-volume>
    <section-data-set-id>478096249</section-data-set-id>
    <structure-id>312782594</structure-id>
    <sum-pixel-intensity>7503517696.0</sum-pixel-intensity>
    <sum-pixels>35704800.0</sum-pixels>
    <sum-projection-pixel-intensity>0.0</sum-projection-pixel-intensity>
    <sum-projection-pixels>0.0</sum-projection-pixels>
    <volume>0.04373838</volume>
  </projection-structure-unionize>
  <projection-structure-unionize>
    <hemisphere-id>2</hemisphere-id>
    <id>634381700</id>
    <is-injection>false</is-injection>
    <max-voxel-density>0.992510318756104</max-voxel-density>
    <max-voxel-x>8440</max-voxel-x>
    <max-voxel-y>4080</max-voxel-y>
    <max-voxel-z>7430</max-voxel-z>
    <normalized-projection-volume>0.226025874238919</normalized-projection-volume>
    <projection-density>0.0417647627339724</projection-density>
    <projection-energy>39.4128189102313</projection-energy>
    <projection-intensity>943.685928764347</projection-intensity>
    <projection-volume>0.111755342628125</projection-volume>
    <section-data-set-id>478096249</section-data-set-id>
    <structure-id>637</structure-id>
    <sum-pixel-intensity>724400199168.0</sum-pixel-intensity>
    <sum-pixels>2184349800.0</sum-pixels>
    <sum-projection-pixel-intensity>86091383104.0</sum-projection-pixel-intensity>
    <sum-projection-pixels>91228851.125</sum-projection-pixels>
    <volume>2.675828505</volume>
  </projection-structure-unionize>
  <projection-structure-unionize>
    <hemisphere-id>1</hemisphere-id>
    <id>634382518</id>
    <is-injection>false</is-injection>
    <max-voxel-density>0.0</max-voxel-density>
    <max-voxel-x>0</max-voxel-x>
    <max-voxel-y>0</max-voxel-y>
    <max-voxel-z>0</max-voxel-z>
    <normalized-projection-volume>0.0</normalized-projection-volume>
    <projection-density>0.0</projection-density>
    <projection-energy>0.0</projection-energy>
    <projection-intensity>0.0</projection-intensity>
    <projection-volume>0.0</projection-volume>
    <section-data-set-id>478096249</section-data-set-id>
    <structure-id>702</structure-id>
    <sum-pixel-intensity>86360006656.0</sum-pixel-intensity>
    <sum-pixels>255314704.0</sum-pixels>
    <sum-projection-pixel-intensity>0.0</sum-projection-pixel-intensity>
    <sum-projection-pixels>0.0</sum-projection-pixels>
    <volume>0.3127605124</volume>
  </projection-structure-unionize>
  <projection-structure-unionize>
    <hemisphere-id>2</hemisphere-id>
    <id>634381613</id>
    <is-injection>false</is-injection>
    <max-voxel-density>0.253148019313812</max-voxel-density>
    <max-voxel-x>11450</max-voxel-x>
    <max-voxel-y>4110</max-voxel-y>
    <max-voxel-z>7740</max-voxel-z>
    <normalized-projection-volume>9.67247648014594e-05</normalized-projection-volume>
    <projection-density>4.86834979367409e-05</projection-density>
    <projection-energy>0.03512294016257</projection-energy>
    <projection-intensity>721.454736227223</projection-intensity>
    <projection-volume>4.78242115749359e-05</projection-volume>
    <section-data-set-id>478096249</section-data-set-id>
    <structure-id>519</structure-id>
    <sum-pixel-intensity>129747241216.0</sum-pixel-intensity>
    <sum-pixels>801917988.0</sum-pixels>
    <sum-projection-pixel-intensity>28165717.5078125</sum-projection-pixel-intensity>
    <sum-projection-pixels>39040.1727142334</sum-projection-pixels>
    <volume>0.9823495353</volume>
  </projection-structure-unionize>
  <projection-structure-unionize>
    <hemisphere-id>2</hemisphere-id>
    <id>634381938</id>
    <is-injection>false</is-injection>
    <max-voxel-density>0.599058151245117</max-voxel-density>
    <max-voxel-x>6460</max-voxel-x>
    <max-voxel-y>6830</max-voxel-y>
    <max-voxel-z>8950</max-voxel-z>
    <normalized-projection-volume>0.00974746813839152</normalized-projection-volume>
    <projection-density>0.000755856977775693</projection-density>
    <projection-energy>0.377069234848022</projection-energy>
    <projection-intensity>498.863220214844</projection-intensity>
    <projection-volume>0.0048194997375</projection-volume>
    <section-data-set-id>478096249</section-data-set-id>
    <structure-id>961</structure-id>
    <sum-pixel-intensity>1411336765440.0</sum-pixel-intensity>
    <sum-pixels>5205066240.0</sum-pixels>
    <sum-projection-pixel-intensity>1962670336.0</sum-projection-pixel-intensity>
    <sum-projection-pixels>3934285.5</sum-projection-pixels>
    <volume>6.376206144</volume>
  </projection-structure-unionize>
  <projection-structure-unionize>
    <hemisphere-id>1</hemisphere-id>
    <id>634382438</id>
    <is-injection>false</is-injection>
    <max-voxel-density>0.324656754732132</max-voxel-density>
    <max-voxel-x>8050</max-voxel-x>
    <max-voxel-y>3100</max-voxel-y>
    <max-voxel-z>5590</max-voxel-z>
    <normalized-projection-volume>0.000675246014967039</normalized-projection-volume>
    <projection-density>0.00289257243275642</projection-density>
    <projection-energy>1.28933966159821</projection-energy>
    <projection-intensity>445.741546630859</projection-intensity>
    <projection-volume>0.00033386597890625</projection-volume>
    <section-data-set-id>478096249</section-data-set-id>
    <structure-id>832</structure-id>
    <sum-pixel-intensity>4129460736.0</sum-pixel-intensity>
    <sum-pixels>94221896.0</sum-pixels>
    <sum-projection-pixel-intensity>121484032.0</sum-projection-pixel-intensity>
    <sum-projection-pixels>272543.65625</sum-projection-pixels>
    <volume>0.1154218226</volume>
  </projection-structure-unionize>
  <projection-structure-unionize>
    <hemisphere-id>1</hemisphere-id>
    <id>634382907</id>
    <is-injection>false</is-injection>
    <max-voxel-density>0.392379075288773</max-voxel-density>
    <max-voxel-x>6690</max-voxel-x>
    <max-voxel-y>5860</max-voxel-y>
    <max-voxel-z>3780</max-voxel-z>
    <normalized-projection-volume>0.0011289871200159</normalized-projection-volume>
    <projection-density>0.00145215645898134</projection-density>
    <projection-energy>0.636071801185608</projection-energy>
    <projection-intensity>438.018768310547</projection-intensity>
    <projection-volume>0.00055821194296875</projection-volume>
    <section-data-set-id>478096249</section-data-set-id>
    <structure-id>125</structure-id>
    <sum-pixel-intensity>7438085632.0</sum-pixel-intensity>
    <sum-pixels>313797600.0</sum-pixels>
    <sum-projection-pixel-intensity>199597808.0</sum-projection-pixel-intensity>
    <sum-projection-pixels>455683.21875</sum-projection-pixels>
    <volume>0.38440206</volume>
  </projection-structure-unionize>
  <projection-structure-unionize>
    <hemisphere-id>3</hemisphere-id>
    <id>634383852</id>
    <is-injection>false</is-injection>
    <max-voxel-density>0.735417366027832</max-voxel-density>
    <max-voxel-x>9540</max-voxel-x>
    <max-voxel-y>2300</max-voxel-y>
    <max-voxel-z>7190</max-voxel-z>
    <normalized-projection-volume>0.810076367999169</normalized-projection-volume>
    <projection-density>0.0642720277699397</projection-density>
    <projection-energy>45.0240173930562</projection-energy>
    <projection-intensity>700.522746134892</projection-intensity>
    <projection-volume>0.400530967375</projection-volume>
    <section-data-set-id>478096249</section-data-set-id>
    <structure-id>294</structure-id>
    <sum-pixel-intensity>1716058071040.0</sum-pixel-intensity>
    <sum-pixels>5087190592.0</sum-pixels>
    <sum-projection-pixel-intensity>229045757696.0</sum-projection-pixel-intensity>
    <sum-projection-pixels>326964055.0</sum-projection-pixels>
    <volume>6.2318084752</volume>
  </projection-structure-unionize>
  <projection-structure-unionize>
    <hemisphere-id>1</hemisphere-id>
    <id>634382523</id>
    <is-injection>false</is-injection>
    <max-voxel-density>0.204181045293808</max-voxel-density>
    <max-voxel-x>8490</max-voxel-x>
    <max-voxel-y>2230</max-voxel-y>
    <max-voxel-z>1070</max-voxel-z>
    <normalized-projection-volume>2.65246792399044e-05</normalized-projection-volume>
    <projection-density>0.000211122242035344</projection-density>
    <projection-energy>0.0836569219827652</projection-energy>
    <projection-intensity>396.248718261719</projection-intensity>
    <projection-volume>1.31147578857422e-05</projection-volume>
    <section-data-set-id>478096249</section-data-set-id>
    <structure-id>696</structure-id>
    <sum-pixel-intensity>5004558336.0</sum-pixel-intensity>
    <sum-pixels>50709600.0</sum-pixels>
    <sum-projection-pixel-intensity>4242209.0</sum-projection-pixel-intensity>
    <sum-projection-pixels>10705.9248046875</sum-projection-pixels>
    <volume>0.06211926</volume>
  </projection-structure-unionize>
  <projection-structure-unionize>
    <hemisphere-id>1</hemisphere-id>
    <id>634382872</id>
    <is-injection>false</is-injection>
    <max-voxel-density>0.305890411138535</max-voxel-density>
    <max-voxel-x>6770</max-voxel-x>
    <max-voxel-y>2930</max-voxel-y>
    <max-voxel-z>3700</max-voxel-z>
    <normalized-projection-volume>0.000140835982191827</normalized-projection-volume>
    <projection-density>0.000174880716637165</projection-density>
    <projection-energy>0.0737291921124981</projection-energy>
    <projection-intensity>421.59703785677</projection-intensity>
    <projection-volume>6.96343880859375e-05</projection-volume>
    <section-data-set-id>478096249</section-data-set-id>
    <structure-id>170</structure-id>
    <sum-pixel-intensity>71435820032.0</sum-pixel-intensity>
    <sum-pixels>325046692.0</sum-pixels>
    <sum-projection-pixel-intensity>23965430.0</sum-projection-pixel-intensity>
    <sum-projection-pixels>56844.3984375</sum-projection-pixels>
    <volume>0.3981821977</volume>
  </projection-structure-unionize>
  <projection-structure-unionize>
    <hemisphere-id>3</hemisphere-id>
    <id>634383502</id>
    <is-injection>false</is-injection>
    <max-voxel-density>0.416359394788742</max-voxel-density>
    <max-voxel-x>2830</max-voxel-x>
    <max-voxel-y>3030</max-voxel-y>
    <max-voxel-z>6780</max-voxel-z>
    <normalized-projection-volume>0.000455696050286073</normalized-projection-volume>
    <projection-density>0.000115019557477202</projection-density>
    <projection-energy>0.0546292101256617</projection-energy>
    <projection-intensity>474.955836414948</projection-intensity>
    <projection-volume>0.000225312559482336</projection-volume>
    <section-data-set-id>478096249</section-data-set-id>
    <structure-id>746</structure-id>
    <sum-pixel-intensity>420801608288.0</sum-pixel-intensity>
    <sum-pixels>1599107352.0</sum-pixels>
    <sum-projection-pixel-intensity>87357971.5458984</sum-projection-pixel-intensity>
    <sum-projection-pixels>183928.61998558</sum-projection-pixels>
    <volume>1.9589065062</volume>
  </projection-structure-unionize>
  <projection-structure-unionize>
    <hemisphere-id>3</hemisphere-id>
    <id>634383662</id>
    <is-injection>false</is-injection>
    <max-voxel-density>0.564556181430817</max-voxel-density>
    <max-voxel-x>8560</max-voxel-x>
    <max-voxel-y>3260</max-voxel-y>
    <max-voxel-z>10780</max-voxel-z>
    <normalized-projection-volume>0.0167108863949603</normalized-projection-volume>
    <projection-density>0.026267214344046</projection-density>
    <projection-energy>16.9409511543872</projection-energy>
    <projection-intensity>644.94662176567</projection-intensity>
    <projection-volume>0.00826246482167969</projection-volume>
    <section-data-set-id>478096249</section-data-set-id>
    <structure-id>959</structure-id>
    <sum-pixel-intensity>44785094656.0</sum-pixel-intensity>
    <sum-pixels>256779008.0</sum-pixels>
    <sum-projection-pixel-intensity>4350080632.0</sum-projection-pixel-intensity>
    <sum-projection-pixels>6744869.2421875</sum-projection-pixels>
    <volume>0.3145542848</volume>
  </projection-structure-unionize>
  <projection-structure-unionize>
    <hemisphere-id>2</hemisphere-id>
    <id>634381391</id>
    <is-injection>false</is-injection>
    <max-voxel-density>0.355336636304855</max-voxel-density>
    <max-voxel-x>11050</max-voxel-x>
    <max-voxel-y>7220</max-voxel-y>
    <max-voxel-z>6180</max-voxel-z>
    <normalized-projection-volume>0.000474364282464787</normalized-projection-volume>
    <projection-density>0.00075878674397245</projection-density>
    <projection-energy>0.191970750689507</projection-energy>
    <projection-intensity>252.996978759766</projection-intensity>
    <projection-volume>0.000234542806640625</projection-volume>
    <section-data-set-id>478096249</section-data-set-id>
    <structure-id>190</structure-id>
    <sum-pixel-intensity>961976896.0</sum-pixel-intensity>
    <sum-pixels>252328496.0</sum-pixels>
    <sum-projection-pixel-intensity>48439692.0</sum-projection-pixel-intensity>
    <sum-projection-pixels>191463.515625</sum-projection-pixels>
    <volume>0.3091024076</volume>
  </projection-structure-unionize>
  <projection-structure-unionize>
    <hemisphere-id>3</hemisphere-id>
    <id>634383535</id>
    <is-injection>false</is-injection>
    <max-voxel-density>0.945953488349915</max-voxel-density>
    <max-voxel-x>8120</max-voxel-x>
    <max-voxel-y>4770</max-voxel-y>
    <max-voxel-z>7640</max-voxel-z>
    <normalized-projection-volume>0.200037259235667</normalized-projection-volume>
    <projection-density>0.0498641196711897</projection-density>
    <projection-energy>49.9172503607145</projection-energy>
    <projection-intensity>1001.06550942592</projection-intensity>
    <projection-volume>0.09890563423125</projection-volume>
    <section-data-set-id>478096249</section-data-set-id>
    <structure-id>797</structure-id>
    <sum-pixel-intensity>496609450240.0</sum-pixel-intensity>
    <sum-pixels>1619186176.0</sum-pixels>
    <sum-projection-pixel-intensity>80825321728.0</sum-projection-pixel-intensity>
    <sum-projection-pixels>80739293.25</sum-projection-pixels>
    <volume>1.9835030656</volume>
  </projection-structure-unionize>
  <projection-structure-unionize>
    <hemisphere-id>2</hemisphere-id>
    <id>634381695</id>
    <is-injection>false</is-injection>
    <max-voxel-density>0.7165766954422</max-voxel-density>
    <max-voxel-x>7340</max-voxel-x>
    <max-voxel-y>6710</max-voxel-y>
    <max-voxel-z>8100</max-voxel-z>
    <normalized-projection-volume>0.0958230625413341</normalized-projection-volume>
    <projection-density>0.0263225638107588</projection-density>
    <projection-energy>14.7257446985104</projection-energy>
    <projection-intensity>559.434286279195</projection-intensity>
    <projection-volume>0.0473783774625</projection-volume>
    <section-data-set-id>478096249</section-data-set-id>
    <structure-id>631</structure-id>
    <sum-pixel-intensity>314122674176.0</sum-pixel-intensity>
    <sum-pixels>1469318368.0</sum-pixels>
    <sum-projection-pixel-intensity>21636807168.0</sum-projection-pixel-intensity>
    <sum-projection-pixels>38676226.5</sum-projection-pixels>
    <volume>1.7999150008</volume>
  </projection-structure-unionize>
  <projection-structure-unionize>
    <hemisphere-id>1</hemisphere-id>
    <id>634382905</id>
    <is-injection>false</is-injection>
    <max-voxel-density>0.17989744246006</max-voxel-density>
    <max-voxel-x>5750</max-voxel-x>
    <max-voxel-y>4440</max-voxel-y>
    <max-voxel-z>4830</max-voxel-z>
    <normalized-projection-volume>5.08272635970814e-05</normalized-projection-volume>
    <projection-density>0.000111023787758597</projection-density>
    <projection-energy>0.0630502384068778</projection-energy>
    <projection-intensity>567.898462840864</projection-intensity>
    <projection-volume>2.51308319335937e-05</projection-volume>
    <section-data-set-id>478096249</section-data-set-id>
    <structure-id>127</structure-id>
    <sum-pixel-intensity>55414745088.0</sum-pixel-intensity>
    <sum-pixels>184779904.0</sum-pixels>
    <sum-projection-pixel-intensity>11650417.0</sum-projection-pixel-intensity>
    <sum-projection-pixels>20514.96484375</sum-projection-pixels>
    <volume>0.2263553824</volume>
  </projection-structure-unionize>
  <projection-structure-unionize>
    <hemisphere-id>3</hemisphere-id>
    <id>634383828</id>
    <is-injection>false</is-injection>
    <max-voxel-density>0.00966850575059652</max-voxel-density>
    <max-voxel-x>8810</max-voxel-x>
    <max-voxel-y>4350</max-voxel-y>
    <max-voxel-z>9970</max-voxel-z>
    <normalized-projection-volume>3.13529850687694e-08</normalized-projection-volume>
    <projection-density>1.49265531381084e-05</projection-density>
    <projection-energy>0.00356308238971456</projection-energy>
    <projection-intensity>238.707647823783</projection-intensity>
    <projection-volume>1.55020463943481e-08</projection-volume>
    <section-data-set-id>478096249</section-data-set-id>
    <structure-id>526322264</structure-id>
    <sum-pixel-intensity>59057102.0</sum-pixel-intensity>
    <sum-pixels>847800.0</sum-pixels>
    <sum-projection-pixel-intensity>3020.78125</sum-projection-pixel-intensity>
    <sum-projection-pixels>12.6547317504883</sum-projection-pixels>
    <volume>0.001038555</volume>
  </projection-structure-unionize>
  <projection-structure-unionize>
    <hemisphere-id>2</hemisphere-id>
    <id>634382087</id>
    <is-injection>false</is-injection>
    <max-voxel-density>0.0</max-voxel-density>
    <max-voxel-x>0</max-voxel-x>
    <max-voxel-y>0</max-voxel-y>
    <max-voxel-z>0</max-voxel-z>
    <normalized-projection-volume>0.0</normalized-projection-volume>
    <projection-density>0.0</projection-density>
    <projection-energy>0.0</projection-energy>
    <projection-intensity>0.0</projection-intensity>
    <projection-volume>0.0</projection-volume>
    <section-data-set-id>478096249</section-data-set-id>
    <structure-id>204</structure-id>
    <sum-pixel-intensity>24082788352.0</sum-pixel-intensity>
    <sum-pixels>124780496.0</sum-pixels>
    <sum-projection-pixel-intensity>0.0</sum-projection-pixel-intensity>
    <sum-projection-pixels>0.0</sum-projection-pixels>
    <volume>0.1528561076</volume>
  </projection-structure-unionize>
  <projection-structure-unionize>
    <hemisphere-id>2</hemisphere-id>
    <id>634381329</id>
    <is-injection>false</is-injection>
    <max-voxel-density>0.23291389644146</max-voxel-density>
    <max-voxel-x>11130</max-voxel-x>
    <max-voxel-y>5460</max-voxel-y>
    <max-voxel-z>7170</max-voxel-z>
    <normalized-projection-volume>5.08842186754663e-05</normalized-projection-volume>
    <projection-density>0.00631781481206417</projection-density>
    <projection-energy>3.7339768409729</projection-energy>
    <projection-intensity>591.0234375</projection-intensity>
    <projection-volume>2.5158992578125e-05</projection-volume>
    <section-data-set-id>478096249</section-data-set-id>
    <structure-id>106</structure-id>
    <sum-pixel-intensity>729209088.0</sum-pixel-intensity>
    <sum-pixels>3250800.0</sum-pixels>
    <sum-projection-pixel-intensity>12138412.0</sum-projection-pixel-intensity>
    <sum-projection-pixels>20537.953125</sum-projection-pixels>
    <volume>0.00398223</volume>
  </projection-structure-unionize>
  <projection-structure-unionize>
    <hemisphere-id>2</hemisphere-id>
    <id>634382082</id>
    <is-injection>false</is-injection>
    <max-voxel-density>0.747230470180511</max-voxel-density>
    <max-voxel-x>9870</max-voxel-x>
    <max-voxel-y>4400</max-voxel-y>
    <max-voxel-z>7340</max-voxel-z>
    <normalized-projection-volume>0.0906000153985238</normalized-projection-volume>
    <projection-density>0.0211062144335686</projection-density>
    <projection-energy>17.0096074124872</projection-energy>
    <projection-intensity>805.905173854112</projection-intensity>
    <projection-volume>0.0447959146140625</projection-volume>
    <section-data-set-id>478096249</section-data-set-id>
    <structure-id>1132</structure-id>
    <sum-pixel-intensity>306085147648.0</sum-pixel-intensity>
    <sum-pixels>1732574720.0</sum-pixels>
    <sum-projection-pixel-intensity>29470415800.0</sum-projection-pixel-intensity>
    <sum-projection-pixels>36568093.5625</sum-projection-pixels>
    <volume>2.122404032</volume>
  </projection-structure-unionize>
  <projection-structure-unionize>
    <hemisphere-id>1</hemisphere-id>
    <id>634382164</id>
    <is-injection>false</is-injection>
    <max-voxel-density>0.670907318592072</max-voxel-density>
    <max-voxel-x>5710</max-voxel-x>
    <max-voxel-y>6070</max-voxel-y>
    <max-voxel-z>4470</max-voxel-z>
    <normalized-projection-volume>0.107711812819524</normalized-projection-volume>
    <projection-density>0.0169921951710771</projection-density>
    <projection-energy>9.15987415191494</projection-energy>
    <projection-intensity>539.063614776873</projection-intensity>
    <projection-volume>0.0532566043037109</projection-volume>
    <section-data-set-id>478096249</section-data-set-id>
    <structure-id>290</structure-id>
    <sum-pixel-intensity>489920795264.0</sum-pixel-intensity>
    <sum-pixels>2558514576.0</sum-pixels>
    <sum-projection-pixel-intensity>23435671532.0</sum-projection-pixel-intensity>
    <sum-projection-pixels>43474779.0234375</sum-projection-pixels>
    <volume>3.1341803556</volume>
  </projection-structure-unionize>
  <projection-structure-unionize>
    <hemisphere-id>2</hemisphere-id>
    <id>634381275</id>
    <is-injection>false</is-injection>
    <max-voxel-density>0.241852059960365</max-voxel-density>
    <max-voxel-x>7310</max-voxel-x>
    <max-voxel-y>510</max-voxel-y>
    <max-voxel-z>7520</max-voxel-z>
    <normalized-projection-volume>0.000130090416473315</normalized-projection-volume>
    <projection-density>4.7493270692121e-05</projection-density>
    <projection-energy>0.02030472011189</projection-energy>
    <projection-intensity>427.52835961787</projection-intensity>
    <projection-volume>6.43213929138184e-05</projection-volume>
    <section-data-set-id>478096249</section-data-set-id>
    <structure-id>22</structure-id>
    <sum-pixel-intensity>252091273472.0</sum-pixel-intensity>
    <sum-pixels>1105572616.0</sum-pixels>
    <sum-projection-pixel-intensity>22448342.53125</sum-projection-pixel-intensity>
    <sum-projection-pixels>52507.2595214844</sum-projection-pixels>
    <volume>1.3543264546</volume>
  </projection-structure-unionize>
  <projection-structure-unionize>
    <hemisphere-id>2</hemisphere-id>
    <id>634381460</id>
    <is-injection>false</is-injection>
    <max-voxel-density>0.0414413437247276</max-voxel-density>
    <max-voxel-x>7910</max-voxel-x>
    <max-voxel-y>330</max-voxel-y>
    <max-voxel-z>7140</max-voxel-z>
    <normalized-projection-volume>3.47025066656813e-06</normalized-projection-volume>
    <projection-density>2.28803219215479e-05</projection-density>
    <projection-energy>0.00656931241974235</projection-energy>
    <projection-intensity>287.116241455078</projection-intensity>
    <projection-volume>1.71581706542969e-06</projection-volume>
    <section-data-set-id>478096249</section-data-set-id>
    <structure-id>281</structure-id>
    <sum-pixel-intensity>7831765504.0</sum-pixel-intensity>
    <sum-pixels>61217100.0</sum-pixels>
    <sum-projection-pixel-intensity>402154.25</sum-projection-pixel-intensity>
    <sum-projection-pixels>1400.6669921875</sum-projection-pixels>
    <volume>0.0749909475</volume>
  </projection-structure-unionize>
  <projection-structure-unionize>
    <hemisphere-id>2</hemisphere-id>
    <id>634381366</id>
    <is-injection>false</is-injection>
    <max-voxel-density>0.126341700553894</max-voxel-density>
    <max-voxel-x>11040</max-voxel-x>
    <max-voxel-y>4820</max-voxel-y>
    <max-voxel-z>6000</max-voxel-z>
    <normalized-projection-volume>6.87593401738465e-05</normalized-projection-volume>
    <projection-density>0.000225058339286791</projection-density>
    <projection-energy>0.151470239625986</projection-energy>
    <projection-intensity>673.026558829124</projection-intensity>
    <projection-volume>3.39970972167969e-05</projection-volume>
    <section-data-set-id>478096249</section-data-set-id>
    <structure-id>154</structure-id>
    <sum-pixel-intensity>25132704000.0</sum-pixel-intensity>
    <sum-pixels>123313504.0</sum-pixels>
    <sum-projection-pixel-intensity>18678326.0</sum-projection-pixel-intensity>
    <sum-projection-pixels>27752.732421875</sum-projection-pixels>
    <volume>0.1510590424</volume>
  </projection-structure-unionize>
  <projection-structure-unionize>
    <hemisphere-id>2</hemisphere-id>
    <id>634381875</id>
    <is-injection>false</is-injection>
    <max-voxel-density>0.319586992263794</max-voxel-density>
    <max-voxel-x>6080</max-voxel-x>
    <max-voxel-y>3090</max-voxel-y>
    <max-voxel-z>9210</max-voxel-z>
    <normalized-projection-volume>0.000272857873243855</normalized-projection-volume>
    <projection-density>0.0003040925366804</projection-density>
    <projection-energy>0.207512527704239</projection-energy>
    <projection-intensity>682.399291992188</projection-intensity>
    <projection-volume>0.000134910771679687</projection-volume>
    <section-data-set-id>478096249</section-data-set-id>
    <structure-id>889</structure-id>
    <sum-pixel-intensity>82379972608.0</sum-pixel-intensity>
    <sum-pixels>362163584.0</sum-pixels>
    <sum-projection-pixel-intensity>75153480.0</sum-projection-pixel-intensity>
    <sum-projection-pixels>110131.2421875</sum-projection-pixels>
    <volume>0.4436503904</volume>
  </projection-structure-unionize>
  <projection-structure-unionize>
    <hemisphere-id>2</hemisphere-id>
    <id>634381672</id>
    <is-injection>false</is-injection>
    <max-voxel-density>0.244368672370911</max-voxel-density>
    <max-voxel-x>10540</max-voxel-x>
    <max-voxel-y>4850</max-voxel-y>
    <max-voxel-z>6080</max-voxel-z>
    <normalized-projection-volume>0.000438150220924</normalized-projection-volume>
    <projection-density>0.00363108911551535</projection-density>
    <projection-energy>2.98167395591736</projection-energy>
    <projection-intensity>821.1513671875</projection-intensity>
    <projection-volume>0.00021663726875</projection-volume>
    <section-data-set-id>478096249</section-data-set-id>
    <structure-id>604</structure-id>
    <sum-pixel-intensity>12803256320.0</sum-pixel-intensity>
    <sum-pixels>48703500.0</sum-pixels>
    <sum-projection-pixel-intensity>145217952.0</sum-projection-pixel-intensity>
    <sum-projection-pixels>176846.75</sum-projection-pixels>
    <volume>0.0596617875</volume>
  </projection-structure-unionize>
  <projection-structure-unionize>
    <hemisphere-id>2</hemisphere-id>
    <id>634381811</id>
    <is-injection>false</is-injection>
    <max-voxel-density>0.381016433238983</max-voxel-density>
    <max-voxel-x>4750</max-voxel-x>
    <max-voxel-y>5270</max-voxel-y>
    <max-voxel-z>9290</max-voxel-z>
    <normalized-projection-volume>0.00124245069477416</normalized-projection-volume>
    <projection-density>0.00154684821609408</projection-density>
    <projection-energy>1.00141489505768</projection-energy>
    <projection-intensity>647.390502929688</projection-intensity>
    <projection-volume>0.00061431242578125</projection-volume>
    <section-data-set-id>478096249</section-data-set-id>
    <structure-id>800</structure-id>
    <sum-pixel-intensity>111400148992.0</sum-pixel-intensity>
    <sum-pixels>324194400.0</sum-pixels>
    <sum-projection-pixel-intensity>324653088.0</sum-projection-pixel-intensity>
    <sum-projection-pixels>501479.53125</sum-projection-pixels>
    <volume>0.39713814</volume>
  </projection-structure-unionize>
  <projection-structure-unionize>
    <hemisphere-id>1</hemisphere-id>
    <id>634382260</id>
    <is-injection>false</is-injection>
    <max-voxel-density>0.0583028979599476</max-voxel-density>
    <max-voxel-x>10730</max-voxel-x>
    <max-voxel-y>3150</max-voxel-y>
    <max-voxel-z>1740</max-voxel-z>
    <normalized-projection-volume>1.35392235034848e-06</normalized-projection-volume>
    <projection-density>2.13282191907638e-07</projection-density>
    <projection-energy>5.94593766436446e-05</projection-energy>
    <projection-intensity>278.782653808594</projection-intensity>
    <projection-volume>6.69428031921387e-07</projection-volume>
    <section-data-set-id>478096249</section-data-set-id>
    <structure-id>1056</structure-id>
    <sum-pixel-intensity>626613747712.0</sum-pixel-intensity>
    <sum-pixels>2562201088.0</sum-pixels>
    <sum-projection-pixel-intensity>152346.875</sum-projection-pixel-intensity>
    <sum-projection-pixels>546.471862792969</sum-projection-pixels>
    <volume>3.1386963328</volume>
  </projection-structure-unionize>
  <projection-structure-unionize>
    <hemisphere-id>1</hemisphere-id>
    <id>634382831</id>
    <is-injection>false</is-injection>
    <max-voxel-density>0.0801614224910736</max-voxel-density>
    <max-voxel-x>9570</max-voxel-x>
    <max-voxel-y>5890</max-voxel-y>
    <max-voxel-z>3400</max-voxel-z>
    <normalized-projection-volume>8.159584380279e-06</normalized-projection-volume>
    <projection-density>3.15724241772841e-06</projection-density>
    <projection-energy>0.00116922042798251</projection-energy>
    <projection-intensity>370.329620361328</projection-intensity>
    <projection-volume>4.03439274902344e-06</projection-volume>
    <section-data-set-id>478096249</section-data-set-id>
    <structure-id>229</structure-id>
    <sum-pixel-intensity>3063997312.0</sum-pixel-intensity>
    <sum-pixels>1043119744.0</sum-pixels>
    <sum-projection-pixel-intensity>1219636.875</sum-projection-pixel-intensity>
    <sum-projection-pixels>3293.3818359375</sum-projection-pixels>
    <volume>1.2778216864</volume>
  </projection-structure-unionize>
  <projection-structure-unionize>
    <hemisphere-id>2</hemisphere-id>
    <id>634381604</id>
    <is-injection>false</is-injection>
    <max-voxel-density>0.497367650270462</max-voxel-density>
    <max-voxel-x>2740</max-voxel-x>
    <max-voxel-y>3290</max-voxel-y>
    <max-voxel-z>7560</max-voxel-z>
    <normalized-projection-volume>0.0053380622232616</normalized-projection-volume>
    <projection-density>0.000195821275381355</projection-density>
    <projection-energy>0.106538543770723</projection-energy>
    <projection-intensity>544.060105640937</projection-intensity>
    <projection-volume>0.00263933045161133</projection-volume>
    <section-data-set-id>478096249</section-data-set-id>
    <structure-id>500</structure-id>
    <sum-pixel-intensity>2937972858624.0</sum-pixel-intensity>
    <sum-pixels>11002662844.0</sum-pixels>
    <sum-projection-pixel-intensity>1172207677.0</sum-projection-pixel-intensity>
    <sum-projection-pixels>2154555.47070312</sum-projection-pixels>
    <volume>13.4782619839</volume>
  </projection-structure-unionize>
  <projection-structure-unionize>
    <hemisphere-id>3</hemisphere-id>
    <id>634383775</id>
    <is-injection>false</is-injection>
    <max-voxel-density>0.489715129137039</max-voxel-density>
    <max-voxel-x>6310</max-voxel-x>
    <max-voxel-y>3580</max-voxel-y>
    <max-voxel-z>9770</max-voxel-z>
    <normalized-projection-volume>0.00264030465164742</normalized-projection-volume>
    <projection-density>0.000541790767034704</projection-density>
    <projection-energy>0.354804046799522</projection-energy>
    <projection-intensity>654.872818784665</projection-intensity>
    <projection-volume>0.001305461828125</projection-volume>
    <section-data-set-id>478096249</section-data-set-id>
    <structure-id>1090</structure-id>
    <sum-pixel-intensity>618857594880.0</sum-pixel-intensity>
    <sum-pixels>1966964352.0</sum-pixels>
    <sum-projection-pixel-intensity>697886912.0</sum-projection-pixel-intensity>
    <sum-projection-pixels>1065683.125</sum-projection-pixels>
    <volume>2.4095313312</volume>
  </projection-structure-unionize>
  <projection-structure-unionize>
    <hemisphere-id>2</hemisphere-id>
    <id>634382025</id>
    <is-injection>false</is-injection>
    <max-voxel-density>0.346006810665131</max-voxel-density>
    <max-voxel-x>8600</max-voxel-x>
    <max-voxel-y>4210</max-voxel-y>
    <max-voxel-z>5740</max-voxel-z>
    <normalized-projection-volume>0.000142228415302735</normalized-projection-volume>
    <projection-density>0.0184083413332701</projection-density>
    <projection-energy>7.02064943313599</projection-energy>
    <projection-intensity>381.384155273438</projection-intensity>
    <projection-volume>7.03228572265625e-05</projection-volume>
    <section-data-set-id>478096249</section-data-set-id>
    <structure-id>1060</structure-id>
    <sum-pixel-intensity>230886944.0</sum-pixel-intensity>
    <sum-pixels>3118500.0</sum-pixels>
    <sum-projection-pixel-intensity>21893896.0</sum-projection-pixel-intensity>
    <sum-projection-pixels>57406.4140625</sum-projection-pixels>
    <volume>0.0038201625</volume>
  </projection-structure-unionize>
  <projection-structure-unionize>
    <hemisphere-id>1</hemisphere-id>
    <id>634382309</id>
    <is-injection>false</is-injection>
    <max-voxel-density>0.0</max-voxel-density>
    <max-voxel-x>0</max-voxel-x>
    <max-voxel-y>0</max-voxel-y>
    <max-voxel-z>0</max-voxel-z>
    <normalized-projection-volume>0.0</normalized-projection-volume>
    <projection-density>0.0</projection-density>
    <projection-energy>0.0</projection-energy>
    <projection-intensity>0.0</projection-intensity>
    <projection-volume>0.0</projection-volume>
    <section-data-set-id>478096249</section-data-set-id>
    <structure-id>989</structure-id>
    <sum-pixel-intensity>19736877056.0</sum-pixel-intensity>
    <sum-pixels>225916192.0</sum-pixels>
    <sum-projection-pixel-intensity>0.0</sum-projection-pixel-intensity>
    <sum-projection-pixels>0.0</sum-projection-pixels>
    <volume>0.2767473352</volume>
  </projection-structure-unionize>
  <projection-structure-unionize>
    <hemisphere-id>1</hemisphere-id>
    <id>634382511</id>
    <is-injection>false</is-injection>
    <max-voxel-density>0.446102350950241</max-voxel-density>
    <max-voxel-x>3420</max-voxel-x>
    <max-voxel-y>4240</max-voxel-y>
    <max-voxel-z>5010</max-voxel-z>
    <normalized-projection-volume>0.000258446835936108</normalized-projection-volume>
    <projection-density>3.92614029213873e-05</projection-density>
    <projection-energy>0.0211387807165516</projection-energy>
    <projection-intensity>538.41124217791</projection-intensity>
    <projection-volume>0.000127785435178383</projection-volume>
    <section-data-set-id>478096249</section-data-set-id>
    <structure-id>714</structure-id>
    <sum-pixel-intensity>697148294240.0</sum-pixel-intensity>
    <sum-pixels>2656925968.0</sum-pixels>
    <sum-projection-pixel-intensity>56164175.4176636</sum-projection-pixel-intensity>
    <sum-projection-pixels>104314.640961945</sum-projection-pixels>
    <volume>3.2547343108</volume>
  </projection-structure-unionize>
  <projection-structure-unionize>
    <hemisphere-id>3</hemisphere-id>
    <id>634383059</id>
    <is-injection>false</is-injection>
    <max-voxel-density>0.00147797772660851</max-voxel-density>
    <max-voxel-x>5480</max-voxel-x>
    <max-voxel-y>960</max-voxel-y>
    <max-voxel-z>7740</max-voxel-z>
    <normalized-projection-volume>3.29561402785918e-09</normalized-projection-volume>
    <projection-density>2.28586709456333e-09</projection-density>
    <projection-energy>6.62291885926995e-07</projection-energy>
    <projection-intensity>289.733330298239</projection-intensity>
    <projection-volume>1.62947041392326e-09</projection-volume>
    <section-data-set-id>478096249</section-data-set-id>
    <structure-id>113</structure-id>
    <sum-pixel-intensity>136034578432.0</sum-pixel-intensity>
    <sum-pixels>581914816.0</sum-pixels>
    <sum-projection-pixel-intensity>385.3974609375</sum-projection-pixel-intensity>
    <sum-projection-pixels>1.33017992973328</sum-projection-pixels>
    <volume>0.7128456496</volume>
  </projection-structure-unionize>
  <projection-structure-unionize>
    <hemisphere-id>2</hemisphere-id>
    <id>634381662</id>
    <is-injection>false</is-injection>
    <max-voxel-density>0.50445020198822</max-voxel-density>
    <max-voxel-x>8910</max-voxel-x>
    <max-voxel-y>4770</max-voxel-y>
    <max-voxel-z>5740</max-voxel-z>
    <normalized-projection-volume>0.00381741524171346</normalized-projection-volume>
    <projection-density>0.0411654524505138</projection-density>
    <projection-energy>17.3751239776611</projection-energy>
    <projection-intensity>422.080261230469</projection-intensity>
    <projection-volume>0.00188746775</projection-volume>
    <section-data-set-id>478096249</section-data-set-id>
    <structure-id>591</structure-id>
    <sum-pixel-intensity>5402735616.0</sum-pixel-intensity>
    <sum-pixels>37429200.0</sum-pixels>
    <sum-projection-pixel-intensity>650337024.0</sum-projection-pixel-intensity>
    <sum-projection-pixels>1540790.0</sum-projection-pixels>
    <volume>0.04585077</volume>
  </projection-structure-unionize>
  <projection-structure-unionize>
    <hemisphere-id>1</hemisphere-id>
    <id>634382806</id>
    <is-injection>false</is-injection>
    <max-voxel-density>0.251949995756149</max-voxel-density>
    <max-voxel-x>5920</max-voxel-x>
    <max-voxel-y>7160</max-voxel-y>
    <max-voxel-z>3780</max-voxel-z>
    <normalized-projection-volume>0.000225346633993822</normalized-projection-volume>
    <projection-density>0.00181271671317518</projection-density>
    <projection-energy>0.745257437229156</projection-energy>
    <projection-intensity>411.127349853516</projection-intensity>
    <projection-volume>0.000111419501757812</projection-volume>
    <section-data-set-id>478096249</section-data-set-id>
    <structure-id>260</structure-id>
    <sum-pixel-intensity>10594457600.0</sum-pixel-intensity>
    <sum-pixels>50175900.0</sum-pixels>
    <sum-projection-pixel-intensity>37393964.0</sum-projection-pixel-intensity>
    <sum-projection-pixels>90954.6953125</sum-projection-pixels>
    <volume>0.0614654775</volume>
  </projection-structure-unionize>
  <projection-structure-unionize>
    <hemisphere-id>2</hemisphere-id>
    <id>634381569</id>
    <is-injection>false</is-injection>
    <max-voxel-density>0.00863690208643675</max-voxel-density>
    <max-voxel-x>6630</max-voxel-x>
    <max-voxel-y>420</max-voxel-y>
    <max-voxel-z>6320</max-voxel-z>
    <normalized-projection-volume>8.2508554831443e-08</normalized-projection-volume>
    <projection-density>7.61015002126442e-08</projection-density>
    <projection-energy>2.27212112804409e-05</projection-energy>
    <projection-intensity>298.564544677734</projection-intensity>
    <projection-volume>4.07952047348022e-08</projection-volume>
    <section-data-set-id>478096249</section-data-set-id>
    <structure-id>434</structure-id>
    <sum-pixel-intensity>78758617088.0</sum-pixel-intensity>
    <sum-pixels>437602496.0</sum-pixels>
    <sum-projection-pixel-intensity>9942.8583984375</sum-projection-pixel-intensity>
    <sum-projection-pixels>33.3022079467773</sum-projection-pixels>
    <volume>0.5360630576</volume>
  </projection-structure-unionize>
  <projection-structure-unionize>
    <hemisphere-id>3</hemisphere-id>
    <id>634383525</id>
    <is-injection>false</is-injection>
    <max-voxel-density>0.457486122846603</max-voxel-density>
    <max-voxel-x>4200</max-voxel-x>
    <max-voxel-y>4740</max-voxel-y>
    <max-voxel-z>8760</max-voxel-z>
    <normalized-projection-volume>0.00275630758091493</normalized-projection-volume>
    <projection-density>0.00158126902092142</projection-density>
    <projection-energy>1.04721971102686</projection-energy>
    <projection-intensity>662.265368619337</projection-intensity>
    <projection-volume>0.001362817859375</projection-volume>
    <section-data-set-id>478096249</section-data-set-id>
    <structure-id>783</structure-id>
    <sum-pixel-intensity>159850078208.0</sum-pixel-intensity>
    <sum-pixels>703551616.0</sum-pixels>
    <sum-projection-pixel-intensity>736773120.0</sum-projection-pixel-intensity>
    <sum-projection-pixels>1112504.375</sum-projection-pixels>
    <volume>0.8618507296</volume>
  </projection-structure-unionize>
  <projection-structure-unionize>
    <hemisphere-id>1</hemisphere-id>
    <id>634382877</id>
    <is-injection>false</is-injection>
    <max-voxel-density>0.0</max-voxel-density>
    <max-voxel-x>0</max-voxel-x>
    <max-voxel-y>0</max-voxel-y>
    <max-voxel-z>0</max-voxel-z>
    <normalized-projection-volume>0.0</normalized-projection-volume>
    <projection-density>0.0</projection-density>
    <projection-energy>0.0</projection-energy>
    <projection-intensity>0.0</projection-intensity>
    <projection-volume>0.0</projection-volume>
    <section-data-set-id>478096249</section-data-set-id>
    <structure-id>163</structure-id>
    <sum-pixel-intensity>65741553664.0</sum-pixel-intensity>
    <sum-pixels>361639808.0</sum-pixels>
    <sum-projection-pixel-intensity>0.0</sum-projection-pixel-intensity>
    <sum-projection-pixels>0.0</sum-projection-pixels>
    <volume>0.4430087648</volume>
  </projection-structure-unionize>
  <projection-structure-unionize>
    <hemisphere-id>1</hemisphere-id>
    <id>634382478</id>
    <is-injection>false</is-injection>
    <max-voxel-density>0.0</max-voxel-density>
    <max-voxel-x>0</max-voxel-x>
    <max-voxel-y>0</max-voxel-y>
    <max-voxel-z>0</max-voxel-z>
    <normalized-projection-volume>0.0</normalized-projection-volume>
    <projection-density>0.0</projection-density>
    <projection-energy>0.0</projection-energy>
    <projection-intensity>0.0</projection-intensity>
    <projection-volume>0.0</projection-volume>
    <section-data-set-id>478096249</section-data-set-id>
    <structure-id>772</structure-id>
    <sum-pixel-intensity>132316291072.0</sum-pixel-intensity>
    <sum-pixels>451152000.0</sum-pixels>
    <sum-projection-pixel-intensity>0.0</sum-projection-pixel-intensity>
    <sum-projection-pixels>0.0</sum-projection-pixels>
    <volume>0.5526612</volume>
  </projection-structure-unionize>
  <projection-structure-unionize>
    <hemisphere-id>3</hemisphere-id>
    <id>634383176</id>
    <is-injection>false</is-injection>
    <max-voxel-density>0.490803241729736</max-voxel-density>
    <max-voxel-x>5210</max-voxel-x>
    <max-voxel-y>6390</max-voxel-y>
    <max-voxel-z>6310</max-voxel-z>
    <normalized-projection-volume>0.00565254081121233</normalized-projection-volume>
    <projection-density>0.0273886526205156</projection-density>
    <projection-energy>17.8842431488924</projection-energy>
    <projection-intensity>652.980027776034</projection-intensity>
    <projection-volume>0.00279482000546875</projection-volume>
    <section-data-set-id>478096249</section-data-set-id>
    <structure-id>263</structure-id>
    <sum-pixel-intensity>26434067456.0</sum-pixel-intensity>
    <sum-pixels>83300400.0</sum-pixels>
    <sum-projection-pixel-intensity>1489764608.0</sum-projection-pixel-intensity>
    <sum-projection-pixels>2281485.71875</sum-projection-pixels>
    <volume>0.10204299</volume>
  </projection-structure-unionize>
  <projection-structure-unionize>
    <hemisphere-id>3</hemisphere-id>
    <id>634383859</id>
    <is-injection>false</is-injection>
    <max-voxel-density>0.169551521539688</max-voxel-density>
    <max-voxel-x>8460</max-voxel-x>
    <max-voxel-y>5410</max-voxel-y>
    <max-voxel-z>5270</max-voxel-z>
    <normalized-projection-volume>0.000106061156609709</normalized-projection-volume>
    <projection-density>0.000767029662045697</projection-density>
    <projection-energy>0.298932661778724</projection-energy>
    <projection-intensity>389.727642320193</projection-intensity>
    <projection-volume>5.24404603515625e-05</projection-volume>
    <section-data-set-id>478096249</section-data-set-id>
    <structure-id>607344846</structure-id>
    <sum-pixel-intensity>10297521152.0</sum-pixel-intensity>
    <sum-pixels>55810800.0</sum-pixels>
    <sum-projection-pixel-intensity>16683671.0</sum-projection-pixel-intensity>
    <sum-projection-pixels>42808.5390625</sum-projection-pixels>
    <volume>0.06836823</volume>
  </projection-structure-unionize>
  <projection-structure-unionize>
    <hemisphere-id>2</hemisphere-id>
    <id>634381821</id>
    <is-injection>false</is-injection>
    <max-voxel-density>0.286396563053131</max-voxel-density>
    <max-voxel-x>4000</max-voxel-x>
    <max-voxel-y>3750</max-voxel-y>
    <max-voxel-z>6230</max-voxel-z>
    <normalized-projection-volume>0.000507010604342686</normalized-projection-volume>
    <projection-density>0.000901006802450866</projection-density>
    <projection-energy>0.47818323969841</projection-energy>
    <projection-intensity>530.721008300781</projection-intensity>
    <projection-volume>0.000250684325390625</projection-volume>
    <section-data-set-id>478096249</section-data-set-id>
    <structure-id>814</structure-id>
    <sum-pixel-intensity>67753242624.0</sum-pixel-intensity>
    <sum-pixels>227124000.0</sum-pixels>
    <sum-projection-pixel-intensity>108606888.0</sum-projection-pixel-intensity>
    <sum-projection-pixels>204640.265625</sum-projection-pixels>
    <volume>0.2782269</volume>
  </projection-structure-unionize>
  <projection-structure-unionize>
    <hemisphere-id>3</hemisphere-id>
    <id>634383019</id>
    <is-injection>false</is-injection>
    <max-voxel-density>0.530749559402466</max-voxel-density>
    <max-voxel-x>7330</max-voxel-x>
    <max-voxel-y>5300</max-voxel-y>
    <max-voxel-z>6220</max-voxel-z>
    <normalized-projection-volume>0.00431496618095842</normalized-projection-volume>
    <projection-density>0.00743141116271881</projection-density>
    <projection-energy>3.57513853579691</projection-energy>
    <projection-intensity>481.084743868341</projection-intensity>
    <projection-volume>0.00213347487585449</projection-volume>
    <section-data-set-id>478096249</section-data-set-id>
    <structure-id>46</structure-id>
    <sum-pixel-intensity>24338560576.0</sum-pixel-intensity>
    <sum-pixels>234358200.0</sum-pixels>
    <sum-projection-pixel-intensity>837863032.0</sum-projection-pixel-intensity>
    <sum-projection-pixels>1741612.14355469</sum-projection-pixels>
    <volume>0.287088795</volume>
  </projection-structure-unionize>
  <projection-structure-unionize>
    <hemisphere-id>2</hemisphere-id>
    <id>634382015</id>
    <is-injection>false</is-injection>
    <max-voxel-density>0.0</max-voxel-density>
    <max-voxel-x>0</max-voxel-x>
    <max-voxel-y>0</max-voxel-y>
    <max-voxel-z>0</max-voxel-z>
    <normalized-projection-volume>0.0</normalized-projection-volume>
    <projection-density>0.0</projection-density>
    <projection-energy>0.0</projection-energy>
    <projection-intensity>0.0</projection-intensity>
    <projection-volume>0.0</projection-volume>
    <section-data-set-id>478096249</section-data-set-id>
    <structure-id>1047</structure-id>
    <sum-pixel-intensity>195079307264.0</sum-pixel-intensity>
    <sum-pixels>576721792.0</sum-pixels>
    <sum-projection-pixel-intensity>0.0</sum-projection-pixel-intensity>
    <sum-projection-pixels>0.0</sum-projection-pixels>
    <volume>0.7064841952</volume>
  </projection-structure-unionize>
  <projection-structure-unionize>
    <hemisphere-id>2</hemisphere-id>
    <id>634381626</id>
    <is-injection>false</is-injection>
    <max-voxel-density>0.446087300777435</max-voxel-density>
    <max-voxel-x>8400</max-voxel-x>
    <max-voxel-y>4380</max-voxel-y>
    <max-voxel-z>10600</max-voxel-z>
    <normalized-projection-volume>0.00164266970451461</normalized-projection-volume>
    <projection-density>0.00665881764143705</projection-density>
    <projection-energy>3.25539684295654</projection-energy>
    <projection-intensity>488.885131835938</projection-intensity>
    <projection-volume>0.0008121951359375</projection-volume>
    <section-data-set-id>478096249</section-data-set-id>
    <structure-id>540</structure-id>
    <sum-pixel-intensity>19250130944.0</sum-pixel-intensity>
    <sum-pixels>99569696.0</sum-pixels>
    <sum-projection-pixel-intensity>324138880.0</sum-projection-pixel-intensity>
    <sum-projection-pixels>663016.4375</sum-projection-pixels>
    <volume>0.1219728776</volume>
  </projection-structure-unionize>
  <projection-structure-unionize>
    <hemisphere-id>3</hemisphere-id>
    <id>634383283</id>
    <is-injection>false</is-injection>
    <max-voxel-density>0.267369002103806</max-voxel-density>
    <max-voxel-x>2120</max-voxel-x>
    <max-voxel-y>3080</max-voxel-y>
    <max-voxel-z>6860</max-voxel-z>
    <normalized-projection-volume>0.000199087294285831</normalized-projection-volume>
    <projection-density>0.000143731526414269</projection-density>
    <projection-energy>0.0715654039697527</projection-energy>
    <projection-intensity>497.910275881185</projection-intensity>
    <projection-volume>9.84359373046875e-05</projection-volume>
    <section-data-set-id>478096249</section-data-set-id>
    <structure-id>412</structure-id>
    <sum-pixel-intensity>173308575744.0</sum-pixel-intensity>
    <sum-pixels>559069184.0</sum-pixels>
    <sum-projection-pixel-intensity>40010012.0</sum-projection-pixel-intensity>
    <sum-projection-pixels>80355.8671875</sum-projection-pixels>
    <volume>0.6848597504</volume>
  </projection-structure-unionize>
  <projection-structure-unionize>
    <hemisphere-id>2</hemisphere-id>
    <id>634381523</id>
    <is-injection>false</is-injection>
    <max-voxel-density>0.646485984325409</max-voxel-density>
    <max-voxel-x>7220</max-voxel-x>
    <max-voxel-y>4280</max-voxel-y>
    <max-voxel-z>6380</max-voxel-z>
    <normalized-projection-volume>0.0920737495078752</normalized-projection-volume>
    <projection-density>0.0596970319747925</projection-density>
    <projection-energy>51.5468292236328</projection-energy>
    <projection-intensity>863.473876953125</projection-intensity>
    <projection-volume>0.0455245819</projection-volume>
    <section-data-set-id>478096249</section-data-set-id>
    <structure-id>362</structure-id>
    <sum-pixel-intensity>218861142016.0</sum-pixel-intensity>
    <sum-pixels>622525504.0</sum-pixels>
    <sum-projection-pixel-intensity>32089214976.0</sum-projection-pixel-intensity>
    <sum-projection-pixels>37162924.0</sum-projection-pixels>
    <volume>0.7625937424</volume>
  </projection-structure-unionize>
  <projection-structure-unionize>
    <hemisphere-id>1</hemisphere-id>
    <id>634382559</id>
    <is-injection>false</is-injection>
    <max-voxel-density>0.452893704175949</max-voxel-density>
    <max-voxel-x>7470</max-voxel-x>
    <max-voxel-y>7110</max-voxel-y>
    <max-voxel-z>2780</max-voxel-z>
    <normalized-projection-volume>0.00306159082710898</normalized-projection-volume>
    <projection-density>0.00109944267647794</projection-density>
    <projection-energy>0.53837110170584</projection-energy>
    <projection-intensity>489.6763726059</projection-intensity>
    <projection-volume>0.0015137609046875</projection-volume>
    <section-data-set-id>478096249</section-data-set-id>
    <structure-id>647</structure-id>
    <sum-pixel-intensity>198613336064.0</sum-pixel-intensity>
    <sum-pixels>1123954176.0</sum-pixels>
    <sum-projection-pixel-intensity>605104448.0</sum-projection-pixel-intensity>
    <sum-projection-pixels>1235723.1875</sum-projection-pixels>
    <volume>1.3768438656</volume>
  </projection-structure-unionize>
  <projection-structure-unionize>
    <hemisphere-id>1</hemisphere-id>
    <id>634382557</id>
    <is-injection>false</is-injection>
    <max-voxel-density>0.0</max-voxel-density>
    <max-voxel-x>0</max-voxel-x>
    <max-voxel-y>0</max-voxel-y>
    <max-voxel-z>0</max-voxel-z>
    <normalized-projection-volume>0.0</normalized-projection-volume>
    <projection-density>0.0</projection-density>
    <projection-energy>0.0</projection-energy>
    <projection-intensity>0.0</projection-intensity>
    <projection-volume>0.0</projection-volume>
    <section-data-set-id>478096249</section-data-set-id>
    <structure-id>649</structure-id>
    <sum-pixel-intensity>1696836480.0</sum-pixel-intensity>
    <sum-pixels>10012500.0</sum-pixels>
    <sum-projection-pixel-intensity>0.0</sum-projection-pixel-intensity>
    <sum-projection-pixels>0.0</sum-projection-pixels>
    <volume>0.0122653125</volume>
  </projection-structure-unionize>
  <projection-structure-unionize>
    <hemisphere-id>3</hemisphere-id>
    <id>634383090</id>
    <is-injection>false</is-injection>
    <max-voxel-density>0.206518620252609</max-voxel-density>
    <max-voxel-x>5180</max-voxel-x>
    <max-voxel-y>4840</max-voxel-y>
    <max-voxel-z>9830</max-voxel-z>
    <normalized-projection-volume>8.34810568973275e-05</normalized-projection-volume>
    <projection-density>0.000255326941347079</projection-density>
    <projection-energy>0.165317783991452</projection-energy>
    <projection-intensity>647.47489285405</projection-intensity>
    <projection-volume>4.12760448242187e-05</projection-volume>
    <section-data-set-id>478096249</section-data-set-id>
    <structure-id>148</structure-id>
    <sum-pixel-intensity>41145917440.0</sum-pixel-intensity>
    <sum-pixels>131967000.0</sum-pixels>
    <sum-projection-pixel-intensity>21816492.0</sum-projection-pixel-intensity>
    <sum-projection-pixels>33694.73046875</sum-projection-pixels>
    <volume>0.161659575</volume>
  </projection-structure-unionize>
  <projection-structure-unionize>
    <hemisphere-id>3</hemisphere-id>
    <id>634383557</id>
    <is-injection>false</is-injection>
    <max-voxel-density>0.625821590423584</max-voxel-density>
    <max-voxel-x>9570</max-voxel-x>
    <max-voxel-y>2750</max-voxel-y>
    <max-voxel-z>7710</max-voxel-z>
    <normalized-projection-volume>0.0710443506266623</normalized-projection-volume>
    <projection-density>0.0159689668158818</projection-density>
    <projection-energy>9.42807926333768</projection-energy>
    <projection-intensity>590.400078605026</projection-intensity>
    <projection-volume>0.03512688878125</projection-volume>
    <section-data-set-id>478096249</section-data-set-id>
    <structure-id>828</structure-id>
    <sum-pixel-intensity>373288599552.0</sum-pixel-intensity>
    <sum-pixels>1795671040.0</sum-pixels>
    <sum-projection-pixel-intensity>16929728896.0</sum-projection-pixel-intensity>
    <sum-projection-pixels>28675011.25</sum-projection-pixels>
    <volume>2.199697024</volume>
  </projection-structure-unionize>
  <projection-structure-unionize>
    <hemisphere-id>3</hemisphere-id>
    <id>634383753</id>
    <is-injection>false</is-injection>
    <max-voxel-density>0.139288395643234</max-voxel-density>
    <max-voxel-x>7050</max-voxel-x>
    <max-voxel-y>1900</max-voxel-y>
    <max-voxel-z>8460</max-voxel-z>
    <normalized-projection-volume>2.55614924081521e-05</normalized-projection-volume>
    <projection-density>7.82204065045042e-05</projection-density>
    <projection-energy>0.0269942042599391</projection-energy>
    <projection-intensity>345.104371943972</projection-intensity>
    <projection-volume>1.26385235839844e-05</projection-volume>
    <section-data-set-id>478096249</section-data-set-id>
    <structure-id>1062</structure-id>
    <sum-pixel-intensity>13933447680.0</sum-pixel-intensity>
    <sum-pixels>131898600.0</sum-pixels>
    <sum-projection-pixel-intensity>3560497.75</sum-projection-pixel-intensity>
    <sum-projection-pixels>10317.162109375</sum-projection-pixels>
    <volume>0.161575785</volume>
  </projection-structure-unionize>
  <projection-structure-unionize>
    <hemisphere-id>2</hemisphere-id>
    <id>634381517</id>
    <is-injection>false</is-injection>
    <max-voxel-density>0.377309083938599</max-voxel-density>
    <max-voxel-x>5620</max-voxel-x>
    <max-voxel-y>2430</max-voxel-y>
    <max-voxel-z>9030</max-voxel-z>
    <normalized-projection-volume>0.00076257274940637</normalized-projection-volume>
    <projection-density>0.000226552157479635</projection-density>
    <projection-energy>0.144654361940801</projection-energy>
    <projection-intensity>638.503572643329</projection-intensity>
    <projection-volume>0.000377043465380859</projection-volume>
    <section-data-set-id>478096249</section-data-set-id>
    <structure-id>353</structure-id>
    <sum-pixel-intensity>396171271296.0</sum-pixel-intensity>
    <sum-pixels>1358585976.0</sum-pixels>
    <sum-projection-pixel-intensity>196525387.5</sum-projection-pixel-intensity>
    <sum-projection-pixels>307790.583984375</sum-projection-pixels>
    <volume>1.6642678206</volume>
  </projection-structure-unionize>
  <projection-structure-unionize>
    <hemisphere-id>1</hemisphere-id>
    <id>634382333</id>
    <is-injection>false</is-injection>
    <max-voxel-density>0.23768737912178</max-voxel-density>
    <max-voxel-x>7250</max-voxel-x>
    <max-voxel-y>4990</max-voxel-y>
    <max-voxel-z>1620</max-voxel-z>
    <normalized-projection-volume>2.338388732922e-05</normalized-projection-volume>
    <projection-density>0.000224708637688309</projection-density>
    <projection-energy>0.0877675637602806</projection-energy>
    <projection-intensity>390.583862304688</projection-intensity>
    <projection-volume>1.1561837109375e-05</projection-volume>
    <section-data-set-id>478096249</section-data-set-id>
    <structure-id>964</structure-id>
    <sum-pixel-intensity>7511141376.0</sum-pixel-intensity>
    <sum-pixels>42002100.0</sum-pixels>
    <sum-projection-pixel-intensity>3686422.0</sum-projection-pixel-intensity>
    <sum-projection-pixels>9438.234375</sum-projection-pixels>
    <volume>0.0514525725</volume>
  </projection-structure-unionize>
  <projection-structure-unionize>
    <hemisphere-id>3</hemisphere-id>
    <id>634383010</id>
    <is-injection>false</is-injection>
    <max-voxel-density>0.459667801856995</max-voxel-density>
    <max-voxel-x>4390</max-voxel-x>
    <max-voxel-y>2830</max-voxel-y>
    <max-voxel-z>6390</max-voxel-z>
    <normalized-projection-volume>0.000906962582714411</normalized-projection-volume>
    <projection-density>7.34212806625231e-05</projection-density>
    <projection-energy>0.036838160469811</projection-energy>
    <projection-intensity>501.736828034035</projection-intensity>
    <projection-volume>0.000448435005609131</projection-volume>
    <section-data-set-id>478096249</section-data-set-id>
    <structure-id>31</structure-id>
    <sum-pixel-intensity>1252925022336.0</sum-pixel-intensity>
    <sum-pixels>4985875880.0</sum-pixels>
    <sum-projection-pixel-intensity>183670495.75</sum-projection-pixel-intensity>
    <sum-projection-pixels>366069.392333984</sum-projection-pixels>
    <volume>6.107697953</volume>
  </projection-structure-unionize>
  <projection-structure-unionize>
    <hemisphere-id>2</hemisphere-id>
    <id>634381314</id>
    <is-injection>false</is-injection>
    <max-voxel-density>0.552663803100586</max-voxel-density>
    <max-voxel-x>7400</max-voxel-x>
    <max-voxel-y>4250</max-voxel-y>
    <max-voxel-z>8980</max-voxel-z>
    <normalized-projection-volume>0.0101504127075194</normalized-projection-volume>
    <projection-density>0.00245977658778429</projection-density>
    <projection-energy>1.43583500385284</projection-energy>
    <projection-intensity>583.725769042969</projection-intensity>
    <projection-volume>0.0050187300625</projection-volume>
    <section-data-set-id>478096249</section-data-set-id>
    <structure-id>81</structure-id>
    <sum-pixel-intensity>50971690496.0</sum-pixel-intensity>
    <sum-pixels>1665566976.0</sum-pixels>
    <sum-projection-pixel-intensity>2391479296.0</sum-projection-pixel-intensity>
    <sum-projection-pixels>4096922.5</sum-projection-pixels>
    <volume>2.0403195456</volume>
  </projection-structure-unionize>
  <projection-structure-unionize>
    <hemisphere-id>2</hemisphere-id>
    <id>634381347</id>
    <is-injection>false</is-injection>
    <max-voxel-density>0.34634131193161</max-voxel-density>
    <max-voxel-x>5930</max-voxel-x>
    <max-voxel-y>3750</max-voxel-y>
    <max-voxel-z>5730</max-voxel-z>
    <normalized-projection-volume>0.0015539054906751</normalized-projection-volume>
    <projection-density>0.00156392820645124</projection-density>
    <projection-energy>0.674075722694397</projection-energy>
    <projection-intensity>431.014495849609</projection-intensity>
    <projection-volume>0.0007683069078125</projection-volume>
    <section-data-set-id>478096249</section-data-set-id>
    <structure-id>129</structure-id>
    <sum-pixel-intensity>17516396544.0</sum-pixel-intensity>
    <sum-pixels>401034592.0</sum-pixels>
    <sum-projection-pixel-intensity>270327680.0</sum-projection-pixel-intensity>
    <sum-projection-pixels>627189.3125</sum-projection-pixels>
    <volume>0.4912673752</volume>
  </projection-structure-unionize>
  <projection-structure-unionize>
    <hemisphere-id>2</hemisphere-id>
    <id>634381578</id>
    <is-injection>false</is-injection>
    <max-voxel-density>0.183356299996376</max-voxel-density>
    <max-voxel-x>2100</max-voxel-x>
    <max-voxel-y>3080</max-voxel-y>
    <max-voxel-z>6920</max-voxel-z>
    <normalized-projection-volume>0.000119305152774828</normalized-projection-volume>
    <projection-density>0.000285039888694882</projection-density>
    <projection-energy>0.134610012173653</projection-energy>
    <projection-intensity>472.249725341797</projection-intensity>
    <projection-volume>5.89887696289062e-05</projection-volume>
    <section-data-set-id>478096249</section-data-set-id>
    <structure-id>448</structure-id>
    <sum-pixel-intensity>45899907072.0</sum-pixel-intensity>
    <sum-pixels>168938096.0</sum-pixels>
    <sum-projection-pixel-intensity>22740760.0</sum-projection-pixel-intensity>
    <sum-projection-pixels>48154.09765625</sum-projection-pixels>
    <volume>0.2069491676</volume>
  </projection-structure-unionize>
  <projection-structure-unionize>
    <hemisphere-id>2</hemisphere-id>
    <id>634382035</id>
    <is-injection>false</is-injection>
    <max-voxel-density>0.15685710310936</max-voxel-density>
    <max-voxel-x>8380</max-voxel-x>
    <max-voxel-y>1630</max-voxel-y>
    <max-voxel-z>9870</max-voxel-z>
    <normalized-projection-volume>4.73746631980077e-05</normalized-projection-volume>
    <projection-density>0.00036043199361302</projection-density>
    <projection-energy>0.150544613599777</projection-energy>
    <projection-intensity>417.678283691406</projection-intensity>
    <projection-volume>2.3423741796875e-05</projection-volume>
    <section-data-set-id>478096249</section-data-set-id>
    <structure-id>1074</structure-id>
    <sum-pixel-intensity>7771094528.0</sum-pixel-intensity>
    <sum-pixels>53051400.0</sum-pixels>
    <sum-projection-pixel-intensity>7986602.5</sum-projection-pixel-intensity>
    <sum-projection-pixels>19121.421875</sum-projection-pixels>
    <volume>0.064987965</volume>
  </projection-structure-unionize>
  <projection-structure-unionize>
    <hemisphere-id>3</hemisphere-id>
    <id>634383495</id>
    <is-injection>false</is-injection>
    <max-voxel-density>0.29777517914772</max-voxel-density>
    <max-voxel-x>7760</max-voxel-x>
    <max-voxel-y>5850</max-voxel-y>
    <max-voxel-z>5980</max-voxel-z>
    <normalized-projection-volume>0.000401910841713706</normalized-projection-volume>
    <projection-density>0.00234211107393355</projection-density>
    <projection-energy>1.25842742506013</projection-energy>
    <projection-intensity>537.304758542737</projection-intensity>
    <projection-volume>0.000198719212890625</projection-volume>
    <section-data-set-id>478096249</section-data-set-id>
    <structure-id>732</structure-id>
    <sum-pixel-intensity>13157152256.0</sum-pixel-intensity>
    <sum-pixels>69262200.0</sum-pixels>
    <sum-projection-pixel-intensity>87161452.0</sum-projection-pixel-intensity>
    <sum-projection-pixels>162219.765625</sum-projection-pixels>
    <volume>0.084846195</volume>
  </projection-structure-unionize>
  <projection-structure-unionize>
    <hemisphere-id>2</hemisphere-id>
    <id>634381260</id>
    <is-injection>false</is-injection>
    <max-voxel-density>0.572595357894897</max-voxel-density>
    <max-voxel-x>7440</max-voxel-x>
    <max-voxel-y>6890</max-voxel-y>
    <max-voxel-z>6370</max-voxel-z>
    <normalized-projection-volume>0.00970914508401109</normalized-projection-volume>
    <projection-density>0.0807822048664093</projection-density>
    <projection-energy>41.3293762207031</projection-energy>
    <projection-intensity>511.614837646484</projection-intensity>
    <projection-volume>0.0048005514375</projection-volume>
    <section-data-set-id>478096249</section-data-set-id>
    <structure-id>1</structure-id>
    <sum-pixel-intensity>9981943808.0</sum-pixel-intensity>
    <sum-pixels>48510900.0</sum-pixels>
    <sum-projection-pixel-intensity>2004925184.0</sum-projection-pixel-intensity>
    <sum-projection-pixels>3918817.5</sum-projection-pixels>
    <volume>0.0594258525</volume>
  </projection-structure-unionize>
  <projection-structure-unionize>
    <hemisphere-id>1</hemisphere-id>
    <id>634382939</id>
    <is-injection>false</is-injection>
    <max-voxel-density>0.398539334535599</max-voxel-density>
    <max-voxel-x>5670</max-voxel-x>
    <max-voxel-y>3790</max-voxel-y>
    <max-voxel-z>5400</max-voxel-z>
    <normalized-projection-volume>0.00676109798734396</normalized-projection-volume>
    <projection-density>0.00101760101700501</projection-density>
    <projection-energy>0.470232784506759</projection-energy>
    <projection-intensity>462.099365712842</projection-intensity>
    <projection-volume>0.00334293064748535</projection-volume>
    <section-data-set-id>478096249</section-data-set-id>
    <structure-id>73</structure-id>
    <sum-pixel-intensity>106923003114.0</sum-pixel-intensity>
    <sum-pixels>2681721944.0</sum-pixels>
    <sum-projection-pixel-intensity>1261033577.0</sum-projection-pixel-intensity>
    <sum-projection-pixels>2728922.97753906</sum-projection-pixels>
    <volume>3.2851093814</volume>
  </projection-structure-unionize>
  <projection-structure-unionize>
    <hemisphere-id>2</hemisphere-id>
    <id>634381665</id>
    <is-injection>false</is-injection>
    <max-voxel-density>0.593296587467194</max-voxel-density>
    <max-voxel-x>5270</max-voxel-x>
    <max-voxel-y>6570</max-voxel-y>
    <max-voxel-z>6890</max-voxel-z>
    <normalized-projection-volume>0.0182101266433519</normalized-projection-volume>
    <projection-density>0.0220740828663111</projection-density>
    <projection-energy>11.3344583511353</projection-energy>
    <projection-intensity>513.473571777344</projection-intensity>
    <projection-volume>0.0090037432625</projection-volume>
    <section-data-set-id>478096249</section-data-set-id>
    <structure-id>596</structure-id>
    <sum-pixel-intensity>69692858368.0</sum-pixel-intensity>
    <sum-pixels>332969408.0</sum-pixels>
    <sum-projection-pixel-intensity>3774027776.0</sum-projection-pixel-intensity>
    <sum-projection-pixels>7349994.5</sum-projection-pixels>
    <volume>0.4078875248</volume>
  </projection-structure-unionize>
  <projection-structure-unionize>
    <hemisphere-id>1</hemisphere-id>
    <id>634382630</id>
    <is-injection>false</is-injection>
    <max-voxel-density>0.380655318498611</max-voxel-density>
    <max-voxel-x>6830</max-voxel-x>
    <max-voxel-y>5290</max-voxel-y>
    <max-voxel-z>2540</max-voxel-z>
    <normalized-projection-volume>0.00108559255705509</normalized-projection-volume>
    <projection-density>0.00314789614640176</projection-density>
    <projection-energy>2.07931208610535</projection-energy>
    <projection-intensity>660.540283203125</projection-intensity>
    <projection-volume>0.00053675610625</projection-volume>
    <section-data-set-id>478096249</section-data-set-id>
    <structure-id>544</structure-id>
    <sum-pixel-intensity>40938401792.0</sum-pixel-intensity>
    <sum-pixels>139194000.0</sum-pixels>
    <sum-projection-pixel-intensity>289427776.0</sum-projection-pixel-intensity>
    <sum-projection-pixels>438168.25</sum-projection-pixels>
    <volume>0.17051265</volume>
  </projection-structure-unionize>
  <projection-structure-unionize>
    <hemisphere-id>3</hemisphere-id>
    <id>634383067</id>
    <is-injection>false</is-injection>
    <max-voxel-density>0.482568621635437</max-voxel-density>
    <max-voxel-x>9400</max-voxel-x>
    <max-voxel-y>6290</max-voxel-y>
    <max-voxel-z>6910</max-voxel-z>
    <normalized-projection-volume>0.00131372654451884</normalized-projection-volume>
    <projection-density>0.00161002915397773</projection-density>
    <projection-energy>0.725304554608705</projection-energy>
    <projection-intensity>450.491565830825</projection-intensity>
    <projection-volume>0.000649553776074219</projection-volume>
    <section-data-set-id>478096249</section-data-set-id>
    <structure-id>122</structure-id>
    <sum-pixel-intensity>46664452096.0</sum-pixel-intensity>
    <sum-pixels>329340608.0</sum-pixels>
    <sum-projection-pixel-intensity>238872243.0</sum-projection-pixel-intensity>
    <sum-projection-pixels>530247.98046875</sum-projection-pixels>
    <volume>0.4034422448</volume>
  </projection-structure-unionize>
  <projection-structure-unionize>
    <hemisphere-id>1</hemisphere-id>
    <id>634382926</id>
    <is-injection>false</is-injection>
    <max-voxel-density>0.395509093999863</max-voxel-density>
    <max-voxel-x>5120</max-voxel-x>
    <max-voxel-y>2700</max-voxel-y>
    <max-voxel-z>4760</max-voxel-z>
    <normalized-projection-volume>0.00105783912643783</normalized-projection-volume>
    <projection-density>0.00695183454081416</projection-density>
    <projection-energy>3.43631529808044</projection-energy>
    <projection-intensity>494.303405761719</projection-intensity>
    <projection-volume>0.000523033809375</projection-volume>
    <section-data-set-id>478096249</section-data-set-id>
    <structure-id>98</structure-id>
    <sum-pixel-intensity>6235679744.0</sum-pixel-intensity>
    <sum-pixels>61417800.0</sum-pixels>
    <sum-projection-pixel-intensity>211050928.0</sum-projection-pixel-intensity>
    <sum-projection-pixels>426966.375</sum-projection-pixels>
    <volume>0.075236805</volume>
  </projection-structure-unionize>
  <projection-structure-unionize>
    <hemisphere-id>2</hemisphere-id>
    <id>634381944</id>
    <is-injection>false</is-injection>
    <max-voxel-density>0.668777942657471</max-voxel-density>
    <max-voxel-x>8380</max-voxel-x>
    <max-voxel-y>4990</max-voxel-y>
    <max-voxel-z>6380</max-voxel-z>
    <normalized-projection-volume>0.100450504106015</normalized-projection-volume>
    <projection-density>0.00755041306937208</projection-density>
    <projection-energy>4.07864331883855</projection-energy>
    <projection-intensity>540.188103798372</projection-intensity>
    <projection-volume>0.0496663514358067</projection-volume>
    <section-data-set-id>478096249</section-data-set-id>
    <structure-id>967</structure-id>
    <sum-pixel-intensity>347617468417.25</sum-pixel-intensity>
    <sum-pixels>5369767188.0</sum-pixels>
    <sum-projection-pixel-intensity>21901365065.0547</sum-projection-pixel-intensity>
    <sum-projection-pixels>40543960.3557606</sum-projection-pixels>
    <volume>6.5779648053</volume>
  </projection-structure-unionize>
  <projection-structure-unionize>
    <hemisphere-id>2</hemisphere-id>
    <id>634381443</id>
    <is-injection>false</is-injection>
    <max-voxel-density>0.216561064124107</max-voxel-density>
    <max-voxel-x>6300</max-voxel-x>
    <max-voxel-y>3800</max-voxel-y>
    <max-voxel-z>6570</max-voxel-z>
    <normalized-projection-volume>0.000171374162894805</normalized-projection-volume>
    <projection-density>0.00036985133192502</projection-density>
    <projection-energy>0.263182073831558</projection-energy>
    <projection-intensity>711.5888671875</projection-intensity>
    <projection-volume>8.47335658203125e-05</projection-volume>
    <section-data-set-id>478096249</section-data-set-id>
    <structure-id>255</structure-id>
    <sum-pixel-intensity>78356807680.0</sum-pixel-intensity>
    <sum-pixels>187021792.0</sum-pixels>
    <sum-projection-pixel-intensity>49220784.0</sum-projection-pixel-intensity>
    <sum-projection-pixels>69170.2578125</sum-projection-pixels>
    <volume>0.2291016952</volume>
  </projection-structure-unionize>
  <projection-structure-unionize>
    <hemisphere-id>1</hemisphere-id>
    <id>634382770</id>
    <is-injection>false</is-injection>
    <max-voxel-density>0.467318594455719</max-voxel-density>
    <max-voxel-x>5030</max-voxel-x>
    <max-voxel-y>4830</max-voxel-y>
    <max-voxel-z>1270</max-voxel-z>
    <normalized-projection-volume>0.00883521804426058</normalized-projection-volume>
    <projection-density>6.42801580440532e-05</projection-density>
    <projection-energy>0.0256070106103756</projection-energy>
    <projection-intensity>398.365707079102</projection-intensity>
    <projection-volume>0.00436845039558095</projection-volume>
    <section-data-set-id>478096249</section-data-set-id>
    <structure-id>315</structure-id>
    <sum-pixel-intensity>12664092075327.8</sum-pixel-intensity>
    <sum-pixels>55477180892.0</sum-pixels>
    <sum-projection-pixel-intensity>1420604759.73517</sum-projection-pixel-intensity>
    <sum-projection-pixels>3566081.95557629</sum-projection-pixels>
    <volume>67.9595465927</volume>
  </projection-structure-unionize>
  <projection-structure-unionize>
    <hemisphere-id>2</hemisphere-id>
    <id>634381854</id>
    <is-injection>false</is-injection>
    <max-voxel-density>0.997716665267944</max-voxel-density>
    <max-voxel-x>8410</max-voxel-x>
    <max-voxel-y>4230</max-voxel-y>
    <max-voxel-z>7500</max-voxel-z>
    <normalized-projection-volume>0.425820498082997</normalized-projection-volume>
    <projection-density>0.0303944811736847</projection-density>
    <projection-energy>25.2533219060588</projection-energy>
    <projection-intensity>830.852211681209</projection-intensity>
    <projection-volume>0.210541009172436</projection-volume>
    <section-data-set-id>478096249</section-data-set-id>
    <structure-id>856</structure-id>
    <sum-pixel-intensity>1603226207040.0</sum-pixel-intensity>
    <sum-pixels>5654651928.0</sum-pixels>
    <sum-projection-pixel-intensity>142798745404.5</sum-projection-pixel-intensity>
    <sum-projection-pixels>171870211.569336</sum-projection-pixels>
    <volume>6.9269486118</volume>
  </projection-structure-unionize>
  <projection-structure-unionize>
    <hemisphere-id>2</hemisphere-id>
    <id>634381924</id>
    <is-injection>false</is-injection>
    <max-voxel-density>0.456396073102951</max-voxel-density>
    <max-voxel-x>4980</max-voxel-x>
    <max-voxel-y>2780</max-voxel-y>
    <max-voxel-z>8090</max-voxel-z>
    <normalized-projection-volume>0.00045602259870705</normalized-projection-volume>
    <projection-density>0.000434200715972111</projection-density>
    <projection-energy>0.202879056334496</projection-energy>
    <projection-intensity>467.247161865234</projection-intensity>
    <projection-volume>0.000225474016796875</projection-volume>
    <section-data-set-id>478096249</section-data-set-id>
    <structure-id>945</structure-id>
    <sum-pixel-intensity>91760713728.0</sum-pixel-intensity>
    <sum-pixels>423906304.0</sum-pixels>
    <sum-projection-pixel-intensity>86001712.0</sum-projection-pixel-intensity>
    <sum-projection-pixels>184060.421875</sum-projection-pixels>
    <volume>0.5192852224</volume>
  </projection-structure-unionize>
  <projection-structure-unionize>
    <hemisphere-id>3</hemisphere-id>
    <id>634383611</id>
    <is-injection>false</is-injection>
    <max-voxel-density>0.0537885576486588</max-voxel-density>
    <max-voxel-x>12360</max-voxel-x>
    <max-voxel-y>4890</max-voxel-y>
    <max-voxel-z>7030</max-voxel-z>
    <normalized-projection-volume>2.64766503094776e-06</normalized-projection-volume>
    <projection-density>5.79997096722125e-06</projection-density>
    <projection-energy>0.00291577997151721</projection-energy>
    <projection-intensity>502.723201201497</projection-intensity>
    <projection-volume>1.30910106506348e-06</projection-volume>
    <section-data-set-id>478096249</section-data-set-id>
    <structure-id>903</structure-id>
    <sum-pixel-intensity>15193123072.0</sum-pixel-intensity>
    <sum-pixels>184251600.0</sum-pixels>
    <sum-projection-pixel-intensity>537237.125</sum-projection-pixel-intensity>
    <sum-projection-pixels>1068.65393066406</sum-projection-pixels>
    <volume>0.22570821</volume>
  </projection-structure-unionize>
  <projection-structure-unionize>
    <hemisphere-id>3</hemisphere-id>
    <id>634383228</id>
    <is-injection>false</is-injection>
    <max-voxel-density>0.639029562473297</max-voxel-density>
    <max-voxel-x>7870</max-voxel-x>
    <max-voxel-y>6090</max-voxel-y>
    <max-voxel-z>8860</max-voxel-z>
    <normalized-projection-volume>0.0679344789263775</normalized-projection-volume>
    <projection-density>0.0424462102531544</projection-density>
    <projection-energy>27.999253486175</projection-energy>
    <projection-intensity>659.640832931468</projection-intensity>
    <projection-volume>0.033589256071875</projection-volume>
    <section-data-set-id>478096249</section-data-set-id>
    <structure-id>334</structure-id>
    <sum-pixel-intensity>173201842176.0</sum-pixel-intensity>
    <sum-pixels>645989376.0</sum-pixels>
    <sum-projection-pixel-intensity>18087220288.0</sum-projection-pixel-intensity>
    <sum-projection-pixels>27419800.875</sum-projection-pixels>
    <volume>0.7913369856</volume>
  </projection-structure-unionize>
  <projection-structure-unionize>
    <hemisphere-id>2</hemisphere-id>
    <id>634381779</id>
    <is-injection>false</is-injection>
    <max-voxel-density>0.692627549171448</max-voxel-density>
    <max-voxel-x>10050</max-voxel-x>
    <max-voxel-y>4120</max-voxel-y>
    <max-voxel-z>6770</max-voxel-z>
    <normalized-projection-volume>0.0116037094765688</normalized-projection-volume>
    <projection-density>0.00369181462499124</projection-density>
    <projection-energy>1.38998589250626</projection-energy>
    <projection-intensity>376.504790651443</projection-intensity>
    <projection-volume>0.00573729239042969</projection-volume>
    <section-data-set-id>478096249</section-data-set-id>
    <structure-id>752</structure-id>
    <sum-pixel-intensity>17110744848.0</sum-pixel-intensity>
    <sum-pixels>1268618408.0</sum-pixels>
    <sum-projection-pixel-intensity>1763361690.09375</sum-projection-pixel-intensity>
    <sum-projection-pixels>4683503.9921875</sum-projection-pixels>
    <volume>1.5540575498</volume>
  </projection-structure-unionize>
  <projection-structure-unionize>
    <hemisphere-id>3</hemisphere-id>
    <id>634383804</id>
    <is-injection>false</is-injection>
    <max-voxel-density>0.421205133199692</max-voxel-density>
    <max-voxel-x>7750</max-voxel-x>
    <max-voxel-y>6460</max-voxel-y>
    <max-voxel-z>5890</max-voxel-z>
    <normalized-projection-volume>0.00142433132275048</normalized-projection-volume>
    <projection-density>0.0178896301858698</projection-density>
    <projection-energy>9.33612004207198</projection-energy>
    <projection-intensity>521.873283297168</projection-intensity>
    <projection-volume>0.000704240766796875</projection-volume>
    <section-data-set-id>478096249</section-data-set-id>
    <structure-id>1126</structure-id>
    <sum-pixel-intensity>4401435264.0</sum-pixel-intensity>
    <sum-pixels>32135400.0</sum-pixels>
    <sum-projection-pixel-intensity>300019952.0</sum-projection-pixel-intensity>
    <sum-projection-pixels>574890.421875</sum-projection-pixels>
    <volume>0.039365865</volume>
  </projection-structure-unionize>
  <projection-structure-unionize>
    <hemisphere-id>3</hemisphere-id>
    <id>634383711</id>
    <is-injection>false</is-injection>
    <max-voxel-density>0.999572157859802</max-voxel-density>
    <max-voxel-x>6330</max-voxel-x>
    <max-voxel-y>4450</max-voxel-y>
    <max-voxel-z>9500</max-voxel-z>
    <normalized-projection-volume>0.587184010770222</normalized-projection-volume>
    <projection-density>0.00567894900723159</projection-density>
    <projection-energy>5.01974702556362</projection-energy>
    <projection-intensity>883.92183468657</projection-intensity>
    <projection-volume>0.29032494855</projection-volume>
    <section-data-set-id>478096249</section-data-set-id>
    <structure-id>1009</structure-id>
    <sum-pixel-intensity>2678008495410.22</sum-pixel-intensity>
    <sum-pixels>41733066752.0</sum-pixels>
    <sum-projection-pixel-intensity>209489437696.0</sum-projection-pixel-intensity>
    <sum-projection-pixels>236999958.0</sum-projection-pixels>
    <volume>51.1230067712</volume>
  </projection-structure-unionize>
  <projection-structure-unionize>
    <hemisphere-id>2</hemisphere-id>
    <id>634381327</id>
    <is-injection>false</is-injection>
    <max-voxel-density>0.457486122846603</max-voxel-density>
    <max-voxel-x>4200</max-voxel-x>
    <max-voxel-y>4740</max-voxel-y>
    <max-voxel-z>8760</max-voxel-z>
    <normalized-projection-volume>0.00730559687672642</normalized-projection-volume>
    <projection-density>0.00175926703588956</projection-density>
    <projection-energy>1.11479882534121</projection-energy>
    <projection-intensity>633.672320687531</projection-intensity>
    <projection-volume>0.0036121505328125</projection-volume>
    <section-data-set-id>478096249</section-data-set-id>
    <structure-id>104</structure-id>
    <sum-pixel-intensity>488656828160.0</sum-pixel-intensity>
    <sum-pixels>1676092516.0</sum-pixels>
    <sum-projection-pixel-intensity>1868505968.0</sum-projection-pixel-intensity>
    <sum-projection-pixels>2948694.3125</sum-projection-pixels>
    <volume>2.0532133321</volume>
  </projection-structure-unionize>
  <projection-structure-unionize>
    <hemisphere-id>2</hemisphere-id>
    <id>634381346</id>
    <is-injection>false</is-injection>
    <max-voxel-density>1.0</max-voxel-density>
    <max-voxel-x>8930</max-voxel-x>
    <max-voxel-y>3850</max-voxel-y>
    <max-voxel-z>7670</max-voxel-z>
    <normalized-projection-volume>0.736341287665606</normalized-projection-volume>
    <projection-density>0.131240651011467</projection-density>
    <projection-energy>137.026519775391</projection-energy>
    <projection-intensity>1044.0859375</projection-intensity>
    <projection-volume>0.3640736848</projection-volume>
    <section-data-set-id>478096249</section-data-set-id>
    <structure-id>128</structure-id>
    <sum-pixel-intensity>845816004608.0</sum-pixel-intensity>
    <sum-pixels>2264565248.0</sum-pixels>
    <sum-projection-pixel-intensity>310305488896.0</sum-projection-pixel-intensity>
    <sum-projection-pixels>297203008.0</sum-projection-pixels>
    <volume>2.7740924288</volume>
  </projection-structure-unionize>
  <projection-structure-unionize>
    <hemisphere-id>1</hemisphere-id>
    <id>634382239</id>
    <is-injection>false</is-injection>
    <max-voxel-density>0.0142565090209246</max-voxel-density>
    <max-voxel-x>3820</max-voxel-x>
    <max-voxel-y>3450</max-voxel-y>
    <max-voxel-z>3710</max-voxel-z>
    <normalized-projection-volume>1.10257313541453e-07</normalized-projection-volume>
    <projection-density>1.343920985164e-06</projection-density>
    <projection-energy>0.000391257577575743</projection-energy>
    <projection-intensity>291.131378173828</projection-intensity>
    <projection-volume>5.45151916503906e-08</projection-volume>
    <section-data-set-id>478096249</section-data-set-id>
    <structure-id>1085</structure-id>
    <sum-pixel-intensity>3178422272.0</sum-pixel-intensity>
    <sum-pixels>33113700.0</sum-pixels>
    <sum-projection-pixel-intensity>12955.986328125</sum-projection-pixel-intensity>
    <sum-projection-pixels>44.502197265625</sum-projection-pixels>
    <volume>0.0405642825</volume>
  </projection-structure-unionize>
  <projection-structure-unionize>
    <hemisphere-id>1</hemisphere-id>
    <id>634382985</id>
    <is-injection>false</is-injection>
    <max-voxel-density>0.548312246799469</max-voxel-density>
    <max-voxel-x>10080</max-voxel-x>
    <max-voxel-y>1540</max-voxel-y>
    <max-voxel-z>4450</max-voxel-z>
    <normalized-projection-volume>0.0185166307412491</normalized-projection-volume>
    <projection-density>0.00373591021292076</projection-density>
    <projection-energy>2.26216498594683</projection-energy>
    <projection-intensity>605.519098966313</projection-intensity>
    <projection-volume>0.00915528994091797</projection-volume>
    <section-data-set-id>478096249</section-data-set-id>
    <structure-id>4</structure-id>
    <sum-pixel-intensity>479481823232.0</sum-pixel-intensity>
    <sum-pixels>2000504736.0</sum-pixels>
    <sum-projection-pixel-intensity>4525471768.0</sum-projection-pixel-intensity>
    <sum-projection-pixels>7473706.07421875</sum-projection-pixels>
    <volume>2.4506183016</volume>
  </projection-structure-unionize>
  <projection-structure-unionize>
    <hemisphere-id>3</hemisphere-id>
    <id>634382993</id>
    <is-injection>false</is-injection>
    <max-voxel-density>1.0</max-voxel-density>
    <max-voxel-x>6970</max-voxel-x>
    <max-voxel-y>3950</max-voxel-y>
    <max-voxel-z>9320</max-voxel-z>
    <normalized-projection-volume>14.9682125540509</normalized-projection-volume>
    <projection-density>0.0150459344272501</projection-density>
    <projection-energy>16.2052052404493</projection-energy>
    <projection-intensity>1077.04877479059</projection-intensity>
    <projection-volume>7.40082403459866</projection-volume>
    <section-data-set-id>478096249</section-data-set-id>
    <structure-id>8</structure-id>
    <sum-pixel-intensity>97802765140316.2</sum-pixel-intensity>
    <sum-pixels>401536311157.5</sum-pixels>
    <sum-projection-pixel-intensity>6506978333800.21</sum-projection-pixel-intensity>
    <sum-projection-pixels>6041489007.83564</sum-projection-pixels>
    <volume>491.881981167937</volume>
  </projection-structure-unionize>
  <projection-structure-unionize>
    <hemisphere-id>2</hemisphere-id>
    <id>634382040</id>
    <is-injection>false</is-injection>
    <max-voxel-density>0.510215878486633</max-voxel-density>
    <max-voxel-x>7800</max-voxel-x>
    <max-voxel-y>4420</max-voxel-y>
    <max-voxel-z>6010</max-voxel-z>
    <normalized-projection-volume>0.00543973589960478</normalized-projection-volume>
    <projection-density>0.0100369786260808</projection-density>
    <projection-energy>5.66414425484901</projection-energy>
    <projection-intensity>564.327619482114</projection-intensity>
    <projection-volume>0.0026896015835083</projection-volume>
    <section-data-set-id>478096249</section-data-set-id>
    <structure-id>1083</structure-id>
    <sum-pixel-intensity>24943192576.0</sum-pixel-intensity>
    <sum-pixels>218750404.0</sum-pixels>
    <sum-projection-pixel-intensity>1239033844.0625</sum-projection-pixel-intensity>
    <sum-projection-pixels>2195593.12939453</sum-projection-pixels>
    <volume>0.2679692449</volume>
  </projection-structure-unionize>
  <projection-structure-unionize>
    <hemisphere-id>3</hemisphere-id>
    <id>634383066</id>
    <is-injection>false</is-injection>
    <max-voxel-density>0.048610907047987</max-voxel-density>
    <max-voxel-x>9020</max-voxel-x>
    <max-voxel-y>2220</max-voxel-y>
    <max-voxel-z>9070</max-voxel-z>
    <normalized-projection-volume>2.84861284247065e-06</normalized-projection-volume>
    <projection-density>3.34077389059594e-05</projection-density>
    <projection-energy>0.0118763347716179</projection-energy>
    <projection-intensity>355.496515494477</projection-intensity>
    <projection-volume>1.40845690917969e-06</projection-volume>
    <section-data-set-id>478096249</section-data-set-id>
    <structure-id>121</structure-id>
    <sum-pixel-intensity>5264770304.0</sum-pixel-intensity>
    <sum-pixels>34416000.0</sum-pixels>
    <sum-projection-pixel-intensity>408735.9375</sum-projection-pixel-intensity>
    <sum-projection-pixels>1149.7607421875</sum-projection-pixels>
    <volume>0.0421596</volume>
  </projection-structure-unionize>
  <projection-structure-unionize>
    <hemisphere-id>1</hemisphere-id>
    <id>634382748</id>
    <is-injection>false</is-injection>
    <max-voxel-density>0.545965611934662</max-voxel-density>
    <max-voxel-x>6280</max-voxel-x>
    <max-voxel-y>5700</max-voxel-y>
    <max-voxel-z>3910</max-voxel-z>
    <normalized-projection-volume>0.0129019834840903</normalized-projection-volume>
    <projection-density>0.00382286985404789</projection-density>
    <projection-energy>2.2886745929718</projection-energy>
    <projection-intensity>598.6796875</projection-intensity>
    <projection-volume>0.006379205875</projection-volume>
    <section-data-set-id>478096249</section-data-set-id>
    <structure-id>342</structure-id>
    <sum-pixel-intensity>343454056448.0</sum-pixel-intensity>
    <sum-pixels>1362200448.0</sum-pixels>
    <sum-projection-pixel-intensity>3117633536.0</sum-projection-pixel-intensity>
    <sum-projection-pixels>5207515.0</sum-projection-pixels>
    <volume>1.6686955488</volume>
  </projection-structure-unionize>
  <projection-structure-unionize>
    <hemisphere-id>3</hemisphere-id>
    <id>634383222</id>
    <is-injection>false</is-injection>
    <max-voxel-density>0.374626874923706</max-voxel-density>
    <max-voxel-x>3790</max-voxel-x>
    <max-voxel-y>4890</max-voxel-y>
    <max-voxel-z>9150</max-voxel-z>
    <normalized-projection-volume>0.00106958824747258</normalized-projection-volume>
    <projection-density>0.000518281996914445</projection-density>
    <projection-energy>0.304852172502769</projection-energy>
    <projection-intensity>588.197495413086</projection-intensity>
    <projection-volume>0.000528842998483276</projection-volume>
    <section-data-set-id>478096249</section-data-set-id>
    <structure-id>328</structure-id>
    <sum-pixel-intensity>205695696896.0</sum-pixel-intensity>
    <sum-pixels>832960768.0</sum-pixels>
    <sum-projection-pixel-intensity>253929899.734375</sum-projection-pixel-intensity>
    <sum-projection-pixels>431708.57019043</sum-projection-pixels>
    <volume>1.0203769408</volume>
  </projection-structure-unionize>
  <projection-structure-unionize>
    <hemisphere-id>3</hemisphere-id>
    <id>634383325</id>
    <is-injection>false</is-injection>
    <max-voxel-density>1.0</max-voxel-density>
    <max-voxel-x>6970</max-voxel-x>
    <max-voxel-y>3950</max-voxel-y>
    <max-voxel-z>9320</max-voxel-z>
    <normalized-projection-volume>5.55434262051553</normalized-projection-volume>
    <projection-density>0.0554013783905424</projection-density>
    <projection-energy>85.035586122722</projection-energy>
    <projection-intensity>1534.90018828193</projection-intensity>
    <projection-volume>2.746267279</projection-volume>
    <section-data-set-id>478096249</section-data-set-id>
    <structure-id>477</structure-id>
    <sum-pixel-intensity>14889548810880.0</sum-pixel-intensity>
    <sum-pixels>40465614848.0</sum-pixels>
    <sum-projection-pixel-intensity>3441017276416.0</sum-projection-pixel-intensity>
    <sum-projection-pixels>2241850840.0</sum-projection-pixels>
    <volume>49.5703781888</volume>
  </projection-structure-unionize>
  <projection-structure-unionize>
    <hemisphere-id>1</hemisphere-id>
    <id>634382146</id>
    <is-injection>false</is-injection>
    <max-voxel-density>0.0</max-voxel-density>
    <max-voxel-x>0</max-voxel-x>
    <max-voxel-y>0</max-voxel-y>
    <max-voxel-z>0</max-voxel-z>
    <normalized-projection-volume>0.0</normalized-projection-volume>
    <projection-density>0.0</projection-density>
    <projection-energy>0.0</projection-energy>
    <projection-intensity>0.0</projection-intensity>
    <projection-volume>0.0</projection-volume>
    <section-data-set-id>478096249</section-data-set-id>
    <structure-id>549009227</structure-id>
    <sum-pixel-intensity>2900750848.0</sum-pixel-intensity>
    <sum-pixels>20026800.0</sum-pixels>
    <sum-projection-pixel-intensity>0.0</sum-projection-pixel-intensity>
    <sum-projection-pixels>0.0</sum-projection-pixels>
    <volume>0.02453283</volume>
  </projection-structure-unionize>
  <projection-structure-unionize>
    <hemisphere-id>1</hemisphere-id>
    <id>634382454</id>
    <is-injection>false</is-injection>
    <max-voxel-density>0.0</max-voxel-density>
    <max-voxel-x>0</max-voxel-x>
    <max-voxel-y>0</max-voxel-y>
    <max-voxel-z>0</max-voxel-z>
    <normalized-projection-volume>0.0</normalized-projection-volume>
    <projection-density>0.0</projection-density>
    <projection-energy>0.0</projection-energy>
    <projection-intensity>0.0</projection-intensity>
    <projection-volume>0.0</projection-volume>
    <section-data-set-id>478096249</section-data-set-id>
    <structure-id>810</structure-id>
    <sum-pixel-intensity>37081604096.0</sum-pixel-intensity>
    <sum-pixels>163526400.0</sum-pixels>
    <sum-projection-pixel-intensity>0.0</sum-projection-pixel-intensity>
    <sum-projection-pixels>0.0</sum-projection-pixels>
    <volume>0.20031984</volume>
  </projection-structure-unionize>
  <projection-structure-unionize>
    <hemisphere-id>1</hemisphere-id>
    <id>634382504</id>
    <is-injection>false</is-injection>
    <max-voxel-density>0.0</max-voxel-density>
    <max-voxel-x>0</max-voxel-x>
    <max-voxel-y>0</max-voxel-y>
    <max-voxel-z>0</max-voxel-z>
    <normalized-projection-volume>0.0</normalized-projection-volume>
    <projection-density>0.0</projection-density>
    <projection-energy>0.0</projection-energy>
    <projection-intensity>0.0</projection-intensity>
    <projection-volume>0.0</projection-volume>
    <section-data-set-id>478096249</section-data-set-id>
    <structure-id>727</structure-id>
    <sum-pixel-intensity>71053017088.0</sum-pixel-intensity>
    <sum-pixels>410187584.0</sum-pixels>
    <sum-projection-pixel-intensity>0.0</sum-projection-pixel-intensity>
    <sum-projection-pixels>0.0</sum-projection-pixels>
    <volume>0.5024797904</volume>
  </projection-structure-unionize>
  <projection-structure-unionize>
    <hemisphere-id>3</hemisphere-id>
    <id>634383531</id>
    <is-injection>false</is-injection>
    <max-voxel-density>0.668777942657471</max-voxel-density>
    <max-voxel-x>8380</max-voxel-x>
    <max-voxel-y>4990</max-voxel-y>
    <max-voxel-z>6380</max-voxel-z>
    <normalized-projection-volume>0.0361131927323678</normalized-projection-volume>
    <projection-density>0.0235406151080436</projection-density>
    <projection-energy>15.1372343763881</projection-energy>
    <projection-intensity>643.026289114079</projection-intensity>
    <projection-volume>0.0178556647144531</projection-volume>
    <section-data-set-id>478096249</section-data-set-id>
    <structure-id>792</structure-id>
    <sum-pixel-intensity>43075775992.0</sum-pixel-intensity>
    <sum-pixels>619187424.0</sum-pixels>
    <sum-projection-pixel-intensity>9372785160.0</sum-projection-pixel-intensity>
    <sum-projection-pixels>14576052.828125</sum-projection-pixels>
    <volume>0.7585045944</volume>
  </projection-structure-unionize>
  <projection-structure-unionize>
    <hemisphere-id>3</hemisphere-id>
    <id>634383704</id>
    <is-injection>false</is-injection>
    <max-voxel-density>0.597555696964264</max-voxel-density>
    <max-voxel-x>7460</max-voxel-x>
    <max-voxel-y>6640</max-voxel-y>
    <max-voxel-z>6200</max-voxel-z>
    <normalized-projection-volume>0.0228471168108835</normalized-projection-volume>
    <projection-density>0.0525386990794794</projection-density>
    <projection-energy>27.4209984550576</projection-energy>
    <projection-intensity>521.920012019629</projection-intensity>
    <projection-volume>0.011296438409375</projection-volume>
    <section-data-set-id>478096249</section-data-set-id>
    <structure-id>1004</structure-id>
    <sum-pixel-intensity>32764660736.0</sum-pixel-intensity>
    <sum-pixels>175519808.0</sum-pixels>
    <sum-projection-pixel-intensity>4812928384.0</sum-projection-pixel-intensity>
    <sum-projection-pixels>9221582.375</sum-projection-pixels>
    <volume>0.2150117648</volume>
  </projection-structure-unionize>
  <projection-structure-unionize>
    <hemisphere-id>2</hemisphere-id>
    <id>634381397</id>
    <is-injection>false</is-injection>
    <max-voxel-density>0.0046903844922781</max-voxel-density>
    <max-voxel-x>6890</max-voxel-x>
    <max-voxel-y>880</max-voxel-y>
    <max-voxel-z>8480</max-voxel-z>
    <normalized-projection-volume>8.34823287993143e-08</normalized-projection-volume>
    <projection-density>4.9390727951959e-08</projection-density>
    <projection-energy>1.99334299395559e-05</projection-energy>
    <projection-intensity>403.586456298828</projection-intensity>
    <projection-volume>4.12766736984253e-08</projection-volume>
    <section-data-set-id>478096249</section-data-set-id>
    <structure-id>201</structure-id>
    <sum-pixel-intensity>187487780864.0</sum-pixel-intensity>
    <sum-pixels>682217984.0</sum-pixels>
    <sum-projection-pixel-intensity>13598.9443359375</sum-projection-pixel-intensity>
    <sum-projection-pixels>33.6952438354492</sum-projection-pixels>
    <volume>0.8357170304</volume>
  </projection-structure-unionize>
  <projection-structure-unionize>
    <hemisphere-id>1</hemisphere-id>
    <id>634382289</id>
    <is-injection>false</is-injection>
    <max-voxel-density>0.368275821208954</max-voxel-density>
    <max-voxel-x>1530</max-voxel-x>
    <max-voxel-y>2770</max-voxel-y>
    <max-voxel-z>5330</max-voxel-z>
    <normalized-projection-volume>0.000756537335402129</normalized-projection-volume>
    <projection-density>0.000194117164937779</projection-density>
    <projection-energy>0.0712723881006241</projection-energy>
    <projection-intensity>367.161712646484</projection-intensity>
    <projection-volume>0.0003740593390625</projection-volume>
    <section-data-set-id>478096249</section-data-set-id>
    <structure-id>1016</structure-id>
    <sum-pixel-intensity>132696981504.0</sum-pixel-intensity>
    <sum-pixels>1573042560.0</sum-pixels>
    <sum-projection-pixel-intensity>112114504.0</sum-projection-pixel-intensity>
    <sum-projection-pixels>305354.5625</sum-projection-pixels>
    <volume>1.926977136</volume>
  </projection-structure-unionize>
  <projection-structure-unionize>
    <hemisphere-id>2</hemisphere-id>
    <id>634381867</id>
    <is-injection>false</is-injection>
    <max-voxel-density>0.371864706277847</max-voxel-density>
    <max-voxel-x>9120</max-voxel-x>
    <max-voxel-y>4700</max-voxel-y>
    <max-voxel-z>6110</max-voxel-z>
    <normalized-projection-volume>0.00104174183085476</normalized-projection-volume>
    <projection-density>0.00183027936796319</projection-density>
    <projection-energy>0.707444294267824</projection-energy>
    <projection-intensity>386.522574996349</projection-intensity>
    <projection-volume>0.000515074725976562</projection-volume>
    <section-data-set-id>478096249</section-data-set-id>
    <structure-id>877</structure-id>
    <sum-pixel-intensity>12160509665.6387</sum-pixel-intensity>
    <sum-pixels>229729500.0</sum-pixels>
    <sum-projection-pixel-intensity>162520824.0</sum-projection-pixel-intensity>
    <sum-projection-pixels>420469.1640625</sum-projection-pixels>
    <volume>0.2814186375</volume>
  </projection-structure-unionize>
  <projection-structure-unionize>
    <hemisphere-id>2</hemisphere-id>
    <id>634382029</id>
    <is-injection>false</is-injection>
    <max-voxel-density>0.747230470180511</max-voxel-density>
    <max-voxel-x>9870</max-voxel-x>
    <max-voxel-y>4400</max-voxel-y>
    <max-voxel-z>7340</max-voxel-z>
    <normalized-projection-volume>0.48517028897872</normalized-projection-volume>
    <projection-density>0.00912790310610165</projection-density>
    <projection-energy>5.54147385407155</projection-energy>
    <projection-intensity>607.091660555346</projection-intensity>
    <projection-volume>0.239885685921471</projection-volume>
    <section-data-set-id>478096249</section-data-set-id>
    <structure-id>1065</structure-id>
    <sum-pixel-intensity>2957256757696.0</sum-pixel-intensity>
    <sum-pixels>21453454036.0</sum-pixels>
    <sum-projection-pixel-intensity>118883754620.02</sum-projection-pixel-intensity>
    <sum-projection-pixels>195825049.731813</sum-projection-pixels>
    <volume>26.2804811941</volume>
  </projection-structure-unionize>
  <projection-structure-unionize>
    <hemisphere-id>3</hemisphere-id>
    <id>634383127</id>
    <is-injection>false</is-injection>
    <max-voxel-density>0.14254142343998</max-voxel-density>
    <max-voxel-x>11990</max-voxel-x>
    <max-voxel-y>6190</max-voxel-y>
    <max-voxel-z>6760</max-voxel-z>
    <normalized-projection-volume>8.18298604610932e-05</normalized-projection-volume>
    <projection-density>0.00059870269694846</projection-density>
    <projection-energy>0.377540631757963</projection-energy>
    <projection-intensity>630.597847115535</projection-intensity>
    <projection-volume>4.04596337646484e-05</projection-volume>
    <section-data-set-id>478096249</section-data-set-id>
    <structure-id>203</structure-id>
    <sum-pixel-intensity>9028019200.0</sum-pixel-intensity>
    <sum-pixels>55166400.0</sum-pixels>
    <sum-projection-pixel-intensity>20827557.5078125</sum-projection-pixel-intensity>
    <sum-projection-pixels>33028.2724609375</sum-projection-pixels>
    <volume>0.06757884</volume>
  </projection-structure-unionize>
  <projection-structure-unionize>
    <hemisphere-id>3</hemisphere-id>
    <id>634383273</id>
    <is-injection>false</is-injection>
    <max-voxel-density>0.231732845306396</max-voxel-density>
    <max-voxel-x>8050</max-voxel-x>
    <max-voxel-y>600</max-voxel-y>
    <max-voxel-z>7210</max-voxel-z>
    <normalized-projection-volume>5.87535462819146e-05</normalized-projection-volume>
    <projection-density>3.32456301863975e-05</projection-density>
    <projection-energy>0.0115983302729194</projection-energy>
    <projection-intensity>348.867812337781</projection-intensity>
    <projection-volume>2.90498719116211e-05</projection-volume>
    <section-data-set-id>478096249</section-data-set-id>
    <structure-id>394</structure-id>
    <sum-pixel-intensity>134788862592.0</sum-pixel-intensity>
    <sum-pixels>713302200.0</sum-pixels>
    <sum-projection-pixel-intensity>8273114.5</sum-projection-pixel-intensity>
    <sum-projection-pixels>23714.1811523438</sum-projection-pixels>
    <volume>0.873795195</volume>
  </projection-structure-unionize>
  <projection-structure-unionize>
    <hemisphere-id>1</hemisphere-id>
    <id>634382485</id>
    <is-injection>false</is-injection>
    <max-voxel-density>0.0</max-voxel-density>
    <max-voxel-x>0</max-voxel-x>
    <max-voxel-y>0</max-voxel-y>
    <max-voxel-z>0</max-voxel-z>
    <normalized-projection-volume>0.0</normalized-projection-volume>
    <projection-density>0.0</projection-density>
    <projection-energy>0.0</projection-energy>
    <projection-intensity>0.0</projection-intensity>
    <projection-volume>0.0</projection-volume>
    <section-data-set-id>478096249</section-data-set-id>
    <structure-id>759</structure-id>
    <sum-pixel-intensity>9095038976.0</sum-pixel-intensity>
    <sum-pixels>33389100.0</sum-pixels>
    <sum-projection-pixel-intensity>0.0</sum-projection-pixel-intensity>
    <sum-projection-pixels>0.0</sum-projection-pixels>
    <volume>0.0409016475</volume>
  </projection-structure-unionize>
  <projection-structure-unionize>
    <hemisphere-id>2</hemisphere-id>
    <id>634381685</id>
    <is-injection>false</is-injection>
    <max-voxel-density>0.554948270320892</max-voxel-density>
    <max-voxel-x>6270</max-voxel-x>
    <max-voxel-y>6930</max-voxel-y>
    <max-voxel-z>7570</max-voxel-z>
    <normalized-projection-volume>0.00771991798323097</normalized-projection-volume>
    <projection-density>0.0216735739904129</projection-density>
    <projection-energy>12.3039582570578</projection-energy>
    <projection-intensity>567.694015878521</projection-intensity>
    <projection-volume>0.003817005828125</projection-volume>
    <section-data-set-id>478096249</section-data-set-id>
    <structure-id>619</structure-id>
    <sum-pixel-intensity>35469543424.0</sum-pixel-intensity>
    <sum-pixels>143766004.0</sum-pixels>
    <sum-projection-pixel-intensity>1768890912.0</sum-projection-pixel-intensity>
    <sum-projection-pixels>3115923.125</sum-projection-pixels>
    <volume>0.1761133549</volume>
  </projection-structure-unionize>
  <projection-structure-unionize>
    <hemisphere-id>3</hemisphere-id>
    <id>634383330</id>
    <is-injection>false</is-injection>
    <max-voxel-density>1.0</max-voxel-density>
    <max-voxel-x>6970</max-voxel-x>
    <max-voxel-y>3950</max-voxel-y>
    <max-voxel-z>9320</max-voxel-z>
    <normalized-projection-volume>4.59705656622706</normalized-projection-volume>
    <projection-density>0.0792363781623802</projection-density>
    <projection-energy>132.243053192969</projection-energy>
    <projection-intensity>1668.96892891749</projection-intensity>
    <projection-volume>2.2729505344</projection-volume>
    <section-data-set-id>478096249</section-data-set-id>
    <structure-id>485</structure-id>
    <sum-pixel-intensity>10057672556544.0</sum-pixel-intensity>
    <sum-pixels>23416893440.0</sum-pixels>
    <sum-projection-pixel-intensity>3096721484800.0</sum-projection-pixel-intensity>
    <sum-projection-pixels>1855469824.0</sum-projection-pixels>
    <volume>28.685694464</volume>
  </projection-structure-unionize>
  <projection-structure-unionize>
    <hemisphere-id>1</hemisphere-id>
    <id>634382623</id>
    <is-injection>false</is-injection>
    <max-voxel-density>0.141066774725914</max-voxel-density>
    <max-voxel-x>5220</max-voxel-x>
    <max-voxel-y>2400</max-voxel-y>
    <max-voxel-z>1620</max-voxel-z>
    <normalized-projection-volume>0.000108760024050467</normalized-projection-volume>
    <projection-density>0.000241267684032209</projection-density>
    <projection-energy>0.0774532482028008</projection-energy>
    <projection-intensity>321.026214599609</projection-intensity>
    <projection-volume>5.3774877734375e-05</projection-volume>
    <section-data-set-id>478096249</section-data-set-id>
    <structure-id>558</structure-id>
    <sum-pixel-intensity>24760588288.0</sum-pixel-intensity>
    <sum-pixels>181946704.0</sum-pixels>
    <sum-projection-pixel-intensity>14092363.0</sum-projection-pixel-intensity>
    <sum-projection-pixels>43897.859375</sum-projection-pixels>
    <volume>0.2228847124</volume>
  </projection-structure-unionize>
  <projection-structure-unionize>
    <hemisphere-id>3</hemisphere-id>
    <id>634383136</id>
    <is-injection>false</is-injection>
    <max-voxel-density>0.639642238616943</max-voxel-density>
    <max-voxel-x>8940</max-voxel-x>
    <max-voxel-y>4060</max-voxel-y>
    <max-voxel-z>6610</max-voxel-z>
    <normalized-projection-volume>0.051741582429611</normalized-projection-volume>
    <projection-density>0.0294560173705621</projection-density>
    <projection-energy>15.3941139338031</projection-energy>
    <projection-intensity>522.613554308526</projection-intensity>
    <projection-volume>0.025582904134375</projection-volume>
    <section-data-set-id>478096249</section-data-set-id>
    <structure-id>214</structure-id>
    <sum-pixel-intensity>118846722048.0</sum-pixel-intensity>
    <sum-pixels>708989376.0</sum-pixels>
    <sum-projection-pixel-intensity>10914263232.0</sum-projection-pixel-intensity>
    <sum-projection-pixels>20884003.375</sum-projection-pixels>
    <volume>0.8685119856</volume>
  </projection-structure-unionize>
  <projection-structure-unionize>
    <hemisphere-id>3</hemisphere-id>
    <id>634383416</id>
    <is-injection>false</is-injection>
    <max-voxel-density>0.0</max-voxel-density>
    <max-voxel-x>0</max-voxel-x>
    <max-voxel-y>0</max-voxel-y>
    <max-voxel-z>0</max-voxel-z>
    <normalized-projection-volume>0.0</normalized-projection-volume>
    <projection-density>0.0</projection-density>
    <projection-energy>0.0</projection-energy>
    <projection-intensity>0.0</projection-intensity>
    <projection-volume>0.0</projection-volume>
    <section-data-set-id>478096249</section-data-set-id>
    <structure-id>622</structure-id>
    <sum-pixel-intensity>5855214080.0</sum-pixel-intensity>
    <sum-pixels>43470000.0</sum-pixels>
    <sum-projection-pixel-intensity>0.0</sum-projection-pixel-intensity>
    <sum-projection-pixels>0.0</sum-projection-pixels>
    <volume>0.05325075</volume>
  </projection-structure-unionize>
  <projection-structure-unionize>
    <hemisphere-id>2</hemisphere-id>
    <id>634381577</id>
    <is-injection>false</is-injection>
    <max-voxel-density>0.246147409081459</max-voxel-density>
    <max-voxel-x>11070</max-voxel-x>
    <max-voxel-y>5650</max-voxel-y>
    <max-voxel-z>7270</max-voxel-z>
    <normalized-projection-volume>0.000683994237582882</normalized-projection-volume>
    <projection-density>0.000615734315942973</projection-density>
    <projection-energy>0.39514297246933</projection-energy>
    <projection-intensity>641.74267578125</projection-intensity>
    <projection-volume>0.000338191415625</projection-volume>
    <section-data-set-id>478096249</section-data-set-id>
    <structure-id>445</structure-id>
    <sum-pixel-intensity>68417167360.0</sum-pixel-intensity>
    <sum-pixels>448366496.0</sum-pixels>
    <sum-projection-pixel-intensity>177168864.0</sum-projection-pixel-intensity>
    <sum-projection-pixels>276074.625</sum-projection-pixels>
    <volume>0.5492489576</volume>
  </projection-structure-unionize>
  <projection-structure-unionize>
    <hemisphere-id>1</hemisphere-id>
    <id>634382452</id>
    <is-injection>false</is-injection>
    <max-voxel-density>0.109360605478287</max-voxel-density>
    <max-voxel-x>9320</max-voxel-x>
    <max-voxel-y>4540</max-voxel-y>
    <max-voxel-z>5570</max-voxel-z>
    <normalized-projection-volume>5.03081207190561e-05</normalized-projection-volume>
    <projection-density>0.000974161783233285</projection-density>
    <projection-energy>0.26031082868576</projection-energy>
    <projection-intensity>267.215209960938</projection-intensity>
    <projection-volume>2.48741489746094e-05</projection-volume>
    <section-data-set-id>478096249</section-data-set-id>
    <structure-id>812</structure-id>
    <sum-pixel-intensity>297247552.0</sum-pixel-intensity>
    <sum-pixels>20844000.0</sum-pixels>
    <sum-projection-pixel-intensity>5425919.0</sum-projection-pixel-intensity>
    <sum-projection-pixels>20305.427734375</sum-projection-pixels>
    <volume>0.0255339</volume>
  </projection-structure-unionize>
  <projection-structure-unionize>
    <hemisphere-id>1</hemisphere-id>
    <id>634382870</id>
    <is-injection>false</is-injection>
    <max-voxel-density>0.597979068756104</max-voxel-density>
    <max-voxel-x>6110</max-voxel-x>
    <max-voxel-y>7050</max-voxel-y>
    <max-voxel-z>5410</max-voxel-z>
    <normalized-projection-volume>0.0191620734944235</normalized-projection-volume>
    <projection-density>0.114329524338245</projection-density>
    <projection-energy>75.5104675292969</projection-energy>
    <projection-intensity>660.463439941406</projection-intensity>
    <projection-volume>0.0094744201125</projection-volume>
    <section-data-set-id>478096249</section-data-set-id>
    <structure-id>173</structure-id>
    <sum-pixel-intensity>19059943424.0</sum-pixel-intensity>
    <sum-pixels>67648496.0</sum-pixels>
    <sum-projection-pixel-intensity>5108169728.0</sum-projection-pixel-intensity>
    <sum-projection-pixels>7734220.5</sum-projection-pixels>
    <volume>0.0828694076</volume>
  </projection-structure-unionize>
  <projection-structure-unionize>
    <hemisphere-id>1</hemisphere-id>
    <id>634382969</id>
    <is-injection>false</is-injection>
    <max-voxel-density>0.637339413166046</max-voxel-density>
    <max-voxel-x>8700</max-voxel-x>
    <max-voxel-y>2990</max-voxel-y>
    <max-voxel-z>4770</max-voxel-z>
    <normalized-projection-volume>0.0509878972419439</normalized-projection-volume>
    <projection-density>0.0382757112383842</projection-density>
    <projection-energy>23.0399570465088</projection-energy>
    <projection-intensity>601.947204589844</projection-intensity>
    <projection-volume>0.025210255</projection-volume>
    <section-data-set-id>478096249</section-data-set-id>
    <structure-id>26</structure-id>
    <sum-pixel-intensity>159673630720.0</sum-pixel-intensity>
    <sum-pixels>537672576.0</sum-pixels>
    <sum-projection-pixel-intensity>12387952640.0</sum-projection-pixel-intensity>
    <sum-projection-pixels>20579800.0</sum-projection-pixels>
    <volume>0.6586489056</volume>
  </projection-structure-unionize>
  <projection-structure-unionize>
    <hemisphere-id>3</hemisphere-id>
    <id>634383212</id>
    <is-injection>false</is-injection>
    <max-voxel-density>0.196834594011307</max-voxel-density>
    <max-voxel-x>10890</max-voxel-x>
    <max-voxel-y>4900</max-voxel-y>
    <max-voxel-z>6040</max-voxel-z>
    <normalized-projection-volume>4.96687785667152e-05</normalized-projection-volume>
    <projection-density>0.00128311416032189</projection-density>
    <projection-energy>1.14178911850358</projection-energy>
    <projection-intensity>889.857780243928</projection-intensity>
    <projection-volume>2.45580351600647e-05</projection-volume>
    <section-data-set-id>478096249</section-data-set-id>
    <structure-id>318</structure-id>
    <sum-pixel-intensity>4511887872.0</sum-pixel-intensity>
    <sum-pixels>15624000.0</sum-pixels>
    <sum-projection-pixel-intensity>17839313.1875</sum-projection-pixel-intensity>
    <sum-projection-pixels>20047.3756408691</sum-projection-pixels>
    <volume>0.0191394</volume>
  </projection-structure-unionize>
  <projection-structure-unionize>
    <hemisphere-id>1</hemisphere-id>
    <id>634382608</id>
    <is-injection>false</is-injection>
    <max-voxel-density>0.0267066359519958</max-voxel-density>
    <max-voxel-x>3010</max-voxel-x>
    <max-voxel-y>3450</max-voxel-y>
    <max-voxel-z>5570</max-voxel-z>
    <normalized-projection-volume>1.7733379280201e-07</normalized-projection-volume>
    <projection-density>5.01808017361327e-07</projection-density>
    <projection-energy>0.000283627799944952</projection-energy>
    <projection-intensity>565.211730957031</projection-intensity>
    <projection-volume>8.7680221748352e-08</projection-volume>
    <section-data-set-id>478096249</section-data-set-id>
    <structure-id>582</structure-id>
    <sum-pixel-intensity>34763198464.0</sum-pixel-intensity>
    <sum-pixels>142635600.0</sum-pixels>
    <sum-projection-pixel-intensity>40455.421875</sum-projection-pixel-intensity>
    <sum-projection-pixels>71.5756912231445</sum-projection-pixels>
    <volume>0.17472861</volume>
  </projection-structure-unionize>
  <projection-structure-unionize>
    <hemisphere-id>2</hemisphere-id>
    <id>634382007</id>
    <is-injection>false</is-injection>
    <max-voxel-density>0.195456564426422</max-voxel-density>
    <max-voxel-x>7310</max-voxel-x>
    <max-voxel-y>1600</max-voxel-y>
    <max-voxel-z>8390</max-voxel-z>
    <normalized-projection-volume>8.58263866977461e-05</normalized-projection-volume>
    <projection-density>5.93967452005018e-05</projection-density>
    <projection-energy>0.0249492432922125</projection-energy>
    <projection-intensity>420.0439453125</projection-intensity>
    <projection-volume>4.24356604492187e-05</projection-volume>
    <section-data-set-id>478096249</section-data-set-id>
    <structure-id>1038</structure-id>
    <sum-pixel-intensity>131994615808.0</sum-pixel-intensity>
    <sum-pixels>583219776.0</sum-pixels>
    <sum-projection-pixel-intensity>14550892.0</sum-projection-pixel-intensity>
    <sum-projection-pixels>34641.35546875</sum-projection-pixels>
    <volume>0.7144442256</volume>
  </projection-structure-unionize>
  <projection-structure-unionize>
    <hemisphere-id>3</hemisphere-id>
    <id>634383670</id>
    <is-injection>false</is-injection>
    <max-voxel-density>0.668777942657471</max-voxel-density>
    <max-voxel-x>8380</max-voxel-x>
    <max-voxel-y>4990</max-voxel-y>
    <max-voxel-z>6380</max-voxel-z>
    <normalized-projection-volume>0.111701458476275</normalized-projection-volume>
    <projection-density>0.00423960910024501</projection-density>
    <projection-energy>2.27594218358178</projection-energy>
    <projection-intensity>536.828308876462</projection-intensity>
    <projection-volume>0.0552292289814663</projection-volume>
    <section-data-set-id>478096249</section-data-set-id>
    <structure-id>967</structure-id>
    <sum-pixel-intensity>597013505777.25</sum-pixel-intensity>
    <sum-pixels>10634255144.0</sum-pixels>
    <sum-projection-pixel-intensity>24202949873.2012</sum-projection-pixel-intensity>
    <sum-projection-pixels>45085084.8828297</sum-projection-pixels>
    <volume>13.0269625514</volume>
  </projection-structure-unionize>
  <projection-structure-unionize>
    <hemisphere-id>1</hemisphere-id>
    <id>634382387</id>
    <is-injection>false</is-injection>
    <max-voxel-density>0.0</max-voxel-density>
    <max-voxel-x>0</max-voxel-x>
    <max-voxel-y>0</max-voxel-y>
    <max-voxel-z>0</max-voxel-z>
    <normalized-projection-volume>0.0</normalized-projection-volume>
    <projection-density>0.0</projection-density>
    <projection-energy>0.0</projection-energy>
    <projection-intensity>0.0</projection-intensity>
    <projection-volume>0.0</projection-volume>
    <section-data-set-id>478096249</section-data-set-id>
    <structure-id>905</structure-id>
    <sum-pixel-intensity>16750563328.0</sum-pixel-intensity>
    <sum-pixels>89691296.0</sum-pixels>
    <sum-projection-pixel-intensity>0.0</sum-projection-pixel-intensity>
    <sum-projection-pixels>0.0</sum-projection-pixels>
    <volume>0.1098718376</volume>
  </projection-structure-unionize>
  <projection-structure-unionize>
    <hemisphere-id>2</hemisphere-id>
    <id>634381849</id>
    <is-injection>false</is-injection>
    <max-voxel-density>0.0661178082227707</max-voxel-density>
    <max-voxel-x>10670</max-voxel-x>
    <max-voxel-y>3990</max-voxel-y>
    <max-voxel-z>7190</max-voxel-z>
    <normalized-projection-volume>9.85809054995414e-06</normalized-projection-volume>
    <projection-density>0.000103941296401899</projection-density>
    <projection-energy>0.0337587296962738</projection-energy>
    <projection-intensity>324.786499023438</projection-intensity>
    <projection-volume>4.87419544677734e-06</projection-volume>
    <section-data-set-id>478096249</section-data-set-id>
    <structure-id>850</structure-id>
    <sum-pixel-intensity>623292480.0</sum-pixel-intensity>
    <sum-pixels>38280600.0</sum-pixels>
    <sum-projection-pixel-intensity>1292304.375</sum-projection-pixel-intensity>
    <sum-projection-pixels>3978.93505859375</sum-projection-pixels>
    <volume>0.046893735</volume>
  </projection-structure-unionize>
  <projection-structure-unionize>
    <hemisphere-id>3</hemisphere-id>
    <id>634383620</id>
    <is-injection>false</is-injection>
    <max-voxel-density>0.0585717596113682</max-voxel-density>
    <max-voxel-x>10900</max-voxel-x>
    <max-voxel-y>4160</max-voxel-y>
    <max-voxel-z>5850</max-voxel-z>
    <normalized-projection-volume>3.24679965240085e-06</normalized-projection-volume>
    <projection-density>1.19716349064615e-05</projection-density>
    <projection-energy>0.00673481782052652</projection-energy>
    <projection-intensity>562.56458479965</projection-intensity>
    <projection-volume>1.60533482646942e-06</projection-volume>
    <section-data-set-id>478096249</section-data-set-id>
    <structure-id>912</structure-id>
    <sum-pixel-intensity>24229106688.0</sum-pixel-intensity>
    <sum-pixels>109465200.0</sum-pixels>
    <sum-projection-pixel-intensity>737228.1796875</sum-projection-pixel-intensity>
    <sum-projection-pixels>1310.47740936279</sum-projection-pixels>
    <volume>0.13409487</volume>
  </projection-structure-unionize>
  <projection-structure-unionize>
    <hemisphere-id>1</hemisphere-id>
    <id>634382643</id>
    <is-injection>false</is-injection>
    <max-voxel-density>0.229534387588501</max-voxel-density>
    <max-voxel-x>10010</max-voxel-x>
    <max-voxel-y>3190</max-voxel-y>
    <max-voxel-z>1260</max-voxel-z>
    <normalized-projection-volume>9.1989206841222e-05</normalized-projection-volume>
    <projection-density>6.62133388686925e-05</projection-density>
    <projection-energy>0.0254684090614319</projection-energy>
    <projection-intensity>384.641662597656</projection-intensity>
    <projection-volume>4.54827809570312e-05</projection-volume>
    <section-data-set-id>478096249</section-data-set-id>
    <structure-id>526</structure-id>
    <sum-pixel-intensity>74317389824.0</sum-pixel-intensity>
    <sum-pixels>560745024.0</sum-pixels>
    <sum-projection-pixel-intensity>14281284.0</sum-projection-pixel-intensity>
    <sum-projection-pixels>37128.80078125</sum-projection-pixels>
    <volume>0.6869126544</volume>
  </projection-structure-unionize>
  <projection-structure-unionize>
    <hemisphere-id>3</hemisphere-id>
    <id>634383456</id>
    <is-injection>false</is-injection>
    <max-voxel-density>0.00035024929093197</max-voxel-density>
    <max-voxel-x>7740</max-voxel-x>
    <max-voxel-y>2120</max-voxel-y>
    <max-voxel-z>9730</max-voxel-z>
    <normalized-projection-volume>2.40341777165478e-09</normalized-projection-volume>
    <projection-density>8.13427231986831e-09</projection-density>
    <projection-energy>3.1735807236311e-06</projection-energy>
    <projection-intensity>390.149308854523</projection-intensity>
    <projection-volume>1.18833641260862e-09</projection-volume>
    <section-data-set-id>478096249</section-data-set-id>
    <structure-id>678</structure-id>
    <sum-pixel-intensity>35897802752.0</sum-pixel-intensity>
    <sum-pixels>119257200.0</sum-pixels>
    <sum-projection-pixel-intensity>378.472351074219</sum-projection-pixel-intensity>
    <sum-projection-pixels>0.970070540904999</sum-projection-pixels>
    <volume>0.14609007</volume>
  </projection-structure-unionize>
  <projection-structure-unionize>
    <hemisphere-id>1</hemisphere-id>
    <id>634382199</id>
    <is-injection>false</is-injection>
    <max-voxel-density>0.175615131855011</max-voxel-density>
    <max-voxel-x>10840</max-voxel-x>
    <max-voxel-y>4520</max-voxel-y>
    <max-voxel-z>5510</max-voxel-z>
    <normalized-projection-volume>2.90269935921855e-05</normalized-projection-volume>
    <projection-density>0.000542087131179869</projection-density>
    <projection-energy>0.449187755584717</projection-energy>
    <projection-intensity>828.62646484375</projection-intensity>
    <projection-volume>1.43519923339844e-05</projection-volume>
    <section-data-set-id>478096249</section-data-set-id>
    <structure-id>599626927</structure-id>
    <sum-pixel-intensity>5828813312.0</sum-pixel-intensity>
    <sum-pixels>21612600.0</sum-pixels>
    <sum-projection-pixel-intensity>9708115.0</sum-projection-pixel-intensity>
    <sum-projection-pixels>11715.912109375</sum-projection-pixels>
    <volume>0.026475435</volume>
  </projection-structure-unionize>
  <projection-structure-unionize>
    <hemisphere-id>2</hemisphere-id>
    <id>634381748</id>
    <is-injection>false</is-injection>
    <max-voxel-density>0.173989832401276</max-voxel-density>
    <max-voxel-x>3760</max-voxel-x>
    <max-voxel-y>4050</max-voxel-y>
    <max-voxel-z>7700</max-voxel-z>
    <normalized-projection-volume>8.08413946718659e-06</normalized-projection-volume>
    <projection-density>0.00236959382891655</projection-density>
    <projection-energy>1.04038202762604</projection-energy>
    <projection-intensity>439.054992675781</projection-intensity>
    <projection-volume>3.99709006347656e-06</projection-volume>
    <section-data-set-id>478096249</section-data-set-id>
    <structure-id>699</structure-id>
    <sum-pixel-intensity>223034992.0</sum-pixel-intensity>
    <sum-pixels>1377000.0</sum-pixels>
    <sum-projection-pixel-intensity>1432606.0</sum-projection-pixel-intensity>
    <sum-projection-pixels>3262.9306640625</sum-projection-pixels>
    <volume>0.001686825</volume>
  </projection-structure-unionize>
  <projection-structure-unionize>
    <hemisphere-id>1</hemisphere-id>
    <id>634382736</id>
    <is-injection>false</is-injection>
    <max-voxel-density>0.541819095611572</max-voxel-density>
    <max-voxel-x>7070</max-voxel-x>
    <max-voxel-y>5660</max-voxel-y>
    <max-voxel-z>4370</max-voxel-z>
    <normalized-projection-volume>0.000184274502665979</normalized-projection-volume>
    <projection-density>0.013269305229187</projection-density>
    <projection-energy>5.29339265823364</projection-energy>
    <projection-intensity>398.920104980469</projection-intensity>
    <projection-volume>9.1111958984375e-05</projection-volume>
    <section-data-set-id>478096249</section-data-set-id>
    <structure-id>356</structure-id>
    <sum-pixel-intensity>818578048.0</sum-pixel-intensity>
    <sum-pixels>5605200.0</sum-pixels>
    <sum-projection-pixel-intensity>29670524.0</sum-projection-pixel-intensity>
    <sum-projection-pixels>74377.109375</sum-projection-pixels>
    <volume>0.00686637</volume>
  </projection-structure-unionize>
  <projection-structure-unionize>
    <hemisphere-id>2</hemisphere-id>
    <id>634381876</id>
    <is-injection>false</is-injection>
    <max-voxel-density>0.402940094470978</max-voxel-density>
    <max-voxel-x>6320</max-voxel-x>
    <max-voxel-y>3450</max-voxel-y>
    <max-voxel-z>9340</max-voxel-z>
    <normalized-projection-volume>0.00108606461158411</normalized-projection-volume>
    <projection-density>0.00468250969424844</projection-density>
    <projection-energy>2.24517321586609</projection-energy>
    <projection-intensity>479.480743408203</projection-intensity>
    <projection-volume>0.00053698950703125</projection-volume>
    <section-data-set-id>478096249</section-data-set-id>
    <structure-id>893</structure-id>
    <sum-pixel-intensity>10823852032.0</sum-pixel-intensity>
    <sum-pixels>93616200.0</sum-pixels>
    <sum-projection-pixel-intensity>210184592.0</sum-projection-pixel-intensity>
    <sum-projection-pixels>438358.78125</sum-projection-pixels>
    <volume>0.114679845</volume>
  </projection-structure-unionize>
  <projection-structure-unionize>
    <hemisphere-id>2</hemisphere-id>
    <id>634381321</id>
    <is-injection>false</is-injection>
    <max-voxel-density>0.0963454768061638</max-voxel-density>
    <max-voxel-x>11010</max-voxel-x>
    <max-voxel-y>5500</max-voxel-y>
    <max-voxel-z>8380</max-voxel-z>
    <normalized-projection-volume>1.82443508193002e-05</normalized-projection-volume>
    <projection-density>2.67300310952123e-05</projection-density>
    <projection-energy>0.0148426024243236</projection-energy>
    <projection-intensity>555.278137207031</projection-intensity>
    <projection-volume>9.02066492919922e-06</projection-volume>
    <section-data-set-id>478096249</section-data-set-id>
    <structure-id>96</structure-id>
    <sum-pixel-intensity>50710056960.0</sum-pixel-intensity>
    <sum-pixels>275488192.0</sum-pixels>
    <sum-projection-pixel-intensity>4088961.75</sum-projection-pixel-intensity>
    <sum-projection-pixels>7363.80810546875</sum-projection-pixels>
    <volume>0.3374730352</volume>
  </projection-structure-unionize>
  <projection-structure-unionize>
    <hemisphere-id>1</hemisphere-id>
    <id>634382251</id>
    <is-injection>false</is-injection>
    <max-voxel-density>0.0</max-voxel-density>
    <max-voxel-x>0</max-voxel-x>
    <max-voxel-y>0</max-voxel-y>
    <max-voxel-z>0</max-voxel-z>
    <normalized-projection-volume>0.0</normalized-projection-volume>
    <projection-density>0.0</projection-density>
    <projection-energy>0.0</projection-energy>
    <projection-intensity>0.0</projection-intensity>
    <projection-volume>0.0</projection-volume>
    <section-data-set-id>478096249</section-data-set-id>
    <structure-id>1066</structure-id>
    <sum-pixel-intensity>16019872768.0</sum-pixel-intensity>
    <sum-pixels>93128400.0</sum-pixels>
    <sum-projection-pixel-intensity>0.0</sum-projection-pixel-intensity>
    <sum-projection-pixels>0.0</sum-projection-pixels>
    <volume>0.11408229</volume>
  </projection-structure-unionize>
  <projection-structure-unionize>
    <hemisphere-id>3</hemisphere-id>
    <id>634383845</id>
    <is-injection>false</is-injection>
    <max-voxel-density>0.253545552492142</max-voxel-density>
    <max-voxel-x>6640</max-voxel-x>
    <max-voxel-y>7260</max-voxel-y>
    <max-voxel-z>5590</max-voxel-z>
    <normalized-projection-volume>0.000122751191484327</normalized-projection-volume>
    <projection-density>0.000675045877614279</projection-density>
    <projection-energy>0.288641051842769</projection-energy>
    <projection-intensity>427.587311343745</projection-intensity>
    <projection-volume>6.06926154296875e-05</projection-volume>
    <section-data-set-id>478096249</section-data-set-id>
    <structure-id>10671</structure-id>
    <sum-pixel-intensity>3152026112.0</sum-pixel-intensity>
    <sum-pixels>73395000.0</sum-pixels>
    <sum-projection-pixel-intensity>21184810.0</sum-projection-pixel-intensity>
    <sum-projection-pixels>49544.9921875</sum-projection-pixels>
    <volume>0.089908875</volume>
  </projection-structure-unionize>
  <projection-structure-unionize>
    <hemisphere-id>2</hemisphere-id>
    <id>634381367</id>
    <is-injection>false</is-injection>
    <max-voxel-density>0.318437814712524</max-voxel-density>
    <max-voxel-x>6440</max-voxel-x>
    <max-voxel-y>3150</max-voxel-y>
    <max-voxel-z>6890</max-voxel-z>
    <normalized-projection-volume>0.00140435146189707</normalized-projection-volume>
    <projection-density>0.00123918685130775</projection-density>
    <projection-energy>0.79035496711731</projection-energy>
    <projection-intensity>637.80126953125</projection-intensity>
    <projection-volume>0.000694362003125</projection-volume>
    <section-data-set-id>478096249</section-data-set-id>
    <structure-id>155</structure-id>
    <sum-pixel-intensity>128540868608.0</sum-pixel-intensity>
    <sum-pixels>457417792.0</sum-pixels>
    <sum-projection-pixel-intensity>361522432.0</sum-projection-pixel-intensity>
    <sum-projection-pixels>566826.125</sum-projection-pixels>
    <volume>0.5603367952</volume>
  </projection-structure-unionize>
  <projection-structure-unionize>
    <hemisphere-id>3</hemisphere-id>
    <id>634383141</id>
    <is-injection>false</is-injection>
    <max-voxel-density>0.436157464981079</max-voxel-density>
    <max-voxel-x>9550</max-voxel-x>
    <max-voxel-y>3220</max-voxel-y>
    <max-voxel-z>10460</max-voxel-z>
    <normalized-projection-volume>0.00827908842675654</normalized-projection-volume>
    <projection-density>0.00289527085630272</projection-density>
    <projection-energy>1.32514130463095</projection-energy>
    <projection-intensity>457.691653182033</projection-intensity>
    <projection-volume>0.00409347985887099</projection-volume>
    <section-data-set-id>478096249</section-data-set-id>
    <structure-id>312782628</structure-id>
    <sum-pixel-intensity>210037768448.0</sum-pixel-intensity>
    <sum-pixels>1154163592.0</sum-pixels>
    <sum-projection-pixel-intensity>1529429848.06042</sum-projection-pixel-intensity>
    <sum-projection-pixels>3341616.21132326</sum-projection-pixels>
    <volume>1.4138504002</volume>
  </projection-structure-unionize>
  <projection-structure-unionize>
    <hemisphere-id>2</hemisphere-id>
    <id>634381982</id>
    <is-injection>true</is-injection>
    <max-voxel-density>0.279965877532959</max-voxel-density>
    <max-voxel-x>8230</max-voxel-x>
    <max-voxel-y>4220</max-voxel-y>
    <max-voxel-z>7840</max-voxel-z>
    <normalized-projection-volume>8.90076447803076e-05</normalized-projection-volume>
    <projection-density>0.342394421495865</projection-density>
    <projection-energy>733.814310020791</projection-energy>
    <projection-intensity>2143.18418744931</projection-intensity>
    <projection-volume>4.40085891601562e-05</projection-volume>
    <section-data-set-id>478096249</section-data-set-id>
    <structure-id>1008</structure-id>
    <sum-pixel-intensity>136110624.0</sum-pixel-intensity>
    <sum-pixels>104923.9609375</sum-pixels>
    <sum-projection-pixel-intensity>76994704.0</sum-projection-pixel-intensity>
    <sum-projection-pixels>35925.37890625</sum-projection-pixels>
    <volume>0.000128531852148437</volume>
  </projection-structure-unionize>
  <projection-structure-unionize>
    <hemisphere-id>2</hemisphere-id>
    <id>634381522</id>
    <is-injection>false</is-injection>
    <max-voxel-density>0.17643815279007</max-voxel-density>
    <max-voxel-x>6500</max-voxel-x>
    <max-voxel-y>410</max-voxel-y>
    <max-voxel-z>6920</max-voxel-z>
    <normalized-projection-volume>4.13749428570811e-05</normalized-projection-volume>
    <projection-density>2.64755193145193e-05</projection-density>
    <projection-energy>0.00914785988056737</projection-energy>
    <projection-intensity>345.521452172258</projection-intensity>
    <projection-volume>2.04572637127578e-05</projection-volume>
    <section-data-set-id>478096249</section-data-set-id>
    <structure-id>361</structure-id>
    <sum-pixel-intensity>145158124416.0</sum-pixel-intensity>
    <sum-pixels>630764100.0</sum-pixels>
    <sum-projection-pixel-intensity>5770141.60449219</sum-projection-pixel-intensity>
    <sum-projection-pixels>16699.8071124554</sum-projection-pixels>
    <volume>0.7726860225</volume>
  </projection-structure-unionize>
  <projection-structure-unionize>
    <hemisphere-id>3</hemisphere-id>
    <id>634383542</id>
    <is-injection>false</is-injection>
    <max-voxel-density>0.322737336158752</max-voxel-density>
    <max-voxel-x>6850</max-voxel-x>
    <max-voxel-y>3740</max-voxel-y>
    <max-voxel-z>10490</max-voxel-z>
    <normalized-projection-volume>0.000519621193015959</normalized-projection-volume>
    <projection-density>0.000108577870133142</projection-density>
    <projection-energy>0.0602567588176612</projection-energy>
    <projection-intensity>554.963536711232</projection-intensity>
    <projection-volume>0.000256919455163574</projection-volume>
    <section-data-set-id>478096249</section-data-set-id>
    <structure-id>806</structure-id>
    <sum-pixel-intensity>511712641024.0</sum-pixel-intensity>
    <sum-pixels>1931610624.0</sum-pixels>
    <sum-projection-pixel-intensity>116392595.5</sum-projection-pixel-intensity>
    <sum-projection-pixels>209730.167480469</sum-projection-pixels>
    <volume>2.3662230144</volume>
  </projection-structure-unionize>
  <projection-structure-unionize>
    <hemisphere-id>1</hemisphere-id>
    <id>634382443</id>
    <is-injection>false</is-injection>
    <max-voxel-density>0.484535127878189</max-voxel-density>
    <max-voxel-x>5660</max-voxel-x>
    <max-voxel-y>6680</max-voxel-y>
    <max-voxel-z>4520</max-voxel-z>
    <normalized-projection-volume>0.0059045071745843</normalized-projection-volume>
    <projection-density>0.00350505706726787</projection-density>
    <projection-energy>1.85713698676911</projection-energy>
    <projection-intensity>529.845007121871</projection-intensity>
    <projection-volume>0.00291940126132812</projection-volume>
    <section-data-set-id>478096249</section-data-set-id>
    <structure-id>826</structure-id>
    <sum-pixel-intensity>166287734784.0</sum-pixel-intensity>
    <sum-pixels>679927504.0</sum-pixels>
    <sum-projection-pixel-intensity>1262718516.0</sum-projection-pixel-intensity>
    <sum-projection-pixels>2383184.703125</sum-projection-pixels>
    <volume>0.8329111924</volume>
  </projection-structure-unionize>
  <projection-structure-unionize>
    <hemisphere-id>3</hemisphere-id>
    <id>634383304</id>
    <is-injection>false</is-injection>
    <max-voxel-density>0.377481013536453</max-voxel-density>
    <max-voxel-x>6540</max-voxel-x>
    <max-voxel-y>380</max-voxel-y>
    <max-voxel-z>6290</max-voxel-z>
    <normalized-projection-volume>0.000464601949757431</normalized-projection-volume>
    <projection-density>0.000250058969893779</projection-density>
    <projection-energy>0.0898693735354094</projection-energy>
    <projection-intensity>359.39272073937</projection-intensity>
    <projection-volume>0.000229715957324219</projection-volume>
    <section-data-set-id>478096249</section-data-set-id>
    <structure-id>442</structure-id>
    <sum-pixel-intensity>81659203584.0</sum-pixel-intensity>
    <sum-pixels>749916032.0</sum-pixels>
    <sum-projection-pixel-intensity>67394484.0</sum-projection-pixel-intensity>
    <sum-projection-pixels>187523.23046875</sum-projection-pixels>
    <volume>0.9186471392</volume>
  </projection-structure-unionize>
  <projection-structure-unionize>
    <hemisphere-id>3</hemisphere-id>
    <id>634382992</id>
    <is-injection>true</is-injection>
    <max-voxel-density>1.0</max-voxel-density>
    <max-voxel-x>8530</max-voxel-x>
    <max-voxel-y>4240</max-voxel-y>
    <max-voxel-z>7600</max-voxel-z>
    <normalized-projection-volume>0.988550464373629</normalized-projection-volume>
    <projection-density>0.862571721212256</projection-density>
    <projection-energy>4767.50614603763</projection-energy>
    <projection-intensity>5527.08375291667</projection-intensity>
    <projection-volume>0.488774996328471</projection-volume>
    <section-data-set-id>478096249</section-data-set-id>
    <structure-id>8</structure-id>
    <sum-pixel-intensity>2265125097210.26</sum-pixel-intensity>
    <sum-pixels>462570227.136684</sum-pixels>
    <sum-projection-pixel-intensity>2205306400848.16</sum-projection-pixel-intensity>
    <sum-projection-pixels>398999997.002834</sum-projection-pixels>
    <volume>0.566648528242438</volume>
  </projection-structure-unionize>
  <projection-structure-unionize>
    <hemisphere-id>2</hemisphere-id>
    <id>634382017</id>
    <is-injection>false</is-injection>
    <max-voxel-density>0.0123354773968458</max-voxel-density>
    <max-voxel-x>10270</max-voxel-x>
    <max-voxel-y>4540</max-voxel-y>
    <max-voxel-z>8840</max-voxel-z>
    <normalized-projection-volume>3.68042290528679e-07</normalized-projection-volume>
    <projection-density>2.46854710894695e-07</projection-density>
    <projection-energy>0.000108390013338067</projection-energy>
    <projection-intensity>439.084228515625</projection-intensity>
    <projection-volume>1.81973379898071e-07</projection-volume>
    <section-data-set-id>478096249</section-data-set-id>
    <structure-id>1049</structure-id>
    <sum-pixel-intensity>130591023104.0</sum-pixel-intensity>
    <sum-pixels>601769728.0</sum-pixels>
    <sum-projection-pixel-intensity>65225.828125</sum-projection-pixel-intensity>
    <sum-projection-pixels>148.549697875977</sum-projection-pixels>
    <volume>0.7371679168</volume>
  </projection-structure-unionize>
  <projection-structure-unionize>
    <hemisphere-id>1</hemisphere-id>
    <id>634382645</id>
    <is-injection>false</is-injection>
    <max-voxel-density>0.501187264919281</max-voxel-density>
    <max-voxel-x>5560</max-voxel-x>
    <max-voxel-y>6200</max-voxel-y>
    <max-voxel-z>4840</max-voxel-z>
    <normalized-projection-volume>0.0207298885282111</normalized-projection-volume>
    <projection-density>0.0334696359932423</projection-density>
    <projection-energy>20.4507446289062</projection-energy>
    <projection-intensity>611.023803710938</projection-intensity>
    <projection-volume>0.0102496044</projection-volume>
    <section-data-set-id>478096249</section-data-set-id>
    <structure-id>523</structure-id>
    <sum-pixel-intensity>75603648512.0</sum-pixel-intensity>
    <sum-pixels>249988496.0</sum-pixels>
    <sum-projection-pixel-intensity>5112451072.0</sum-projection-pixel-intensity>
    <sum-projection-pixels>8367024.0</sum-projection-pixels>
    <volume>0.3062359076</volume>
  </projection-structure-unionize>
  <projection-structure-unionize>
    <hemisphere-id>3</hemisphere-id>
    <id>634383285</id>
    <is-injection>false</is-injection>
    <max-voxel-density>0.606791734695435</max-voxel-density>
    <max-voxel-x>7600</max-voxel-x>
    <max-voxel-y>4500</max-voxel-y>
    <max-voxel-z>6070</max-voxel-z>
    <normalized-projection-volume>0.0198220102165929</normalized-projection-volume>
    <projection-density>0.126859304291019</projection-density>
    <projection-energy>114.793036694542</projection-energy>
    <projection-intensity>904.884646310239</projection-intensity>
    <projection-volume>0.009800716625</projection-volume>
    <section-data-set-id>478096249</section-data-set-id>
    <structure-id>414</structure-id>
    <sum-pixel-intensity>26247696384.0</sum-pixel-intensity>
    <sum-pixels>63066600.0</sum-pixels>
    <sum-projection-pixel-intensity>7239606528.0</sum-projection-pixel-intensity>
    <sum-projection-pixels>8000585.0</sum-projection-pixels>
    <volume>0.077256585</volume>
  </projection-structure-unionize>
  <projection-structure-unionize>
    <hemisphere-id>3</hemisphere-id>
    <id>634383389</id>
    <is-injection>false</is-injection>
    <max-voxel-density>0.353219956159592</max-voxel-density>
    <max-voxel-x>3100</max-voxel-x>
    <max-voxel-y>5920</max-voxel-y>
    <max-voxel-z>5730</max-voxel-z>
    <normalized-projection-volume>0.00168644712585141</normalized-projection-volume>
    <projection-density>0.000524856858495819</projection-density>
    <projection-energy>0.254949577231287</projection-energy>
    <projection-intensity>485.750682504072</projection-intensity>
    <projection-volume>0.000833840271643066</projection-volume>
    <section-data-set-id>478096249</section-data-set-id>
    <structure-id>589</structure-id>
    <sum-pixel-intensity>311040028672.0</sum-pixel-intensity>
    <sum-pixels>1296898240.0</sum-pixels>
    <sum-projection-pixel-intensity>330643658.0</sum-projection-pixel-intensity>
    <sum-projection-pixels>680685.936035156</sum-projection-pixels>
    <volume>1.588700344</volume>
  </projection-structure-unionize>
  <projection-structure-unionize>
    <hemisphere-id>1</hemisphere-id>
    <id>634382960</id>
    <is-injection>false</is-injection>
    <max-voxel-density>0.55588173866272</max-voxel-density>
    <max-voxel-x>5820</max-voxel-x>
    <max-voxel-y>5710</max-voxel-y>
    <max-voxel-z>5580</max-voxel-z>
    <normalized-projection-volume>0.00838389902890012</normalized-projection-volume>
    <projection-density>0.0398401170969009</projection-density>
    <projection-energy>22.5038928985596</projection-energy>
    <projection-intensity>564.855102539062</projection-intensity>
    <projection-volume>0.004145302</projection-volume>
    <section-data-set-id>478096249</section-data-set-id>
    <structure-id>38</structure-id>
    <sum-pixel-intensity>21202229248.0</sum-pixel-intensity>
    <sum-pixels>84937504.0</sum-pixels>
    <sum-projection-pixel-intensity>1911424512.0</sum-projection-pixel-intensity>
    <sum-projection-pixels>3383920.0</sum-projection-pixels>
    <volume>0.1040484424</volume>
  </projection-structure-unionize>
  <projection-structure-unionize>
    <hemisphere-id>3</hemisphere-id>
    <id>634383783</id>
    <is-injection>false</is-injection>
    <max-voxel-density>0.261809706687927</max-voxel-density>
    <max-voxel-x>12470</max-voxel-x>
    <max-voxel-y>6050</max-voxel-y>
    <max-voxel-z>6980</max-voxel-z>
    <normalized-projection-volume>0.000512644370117966</normalized-projection-volume>
    <projection-density>0.000208027617028787</projection-density>
    <projection-energy>0.13300280948444</projection-energy>
    <projection-intensity>639.351694664823</projection-intensity>
    <projection-volume>0.000253469862341309</projection-volume>
    <section-data-set-id>478096249</section-data-set-id>
    <structure-id>1098</structure-id>
    <sum-pixel-intensity>116201160704.0</sum-pixel-intensity>
    <sum-pixels>994647616.0</sum-pixels>
    <sum-projection-pixel-intensity>132290927.375</sum-projection-pixel-intensity>
    <sum-projection-pixels>206914.173339844</sum-projection-pixels>
    <volume>1.2184433296</volume>
  </projection-structure-unionize>
  <projection-structure-unionize>
    <hemisphere-id>3</hemisphere-id>
    <id>634383639</id>
    <is-injection>false</is-injection>
    <max-voxel-density>0.0</max-voxel-density>
    <max-voxel-x>0</max-voxel-x>
    <max-voxel-y>0</max-voxel-y>
    <max-voxel-z>0</max-voxel-z>
    <normalized-projection-volume>0.0</normalized-projection-volume>
    <projection-density>0.0</projection-density>
    <projection-energy>0.0</projection-energy>
    <projection-intensity>0.0</projection-intensity>
    <projection-volume>0.0</projection-volume>
    <section-data-set-id>478096249</section-data-set-id>
    <structure-id>182305701</structure-id>
    <sum-pixel-intensity>53017559040.0</sum-pixel-intensity>
    <sum-pixels>169136992.0</sum-pixels>
    <sum-projection-pixel-intensity>0.0</sum-projection-pixel-intensity>
    <sum-projection-pixels>0.0</sum-projection-pixels>
    <volume>0.2071928152</volume>
  </projection-structure-unionize>
  <projection-structure-unionize>
    <hemisphere-id>1</hemisphere-id>
    <id>634382861</id>
    <is-injection>false</is-injection>
    <max-voxel-density>0.646557211875916</max-voxel-density>
    <max-voxel-x>6700</max-voxel-x>
    <max-voxel-y>4640</max-voxel-y>
    <max-voxel-z>5540</max-voxel-z>
    <normalized-projection-volume>0.00291152641888936</normalized-projection-volume>
    <projection-density>0.0287941135466099</projection-density>
    <projection-energy>18.1647758483887</projection-energy>
    <projection-intensity>630.850341796875</projection-intensity>
    <projection-volume>0.00143956365</projection-volume>
    <section-data-set-id>478096249</section-data-set-id>
    <structure-id>189</structure-id>
    <sum-pixel-intensity>11788162048.0</sum-pixel-intensity>
    <sum-pixels>40812300.0</sum-pixels>
    <sum-projection-pixel-intensity>741346304.0</sum-projection-pixel-intensity>
    <sum-projection-pixels>1175154.0</sum-projection-pixels>
    <volume>0.0499950675</volume>
  </projection-structure-unionize>
  <projection-structure-unionize>
    <hemisphere-id>1</hemisphere-id>
    <id>634382575</id>
    <is-injection>false</is-injection>
    <max-voxel-density>0.0</max-voxel-density>
    <max-voxel-x>0</max-voxel-x>
    <max-voxel-y>0</max-voxel-y>
    <max-voxel-z>0</max-voxel-z>
    <normalized-projection-volume>0.0</normalized-projection-volume>
    <projection-density>0.0</projection-density>
    <projection-energy>0.0</projection-energy>
    <projection-intensity>0.0</projection-intensity>
    <projection-volume>0.0</projection-volume>
    <section-data-set-id>478096249</section-data-set-id>
    <structure-id>622</structure-id>
    <sum-pixel-intensity>2379733504.0</sum-pixel-intensity>
    <sum-pixels>21735000.0</sum-pixels>
    <sum-projection-pixel-intensity>0.0</sum-projection-pixel-intensity>
    <sum-projection-pixels>0.0</sum-projection-pixels>
    <volume>0.026625375</volume>
  </projection-structure-unionize>
  <projection-structure-unionize>
    <hemisphere-id>3</hemisphere-id>
    <id>634383838</id>
    <is-injection>false</is-injection>
    <max-voxel-density>0.657888770103455</max-voxel-density>
    <max-voxel-x>6650</max-voxel-x>
    <max-voxel-y>4630</max-voxel-y>
    <max-voxel-z>7920</max-voxel-z>
    <normalized-projection-volume>0.0242894110201499</normalized-projection-volume>
    <projection-density>0.00752613417225539</projection-density>
    <projection-energy>4.6850823445599</projection-energy>
    <projection-intensity>622.508480094756</projection-intensity>
    <projection-volume>0.012009560675</projection-volume>
    <section-data-set-id>478096249</section-data-set-id>
    <structure-id>262</structure-id>
    <sum-pixel-intensity>268087140352.0</sum-pixel-intensity>
    <sum-pixels>1302624000.0</sum-pixels>
    <sum-projection-pixel-intensity>6102900704.0</sum-projection-pixel-intensity>
    <sum-projection-pixels>9803723.0</sum-projection-pixels>
    <volume>1.5957144</volume>
  </projection-structure-unionize>
  <projection-structure-unionize>
    <hemisphere-id>3</hemisphere-id>
    <id>634383420</id>
    <is-injection>false</is-injection>
    <max-voxel-density>0.930323600769043</max-voxel-density>
    <max-voxel-x>6670</max-voxel-x>
    <max-voxel-y>4700</max-voxel-y>
    <max-voxel-z>6810</max-voxel-z>
    <normalized-projection-volume>0.033153923808544</normalized-projection-volume>
    <projection-density>0.0181978901022959</projection-density>
    <projection-energy>19.041813824074</projection-energy>
    <projection-intensity>1046.37481142232</projection-intensity>
    <projection-volume>0.0163924954484375</projection-volume>
    <section-data-set-id>478096249</section-data-set-id>
    <structure-id>629</structure-id>
    <sum-pixel-intensity>229459296256.0</sum-pixel-intensity>
    <sum-pixels>735339584.0</sum-pixels>
    <sum-projection-pixel-intensity>14002199456.0</sum-projection-pixel-intensity>
    <sum-projection-pixels>13381628.9375</sum-projection-pixels>
    <volume>0.9007909904</volume>
  </projection-structure-unionize>
  <projection-structure-unionize>
    <hemisphere-id>2</hemisphere-id>
    <id>634381994</id>
    <is-injection>false</is-injection>
    <max-voxel-density>0.560106933116913</max-voxel-density>
    <max-voxel-x>7290</max-voxel-x>
    <max-voxel-y>4000</max-voxel-y>
    <max-voxel-z>6880</max-voxel-z>
    <normalized-projection-volume>0.0161056067468355</normalized-projection-volume>
    <projection-density>0.0115324081853032</projection-density>
    <projection-energy>7.28161239624023</projection-energy>
    <projection-intensity>631.404357910156</projection-intensity>
    <projection-volume>0.0079631927375</projection-volume>
    <section-data-set-id>478096249</section-data-set-id>
    <structure-id>1020</structure-id>
    <sum-pixel-intensity>151250894848.0</sum-pixel-intensity>
    <sum-pixels>563678080.0</sum-pixels>
    <sum-projection-pixel-intensity>4104485376.0</sum-projection-pixel-intensity>
    <sum-projection-pixels>6500565.5</sum-projection-pixels>
    <volume>0.690505648</volume>
  </projection-structure-unionize>
  <projection-structure-unionize>
    <hemisphere-id>3</hemisphere-id>
    <id>634383251</id>
    <is-injection>false</is-injection>
    <max-voxel-density>0.646485984325409</max-voxel-density>
    <max-voxel-x>7220</max-voxel-x>
    <max-voxel-y>4280</max-voxel-y>
    <max-voxel-z>6380</max-voxel-z>
    <normalized-projection-volume>0.117895411281744</normalized-projection-volume>
    <projection-density>0.0382193947832216</projection-density>
    <projection-energy>30.8280627423098</projection-energy>
    <projection-intensity>806.607820902578</projection-intensity>
    <projection-volume>0.0582917426</projection-volume>
    <section-data-set-id>478096249</section-data-set-id>
    <structure-id>362</structure-id>
    <sum-pixel-intensity>379246411776.0</sum-pixel-intensity>
    <sum-pixels>1245051008.0</sum-pixels>
    <sum-projection-pixel-intensity>38382510592.0</sum-projection-pixel-intensity>
    <sum-projection-pixels>47585096.0</sum-projection-pixels>
    <volume>1.5251874848</volume>
  </projection-structure-unionize>
  <projection-structure-unionize>
    <hemisphere-id>1</hemisphere-id>
    <id>634382880</id>
    <is-injection>false</is-injection>
    <max-voxel-density>0.444201827049255</max-voxel-density>
    <max-voxel-x>3590</max-voxel-x>
    <max-voxel-y>5760</max-voxel-y>
    <max-voxel-z>5060</max-voxel-z>
    <normalized-projection-volume>0.000624958464854459</normalized-projection-volume>
    <projection-density>0.000115086069854442</projection-density>
    <projection-energy>0.0819625183939934</projection-energy>
    <projection-intensity>712.1845703125</projection-intensity>
    <projection-volume>0.00030900200078125</projection-volume>
    <section-data-set-id>478096249</section-data-set-id>
    <structure-id>159</structure-id>
    <sum-pixel-intensity>501925380096.0</sum-pixel-intensity>
    <sum-pixels>2191807744.0</sum-pixels>
    <sum-projection-pixel-intensity>179646080.0</sum-projection-pixel-intensity>
    <sum-projection-pixels>252246.53125</sum-projection-pixels>
    <volume>2.6849644864</volume>
  </projection-structure-unionize>
  <projection-structure-unionize>
    <hemisphere-id>1</hemisphere-id>
    <id>634382396</id>
    <is-injection>false</is-injection>
    <max-voxel-density>0.455627858638763</max-voxel-density>
    <max-voxel-x>8470</max-voxel-x>
    <max-voxel-y>4180</max-voxel-y>
    <max-voxel-z>650</max-voxel-z>
    <normalized-projection-volume>0.00057621811009201</normalized-projection-volume>
    <projection-density>0.000301845221153251</projection-density>
    <projection-energy>0.11677563228541</projection-energy>
    <projection-intensity>386.872556203635</projection-intensity>
    <projection-volume>0.000284903011828613</projection-volume>
    <section-data-set-id>478096249</section-data-set-id>
    <structure-id>895</structure-id>
    <sum-pixel-intensity>126305246208.0</sum-pixel-intensity>
    <sum-pixels>770507104.0</sum-pixels>
    <sum-projection-pixel-intensity>89976454.25</sum-projection-pixel-intensity>
    <sum-projection-pixels>232573.887207031</sum-projection-pixels>
    <volume>0.9438712024</volume>
  </projection-structure-unionize>
  <projection-structure-unionize>
    <hemisphere-id>1</hemisphere-id>
    <id>634382667</id>
    <is-injection>false</is-injection>
    <max-voxel-density>0.358944207429886</max-voxel-density>
    <max-voxel-x>7590</max-voxel-x>
    <max-voxel-y>5600</max-voxel-y>
    <max-voxel-z>4330</max-voxel-z>
    <normalized-projection-volume>0.000212116951602863</normalized-projection-volume>
    <projection-density>0.000977674033492804</projection-density>
    <projection-energy>0.620320022106171</projection-energy>
    <projection-intensity>634.485534667969</projection-intensity>
    <projection-volume>0.000104878269726562</projection-volume>
    <section-data-set-id>478096249</section-data-set-id>
    <structure-id>470</structure-id>
    <sum-pixel-intensity>22756560896.0</sum-pixel-intensity>
    <sum-pixels>87570000.0</sum-pixels>
    <sum-projection-pixel-intensity>54321424.0</sum-projection-pixel-intensity>
    <sum-projection-pixels>85614.9140625</sum-projection-pixels>
    <volume>0.10727325</volume>
  </projection-structure-unionize>
  <projection-structure-unionize>
    <hemisphere-id>3</hemisphere-id>
    <id>634383423</id>
    <is-injection>false</is-injection>
    <max-voxel-density>0.333478182554245</max-voxel-density>
    <max-voxel-x>8440</max-voxel-x>
    <max-voxel-y>4240</max-voxel-y>
    <max-voxel-z>8310</max-voxel-z>
    <normalized-projection-volume>0.000193787509920651</normalized-projection-volume>
    <projection-density>5.41635059186179e-05</projection-density>
    <projection-energy>0.0241192704600638</projection-energy>
    <projection-intensity>445.304823810771</projection-intensity>
    <projection-volume>9.58155328063965e-05</projection-volume>
    <section-data-set-id>478096249</section-data-set-id>
    <structure-id>632</structure-id>
    <sum-pixel-intensity>219682226176.0</sum-pixel-intensity>
    <sum-pixels>1444086016.0</sum-pixels>
    <sum-projection-pixel-intensity>34830301.1875</sum-projection-pixel-intensity>
    <sum-projection-pixels>78216.7614746094</sum-projection-pixels>
    <volume>1.7690053696</volume>
  </projection-structure-unionize>
  <projection-structure-unionize>
    <hemisphere-id>3</hemisphere-id>
    <id>634383449</id>
    <is-injection>false</is-injection>
    <max-voxel-density>0.75755649805069</max-voxel-density>
    <max-voxel-x>8160</max-voxel-x>
    <max-voxel-y>940</max-voxel-y>
    <max-voxel-z>7310</max-voxel-z>
    <normalized-projection-volume>0.0115971100781931</normalized-projection-volume>
    <projection-density>0.000386162257121393</projection-density>
    <projection-energy>0.186070132771118</projection-energy>
    <projection-intensity>481.84443026141</projection-intensity>
    <projection-volume>0.00573402940990103</projection-volume>
    <section-data-set-id>478096249</section-data-set-id>
    <structure-id>669</structure-id>
    <sum-pixel-intensity>2460459069312.0</sum-pixel-intensity>
    <sum-pixels>12121434056.0</sum-pixels>
    <sum-projection-pixel-intensity>2255436844.17627</sum-projection-pixel-intensity>
    <sum-projection-pixels>4680840.33461308</sum-projection-pixels>
    <volume>14.8487567186</volume>
  </projection-structure-unionize>
  <projection-structure-unionize>
    <hemisphere-id>1</hemisphere-id>
    <id>634382679</id>
    <is-injection>false</is-injection>
    <max-voxel-density>0.198236405849457</max-voxel-density>
    <max-voxel-x>5630</max-voxel-x>
    <max-voxel-y>1020</max-voxel-y>
    <max-voxel-z>3080</max-voxel-z>
    <normalized-projection-volume>9.51374435597309e-05</normalized-projection-volume>
    <projection-density>0.000185577417141758</projection-density>
    <projection-energy>0.0579943060874939</projection-energy>
    <projection-intensity>312.50732421875</projection-intensity>
    <projection-volume>4.70393827148437e-05</projection-volume>
    <section-data-set-id>478096249</section-data-set-id>
    <structure-id>450</structure-id>
    <sum-pixel-intensity>31732723712.0</sum-pixel-intensity>
    <sum-pixels>206919008.0</sum-pixels>
    <sum-projection-pixel-intensity>12000124.0</sum-projection-pixel-intensity>
    <sum-projection-pixels>38399.49609375</sum-projection-pixels>
    <volume>0.2534757848</volume>
  </projection-structure-unionize>
  <projection-structure-unionize>
    <hemisphere-id>3</hemisphere-id>
    <id>634383094</id>
    <is-injection>false</is-injection>
    <max-voxel-density>0.132505029439926</max-voxel-density>
    <max-voxel-x>11590</max-voxel-x>
    <max-voxel-y>5230</max-voxel-y>
    <max-voxel-z>5630</max-voxel-z>
    <normalized-projection-volume>7.97645940723458e-05</normalized-projection-volume>
    <projection-density>0.00013053998940667</projection-density>
    <projection-energy>0.0922782735133372</projection-energy>
    <projection-intensity>706.896591096415</projection-intensity>
    <projection-volume>3.94384915893555e-05</projection-volume>
    <section-data-set-id>478096249</section-data-set-id>
    <structure-id>154</structure-id>
    <sum-pixel-intensity>52256403712.0</sum-pixel-intensity>
    <sum-pixels>246627008.0</sum-pixels>
    <sum-projection-pixel-intensity>22758314.5</sum-projection-pixel-intensity>
    <sum-projection-pixels>32194.6870117188</sum-projection-pixels>
    <volume>0.3021180848</volume>
  </projection-structure-unionize>
  <projection-structure-unionize>
    <hemisphere-id>2</hemisphere-id>
    <id>634381815</id>
    <is-injection>false</is-injection>
    <max-voxel-density>0.144430950284004</max-voxel-density>
    <max-voxel-x>8170</max-voxel-x>
    <max-voxel-y>340</max-voxel-y>
    <max-voxel-z>7300</max-voxel-z>
    <normalized-projection-volume>1.04789130018589e-05</normalized-projection-volume>
    <projection-density>4.92993240186479e-05</projection-density>
    <projection-energy>0.018547959625721</projection-energy>
    <projection-intensity>376.231506347656</projection-intensity>
    <projection-volume>5.18115245361328e-06</projection-volume>
    <section-data-set-id>478096249</section-data-set-id>
    <structure-id>805</structure-id>
    <sum-pixel-intensity>9358775296.0</sum-pixel-intensity>
    <sum-pixels>85792496.0</sum-pixels>
    <sum-projection-pixel-intensity>1591275.75</sum-projection-pixel-intensity>
    <sum-projection-pixels>4229.51220703125</sum-projection-pixels>
    <volume>0.1050958076</volume>
  </projection-structure-unionize>
  <projection-structure-unionize>
    <hemisphere-id>2</hemisphere-id>
    <id>634381508</id>
    <is-injection>false</is-injection>
    <max-voxel-density>1.0</max-voxel-density>
    <max-voxel-x>8990</max-voxel-x>
    <max-voxel-y>4270</max-voxel-y>
    <max-voxel-z>7490</max-voxel-z>
    <normalized-projection-volume>6.36757042334819</normalized-projection-volume>
    <projection-density>0.0480489509959684</projection-density>
    <projection-energy>41.9064679623898</projection-energy>
    <projection-intensity>872.161974272986</projection-intensity>
    <projection-volume>3.14835642939618</projection-volume>
    <section-data-set-id>478096249</section-data-set-id>
    <structure-id>343</structure-id>
    <sum-pixel-intensity>12999024907614.5</sum-pixel-intensity>
    <sum-pixels>53488928017.5</sum-pixels>
    <sum-projection-pixel-intensity>2241532048307.94</sum-projection-pixel-intensity>
    <sum-projection-pixels>2570086881.13974</sum-projection-pixels>
    <volume>65.5239368214375</volume>
  </projection-structure-unionize>
  <projection-structure-unionize>
    <hemisphere-id>3</hemisphere-id>
    <id>634382997</id>
    <is-injection>false</is-injection>
    <max-voxel-density>0.412338644266129</max-voxel-density>
    <max-voxel-x>5620</max-voxel-x>
    <max-voxel-y>4870</max-voxel-y>
    <max-voxel-z>5450</max-voxel-z>
    <normalized-projection-volume>0.00942137051605112</normalized-projection-volume>
    <projection-density>0.0183741996518114</projection-density>
    <projection-energy>13.0724792033893</projection-energy>
    <projection-intensity>711.458428182507</projection-intensity>
    <projection-volume>0.0046582653140625</projection-volume>
    <section-data-set-id>478096249</section-data-set-id>
    <structure-id>15</structure-id>
    <sum-pixel-intensity>65914783744.0</sum-pixel-intensity>
    <sum-pixels>206956800.0</sum-pixels>
    <sum-projection-pixel-intensity>2705438464.0</sum-projection-pixel-intensity>
    <sum-projection-pixels>3802665.5625</sum-projection-pixels>
    <volume>0.25352208</volume>
  </projection-structure-unionize>
  <projection-structure-unionize>
    <hemisphere-id>2</hemisphere-id>
    <id>634381487</id>
    <is-injection>false</is-injection>
    <max-voxel-density>0.249020680785179</max-voxel-density>
    <max-voxel-x>7580</max-voxel-x>
    <max-voxel-y>4670</max-voxel-y>
    <max-voxel-z>8150</max-voxel-z>
    <normalized-projection-volume>2.83409679793889e-05</normalized-projection-volume>
    <projection-density>0.000946390151511878</projection-density>
    <projection-energy>0.474113374948502</projection-energy>
    <projection-intensity>500.970336914062</projection-intensity>
    <projection-volume>1.40127965332031e-05</projection-volume>
    <section-data-set-id>478096249</section-data-set-id>
    <structure-id>321</structure-id>
    <sum-pixel-intensity>2857162240.0</sum-pixel-intensity>
    <sum-pixels>12087000.0</sum-pixels>
    <sum-projection-pixel-intensity>5730608.5</sum-projection-pixel-intensity>
    <sum-projection-pixels>11439.017578125</sum-projection-pixels>
    <volume>0.014806575</volume>
  </projection-structure-unionize>
  <projection-structure-unionize>
    <hemisphere-id>2</hemisphere-id>
    <id>634382043</id>
    <is-injection>false</is-injection>
    <max-voxel-density>0.0</max-voxel-density>
    <max-voxel-x>0</max-voxel-x>
    <max-voxel-y>0</max-voxel-y>
    <max-voxel-z>0</max-voxel-z>
    <normalized-projection-volume>0.0</normalized-projection-volume>
    <projection-density>0.0</projection-density>
    <projection-energy>0.0</projection-energy>
    <projection-intensity>0.0</projection-intensity>
    <projection-volume>0.0</projection-volume>
    <section-data-set-id>478096249</section-data-set-id>
    <structure-id>1086</structure-id>
    <sum-pixel-intensity>18751186944.0</sum-pixel-intensity>
    <sum-pixels>68735696.0</sum-pixels>
    <sum-projection-pixel-intensity>0.0</sum-projection-pixel-intensity>
    <sum-projection-pixels>0.0</sum-projection-pixels>
    <volume>0.0842012276</volume>
  </projection-structure-unionize>
  <projection-structure-unionize>
    <hemisphere-id>2</hemisphere-id>
    <id>634382070</id>
    <is-injection>false</is-injection>
    <max-voxel-density>0.00121514371130615</max-voxel-density>
    <max-voxel-x>8550</max-voxel-x>
    <max-voxel-y>2000</max-voxel-y>
    <max-voxel-z>9680</max-voxel-z>
    <normalized-projection-volume>8.96131875191127e-09</normalized-projection-volume>
    <projection-density>7.71730839232987e-08</projection-density>
    <projection-energy>2.09524914680514e-05</projection-energy>
    <projection-intensity>271.5</projection-intensity>
    <projection-volume>4.43079913258553e-09</projection-volume>
    <section-data-set-id>478096249</section-data-set-id>
    <structure-id>1114</structure-id>
    <sum-pixel-intensity>10967198720.0</sum-pixel-intensity>
    <sum-pixels>46868400.0</sum-pixels>
    <sum-projection-pixel-intensity>982.009765625</sum-projection-pixel-intensity>
    <sum-projection-pixels>3.61697888374329</sum-projection-pixels>
    <volume>0.05741379</volume>
  </projection-structure-unionize>
  <projection-structure-unionize>
    <hemisphere-id>2</hemisphere-id>
    <id>634382101</id>
    <is-injection>false</is-injection>
    <max-voxel-density>0.26043426990509</max-voxel-density>
    <max-voxel-x>2940</max-voxel-x>
    <max-voxel-y>3020</max-voxel-y>
    <max-voxel-z>7250</max-voxel-z>
    <normalized-projection-volume>2.6060621165175e-05</normalized-projection-volume>
    <projection-density>0.000208289944566786</projection-density>
    <projection-energy>0.0971205458045006</projection-energy>
    <projection-intensity>466.275756835938</projection-intensity>
    <projection-volume>1.28853108398437e-05</projection-volume>
    <section-data-set-id>478096249</section-data-set-id>
    <structure-id>526157196</structure-id>
    <sum-pixel-intensity>9468023808.0</sum-pixel-intensity>
    <sum-pixels>50499900.0</sum-pixels>
    <sum-projection-pixel-intensity>4904578.0</sum-projection-pixel-intensity>
    <sum-projection-pixels>10518.62109375</sum-projection-pixels>
    <volume>0.0618623775</volume>
  </projection-structure-unionize>
  <projection-structure-unionize>
    <hemisphere-id>1</hemisphere-id>
    <id>634382664</id>
    <is-injection>false</is-injection>
    <max-voxel-density>0.0</max-voxel-density>
    <max-voxel-x>0</max-voxel-x>
    <max-voxel-y>0</max-voxel-y>
    <max-voxel-z>0</max-voxel-z>
    <normalized-projection-volume>0.0</normalized-projection-volume>
    <projection-density>0.0</projection-density>
    <projection-energy>0.0</projection-energy>
    <projection-intensity>0.0</projection-intensity>
    <projection-volume>0.0</projection-volume>
    <section-data-set-id>478096249</section-data-set-id>
    <structure-id>478</structure-id>
    <sum-pixel-intensity>53213908992.0</sum-pixel-intensity>
    <sum-pixels>237633296.0</sum-pixels>
    <sum-projection-pixel-intensity>0.0</sum-projection-pixel-intensity>
    <sum-projection-pixels>0.0</sum-projection-pixels>
    <volume>0.2911007876</volume>
  </projection-structure-unionize>
  <projection-structure-unionize>
    <hemisphere-id>1</hemisphere-id>
    <id>634382343</id>
    <is-injection>false</is-injection>
    <max-voxel-density>0.0</max-voxel-density>
    <max-voxel-x>0</max-voxel-x>
    <max-voxel-y>0</max-voxel-y>
    <max-voxel-z>0</max-voxel-z>
    <normalized-projection-volume>0.0</normalized-projection-volume>
    <projection-density>0.0</projection-density>
    <projection-energy>0.0</projection-energy>
    <projection-intensity>0.0</projection-intensity>
    <projection-volume>0.0</projection-volume>
    <section-data-set-id>478096249</section-data-set-id>
    <structure-id>954</structure-id>
    <sum-pixel-intensity>31036993536.0</sum-pixel-intensity>
    <sum-pixels>133981200.0</sum-pixels>
    <sum-projection-pixel-intensity>0.0</sum-projection-pixel-intensity>
    <sum-projection-pixels>0.0</sum-projection-pixels>
    <volume>0.16412697</volume>
  </projection-structure-unionize>
  <projection-structure-unionize>
    <hemisphere-id>2</hemisphere-id>
    <id>634382018</id>
    <is-injection>false</is-injection>
    <max-voxel-density>0.0</max-voxel-density>
    <max-voxel-x>0</max-voxel-x>
    <max-voxel-y>0</max-voxel-y>
    <max-voxel-z>0</max-voxel-z>
    <normalized-projection-volume>0.0</normalized-projection-volume>
    <projection-density>0.0</projection-density>
    <projection-energy>0.0</projection-energy>
    <projection-intensity>0.0</projection-intensity>
    <projection-volume>0.0</projection-volume>
    <section-data-set-id>478096249</section-data-set-id>
    <structure-id>1051</structure-id>
    <sum-pixel-intensity>15553.638671875</sum-pixel-intensity>
    <sum-pixels>1800.0</sum-pixels>
    <sum-projection-pixel-intensity>0.0</sum-projection-pixel-intensity>
    <sum-projection-pixels>0.0</sum-projection-pixels>
    <volume>2.205e-06</volume>
  </projection-structure-unionize>
  <projection-structure-unionize>
    <hemisphere-id>3</hemisphere-id>
    <id>634383589</id>
    <is-injection>false</is-injection>
    <max-voxel-density>0.107634320855141</max-voxel-density>
    <max-voxel-x>10030</max-voxel-x>
    <max-voxel-y>2410</max-voxel-y>
    <max-voxel-z>9340</max-voxel-z>
    <normalized-projection-volume>7.74142667904316e-06</normalized-projection-volume>
    <projection-density>9.47590689747591e-05</projection-density>
    <projection-energy>0.0376965476038843</projection-energy>
    <projection-intensity>397.814668418972</projection-intensity>
    <projection-volume>3.82764050292969e-06</projection-volume>
    <section-data-set-id>478096249</section-data-set-id>
    <structure-id>869</structure-id>
    <sum-pixel-intensity>7039130368.0</sum-pixel-intensity>
    <sum-pixels>32974200.0</sum-pixels>
    <sum-projection-pixel-intensity>1243013.5</sum-projection-pixel-intensity>
    <sum-projection-pixels>3124.6044921875</sum-projection-pixels>
    <volume>0.040393395</volume>
  </projection-structure-unionize>
  <projection-structure-unionize>
    <hemisphere-id>3</hemisphere-id>
    <id>634383598</id>
    <is-injection>false</is-injection>
    <max-voxel-density>0.823359310626984</max-voxel-density>
    <max-voxel-x>6430</max-voxel-x>
    <max-voxel-y>5330</max-voxel-y>
    <max-voxel-z>9190</max-voxel-z>
    <normalized-projection-volume>0.0187047103076955</normalized-projection-volume>
    <projection-density>0.0513074797024248</projection-density>
    <projection-energy>42.5971038299956</projection-energy>
    <projection-intensity>830.231850737008</projection-intensity>
    <projection-volume>0.00924828326064453</projection-volume>
    <section-data-set-id>478096249</section-data-set-id>
    <structure-id>884</structure-id>
    <sum-pixel-intensity>34378309632.0</sum-pixel-intensity>
    <sum-pixels>147144608.0</sum-pixels>
    <sum-projection-pixel-intensity>6267934145.0</sum-projection-pixel-intensity>
    <sum-projection-pixels>7549618.98828125</sum-projection-pixels>
    <volume>0.1802521448</volume>
  </projection-structure-unionize>
  <projection-structure-unionize>
    <hemisphere-id>3</hemisphere-id>
    <id>634383368</id>
    <is-injection>false</is-injection>
    <max-voxel-density>0.572595357894897</max-voxel-density>
    <max-voxel-x>7440</max-voxel-x>
    <max-voxel-y>6890</max-voxel-y>
    <max-voxel-z>6370</max-voxel-z>
    <normalized-projection-volume>0.0124350322462271</normalized-projection-volume>
    <projection-density>0.0388599593896043</projection-density>
    <projection-energy>19.6724942318353</projection-energy>
    <projection-intensity>506.24073058342</projection-intensity>
    <projection-volume>0.00614832834492187</projection-volume>
    <section-data-set-id>478096249</section-data-set-id>
    <structure-id>557</structure-id>
    <sum-pixel-intensity>17014562432.0</sum-pixel-intensity>
    <sum-pixels>129157200.0</sum-pixels>
    <sum-projection-pixel-intensity>2540844272.0</sum-projection-pixel-intensity>
    <sum-projection-pixels>5019043.546875</sum-projection-pixels>
    <volume>0.15821757</volume>
  </projection-structure-unionize>
  <projection-structure-unionize>
    <hemisphere-id>3</hemisphere-id>
    <id>634383182</id>
    <is-injection>false</is-injection>
    <max-voxel-density>0.49625501036644</max-voxel-density>
    <max-voxel-x>5200</max-voxel-x>
    <max-voxel-y>6480</max-voxel-y>
    <max-voxel-z>5850</max-voxel-z>
    <normalized-projection-volume>0.00876116451298096</normalized-projection-volume>
    <projection-density>0.021685704250314</projection-density>
    <projection-energy>11.0664439342203</projection-energy>
    <projection-intensity>510.310562501566</projection-intensity>
    <projection-volume>0.004331835659375</projection-volume>
    <section-data-set-id>478096249</section-data-set-id>
    <structure-id>272</structure-id>
    <sum-pixel-intensity>32056956928.0</sum-pixel-intensity>
    <sum-pixels>163065600.0</sum-pixels>
    <sum-projection-pixel-intensity>1804556320.0</sum-projection-pixel-intensity>
    <sum-projection-pixels>3536192.375</sum-projection-pixels>
    <volume>0.19975536</volume>
  </projection-structure-unionize>
  <projection-structure-unionize>
    <hemisphere-id>3</hemisphere-id>
    <id>634383447</id>
    <is-injection>false</is-injection>
    <max-voxel-density>0.492143273353577</max-voxel-density>
    <max-voxel-x>5500</max-voxel-x>
    <max-voxel-y>7240</max-voxel-y>
    <max-voxel-z>8250</max-voxel-z>
    <normalized-projection-volume>0.00107995202030331</normalized-projection-volume>
    <projection-density>0.000535622748270629</projection-density>
    <projection-energy>0.188061570527344</projection-energy>
    <projection-intensity>351.108258815632</projection-intensity>
    <projection-volume>0.000533967221484375</projection-volume>
    <section-data-set-id>478096249</section-data-set-id>
    <structure-id>665</structure-id>
    <sum-pixel-intensity>61640335360.0</sum-pixel-intensity>
    <sum-pixels>813803392.0</sum-pixels>
    <sum-projection-pixel-intensity>153045144.0</sum-projection-pixel-intensity>
    <sum-projection-pixels>435891.609375</sum-projection-pixels>
    <volume>0.9969091552</volume>
  </projection-structure-unionize>
  <projection-structure-unionize>
    <hemisphere-id>2</hemisphere-id>
    <id>634381588</id>
    <is-injection>true</is-injection>
    <max-voxel-density>0.181449472904205</max-voxel-density>
    <max-voxel-x>8660</max-voxel-x>
    <max-voxel-y>4810</max-voxel-y>
    <max-voxel-z>8020</max-voxel-z>
    <normalized-projection-volume>1.87751569069838e-05</normalized-projection-volume>
    <projection-density>0.208116576075554</projection-density>
    <projection-energy>221.628997802734</projection-energy>
    <projection-intensity>1064.92724609375</projection-intensity>
    <projection-volume>9.28311459960937e-06</projection-volume>
    <section-data-set-id>478096249</section-data-set-id>
    <structure-id>466</structure-id>
    <sum-pixel-intensity>17813942.0</sum-pixel-intensity>
    <sum-pixels>36412.5390625</sum-pixels>
    <sum-projection-pixel-intensity>8070074.5</sum-projection-pixel-intensity>
    <sum-projection-pixels>7578.052734375</sum-projection-pixels>
    <volume>4.46053603515625e-05</volume>
  </projection-structure-unionize>
  <projection-structure-unionize>
    <hemisphere-id>1</hemisphere-id>
    <id>634382625</id>
    <is-injection>false</is-injection>
    <max-voxel-density>0.267877727746964</max-voxel-density>
    <max-voxel-x>3260</max-voxel-x>
    <max-voxel-y>3820</max-voxel-y>
    <max-voxel-z>5600</max-voxel-z>
    <normalized-projection-volume>2.78113365599532e-05</normalized-projection-volume>
    <projection-density>0.000176970075699501</projection-density>
    <projection-energy>0.0953917056322098</projection-energy>
    <projection-intensity>539.02734375</projection-intensity>
    <projection-volume>1.37509276611328e-05</projection-volume>
    <section-data-set-id>478096249</section-data-set-id>
    <structure-id>556</structure-id>
    <sum-pixel-intensity>17909628928.0</sum-pixel-intensity>
    <sum-pixels>63430200.0</sum-pixels>
    <sum-projection-pixel-intensity>6050715.0</sum-projection-pixel-intensity>
    <sum-projection-pixels>11225.2470703125</sum-projection-pixels>
    <volume>0.077701995</volume>
  </projection-structure-unionize>
  <projection-structure-unionize>
    <hemisphere-id>3</hemisphere-id>
    <id>634383164</id>
    <is-injection>false</is-injection>
    <max-voxel-density>0.80438643693924</max-voxel-density>
    <max-voxel-x>8890</max-voxel-x>
    <max-voxel-y>4820</max-voxel-y>
    <max-voxel-z>6770</max-voxel-z>
    <normalized-projection-volume>0.0250488255886844</normalized-projection-volume>
    <projection-density>0.0822302877347908</projection-density>
    <projection-energy>69.8708318443849</projection-energy>
    <projection-intensity>849.697037054429</projection-intensity>
    <projection-volume>0.012385042621875</projection-volume>
    <section-data-set-id>478096249</section-data-set-id>
    <structure-id>246</structure-id>
    <sum-pixel-intensity>33756715776.0</sum-pixel-intensity>
    <sum-pixels>122950304.0</sum-pixels>
    <sum-projection-pixel-intensity>8590640016.0</sum-projection-pixel-intensity>
    <sum-projection-pixels>10110238.875</sum-projection-pixels>
    <volume>0.1506141224</volume>
  </projection-structure-unionize>
  <projection-structure-unionize>
    <hemisphere-id>2</hemisphere-id>
    <id>634382231</id>
    <is-injection>true</is-injection>
    <max-voxel-density>1.0</max-voxel-density>
    <max-voxel-x>8530</max-voxel-x>
    <max-voxel-y>4240</max-voxel-y>
    <max-voxel-z>7600</max-voxel-z>
    <normalized-projection-volume>0.111936875000357</normalized-projection-volume>
    <projection-density>0.945049583911896</projection-density>
    <projection-energy>6734.43359375</projection-energy>
    <projection-intensity>7126.01025390625</projection-intensity>
    <projection-volume>0.0553456274</projection-volume>
    <section-data-set-id>478096249</section-data-set-id>
    <structure-id>560581563</structure-id>
    <sum-pixel-intensity>324665278464.0</sum-pixel-intensity>
    <sum-pixels>47807124.0</sum-pixels>
    <sum-projection-pixel-intensity>321953890304.0</sum-projection-pixel-intensity>
    <sum-projection-pixels>45180104.0</sum-projection-pixels>
    <volume>0.0585637269</volume>
  </projection-structure-unionize>
  <projection-structure-unionize>
    <hemisphere-id>3</hemisphere-id>
    <id>634383465</id>
    <is-injection>false</is-injection>
    <max-voxel-density>0.530749559402466</max-voxel-density>
    <max-voxel-x>7330</max-voxel-x>
    <max-voxel-y>5300</max-voxel-y>
    <max-voxel-z>6220</max-voxel-z>
    <normalized-projection-volume>0.00178001324194751</normalized-projection-volume>
    <projection-density>0.00616165305554269</projection-density>
    <projection-energy>3.28956773733195</projection-energy>
    <projection-intensity>533.877468867357</projection-intensity>
    <projection-volume>0.000880102733398437</projection-volume>
    <section-data-set-id>478096249</section-data-set-id>
    <structure-id>690</structure-id>
    <sum-pixel-intensity>14155367424.0</sum-pixel-intensity>
    <sum-pixels>116600400.0</sum-pixels>
    <sum-projection-pixel-intensity>383564914.0</sum-projection-pixel-intensity>
    <sum-projection-pixels>718451.2109375</sum-projection-pixels>
    <volume>0.14283549</volume>
  </projection-structure-unionize>
  <projection-structure-unionize>
    <hemisphere-id>3</hemisphere-id>
    <id>634383461</id>
    <is-injection>false</is-injection>
    <max-voxel-density>0.0365028344094753</max-voxel-density>
    <max-voxel-x>8310</max-voxel-x>
    <max-voxel-y>1750</max-voxel-y>
    <max-voxel-z>6630</max-voxel-z>
    <normalized-projection-volume>1.15538912626747e-06</normalized-projection-volume>
    <projection-density>3.08655333934118e-07</projection-density>
    <projection-energy>0.000114004270514083</projection-energy>
    <projection-intensity>369.357849938914</projection-intensity>
    <projection-volume>5.71266046905518e-07</projection-volume>
    <section-data-set-id>478096249</section-data-set-id>
    <structure-id>687</structure-id>
    <sum-pixel-intensity>397084213248.0</sum-pixel-intensity>
    <sum-pixels>1510875008.0</sum-pixels>
    <sum-projection-pixel-intensity>172246.203125</sum-projection-pixel-intensity>
    <sum-projection-pixels>466.339630126953</sum-projection-pixels>
    <volume>1.8508218848</volume>
  </projection-structure-unionize>
  <projection-structure-unionize>
    <hemisphere-id>1</hemisphere-id>
    <id>634382499</id>
    <is-injection>false</is-injection>
    <max-voxel-density>0.20867346227169</max-voxel-density>
    <max-voxel-x>6780</max-voxel-x>
    <max-voxel-y>3680</max-voxel-y>
    <max-voxel-z>3500</max-voxel-z>
    <normalized-projection-volume>3.75547681172516e-05</normalized-projection-volume>
    <projection-density>2.04809675778961e-05</projection-density>
    <projection-energy>0.00837842375040054</projection-energy>
    <projection-intensity>409.083404541016</projection-intensity>
    <projection-volume>1.85684315673828e-05</projection-volume>
    <section-data-set-id>478096249</section-data-set-id>
    <structure-id>733</structure-id>
    <sum-pixel-intensity>152850448384.0</sum-pixel-intensity>
    <sum-pixels>740097024.0</sum-pixels>
    <sum-projection-pixel-intensity>6200846.5</sum-projection-pixel-intensity>
    <sum-projection-pixels>15157.9033203125</sum-projection-pixels>
    <volume>0.9066188544</volume>
  </projection-structure-unionize>
  <projection-structure-unionize>
    <hemisphere-id>3</hemisphere-id>
    <id>634383271</id>
    <is-injection>false</is-injection>
    <max-voxel-density>0.518588244915009</max-voxel-density>
    <max-voxel-x>6060</max-voxel-x>
    <max-voxel-y>6690</max-voxel-y>
    <max-voxel-z>7140</max-voxel-z>
    <normalized-projection-volume>0.00320526411097117</normalized-projection-volume>
    <projection-density>0.0306194062504438</projection-density>
    <projection-energy>13.6825248867493</projection-energy>
    <projection-intensity>446.85794279734</projection-intensity>
    <projection-volume>0.00158479815703125</projection-volume>
    <section-data-set-id>478096249</section-data-set-id>
    <structure-id>390</structure-id>
    <sum-pixel-intensity>5933362944.0</sum-pixel-intensity>
    <sum-pixels>42251400.0</sum-pixels>
    <sum-projection-pixel-intensity>578105832.0</sum-projection-pixel-intensity>
    <sum-projection-pixels>1293712.78125</sum-projection-pixels>
    <volume>0.051757965</volume>
  </projection-structure-unionize>
  <projection-structure-unionize>
    <hemisphere-id>1</hemisphere-id>
    <id>634382428</id>
    <is-injection>false</is-injection>
    <max-voxel-density>0.158547729253769</max-voxel-density>
    <max-voxel-x>4020</max-voxel-x>
    <max-voxel-y>3200</max-voxel-y>
    <max-voxel-z>3610</max-voxel-z>
    <normalized-projection-volume>1.73287205101984e-05</normalized-projection-volume>
    <projection-density>5.40349219591008e-06</projection-density>
    <projection-energy>0.00153831497300416</projection-energy>
    <projection-intensity>284.689025878906</projection-intensity>
    <projection-volume>8.56794428710937e-06</projection-volume>
    <section-data-set-id>478096249</section-data-set-id>
    <structure-id>844</structure-id>
    <sum-pixel-intensity>290024554496.0</sum-pixel-intensity>
    <sum-pixels>1294392576.0</sum-pixels>
    <sum-projection-pixel-intensity>1991183.5</sum-projection-pixel-intensity>
    <sum-projection-pixels>6994.240234375</sum-projection-pixels>
    <volume>1.5856309056</volume>
  </projection-structure-unionize>
  <projection-structure-unionize>
    <hemisphere-id>2</hemisphere-id>
    <id>634381945</id>
    <is-injection>false</is-injection>
    <max-voxel-density>0.0830303058028221</max-voxel-density>
    <max-voxel-x>11450</max-voxel-x>
    <max-voxel-y>4100</max-voxel-y>
    <max-voxel-z>6350</max-voxel-z>
    <normalized-projection-volume>1.52015877563314e-06</normalized-projection-volume>
    <projection-density>8.97562472346181e-07</projection-density>
    <projection-energy>0.000417548581026495</projection-energy>
    <projection-intensity>465.202819824219</projection-intensity>
    <projection-volume>7.51621315002441e-07</projection-volume>
    <section-data-set-id>478096249</section-data-set-id>
    <structure-id>968</structure-id>
    <sum-pixel-intensity>191835914240.0</sum-pixel-intensity>
    <sum-pixels>683594112.0</sum-pixels>
    <sum-projection-pixel-intensity>285433.75</sum-projection-pixel-intensity>
    <sum-projection-pixels>613.568420410156</sum-projection-pixels>
    <volume>0.8374027872</volume>
  </projection-structure-unionize>
  <projection-structure-unionize>
    <hemisphere-id>1</hemisphere-id>
    <id>634382430</id>
    <is-injection>false</is-injection>
    <max-voxel-density>0.377972453832626</max-voxel-density>
    <max-voxel-x>8380</max-voxel-x>
    <max-voxel-y>2030</max-voxel-y>
    <max-voxel-z>4640</max-voxel-z>
    <normalized-projection-volume>0.000611663088143691</normalized-projection-volume>
    <projection-density>0.000475894601549953</projection-density>
    <projection-energy>0.210280999541283</projection-energy>
    <projection-intensity>441.864654541016</projection-intensity>
    <projection-volume>0.000302428287109375</projection-volume>
    <section-data-set-id>478096249</section-data-set-id>
    <structure-id>842</structure-id>
    <sum-pixel-intensity>111207743488.0</sum-pixel-intensity>
    <sum-pixels>518770816.0</sum-pixels>
    <sum-projection-pixel-intensity>109087648.0</sum-projection-pixel-intensity>
    <sum-projection-pixels>246880.234375</sum-projection-pixels>
    <volume>0.6354942496</volume>
  </projection-structure-unionize>
  <projection-structure-unionize>
    <hemisphere-id>3</hemisphere-id>
    <id>634383820</id>
    <is-injection>false</is-injection>
    <max-voxel-density>0.641869127750397</max-voxel-density>
    <max-voxel-x>6650</max-voxel-x>
    <max-voxel-y>3360</max-voxel-y>
    <max-voxel-z>8630</max-voxel-z>
    <normalized-projection-volume>0.00879993871739265</normalized-projection-volume>
    <projection-density>0.00213235817514832</projection-density>
    <projection-energy>1.20219019803301</projection-energy>
    <projection-intensity>563.784364204849</projection-intensity>
    <projection-volume>0.00435100702421875</projection-volume>
    <section-data-set-id>478096249</section-data-set-id>
    <structure-id>484682520</structure-id>
    <sum-pixel-intensity>98106802176.0</sum-pixel-intensity>
    <sum-pixels>1665687552.0</sum-pixels>
    <sum-projection-pixel-intensity>2002473248.0</sum-projection-pixel-intensity>
    <sum-projection-pixels>3551842.46875</sum-projection-pixels>
    <volume>2.0404672512</volume>
  </projection-structure-unionize>
  <projection-structure-unionize>
    <hemisphere-id>1</hemisphere-id>
    <id>634382653</id>
    <is-injection>false</is-injection>
    <max-voxel-density>0.0</max-voxel-density>
    <max-voxel-x>0</max-voxel-x>
    <max-voxel-y>0</max-voxel-y>
    <max-voxel-z>0</max-voxel-z>
    <normalized-projection-volume>0.0</normalized-projection-volume>
    <projection-density>0.0</projection-density>
    <projection-energy>0.0</projection-energy>
    <projection-intensity>0.0</projection-intensity>
    <projection-volume>0.0</projection-volume>
    <section-data-set-id>478096249</section-data-set-id>
    <structure-id>506</structure-id>
    <sum-pixel-intensity>424110688.0</sum-pixel-intensity>
    <sum-pixels>5330700.0</sum-pixels>
    <sum-projection-pixel-intensity>0.0</sum-projection-pixel-intensity>
    <sum-projection-pixels>0.0</sum-projection-pixels>
    <volume>0.0065301075</volume>
  </projection-structure-unionize>
  <projection-structure-unionize>
    <hemisphere-id>2</hemisphere-id>
    <id>634381789</id>
    <is-injection>true</is-injection>
    <max-voxel-density>0.181449472904205</max-voxel-density>
    <max-voxel-x>8660</max-voxel-x>
    <max-voxel-y>4810</max-voxel-y>
    <max-voxel-z>8020</max-voxel-z>
    <normalized-projection-volume>1.87751569069838e-05</normalized-projection-volume>
    <projection-density>0.208116569991665</projection-density>
    <projection-energy>221.62899670765</projection-energy>
    <projection-intensity>1064.92720265631</projection-intensity>
    <projection-volume>9.28311459960937e-06</projection-volume>
    <section-data-set-id>478096249</section-data-set-id>
    <structure-id>768</structure-id>
    <sum-pixel-intensity>17813942.0</sum-pixel-intensity>
    <sum-pixels>36412.5390625</sum-pixels>
    <sum-projection-pixel-intensity>8070074.5</sum-projection-pixel-intensity>
    <sum-projection-pixels>7578.052734375</sum-projection-pixels>
    <volume>4.46053603515625e-05</volume>
  </projection-structure-unionize>
  <projection-structure-unionize>
    <hemisphere-id>2</hemisphere-id>
    <id>634381498</id>
    <is-injection>false</is-injection>
    <max-voxel-density>0.466554284095764</max-voxel-density>
    <max-voxel-x>6160</max-voxel-x>
    <max-voxel-y>6250</max-voxel-y>
    <max-voxel-z>6100</max-voxel-z>
    <normalized-projection-volume>0.000794215602162796</normalized-projection-volume>
    <projection-density>0.114638023078442</projection-density>
    <projection-energy>89.7982864379883</projection-energy>
    <projection-intensity>783.320251464844</projection-intensity>
    <projection-volume>0.0003926888328125</projection-volume>
    <section-data-set-id>478096249</section-data-set-id>
    <structure-id>332</structure-id>
    <sum-pixel-intensity>1093666816.0</sum-pixel-intensity>
    <sum-pixels>2796300.0</sum-pixels>
    <sum-projection-pixel-intensity>251102944.0</sum-projection-pixel-intensity>
    <sum-projection-pixels>320562.3125</sum-projection-pixels>
    <volume>0.0034254675</volume>
  </projection-structure-unionize>
  <projection-structure-unionize>
    <hemisphere-id>1</hemisphere-id>
    <id>634382385</id>
    <is-injection>false</is-injection>
    <max-voxel-density>0.426872789859772</max-voxel-density>
    <max-voxel-x>6900</max-voxel-x>
    <max-voxel-y>4650</max-voxel-y>
    <max-voxel-z>5170</max-voxel-z>
    <normalized-projection-volume>0.00201141745742341</normalized-projection-volume>
    <projection-density>0.00757674127817154</projection-density>
    <projection-energy>4.07336330413818</projection-energy>
    <projection-intensity>537.614135742188</projection-intensity>
    <projection-volume>0.000994517321875</projection-volume>
    <section-data-set-id>478096249</section-data-set-id>
    <structure-id>907</structure-id>
    <sum-pixel-intensity>27660566528.0</sum-pixel-intensity>
    <sum-pixels>107150400.0</sum-pixels>
    <sum-projection-pixel-intensity>436462496.0</sum-projection-pixel-intensity>
    <sum-projection-pixels>811850.875</sum-projection-pixels>
    <volume>0.13125924</volume>
  </projection-structure-unionize>
  <projection-structure-unionize>
    <hemisphere-id>3</hemisphere-id>
    <id>634383630</id>
    <is-injection>false</is-injection>
    <max-voxel-density>0.907526969909668</max-voxel-density>
    <max-voxel-x>8830</max-voxel-x>
    <max-voxel-y>4700</max-voxel-y>
    <max-voxel-z>7920</max-voxel-z>
    <normalized-projection-volume>0.0270777939785257</normalized-projection-volume>
    <projection-density>0.0139112536754548</projection-density>
    <projection-energy>12.8303890380584</projection-energy>
    <projection-intensity>922.302859065574</projection-intensity>
    <projection-volume>0.0133882377576172</projection-volume>
    <section-data-set-id>478096249</section-data-set-id>
    <structure-id>924</structure-id>
    <sum-pixel-intensity>39932562944.0</sum-pixel-intensity>
    <sum-pixels>785635424.0</sum-pixels>
    <sum-projection-pixel-intensity>10080008132.0</sum-projection-pixel-intensity>
    <sum-projection-pixels>10929173.6796875</sum-projection-pixels>
    <volume>0.9624033944</volume>
  </projection-structure-unionize>
  <projection-structure-unionize>
    <hemisphere-id>1</hemisphere-id>
    <id>634382891</id>
    <is-injection>false</is-injection>
    <max-voxel-density>0.509419977664948</max-voxel-density>
    <max-voxel-x>9340</max-voxel-x>
    <max-voxel-y>4690</max-voxel-y>
    <max-voxel-z>4650</max-voxel-z>
    <normalized-projection-volume>0.00543729888882272</normalized-projection-volume>
    <projection-density>0.00206381664611399</projection-density>
    <projection-energy>0.857340574264526</projection-energy>
    <projection-intensity>415.415100097656</projection-intensity>
    <projection-volume>0.0026883966375</projection-volume>
    <section-data-set-id>478096249</section-data-set-id>
    <structure-id>146</structure-id>
    <sum-pixel-intensity>156910551040.0</sum-pixel-intensity>
    <sum-pixels>1063374272.0</sum-pixels>
    <sum-projection-pixel-intensity>911673920.0</sum-projection-pixel-intensity>
    <sum-projection-pixels>2194609.5</sum-projection-pixels>
    <volume>1.3026334832</volume>
  </projection-structure-unionize>
  <projection-structure-unionize>
    <hemisphere-id>2</hemisphere-id>
    <id>634381833</id>
    <is-injection>false</is-injection>
    <max-voxel-density>0.326269000768661</max-voxel-density>
    <max-voxel-x>4640</max-voxel-x>
    <max-voxel-y>4730</max-voxel-y>
    <max-voxel-z>8710</max-voxel-z>
    <normalized-projection-volume>0.000331154033227958</normalized-projection-volume>
    <projection-density>0.00615185825154185</projection-density>
    <projection-energy>4.58600044250488</projection-energy>
    <projection-intensity>745.4658203125</projection-intensity>
    <projection-volume>0.0001637344953125</projection-volume>
    <section-data-set-id>478096249</section-data-set-id>
    <structure-id>831</structure-id>
    <sum-pixel-intensity>3324704512.0</sum-pixel-intensity>
    <sum-pixels>21726900.0</sum-pixels>
    <sum-projection-pixel-intensity>99639568.0</sum-projection-pixel-intensity>
    <sum-projection-pixels>133660.8125</sum-projection-pixels>
    <volume>0.0266154525</volume>
  </projection-structure-unionize>
  <projection-structure-unionize>
    <hemisphere-id>1</hemisphere-id>
    <id>634382711</id>
    <is-injection>false</is-injection>
    <max-voxel-density>0.109763249754906</max-voxel-density>
    <max-voxel-x>8750</max-voxel-x>
    <max-voxel-y>4690</max-voxel-y>
    <max-voxel-z>5540</max-voxel-z>
    <normalized-projection-volume>4.23940843438765e-05</normalized-projection-volume>
    <projection-density>0.0010177941294387</projection-density>
    <projection-energy>0.30706650018692</projection-energy>
    <projection-intensity>301.698059082031</projection-intensity>
    <projection-volume>2.09611640136719e-05</projection-volume>
    <section-data-set-id>478096249</section-data-set-id>
    <structure-id>397</structure-id>
    <sum-pixel-intensity>727554816.0</sum-pixel-intensity>
    <sum-pixels>16812000.0</sum-pixels>
    <sum-projection-pixel-intensity>5162402.0</sum-projection-pixel-intensity>
    <sum-projection-pixels>17111.154296875</sum-projection-pixels>
    <volume>0.0205947</volume>
  </projection-structure-unionize>
  <projection-structure-unionize>
    <hemisphere-id>2</hemisphere-id>
    <id>634381446</id>
    <is-injection>false</is-injection>
    <max-voxel-density>0.554948270320892</max-voxel-density>
    <max-voxel-x>6270</max-voxel-x>
    <max-voxel-y>6930</max-voxel-y>
    <max-voxel-z>7570</max-voxel-z>
    <normalized-projection-volume>0.00196560811527518</normalized-projection-volume>
    <projection-density>0.01581159979105</projection-density>
    <projection-energy>7.38765954971313</projection-energy>
    <projection-intensity>467.230377197266</projection-intensity>
    <projection-volume>0.00097186753125</projection-volume>
    <section-data-set-id>478096249</section-data-set-id>
    <structure-id>260</structure-id>
    <sum-pixel-intensity>8872921088.0</sum-pixel-intensity>
    <sum-pixels>50175900.0</sum-pixels>
    <sum-projection-pixel-intensity>370682464.0</sum-projection-pixel-intensity>
    <sum-projection-pixels>793361.25</sum-projection-pixels>
    <volume>0.0614654775</volume>
  </projection-structure-unionize>
  <projection-structure-unionize>
    <hemisphere-id>3</hemisphere-id>
    <id>634383624</id>
    <is-injection>false</is-injection>
    <max-voxel-density>0.620687127113342</max-voxel-density>
    <max-voxel-x>9890</max-voxel-x>
    <max-voxel-y>3240</max-voxel-y>
    <max-voxel-z>1190</max-voxel-z>
    <normalized-projection-volume>0.00705549497764996</normalized-projection-volume>
    <projection-density>0.000496099193477013</projection-density>
    <projection-energy>0.221132755482765</projection-energy>
    <projection-intensity>445.743025568962</projection-intensity>
    <projection-volume>0.00348849113533268</projection-volume>
    <section-data-set-id>478096249</section-data-set-id>
    <structure-id>918</structure-id>
    <sum-pixel-intensity>936004542464.0</sum-pixel-intensity>
    <sum-pixels>5740279168.0</sum-pixels>
    <sum-projection-pixel-intensity>1269363749.66016</sum-projection-pixel-intensity>
    <sum-projection-pixels>2847747.8655777</sum-projection-pixels>
    <volume>7.0318419808</volume>
  </projection-structure-unionize>
  <projection-structure-unionize>
    <hemisphere-id>3</hemisphere-id>
    <id>634383197</id>
    <is-injection>false</is-injection>
    <max-voxel-density>0.657391369342804</max-voxel-density>
    <max-voxel-x>7630</max-voxel-x>
    <max-voxel-y>6610</max-voxel-y>
    <max-voxel-z>9100</max-voxel-z>
    <normalized-projection-volume>0.0641468217404803</normalized-projection-volume>
    <projection-density>0.0151387013413133</projection-density>
    <projection-energy>10.3323466166388</projection-energy>
    <projection-intensity>682.512084999127</projection-intensity>
    <projection-volume>0.0317165017777344</projection-volume>
    <section-data-set-id>478096249</section-data-set-id>
    <structure-id>295</structure-id>
    <sum-pixel-intensity>459891466240.0</sum-pixel-intensity>
    <sum-pixels>1710253824.0</sum-pixels>
    <sum-projection-pixel-intensity>17670935312.0</sum-projection-pixel-intensity>
    <sum-projection-pixels>25891021.859375</sum-projection-pixels>
    <volume>2.0950609344</volume>
  </projection-structure-unionize>
  <projection-structure-unionize>
    <hemisphere-id>1</hemisphere-id>
    <id>634382894</id>
    <is-injection>false</is-injection>
    <max-voxel-density>0.596779108047485</max-voxel-density>
    <max-voxel-x>5510</max-voxel-x>
    <max-voxel-y>6760</max-voxel-y>
    <max-voxel-z>5230</max-voxel-z>
    <normalized-projection-volume>0.0505366033325923</normalized-projection-volume>
    <projection-density>0.0221569474739883</projection-density>
    <projection-energy>12.6049127532625</projection-energy>
    <projection-intensity>568.89211693354</projection-intensity>
    <projection-volume>0.0249871190177351</projection-volume>
    <section-data-set-id>478096249</section-data-set-id>
    <structure-id>141</structure-id>
    <sum-pixel-intensity>217351899328.0</sum-pixel-intensity>
    <sum-pixels>920598300.0</sum-pixels>
    <sum-projection-pixel-intensity>11604061252.3018</sum-projection-pixel-intensity>
    <sum-projection-pixels>20397648.177743</sum-projection-pixels>
    <volume>1.1277329175</volume>
  </projection-structure-unionize>
  <projection-structure-unionize>
    <hemisphere-id>2</hemisphere-id>
    <id>634381295</id>
    <is-injection>true</is-injection>
    <max-voxel-density>1.0</max-voxel-density>
    <max-voxel-x>8530</max-voxel-x>
    <max-voxel-y>4240</max-voxel-y>
    <max-voxel-z>7600</max-voxel-z>
    <normalized-projection-volume>0.111936875000357</normalized-projection-volume>
    <projection-density>0.945049612271175</projection-density>
    <projection-energy>6734.43335148126</projection-energy>
    <projection-intensity>7126.01038510226</projection-intensity>
    <projection-volume>0.0553456274</projection-volume>
    <section-data-set-id>478096249</section-data-set-id>
    <structure-id>51</structure-id>
    <sum-pixel-intensity>324665278464.0</sum-pixel-intensity>
    <sum-pixels>47807124.0</sum-pixels>
    <sum-projection-pixel-intensity>321953890304.0</sum-projection-pixel-intensity>
    <sum-projection-pixels>45180104.0</sum-projection-pixels>
    <volume>0.0585637269</volume>
  </projection-structure-unionize>
  <projection-structure-unionize>
    <hemisphere-id>1</hemisphere-id>
    <id>634381372</id>
    <is-injection>false</is-injection>
    <max-voxel-density>0.190790489315987</max-voxel-density>
    <max-voxel-x>8450</max-voxel-x>
    <max-voxel-y>6090</max-voxel-y>
    <max-voxel-z>3130</max-voxel-z>
    <normalized-projection-volume>2.3286415269415e-05</normalized-projection-volume>
    <projection-density>4.95721396873705e-05</projection-density>
    <projection-energy>0.0202842075377703</projection-energy>
    <projection-intensity>409.185638427734</projection-intensity>
    <projection-volume>1.15136434082031e-05</projection-volume>
    <section-data-set-id>478096249</section-data-set-id>
    <structure-id>589508447</structure-id>
    <sum-pixel-intensity>38317592576.0</sum-pixel-intensity>
    <sum-pixels>189600304.0</sum-pixels>
    <sum-projection-pixel-intensity>3845892.0</sum-projection-pixel-intensity>
    <sum-projection-pixels>9398.892578125</sum-projection-pixels>
    <volume>0.2322603724</volume>
  </projection-structure-unionize>
  <projection-structure-unionize>
    <hemisphere-id>1</hemisphere-id>
    <id>634382448</id>
    <is-injection>false</is-injection>
    <max-voxel-density>0.0</max-voxel-density>
    <max-voxel-x>0</max-voxel-x>
    <max-voxel-y>0</max-voxel-y>
    <max-voxel-z>0</max-voxel-z>
    <normalized-projection-volume>0.0</normalized-projection-volume>
    <projection-density>0.0</projection-density>
    <projection-energy>0.0</projection-energy>
    <projection-intensity>0.0</projection-intensity>
    <projection-volume>0.0</projection-volume>
    <section-data-set-id>478096249</section-data-set-id>
    <structure-id>819</structure-id>
    <sum-pixel-intensity>3069898496.0</sum-pixel-intensity>
    <sum-pixels>27927900.0</sum-pixels>
    <sum-projection-pixel-intensity>0.0</sum-projection-pixel-intensity>
    <sum-projection-pixels>0.0</sum-projection-pixels>
    <volume>0.0342116775</volume>
  </projection-structure-unionize>
  <projection-structure-unionize>
    <hemisphere-id>2</hemisphere-id>
    <id>634381966</id>
    <is-injection>false</is-injection>
    <max-voxel-density>0.568090736865997</max-voxel-density>
    <max-voxel-x>7600</max-voxel-x>
    <max-voxel-y>4370</max-voxel-y>
    <max-voxel-z>10090</max-voxel-z>
    <normalized-projection-volume>0.0187557111173361</normalized-projection-volume>
    <projection-density>0.0317527614533901</projection-density>
    <projection-energy>17.0497703552246</projection-energy>
    <projection-intensity>536.953979492188</projection-intensity>
    <projection-volume>0.0092734999</projection-volume>
    <section-data-set-id>478096249</section-data-set-id>
    <structure-id>988</structure-id>
    <sum-pixel-intensity>60813164544.0</sum-pixel-intensity>
    <sum-pixels>238410896.0</sum-pixels>
    <sum-projection-pixel-intensity>4064850944.0</sum-projection-pixel-intensity>
    <sum-projection-pixels>7570204.0</sum-projection-pixels>
    <volume>0.2920533476</volume>
  </projection-structure-unionize>
  <projection-structure-unionize>
    <hemisphere-id>1</hemisphere-id>
    <id>634382599</id>
    <is-injection>false</is-injection>
    <max-voxel-density>0.347369492053986</max-voxel-density>
    <max-voxel-x>7370</max-voxel-x>
    <max-voxel-y>3730</max-voxel-y>
    <max-voxel-z>5150</max-voxel-z>
    <normalized-projection-volume>0.000678683953183657</normalized-projection-volume>
    <projection-density>0.00363160064443946</projection-density>
    <projection-energy>1.60034918785095</projection-energy>
    <projection-intensity>440.673248291016</projection-intensity>
    <projection-volume>0.00033556581953125</projection-volume>
    <section-data-set-id>478096249</section-data-set-id>
    <structure-id>595</structure-id>
    <sum-pixel-intensity>5779261440.0</sum-pixel-intensity>
    <sum-pixels>75429904.0</sum-pixels>
    <sum-projection-pixel-intensity>120714184.0</sum-projection-pixel-intensity>
    <sum-projection-pixels>273931.28125</sum-projection-pixels>
    <volume>0.0924016324</volume>
  </projection-structure-unionize>
  <projection-structure-unionize>
    <hemisphere-id>1</hemisphere-id>
    <id>634382352</id>
    <is-injection>false</is-injection>
    <max-voxel-density>0.0</max-voxel-density>
    <max-voxel-x>0</max-voxel-x>
    <max-voxel-y>0</max-voxel-y>
    <max-voxel-z>0</max-voxel-z>
    <normalized-projection-volume>0.0</normalized-projection-volume>
    <projection-density>0.0</projection-density>
    <projection-energy>0.0</projection-energy>
    <projection-intensity>0.0</projection-intensity>
    <projection-volume>0.0</projection-volume>
    <section-data-set-id>478096249</section-data-set-id>
    <structure-id>944</structure-id>
    <sum-pixel-intensity>103452467200.0</sum-pixel-intensity>
    <sum-pixels>474029088.0</sum-pixels>
    <sum-projection-pixel-intensity>0.0</sum-projection-pixel-intensity>
    <sum-projection-pixels>0.0</sum-projection-pixels>
    <volume>0.5806856328</volume>
  </projection-structure-unionize>
  <projection-structure-unionize>
    <hemisphere-id>2</hemisphere-id>
    <id>634381633</id>
    <is-injection>false</is-injection>
    <max-voxel-density>0.999325752258301</max-voxel-density>
    <max-voxel-x>8140</max-voxel-x>
    <max-voxel-y>4400</max-voxel-y>
    <max-voxel-z>7280</max-voxel-z>
    <normalized-projection-volume>0.819019665194172</normalized-projection-volume>
    <projection-density>0.0365554913878441</projection-density>
    <projection-energy>33.9328231811523</projection-energy>
    <projection-intensity>928.255126953125</projection-intensity>
    <projection-volume>0.404952856</projection-volume>
    <section-data-set-id>478096249</section-data-set-id>
    <structure-id>549</structure-id>
    <sum-pixel-intensity>2662042949920.0</sum-pixel-intensity>
    <sum-pixels>9043066880.0</sum-pixels>
    <sum-projection-pixel-intensity>306856787968.0</sum-projection-pixel-intensity>
    <sum-projection-pixels>330573760.0</sum-projection-pixels>
    <volume>11.077756928</volume>
  </projection-structure-unionize>
  <projection-structure-unionize>
    <hemisphere-id>2</hemisphere-id>
    <id>634382139</id>
    <is-injection>false</is-injection>
    <max-voxel-density>0.491010427474976</max-voxel-density>
    <max-voxel-x>10090</max-voxel-x>
    <max-voxel-y>5210</max-voxel-y>
    <max-voxel-z>7570</max-voxel-z>
    <normalized-projection-volume>0.0003307226650455</normalized-projection-volume>
    <projection-density>0.00666540348902345</projection-density>
    <projection-energy>4.22985410690308</projection-energy>
    <projection-intensity>634.598327636719</projection-intensity>
    <projection-volume>0.000163521211328125</projection-volume>
    <section-data-set-id>478096249</section-data-set-id>
    <structure-id>549009227</structure-id>
    <sum-pixel-intensity>3179225344.0</sum-pixel-intensity>
    <sum-pixels>20026800.0</sum-pixels>
    <sum-projection-pixel-intensity>84710440.0</sum-projection-pixel-intensity>
    <sum-projection-pixels>133486.703125</sum-projection-pixels>
    <volume>0.02453283</volume>
  </projection-structure-unionize>
  <projection-structure-unionize>
    <hemisphere-id>2</hemisphere-id>
    <id>634381331</id>
    <is-injection>false</is-injection>
    <max-voxel-density>0.677645087242126</max-voxel-density>
    <max-voxel-x>5590</max-voxel-x>
    <max-voxel-y>5000</max-voxel-y>
    <max-voxel-z>9220</max-voxel-z>
    <normalized-projection-volume>0.0152111169143672</normalized-projection-volume>
    <projection-density>0.00560390003791484</projection-density>
    <projection-energy>3.05210826320222</projection-energy>
    <projection-intensity>544.640026151837</projection-intensity>
    <projection-volume>0.007520924709375</projection-volume>
    <section-data-set-id>478096249</section-data-set-id>
    <structure-id>111</structure-id>
    <sum-pixel-intensity>270403483520.0</sum-pixel-intensity>
    <sum-pixels>1095581708.0</sum-pixels>
    <sum-projection-pixel-intensity>3343833984.0</sum-projection-pixel-intensity>
    <sum-projection-pixels>6139530.375</sum-projection-pixels>
    <volume>1.3420875923</volume>
  </projection-structure-unionize>
  <projection-structure-unionize>
    <hemisphere-id>3</hemisphere-id>
    <id>634383056</id>
    <is-injection>false</is-injection>
    <max-voxel-density>0.23291389644146</max-voxel-density>
    <max-voxel-x>11130</max-voxel-x>
    <max-voxel-y>5460</max-voxel-y>
    <max-voxel-z>7170</max-voxel-z>
    <normalized-projection-volume>7.17429660700143e-05</normalized-projection-volume>
    <projection-density>0.00445382479769403</projection-density>
    <projection-energy>2.79887050879783</projection-energy>
    <projection-intensity>628.419535103166</projection-intensity>
    <projection-volume>3.54723094482422e-05</projection-volume>
    <section-data-set-id>478096249</section-data-set-id>
    <structure-id>106</structure-id>
    <sum-pixel-intensity>1498214400.0</sum-pixel-intensity>
    <sum-pixels>6501600.0</sum-pixels>
    <sum-projection-pixel-intensity>18197136.5</sum-projection-pixel-intensity>
    <sum-projection-pixels>28956.9873046875</sum-projection-pixels>
    <volume>0.00796446</volume>
  </projection-structure-unionize>
  <projection-structure-unionize>
    <hemisphere-id>1</hemisphere-id>
    <id>634382353</id>
    <is-injection>false</is-injection>
    <max-voxel-density>0.0263702683150768</max-voxel-density>
    <max-voxel-x>2880</max-voxel-x>
    <max-voxel-y>3250</max-voxel-y>
    <max-voxel-z>2740</max-voxel-z>
    <normalized-projection-volume>1.42967030607333e-06</normalized-projection-volume>
    <projection-density>3.47579714343738e-07</projection-density>
    <projection-energy>0.000152127788169309</projection-energy>
    <projection-intensity>437.677429199219</projection-intensity>
    <projection-volume>7.0688055267334e-07</projection-volume>
    <section-data-set-id>478096249</section-data-set-id>
    <structure-id>943</structure-id>
    <sum-pixel-intensity>425887793152.0</sum-pixel-intensity>
    <sum-pixels>1660181376.0</sum-pixels>
    <sum-projection-pixel-intensity>252559.71875</sum-projection-pixel-intensity>
    <sum-projection-pixels>577.045349121094</sum-projection-pixels>
    <volume>2.0337221856</volume>
  </projection-structure-unionize>
  <projection-structure-unionize>
    <hemisphere-id>2</hemisphere-id>
    <id>634381289</id>
    <is-injection>false</is-injection>
    <max-voxel-density>0.0614440999925137</max-voxel-density>
    <max-voxel-x>8160</max-voxel-x>
    <max-voxel-y>460</max-voxel-y>
    <max-voxel-z>7100</max-voxel-z>
    <normalized-projection-volume>1.77177564798196e-06</normalized-projection-volume>
    <projection-density>5.43852502232767e-06</projection-density>
    <projection-energy>0.00152530916966498</projection-energy>
    <projection-intensity>280.463775634766</projection-intensity>
    <projection-volume>8.76029769897461e-07</projection-volume>
    <section-data-set-id>478096249</section-data-set-id>
    <structure-id>41</structure-id>
    <sum-pixel-intensity>22129401856.0</sum-pixel-intensity>
    <sum-pixels>131492704.0</sum-pixels>
    <sum-projection-pixel-intensity>200567.03125</sum-projection-pixel-intensity>
    <sum-projection-pixels>715.126342773438</sum-projection-pixels>
    <volume>0.1610785624</volume>
  </projection-structure-unionize>
  <projection-structure-unionize>
    <hemisphere-id>3</hemisphere-id>
    <id>634383350</id>
    <is-injection>false</is-injection>
    <max-voxel-density>0.750746786594391</max-voxel-density>
    <max-voxel-x>10600</max-voxel-x>
    <max-voxel-y>2320</max-voxel-y>
    <max-voxel-z>7750</max-voxel-z>
    <normalized-projection-volume>0.0176656246232658</normalized-projection-volume>
    <projection-density>0.000154641822248608</projection-density>
    <projection-energy>0.131970751164351</projection-energy>
    <projection-intensity>853.396249768645</projection-intensity>
    <projection-volume>0.00873452182924008</projection-volume>
    <section-data-set-id>478096249</section-data-set-id>
    <structure-id>528</structure-id>
    <sum-pixel-intensity>11854834095104.0</sum-pixel-intensity>
    <sum-pixels>46107979056.0</sum-pixels>
    <sum-projection-pixel-intensity>6084904630.69049</sum-projection-pixel-intensity>
    <sum-projection-pixels>7130221.90142047</sum-projection-pixels>
    <volume>56.4822743436</volume>
  </projection-structure-unionize>
  <projection-structure-unionize>
    <hemisphere-id>2</hemisphere-id>
    <id>634381813</id>
    <is-injection>false</is-injection>
    <max-voxel-density>0.956022560596466</max-voxel-density>
    <max-voxel-x>6930</max-voxel-x>
    <max-voxel-y>4980</max-voxel-y>
    <max-voxel-z>7690</max-voxel-z>
    <normalized-projection-volume>0.592956020708703</normalized-projection-volume>
    <projection-density>0.0567917190492153</projection-density>
    <projection-energy>49.8956642150879</projection-energy>
    <projection-intensity>878.572875976562</projection-intensity>
    <projection-volume>0.2931788384</projection-volume>
    <section-data-set-id>478096249</section-data-set-id>
    <structure-id>803</structure-id>
    <sum-pixel-intensity>1174554131328.0</sum-pixel-intensity>
    <sum-pixels>4214164736.0</sum-pixels>
    <sum-projection-pixel-intensity>210268553216.0</sum-projection-pixel-intensity>
    <sum-projection-pixels>239329664.0</sum-projection-pixels>
    <volume>5.1623518016</volume>
  </projection-structure-unionize>
  <projection-structure-unionize>
    <hemisphere-id>1</hemisphere-id>
    <id>634382756</id>
    <is-injection>false</is-injection>
    <max-voxel-density>0.331894814968109</max-voxel-density>
    <max-voxel-x>6260</max-voxel-x>
    <max-voxel-y>6200</max-voxel-y>
    <max-voxel-z>5310</max-voxel-z>
    <normalized-projection-volume>0.000373344884238182</normalized-projection-volume>
    <projection-density>0.0538890436291695</projection-density>
    <projection-energy>31.4746227264404</projection-energy>
    <projection-intensity>584.0634765625</projection-intensity>
    <projection-volume>0.0001845951734375</projection-volume>
    <section-data-set-id>478096249</section-data-set-id>
    <structure-id>332</structure-id>
    <sum-pixel-intensity>835157376.0</sum-pixel-intensity>
    <sum-pixels>2796300.0</sum-pixels>
    <sum-projection-pixel-intensity>88012488.0</sum-projection-pixel-intensity>
    <sum-projection-pixels>150689.9375</sum-projection-pixels>
    <volume>0.0034254675</volume>
  </projection-structure-unionize>
  <projection-structure-unionize>
    <hemisphere-id>3</hemisphere-id>
    <id>634383606</id>
    <is-injection>false</is-injection>
    <max-voxel-density>0.445267051458359</max-voxel-density>
    <max-voxel-x>6920</max-voxel-x>
    <max-voxel-y>3830</max-voxel-y>
    <max-voxel-z>10710</max-voxel-z>
    <normalized-projection-volume>0.00213776770176622</normalized-projection-volume>
    <projection-density>0.00286125452590118</projection-density>
    <projection-energy>1.5979227589811</projection-energy>
    <projection-intensity>558.4692813995</projection-intensity>
    <projection-volume>0.00105698943881836</projection-volume>
    <section-data-set-id>478096249</section-data-set-id>
    <structure-id>897</structure-id>
    <sum-pixel-intensity>58618550272.0</sum-pixel-intensity>
    <sum-pixels>301563008.0</sum-pixels>
    <sum-projection-pixel-intensity>481874393.75</sum-projection-pixel-intensity>
    <sum-projection-pixels>862848.521484375</sum-projection-pixels>
    <volume>0.3694146848</volume>
  </projection-structure-unionize>
  <projection-structure-unionize>
    <hemisphere-id>3</hemisphere-id>
    <id>634383124</id>
    <is-injection>false</is-injection>
    <max-voxel-density>0.360480070114136</max-voxel-density>
    <max-voxel-x>9260</max-voxel-x>
    <max-voxel-y>3420</max-voxel-y>
    <max-voxel-z>9860</max-voxel-z>
    <normalized-projection-volume>0.000345709396180305</normalized-projection-volume>
    <projection-density>0.000860079339734768</projection-density>
    <projection-energy>0.401970926942343</projection-energy>
    <projection-intensity>467.364937595528</projection-intensity>
    <projection-volume>0.000170931191616821</projection-volume>
    <section-data-set-id>478096249</section-data-set-id>
    <structure-id>312782648</structure-id>
    <sum-pixel-intensity>34619100160.0</sum-pixel-intensity>
    <sum-pixels>162235808.0</sum-pixels>
    <sum-projection-pixel-intensity>65214078.125</sum-projection-pixel-intensity>
    <sum-projection-pixels>139535.666625977</sum-projection-pixels>
    <volume>0.1987388648</volume>
  </projection-structure-unionize>
  <projection-structure-unionize>
    <hemisphere-id>1</hemisphere-id>
    <id>634382125</id>
    <is-injection>false</is-injection>
    <max-voxel-density>0.171527370810509</max-voxel-density>
    <max-voxel-x>8230</max-voxel-x>
    <max-voxel-y>5290</max-voxel-y>
    <max-voxel-z>5490</max-voxel-z>
    <normalized-projection-volume>4.24691760096688e-05</normalized-projection-volume>
    <projection-density>0.00199707131832838</projection-density>
    <projection-energy>0.862847685813904</projection-energy>
    <projection-intensity>432.056488037109</projection-intensity>
    <projection-volume>2.09982920410156e-05</projection-volume>
    <section-data-set-id>478096249</section-data-set-id>
    <structure-id>607344862</structure-id>
    <sum-pixel-intensity>1579215872.0</sum-pixel-intensity>
    <sum-pixels>8583300.0</sum-pixels>
    <sum-projection-pixel-intensity>7406080.5</sum-projection-pixel-intensity>
    <sum-projection-pixels>17141.462890625</sum-projection-pixels>
    <volume>0.0105145425</volume>
  </projection-structure-unionize>
  <projection-structure-unionize>
    <hemisphere-id>2</hemisphere-id>
    <id>634381322</id>
    <is-injection>false</is-injection>
    <max-voxel-density>0.624022245407104</max-voxel-density>
    <max-voxel-x>8360</max-voxel-x>
    <max-voxel-y>3940</max-voxel-y>
    <max-voxel-z>10810</max-voxel-z>
    <normalized-projection-volume>0.0390661197735401</normalized-projection-volume>
    <projection-density>0.0666909292340279</projection-density>
    <projection-energy>41.7297592163086</projection-energy>
    <projection-intensity>625.718688964844</projection-intensity>
    <projection-volume>0.019315698325</projection-volume>
    <section-data-set-id>478096249</section-data-set-id>
    <structure-id>97</structure-id>
    <sum-pixel-intensity>54940889088.0</sum-pixel-intensity>
    <sum-pixels>236432704.0</sum-pixels>
    <sum-projection-pixel-intensity>9866279936.0</sum-projection-pixel-intensity>
    <sum-projection-pixels>15767917.0</sum-projection-pixels>
    <volume>0.2896300624</volume>
  </projection-structure-unionize>
  <projection-structure-unionize>
    <hemisphere-id>2</hemisphere-id>
    <id>634381999</id>
    <is-injection>false</is-injection>
    <max-voxel-density>0.540852546691895</max-voxel-density>
    <max-voxel-x>5000</max-voxel-x>
    <max-voxel-y>2780</max-voxel-y>
    <max-voxel-z>8090</max-voxel-z>
    <normalized-projection-volume>0.000308154885437584</normalized-projection-volume>
    <projection-density>0.00377362314611673</projection-density>
    <projection-energy>1.45853114128113</projection-energy>
    <projection-intensity>386.5068359375</projection-intensity>
    <projection-volume>0.000152362887304687</projection-volume>
    <section-data-set-id>478096249</section-data-set-id>
    <structure-id>1026</structure-id>
    <sum-pixel-intensity>3178335744.0</sum-pixel-intensity>
    <sum-pixels>32959800.0</sum-pixels>
    <sum-projection-pixel-intensity>48072896.0</sum-projection-pixel-intensity>
    <sum-projection-pixels>124377.8671875</sum-projection-pixels>
    <volume>0.040375755</volume>
  </projection-structure-unionize>
  <projection-structure-unionize>
    <hemisphere-id>2</hemisphere-id>
    <id>634381778</id>
    <is-injection>false</is-injection>
    <max-voxel-density>0.364980161190033</max-voxel-density>
    <max-voxel-x>10170</max-voxel-x>
    <max-voxel-y>2110</max-voxel-y>
    <max-voxel-z>9430</max-voxel-z>
    <normalized-projection-volume>0.000278093559555707</normalized-projection-volume>
    <projection-density>0.00128712609875947</projection-density>
    <projection-energy>0.667955040931702</projection-energy>
    <projection-intensity>518.950744628906</projection-intensity>
    <projection-volume>0.000137499483789062</projection-volume>
    <section-data-set-id>478096249</section-data-set-id>
    <structure-id>750</structure-id>
    <sum-pixel-intensity>12718141440.0</sum-pixel-intensity>
    <sum-pixels>87205504.0</sum-pixels>
    <sum-projection-pixel-intensity>58249356.0</sum-projection-pixel-intensity>
    <sum-projection-pixels>112244.4765625</sum-projection-pixels>
    <volume>0.1068267424</volume>
  </projection-structure-unionize>
  <projection-structure-unionize>
    <hemisphere-id>1</hemisphere-id>
    <id>634382263</id>
    <is-injection>false</is-injection>
    <max-voxel-density>0.0</max-voxel-density>
    <max-voxel-x>0</max-voxel-x>
    <max-voxel-y>0</max-voxel-y>
    <max-voxel-z>0</max-voxel-z>
    <normalized-projection-volume>0.0</normalized-projection-volume>
    <projection-density>0.0</projection-density>
    <projection-energy>0.0</projection-energy>
    <projection-intensity>0.0</projection-intensity>
    <projection-volume>0.0</projection-volume>
    <section-data-set-id>478096249</section-data-set-id>
    <structure-id>1051</structure-id>
    <sum-pixel-intensity>17693.333984375</sum-pixel-intensity>
    <sum-pixels>1800.0</sum-pixels>
    <sum-projection-pixel-intensity>0.0</sum-projection-pixel-intensity>
    <sum-projection-pixels>0.0</sum-projection-pixels>
    <volume>2.205e-06</volume>
  </projection-structure-unionize>
  <projection-structure-unionize>
    <hemisphere-id>1</hemisphere-id>
    <id>634382921</id>
    <is-injection>false</is-injection>
    <max-voxel-density>0.118488661944866</max-voxel-density>
    <max-voxel-x>9940</max-voxel-x>
    <max-voxel-y>6710</max-voxel-y>
    <max-voxel-z>4810</max-voxel-z>
    <normalized-projection-volume>2.62417402500404e-05</normalized-projection-volume>
    <projection-density>0.000120571086881682</projection-density>
    <projection-energy>0.0573285035789013</projection-energy>
    <projection-intensity>475.474700927734</projection-intensity>
    <projection-volume>1.29748626464844e-05</projection-volume>
    <section-data-set-id>478096249</section-data-set-id>
    <structure-id>105</structure-id>
    <sum-pixel-intensity>14307295232.0</sum-pixel-intensity>
    <sum-pixels>87846304.0</sum-pixels>
    <sum-projection-pixel-intensity>5036097.0</sum-projection-pixel-intensity>
    <sum-projection-pixels>10591.724609375</sum-projection-pixels>
    <volume>0.1076117224</volume>
  </projection-structure-unionize>
  <projection-structure-unionize>
    <hemisphere-id>1</hemisphere-id>
    <id>634382252</id>
    <is-injection>false</is-injection>
    <max-voxel-density>0.665774405002594</max-voxel-density>
    <max-voxel-x>8810</max-voxel-x>
    <max-voxel-y>6160</max-voxel-y>
    <max-voxel-z>5630</max-voxel-z>
    <normalized-projection-volume>0.0295959814118811</normalized-projection-volume>
    <projection-density>0.00055681326081673</projection-density>
    <projection-energy>0.294783225738415</projection-energy>
    <projection-intensity>529.411288276484</projection-intensity>
    <projection-volume>0.0146333204295196</projection-volume>
    <section-data-set-id>478096249</section-data-set-id>
    <structure-id>1065</structure-id>
    <sum-pixel-intensity>2675404358000.0</sum-pixel-intensity>
    <sum-pixels>21453454036.0</sum-pixels>
    <sum-projection-pixel-intensity>6324118383.96289</sum-projection-pixel-intensity>
    <sum-projection-pixels>11945567.697567</sum-projection-pixels>
    <volume>26.2804811941</volume>
  </projection-structure-unionize>
  <projection-structure-unionize>
    <hemisphere-id>1</hemisphere-id>
    <id>634382980</id>
    <is-injection>false</is-injection>
    <max-voxel-density>0.57373034954071</max-voxel-density>
    <max-voxel-x>9670</max-voxel-x>
    <max-voxel-y>2220</max-voxel-y>
    <max-voxel-z>3990</max-voxel-z>
    <normalized-projection-volume>0.0423098908210479</normalized-projection-volume>
    <projection-density>0.0186253730207682</projection-density>
    <projection-energy>12.0937213897705</projection-energy>
    <projection-intensity>649.314331054688</projection-intensity>
    <projection-volume>0.0209195357</projection-volume>
    <section-data-set-id>478096249</section-data-set-id>
    <structure-id>10</structure-id>
    <sum-pixel-intensity>270114586624.0</sum-pixel-intensity>
    <sum-pixels>916876800.0</sum-pixels>
    <sum-projection-pixel-intensity>11088452608.0</sum-projection-pixel-intensity>
    <sum-projection-pixels>17077172.0</sum-projection-pixels>
    <volume>1.12317408</volume>
  </projection-structure-unionize>
  <projection-structure-unionize>
    <hemisphere-id>2</hemisphere-id>
    <id>634381861</id>
    <is-injection>false</is-injection>
    <max-voxel-density>0.281283378601074</max-voxel-density>
    <max-voxel-x>10080</max-voxel-x>
    <max-voxel-y>4250</max-voxel-y>
    <max-voxel-z>7640</max-voxel-z>
    <normalized-projection-volume>0.000422928533456781</normalized-projection-volume>
    <projection-density>0.00133488595020026</projection-density>
    <projection-energy>0.585804522037506</projection-energy>
    <projection-intensity>438.842376708984</projection-intensity>
    <projection-volume>0.000209111117578125</projection-volume>
    <section-data-set-id>478096249</section-data-set-id>
    <structure-id>866</structure-id>
    <sum-pixel-intensity>1951176576.0</sum-pixel-intensity>
    <sum-pixels>127878304.0</sum-pixels>
    <sum-projection-pixel-intensity>74911688.0</sum-projection-pixel-intensity>
    <sum-projection-pixels>170702.953125</sum-projection-pixels>
    <volume>0.1566509224</volume>
  </projection-structure-unionize>
  <projection-structure-unionize>
    <hemisphere-id>2</hemisphere-id>
    <id>634382021</id>
    <is-injection>false</is-injection>
    <max-voxel-density>0.0458937436342239</max-voxel-density>
    <max-voxel-x>11150</max-voxel-x>
    <max-voxel-y>3780</max-voxel-y>
    <max-voxel-z>9550</max-voxel-z>
    <normalized-projection-volume>2.19864264930407e-06</normalized-projection-volume>
    <projection-density>3.46350219615488e-07</projection-density>
    <projection-energy>0.000196288558072411</projection-energy>
    <projection-intensity>566.734313964844</projection-intensity>
    <projection-volume>1.08708820800781e-06</projection-volume>
    <section-data-set-id>478096249</section-data-set-id>
    <structure-id>1056</structure-id>
    <sum-pixel-intensity>703634866176.0</sum-pixel-intensity>
    <sum-pixels>2562201088.0</sum-pixels>
    <sum-projection-pixel-intensity>502930.75</sum-projection-pixel-intensity>
    <sum-projection-pixels>887.4189453125</sum-projection-pixels>
    <volume>3.1386963328</volume>
  </projection-structure-unionize>
  <projection-structure-unionize>
    <hemisphere-id>2</hemisphere-id>
    <id>634382072</id>
    <is-injection>false</is-injection>
    <max-voxel-density>0.656941950321198</max-voxel-density>
    <max-voxel-x>9090</max-voxel-x>
    <max-voxel-y>5750</max-voxel-y>
    <max-voxel-z>6410</max-voxel-z>
    <normalized-projection-volume>0.127868436966963</normalized-projection-volume>
    <projection-density>0.0331280658643136</projection-density>
    <projection-energy>16.4573476180593</projection-energy>
    <projection-intensity>496.779609333835</projection-intensity>
    <projection-volume>0.063222766122168</projection-volume>
    <section-data-set-id>478096249</section-data-set-id>
    <structure-id>1117</structure-id>
    <sum-pixel-intensity>292300556160.0</sum-pixel-intensity>
    <sum-pixels>1557906264.0</sum-pixels>
    <sum-projection-pixel-intensity>25639004943.0</sum-projection-pixel-intensity>
    <sum-projection-pixels>51610421.3242188</sum-projection-pixels>
    <volume>1.9084351734</volume>
  </projection-structure-unionize>
  <projection-structure-unionize>
    <hemisphere-id>1</hemisphere-id>
    <id>634382675</id>
    <is-injection>false</is-injection>
    <max-voxel-density>0.0</max-voxel-density>
    <max-voxel-x>0</max-voxel-x>
    <max-voxel-y>0</max-voxel-y>
    <max-voxel-z>0</max-voxel-z>
    <normalized-projection-volume>0.0</normalized-projection-volume>
    <projection-density>0.0</projection-density>
    <projection-energy>0.0</projection-energy>
    <projection-intensity>0.0</projection-intensity>
    <projection-volume>0.0</projection-volume>
    <section-data-set-id>478096249</section-data-set-id>
    <structure-id>456</structure-id>
    <sum-pixel-intensity>1569821568.0</sum-pixel-intensity>
    <sum-pixels>7937100.0</sum-pixels>
    <sum-projection-pixel-intensity>0.0</sum-projection-pixel-intensity>
    <sum-projection-pixels>0.0</sum-projection-pixels>
    <volume>0.0097229475</volume>
  </projection-structure-unionize>
  <projection-structure-unionize>
    <hemisphere-id>1</hemisphere-id>
    <id>634382590</id>
    <is-injection>false</is-injection>
    <max-voxel-density>0.0807573720812798</max-voxel-density>
    <max-voxel-x>2990</max-voxel-x>
    <max-voxel-y>6310</max-voxel-y>
    <max-voxel-z>5470</max-voxel-z>
    <normalized-projection-volume>1.57273597675509e-05</normalized-projection-volume>
    <projection-density>1.96570326806977e-05</projection-density>
    <projection-energy>0.00790039170533419</projection-energy>
    <projection-intensity>401.911682128906</projection-intensity>
    <projection-volume>7.7761737915039e-06</projection-volume>
    <section-data-set-id>478096249</section-data-set-id>
    <structure-id>605</structure-id>
    <sum-pixel-intensity>91866300416.0</sum-pixel-intensity>
    <sum-pixels>322932608.0</sum-pixels>
    <sum-projection-pixel-intensity>2551294.0</sum-projection-pixel-intensity>
    <sum-projection-pixels>6347.89697265625</sum-projection-pixels>
    <volume>0.3955924448</volume>
  </projection-structure-unionize>
  <projection-structure-unionize>
    <hemisphere-id>3</hemisphere-id>
    <id>634383689</id>
    <is-injection>false</is-injection>
    <max-voxel-density>0.463056296110153</max-voxel-density>
    <max-voxel-x>4190</max-voxel-x>
    <max-voxel-y>3630</max-voxel-y>
    <max-voxel-z>8350</max-voxel-z>
    <normalized-projection-volume>0.00369348093323127</normalized-projection-volume>
    <projection-density>0.000145921908757294</projection-density>
    <projection-energy>0.0754359891969372</projection-energy>
    <projection-intensity>516.961365427358</projection-intensity>
    <projection-volume>0.00182619015886383</projection-volume>
    <section-data-set-id>478096249</section-data-set-id>
    <structure-id>985</structure-id>
    <sum-pixel-intensity>2719148770304.0</sum-pixel-intensity>
    <sum-pixels>10216200496.0</sum-pixels>
    <sum-projection-pixel-intensity>770669190.25</sum-projection-pixel-intensity>
    <sum-projection-pixels>1490767.47662354</sum-projection-pixels>
    <volume>12.5148456076</volume>
  </projection-structure-unionize>
  <projection-structure-unionize>
    <hemisphere-id>2</hemisphere-id>
    <id>634381887</id>
    <is-injection>false</is-injection>
    <max-voxel-density>0.172904923558235</max-voxel-density>
    <max-voxel-x>8490</max-voxel-x>
    <max-voxel-y>1800</max-voxel-y>
    <max-voxel-z>9750</max-voxel-z>
    <normalized-projection-volume>9.51493257343251e-06</normalized-projection-volume>
    <projection-density>4.28183047915809e-05</projection-density>
    <projection-energy>0.0174282044172287</projection-energy>
    <projection-intensity>407.026977539062</projection-intensity>
    <projection-volume>4.70452576904297e-06</projection-volume>
    <section-data-set-id>478096249</section-data-set-id>
    <structure-id>905</structure-id>
    <sum-pixel-intensity>17060998144.0</sum-pixel-intensity>
    <sum-pixels>89691296.0</sum-pixels>
    <sum-projection-pixel-intensity>1563158.25</sum-projection-pixel-intensity>
    <sum-projection-pixels>3840.42919921875</sum-projection-pixels>
    <volume>0.1098718376</volume>
  </projection-structure-unionize>
  <projection-structure-unionize>
    <hemisphere-id>2</hemisphere-id>
    <id>634381776</id>
    <is-injection>false</is-injection>
    <max-voxel-density>0.416359394788742</max-voxel-density>
    <max-voxel-x>2830</max-voxel-x>
    <max-voxel-y>3030</max-voxel-y>
    <max-voxel-z>6780</max-voxel-z>
    <normalized-projection-volume>0.000373595973507864</normalized-projection-volume>
    <projection-density>0.000188594320802926</projection-density>
    <projection-energy>0.0903329676049166</projection-energy>
    <projection-intensity>478.980317224456</projection-intensity>
    <projection-volume>0.000184719321026611</projection-volume>
    <section-data-set-id>478096249</section-data-set-id>
    <structure-id>746</structure-id>
    <sum-pixel-intensity>199231267264.0</sum-pixel-intensity>
    <sum-pixels>799553676.0</sum-pixels>
    <sum-projection-pixel-intensity>72226056.3125</sum-projection-pixel-intensity>
    <sum-projection-pixels>150791.282470703</sum-projection-pixels>
    <volume>0.9794532531</volume>
  </projection-structure-unionize>
  <projection-structure-unionize>
    <hemisphere-id>1</hemisphere-id>
    <id>634382897</id>
    <is-injection>false</is-injection>
    <max-voxel-density>0.58247834444046</max-voxel-density>
    <max-voxel-x>8480</max-voxel-x>
    <max-voxel-y>3930</max-voxel-y>
    <max-voxel-z>3840</max-voxel-z>
    <normalized-projection-volume>0.00639037346012434</normalized-projection-volume>
    <projection-density>0.00186374487594035</projection-density>
    <projection-energy>0.905610571446001</projection-energy>
    <projection-intensity>485.909087202227</projection-intensity>
    <projection-volume>0.00315963107304687</projection-volume>
    <section-data-set-id>478096249</section-data-set-id>
    <structure-id>138</structure-id>
    <sum-pixel-intensity>268092928000.0</sum-pixel-intensity>
    <sum-pixels>1383929048.0</sum-pixels>
    <sum-projection-pixel-intensity>1253300776.0</sum-projection-pixel-intensity>
    <sum-projection-pixels>2579290.671875</sum-projection-pixels>
    <volume>1.6953130838</volume>
  </projection-structure-unionize>
  <projection-structure-unionize>
    <hemisphere-id>1</hemisphere-id>
    <id>634382425</id>
    <is-injection>false</is-injection>
    <max-voxel-density>0.572709262371063</max-voxel-density>
    <max-voxel-x>8390</max-voxel-x>
    <max-voxel-y>2620</max-voxel-y>
    <max-voxel-z>5690</max-voxel-z>
    <normalized-projection-volume>0.00626347437109627</normalized-projection-volume>
    <projection-density>0.00429722713306546</projection-density>
    <projection-energy>2.52402472496033</projection-energy>
    <projection-intensity>587.361267089844</projection-intensity>
    <projection-volume>0.0030968875875</projection-volume>
    <section-data-set-id>478096249</section-data-set-id>
    <structure-id>848</structure-id>
    <sum-pixel-intensity>18125570824.0</sum-pixel-intensity>
    <sum-pixels>588302976.0</sum-pixels>
    <sum-projection-pixel-intensity>1484891264.0</sum-projection-pixel-intensity>
    <sum-projection-pixels>2528071.5</sum-projection-pixels>
    <volume>0.7206711456</volume>
  </projection-structure-unionize>
  <projection-structure-unionize>
    <hemisphere-id>2</hemisphere-id>
    <id>634381454</id>
    <is-injection>false</is-injection>
    <max-voxel-density>0.49625501036644</max-voxel-density>
    <max-voxel-x>5200</max-voxel-x>
    <max-voxel-y>6480</max-voxel-y>
    <max-voxel-z>5850</max-voxel-z>
    <normalized-projection-volume>0.00674363798707174</normalized-projection-volume>
    <projection-density>0.0333838127553463</projection-density>
    <projection-energy>17.0300617218018</projection-energy>
    <projection-intensity>510.129302978516</projection-intensity>
    <projection-volume>0.00333429779375</projection-volume>
    <section-data-set-id>478096249</section-data-set-id>
    <structure-id>272</structure-id>
    <sum-pixel-intensity>16382386176.0</sum-pixel-intensity>
    <sum-pixels>81532800.0</sum-pixels>
    <sum-projection-pixel-intensity>1388508544.0</sum-projection-pixel-intensity>
    <sum-projection-pixels>2721875.75</sum-projection-pixels>
    <volume>0.09987768</volume>
  </projection-structure-unionize>
  <projection-structure-unionize>
    <hemisphere-id>3</hemisphere-id>
    <id>634383338</id>
    <is-injection>false</is-injection>
    <max-voxel-density>0.0</max-voxel-density>
    <max-voxel-x>0</max-voxel-x>
    <max-voxel-y>0</max-voxel-y>
    <max-voxel-z>0</max-voxel-z>
    <normalized-projection-volume>0.0</normalized-projection-volume>
    <projection-density>0.0</projection-density>
    <projection-energy>0.0</projection-energy>
    <projection-intensity>0.0</projection-intensity>
    <projection-volume>0.0</projection-volume>
    <section-data-set-id>478096249</section-data-set-id>
    <structure-id>506</structure-id>
    <sum-pixel-intensity>747434144.0</sum-pixel-intensity>
    <sum-pixels>10661400.0</sum-pixels>
    <sum-projection-pixel-intensity>0.0</sum-projection-pixel-intensity>
    <sum-projection-pixels>0.0</sum-projection-pixels>
    <volume>0.013060215</volume>
  </projection-structure-unionize>
  <projection-structure-unionize>
    <hemisphere-id>1</hemisphere-id>
    <id>634382141</id>
    <is-injection>false</is-injection>
    <max-voxel-density>0.58247834444046</max-voxel-density>
    <max-voxel-x>8480</max-voxel-x>
    <max-voxel-y>3930</max-voxel-y>
    <max-voxel-z>3840</max-voxel-z>
    <normalized-projection-volume>0.00277008627735629</normalized-projection-volume>
    <projection-density>0.0120910536497831</projection-density>
    <projection-energy>5.72355937957764</projection-energy>
    <projection-intensity>473.371429443359</projection-intensity>
    <projection-volume>0.00136963054375</projection-volume>
    <section-data-set-id>478096249</section-data-set-id>
    <structure-id>1029</structure-id>
    <sum-pixel-intensity>13349965824.0</sum-pixel-intensity>
    <sum-pixels>92470496.0</sum-pixels>
    <sum-projection-pixel-intensity>529260384.0</sum-projection-pixel-intensity>
    <sum-projection-pixels>1118065.75</sum-projection-pixels>
    <volume>0.1132763576</volume>
  </projection-structure-unionize>
  <projection-structure-unionize>
    <hemisphere-id>3</hemisphere-id>
    <id>634383429</id>
    <is-injection>false</is-injection>
    <max-voxel-density>0.641617596149445</max-voxel-density>
    <max-voxel-x>7010</max-voxel-x>
    <max-voxel-y>6900</max-voxel-y>
    <max-voxel-z>8150</max-voxel-z>
    <normalized-projection-volume>0.0510998874367305</normalized-projection-volume>
    <projection-density>0.0298597858474569</projection-density>
    <projection-energy>16.7399618776923</projection-energy>
    <projection-intensity>560.618952969416</projection-intensity>
    <projection-volume>0.025265626990625</projection-volume>
    <section-data-set-id>478096249</section-data-set-id>
    <structure-id>639</structure-id>
    <sum-pixel-intensity>150576046080.0</sum-pixel-intensity>
    <sum-pixels>690728384.0</sum-pixels>
    <sum-projection-pixel-intensity>11562766816.0</sum-projection-pixel-intensity>
    <sum-projection-pixels>20625001.625</sum-projection-pixels>
    <volume>0.8461422704</volume>
  </projection-structure-unionize>
  <projection-structure-unionize>
    <hemisphere-id>2</hemisphere-id>
    <id>634381796</id>
    <is-injection>false</is-injection>
    <max-voxel-density>0.0255336184054613</max-voxel-density>
    <max-voxel-x>9570</max-voxel-x>
    <max-voxel-y>1230</max-voxel-y>
    <max-voxel-z>7650</max-voxel-z>
    <normalized-projection-volume>3.47064905270345e-07</normalized-projection-volume>
    <projection-density>2.00487832557883e-07</projection-density>
    <projection-energy>7.68786121625453e-05</projection-energy>
    <projection-intensity>383.457763671875</projection-intensity>
    <projection-volume>1.71601404190063e-07</projection-volume>
    <section-data-set-id>478096249</section-data-set-id>
    <structure-id>778</structure-id>
    <sum-pixel-intensity>185388597248.0</sum-pixel-intensity>
    <sum-pixels>698709632.0</sum-pixels>
    <sum-projection-pixel-intensity>53715.828125</sum-projection-pixel-intensity>
    <sum-projection-pixels>140.082778930664</sum-projection-pixels>
    <volume>0.8559192992</volume>
  </projection-structure-unionize>
  <projection-structure-unionize>
    <hemisphere-id>2</hemisphere-id>
    <id>634381838</id>
    <is-injection>false</is-injection>
    <max-voxel-density>0.0</max-voxel-density>
    <max-voxel-x>0</max-voxel-x>
    <max-voxel-y>0</max-voxel-y>
    <max-voxel-z>0</max-voxel-z>
    <normalized-projection-volume>0.0</normalized-projection-volume>
    <projection-density>0.0</projection-density>
    <projection-energy>0.0</projection-energy>
    <projection-intensity>0.0</projection-intensity>
    <projection-volume>0.0</projection-volume>
    <section-data-set-id>478096249</section-data-set-id>
    <structure-id>838</structure-id>
    <sum-pixel-intensity>91539578880.0</sum-pixel-intensity>
    <sum-pixels>288421184.0</sum-pixels>
    <sum-projection-pixel-intensity>0.0</sum-projection-pixel-intensity>
    <sum-projection-pixels>0.0</sum-projection-pixels>
    <volume>0.3533159504</volume>
  </projection-structure-unionize>
  <projection-structure-unionize>
    <hemisphere-id>3</hemisphere-id>
    <id>634383241</id>
    <is-injection>false</is-injection>
    <max-voxel-density>0.997735381126404</max-voxel-density>
    <max-voxel-x>8130</max-voxel-x>
    <max-voxel-y>4890</max-voxel-y>
    <max-voxel-z>7490</max-voxel-z>
    <normalized-projection-volume>0.196736641543388</normalized-projection-volume>
    <projection-density>0.0489036040916984</projection-density>
    <projection-energy>38.2846364688919</projection-energy>
    <projection-intensity>782.859201892462</projection-intensity>
    <projection-volume>0.0972736898252075</projection-volume>
    <section-data-set-id>478096249</section-data-set-id>
    <structure-id>348</structure-id>
    <sum-pixel-intensity>368026904896.0</sum-pixel-intensity>
    <sum-pixels>1623747272.0</sum-pixels>
    <sum-projection-pixel-intensity>62164574025.875</sum-projection-pixel-intensity>
    <sum-projection-pixels>79407093.7348633</sum-projection-pixels>
    <volume>1.9890904082</volume>
  </projection-structure-unionize>
  <projection-structure-unionize>
    <hemisphere-id>1</hemisphere-id>
    <id>634382758</id>
    <is-injection>false</is-injection>
    <max-voxel-density>0.0</max-voxel-density>
    <max-voxel-x>0</max-voxel-x>
    <max-voxel-y>0</max-voxel-y>
    <max-voxel-z>0</max-voxel-z>
    <normalized-projection-volume>0.0</normalized-projection-volume>
    <projection-density>0.0</projection-density>
    <projection-energy>0.0</projection-energy>
    <projection-intensity>0.0</projection-intensity>
    <projection-volume>0.0</projection-volume>
    <section-data-set-id>478096249</section-data-set-id>
    <structure-id>330</structure-id>
    <sum-pixel-intensity>1229701888.0</sum-pixel-intensity>
    <sum-pixels>13954500.0</sum-pixels>
    <sum-projection-pixel-intensity>0.0</sum-projection-pixel-intensity>
    <sum-projection-pixels>0.0</sum-projection-pixels>
    <volume>0.0170942625</volume>
  </projection-structure-unionize>
  <projection-structure-unionize>
    <hemisphere-id>1</hemisphere-id>
    <id>634382834</id>
    <is-injection>false</is-injection>
    <max-voxel-density>0.0373398885130882</max-voxel-density>
    <max-voxel-x>11490</max-voxel-x>
    <max-voxel-y>4480</max-voxel-y>
    <max-voxel-z>4370</max-voxel-z>
    <normalized-projection-volume>6.73954293629189e-06</normalized-projection-volume>
    <projection-density>8.06996922619874e-06</projection-density>
    <projection-energy>0.00525227747857571</projection-energy>
    <projection-intensity>650.84228515625</projection-intensity>
    <projection-volume>3.33227305297852e-06</projection-volume>
    <section-data-set-id>478096249</section-data-set-id>
    <structure-id>225</structure-id>
    <sum-pixel-intensity>32548954112.0</sum-pixel-intensity>
    <sum-pixels>337079712.0</sum-pixels>
    <sum-projection-pixel-intensity>1770436.125</sum-projection-pixel-intensity>
    <sum-projection-pixels>2720.22290039062</sum-projection-pixels>
    <volume>0.4129226472</volume>
  </projection-structure-unionize>
  <projection-structure-unionize>
    <hemisphere-id>2</hemisphere-id>
    <id>634382810</id>
    <is-injection>false</is-injection>
    <max-voxel-density>0.235827431082726</max-voxel-density>
    <max-voxel-x>9160</max-voxel-x>
    <max-voxel-y>2490</max-voxel-y>
    <max-voxel-z>9430</max-voxel-z>
    <normalized-projection-volume>0.000139671369394458</normalized-projection-volume>
    <projection-density>0.00157890073023736</projection-density>
    <projection-energy>0.72599059343338</projection-energy>
    <projection-intensity>459.807586669922</projection-intensity>
    <projection-volume>6.90585615234375e-05</projection-volume>
    <section-data-set-id>478096249</section-data-set-id>
    <structure-id>312782594</structure-id>
    <sum-pixel-intensity>7632157696.0</sum-pixel-intensity>
    <sum-pixels>35704800.0</sum-pixels>
    <sum-projection-pixel-intensity>25921348.0</sum-projection-pixel-intensity>
    <sum-projection-pixels>56374.3359375</sum-projection-pixels>
    <volume>0.04373838</volume>
  </projection-structure-unionize>
  <projection-structure-unionize>
    <hemisphere-id>3</hemisphere-id>
    <id>634383633</id>
    <is-injection>false</is-injection>
    <max-voxel-density>0.0</max-voxel-density>
    <max-voxel-x>0</max-voxel-x>
    <max-voxel-y>0</max-voxel-y>
    <max-voxel-z>0</max-voxel-z>
    <normalized-projection-volume>0.0</normalized-projection-volume>
    <projection-density>0.0</projection-density>
    <projection-energy>0.0</projection-energy>
    <projection-intensity>0.0</projection-intensity>
    <projection-volume>0.0</projection-volume>
    <section-data-set-id>478096249</section-data-set-id>
    <structure-id>927</structure-id>
    <sum-pixel-intensity>2263515008.0</sum-pixel-intensity>
    <sum-pixels>22244400.0</sum-pixels>
    <sum-projection-pixel-intensity>0.0</sum-projection-pixel-intensity>
    <sum-projection-pixels>0.0</sum-projection-pixels>
    <volume>0.02724939</volume>
  </projection-structure-unionize>
  <projection-structure-unionize>
    <hemisphere-id>2</hemisphere-id>
    <id>634381390</id>
    <is-injection>false</is-injection>
    <max-voxel-density>0.504814565181732</max-voxel-density>
    <max-voxel-x>6780</max-voxel-x>
    <max-voxel-y>4640</max-voxel-y>
    <max-voxel-z>5980</max-voxel-z>
    <normalized-projection-volume>0.00427989984651015</normalized-projection-volume>
    <projection-density>0.0423269122838974</projection-density>
    <projection-energy>27.1834182739258</projection-energy>
    <projection-intensity>642.225402832031</projection-intensity>
    <projection-volume>0.002116136815625</projection-volume>
    <section-data-set-id>478096249</section-data-set-id>
    <structure-id>189</structure-id>
    <sum-pixel-intensity>12476198912.0</sum-pixel-intensity>
    <sum-pixels>40812300.0</sum-pixels>
    <sum-projection-pixel-intensity>1109417856.0</sum-projection-pixel-intensity>
    <sum-projection-pixels>1727458.625</sum-projection-pixels>
    <volume>0.0499950675</volume>
  </projection-structure-unionize>
  <projection-structure-unionize>
    <hemisphere-id>1</hemisphere-id>
    <id>634382558</id>
    <is-injection>false</is-injection>
    <max-voxel-density>0.0</max-voxel-density>
    <max-voxel-x>0</max-voxel-x>
    <max-voxel-y>0</max-voxel-y>
    <max-voxel-z>0</max-voxel-z>
    <normalized-projection-volume>0.0</normalized-projection-volume>
    <projection-density>0.0</projection-density>
    <projection-energy>0.0</projection-energy>
    <projection-intensity>0.0</projection-intensity>
    <projection-volume>0.0</projection-volume>
    <section-data-set-id>478096249</section-data-set-id>
    <structure-id>648</structure-id>
    <sum-pixel-intensity>442806304768.0</sum-pixel-intensity>
    <sum-pixels>1472779776.0</sum-pixels>
    <sum-projection-pixel-intensity>0.0</sum-projection-pixel-intensity>
    <sum-projection-pixels>0.0</sum-projection-pixels>
    <volume>1.8041552256</volume>
  </projection-structure-unionize>
  <projection-structure-unionize>
    <hemisphere-id>3</hemisphere-id>
    <id>634383335</id>
    <is-injection>false</is-injection>
    <max-voxel-density>0.497367650270462</max-voxel-density>
    <max-voxel-x>2740</max-voxel-x>
    <max-voxel-y>3290</max-voxel-y>
    <max-voxel-z>7560</max-voxel-z>
    <normalized-projection-volume>0.0061147415818034</normalized-projection-volume>
    <projection-density>0.000112156475992193</projection-density>
    <projection-energy>0.0583111119606633</projection-energy>
    <projection-intensity>519.90856029323</projection-intensity>
    <projection-volume>0.00302334873322754</projection-volume>
    <section-data-set-id>478096249</section-data-set-id>
    <structure-id>500</structure-id>
    <sum-pixel-intensity>5523686716160.0</sum-pixel-intensity>
    <sum-pixels>22005325688.0</sum-pixels>
    <sum-projection-pixel-intensity>1283155009.92383</sum-projection-pixel-intensity>
    <sum-projection-pixels>2468039.78222656</sum-projection-pixels>
    <volume>26.9565239678</volume>
  </projection-structure-unionize>
  <projection-structure-unionize>
    <hemisphere-id>1</hemisphere-id>
    <id>634382524</id>
    <is-injection>false</is-injection>
    <max-voxel-density>0.620687127113342</max-voxel-density>
    <max-voxel-x>9890</max-voxel-x>
    <max-voxel-y>3240</max-voxel-y>
    <max-voxel-z>1190</max-voxel-z>
    <normalized-projection-volume>0.0305016404734745</normalized-projection-volume>
    <projection-density>0.000130532742317648</projection-density>
    <projection-energy>0.0583229991099789</projection-energy>
    <projection-intensity>446.807429878791</projection-intensity>
    <projection-volume>0.015081110927282</projection-volume>
    <section-data-set-id>478096249</section-data-set-id>
    <structure-id>695</structure-id>
    <sum-pixel-intensity>21153882867519.8</sum-pixel-intensity>
    <sum-pixels>94314351652.0</sum-pixels>
    <sum-projection-pixel-intensity>5500695847.45783</sum-projection-pixel-intensity>
    <sum-projection-pixels>12311110.9610466</sum-projection-pixels>
    <volume>115.5350807737</volume>
  </projection-structure-unionize>
  <projection-structure-unionize>
    <hemisphere-id>2</hemisphere-id>
    <id>634381493</id>
    <is-injection>false</is-injection>
    <max-voxel-density>0.779551863670349</max-voxel-density>
    <max-voxel-x>6740</max-voxel-x>
    <max-voxel-y>6750</max-voxel-y>
    <max-voxel-z>8310</max-voxel-z>
    <normalized-projection-volume>0.0987132013362941</normalized-projection-volume>
    <projection-density>0.115372560918331</projection-density>
    <projection-energy>81.7221145629883</projection-energy>
    <projection-intensity>708.332336425781</projection-intensity>
    <projection-volume>0.0488073663</projection-volume>
    <section-data-set-id>478096249</section-data-set-id>
    <structure-id>327</structure-id>
    <sum-pixel-intensity>121789874176.0</sum-pixel-intensity>
    <sum-pixels>345339904.0</sum-pixels>
    <sum-projection-pixel-intensity>28221906944.0</sum-projection-pixel-intensity>
    <sum-projection-pixels>39842748.0</sum-projection-pixels>
    <volume>0.4230413824</volume>
  </projection-structure-unionize>
  <projection-structure-unionize>
    <hemisphere-id>3</hemisphere-id>
    <id>634383728</id>
    <is-injection>false</is-injection>
    <max-voxel-density>0.494538575410843</max-voxel-density>
    <max-voxel-x>9320</max-voxel-x>
    <max-voxel-y>3410</max-voxel-y>
    <max-voxel-z>5510</max-voxel-z>
    <normalized-projection-volume>0.0059128000275573</normalized-projection-volume>
    <projection-density>0.0629678496232269</projection-density>
    <projection-energy>35.180704154002</projection-energy>
    <projection-intensity>558.708997758515</projection-intensity>
    <projection-volume>0.002923501546875</projection-volume>
    <section-data-set-id>478096249</section-data-set-id>
    <structure-id>614454277</structure-id>
    <sum-pixel-intensity>10278430720.0</sum-pixel-intensity>
    <sum-pixels>37900800.0</sum-pixels>
    <sum-projection-pixel-intensity>1333376832.0</sum-projection-pixel-intensity>
    <sum-projection-pixels>2386531.875</sum-projection-pixels>
    <volume>0.04642848</volume>
  </projection-structure-unionize>
  <projection-structure-unionize>
    <hemisphere-id>2</hemisphere-id>
    <id>634381433</id>
    <is-injection>false</is-injection>
    <max-voxel-density>0.135279178619385</max-voxel-density>
    <max-voxel-x>7540</max-voxel-x>
    <max-voxel-y>3000</max-voxel-y>
    <max-voxel-z>9570</max-voxel-z>
    <normalized-projection-volume>2.15931751459635e-05</normalized-projection-volume>
    <projection-density>0.000635840406175703</projection-density>
    <projection-energy>0.285054564476013</projection-energy>
    <projection-intensity>448.311462402344</projection-intensity>
    <projection-volume>1.06764444335937e-05</projection-volume>
    <section-data-set-id>478096249</section-data-set-id>
    <structure-id>243</structure-id>
    <sum-pixel-intensity>1318157056.0</sum-pixel-intensity>
    <sum-pixels>13707000.0</sum-pixels>
    <sum-projection-pixel-intensity>3907242.75</sum-projection-pixel-intensity>
    <sum-projection-pixels>8715.46484375</sum-projection-pixels>
    <volume>0.016791075</volume>
  </projection-structure-unionize>
  <projection-structure-unionize>
    <hemisphere-id>2</hemisphere-id>
    <id>634381592</id>
    <is-injection>false</is-injection>
    <max-voxel-density>0.998692870140076</max-voxel-density>
    <max-voxel-x>7050</max-voxel-x>
    <max-voxel-y>5050</max-voxel-y>
    <max-voxel-z>7650</max-voxel-z>
    <normalized-projection-volume>0.0372182092454841</normalized-projection-volume>
    <projection-density>0.171543464064598</projection-density>
    <projection-energy>271.499542236328</projection-energy>
    <projection-intensity>1582.68664550781</projection-intensity>
    <projection-volume>0.018402024725</projection-volume>
    <section-data-set-id>478096249</section-data-set-id>
    <structure-id>470</structure-id>
    <sum-pixel-intensity>62114430976.0</sum-pixel-intensity>
    <sum-pixels>87570000.0</sum-pixels>
    <sum-projection-pixel-intensity>23775215616.0</sum-projection-pixel-intensity>
    <sum-projection-pixels>15022061.0</sum-projection-pixels>
    <volume>0.10727325</volume>
  </projection-structure-unionize>
  <projection-structure-unionize>
    <hemisphere-id>1</hemisphere-id>
    <id>634382974</id>
    <is-injection>false</is-injection>
    <max-voxel-density>0.00602609477937222</max-voxel-density>
    <max-voxel-x>9480</max-voxel-x>
    <max-voxel-y>5510</max-voxel-y>
    <max-voxel-z>1380</max-voxel-z>
    <normalized-projection-volume>7.82584348380431e-08</normalized-projection-volume>
    <projection-density>4.37497646998963e-08</projection-density>
    <projection-energy>1.51874719449552e-05</projection-energy>
    <projection-intensity>347.144073486328</projection-intensity>
    <projection-volume>3.86937921524048e-08</projection-volume>
    <section-data-set-id>478096249</section-data-set-id>
    <structure-id>20</structure-id>
    <sum-pixel-intensity>74271457280.0</sum-pixel-intensity>
    <sum-pixels>721987200.0</sum-pixels>
    <sum-projection-pixel-intensity>10965.16015625</sum-projection-pixel-intensity>
    <sum-projection-pixels>31.5867691040039</sum-projection-pixels>
    <volume>0.88443432</volume>
  </projection-structure-unionize>
  <projection-structure-unionize>
    <hemisphere-id>3</hemisphere-id>
    <id>634383217</id>
    <is-injection>true</is-injection>
    <max-voxel-density>1.0</max-voxel-density>
    <max-voxel-x>8690</max-voxel-x>
    <max-voxel-y>4510</max-voxel-y>
    <max-voxel-z>7770</max-voxel-z>
    <normalized-projection-volume>0.521195363181591</normalized-projection-volume>
    <projection-density>0.833769164548502</projection-density>
    <projection-energy>3859.71182047246</projection-energy>
    <projection-intensity>4629.23310741834</projection-intensity>
    <projection-volume>0.257697781657422</projection-volume>
    <section-data-set-id>478096249</section-data-set-id>
    <structure-id>323</structure-id>
    <sum-pixel-intensity>1012607311360.0</sum-pixel-intensity>
    <sum-pixels>252306687.5</sum-pixels>
    <sum-projection-pixel-intensity>973831104128.0</sum-projection-pixel-intensity>
    <sum-projection-pixels>210365536.046875</sum-projection-pixels>
    <volume>0.3090756921875</volume>
  </projection-structure-unionize>
  <projection-structure-unionize>
    <hemisphere-id>1</hemisphere-id>
    <id>634382255</id>
    <is-injection>false</is-injection>
    <max-voxel-density>0.377936393022537</max-voxel-density>
    <max-voxel-x>7870</max-voxel-x>
    <max-voxel-y>2790</max-voxel-y>
    <max-voxel-z>5060</max-voxel-z>
    <normalized-projection-volume>0.000457600888287848</normalized-projection-volume>
    <projection-density>0.00283393496647477</projection-density>
    <projection-energy>1.24759531021118</projection-energy>
    <projection-intensity>440.234283447266</projection-intensity>
    <projection-volume>0.000226254380078125</projection-volume>
    <section-data-set-id>478096249</section-data-set-id>
    <structure-id>1061</structure-id>
    <sum-pixel-intensity>14659680256.0</sum-pixel-intensity>
    <sum-pixels>65173500.0</sum-pixels>
    <sum-projection-pixel-intensity>81310152.0</sum-projection-pixel-intensity>
    <sum-projection-pixels>184697.453125</sum-projection-pixels>
    <volume>0.0798375375</volume>
  </projection-structure-unionize>
  <projection-structure-unionize>
    <hemisphere-id>3</hemisphere-id>
    <id>634383771</id>
    <is-injection>true</is-injection>
    <max-voxel-density>0.279965877532959</max-voxel-density>
    <max-voxel-x>8230</max-voxel-x>
    <max-voxel-y>4220</max-voxel-y>
    <max-voxel-z>7840</max-voxel-z>
    <normalized-projection-volume>8.90076447803076e-05</normalized-projection-volume>
    <projection-density>0.342394421495865</projection-density>
    <projection-energy>733.814310020791</projection-energy>
    <projection-intensity>2143.18418744931</projection-intensity>
    <projection-volume>4.40085891601562e-05</projection-volume>
    <section-data-set-id>478096249</section-data-set-id>
    <structure-id>1088</structure-id>
    <sum-pixel-intensity>136110624.0</sum-pixel-intensity>
    <sum-pixels>104923.9609375</sum-pixels>
    <sum-projection-pixel-intensity>76994704.0</sum-projection-pixel-intensity>
    <sum-projection-pixels>35925.37890625</sum-projection-pixels>
    <volume>0.000128531852148437</volume>
  </projection-structure-unionize>
  <projection-structure-unionize>
    <hemisphere-id>2</hemisphere-id>
    <id>634381940</id>
    <is-injection>false</is-injection>
    <max-voxel-density>0.0585295222699642</max-voxel-density>
    <max-voxel-x>12080</max-voxel-x>
    <max-voxel-y>7090</max-voxel-y>
    <max-voxel-z>7320</max-voxel-z>
    <normalized-projection-volume>5.28313577153615e-06</normalized-projection-volume>
    <projection-density>8.33152007544413e-05</projection-density>
    <projection-energy>0.021961523219943</projection-energy>
    <projection-intensity>263.595642089844</projection-intensity>
    <projection-volume>2.61217283325195e-06</projection-volume>
    <section-data-set-id>478096249</section-data-set-id>
    <structure-id>963</structure-id>
    <sum-pixel-intensity>693710464.0</sum-pixel-intensity>
    <sum-pixels>25594200.0</sum-pixels>
    <sum-projection-pixel-intensity>562087.625</sum-projection-pixel-intensity>
    <sum-projection-pixels>2132.38598632812</sum-projection-pixels>
    <volume>0.031352895</volume>
  </projection-structure-unionize>
  <projection-structure-unionize>
    <hemisphere-id>2</hemisphere-id>
    <id>634382195</id>
    <is-injection>false</is-injection>
    <max-voxel-density>0.623691976070404</max-voxel-density>
    <max-voxel-x>6790</max-voxel-x>
    <max-voxel-y>5580</max-voxel-y>
    <max-voxel-z>8190</max-voxel-z>
    <normalized-projection-volume>0.0037429685958131</normalized-projection-volume>
    <projection-density>0.0955705940723419</projection-density>
    <projection-energy>71.1865921020508</projection-energy>
    <projection-intensity>744.858764648438</projection-intensity>
    <projection-volume>0.00185065864375</projection-volume>
    <section-data-set-id>478096249</section-data-set-id>
    <structure-id>484682528</structure-id>
    <sum-pixel-intensity>4924044288.0</sum-pixel-intensity>
    <sum-pixels>15807600.0</sum-pixels>
    <sum-projection-pixel-intensity>1125289216.0</sum-projection-pixel-intensity>
    <sum-projection-pixels>1510741.75</sum-projection-pixels>
    <volume>0.01936431</volume>
  </projection-structure-unionize>
  <projection-structure-unionize>
    <hemisphere-id>1</hemisphere-id>
    <id>634382492</id>
    <is-injection>false</is-injection>
    <max-voxel-density>0.455370277166367</max-voxel-density>
    <max-voxel-x>8320</max-voxel-x>
    <max-voxel-y>4900</max-voxel-y>
    <max-voxel-z>5250</max-voxel-z>
    <normalized-projection-volume>0.00415946888007292</normalized-projection-volume>
    <projection-density>0.00870420318096876</projection-density>
    <projection-energy>3.60968804359436</projection-energy>
    <projection-intensity>414.706329345703</projection-intensity>
    <projection-volume>0.002056591403125</projection-volume>
    <section-data-set-id>478096249</section-data-set-id>
    <structure-id>749</structure-id>
    <sum-pixel-intensity>29202395136.0</sum-pixel-intensity>
    <sum-pixels>192878096.0</sum-pixels>
    <sum-projection-pixel-intensity>696229760.0</sum-projection-pixel-intensity>
    <sum-projection-pixels>1678850.125</sum-projection-pixels>
    <volume>0.2362756676</volume>
  </projection-structure-unionize>
  <projection-structure-unionize>
    <hemisphere-id>3</hemisphere-id>
    <id>634383675</id>
    <is-injection>false</is-injection>
    <max-voxel-density>0.399513274431229</max-voxel-density>
    <max-voxel-x>3570</max-voxel-x>
    <max-voxel-y>3320</max-voxel-y>
    <max-voxel-z>5050</max-voxel-z>
    <normalized-projection-volume>0.000943527179898362</normalized-projection-volume>
    <projection-density>0.000175548528683356</projection-density>
    <projection-energy>0.103932665277933</projection-energy>
    <projection-intensity>592.045208566801</projection-intensity>
    <projection-volume>0.000466513860961914</projection-volume>
    <section-data-set-id>478096249</section-data-set-id>
    <structure-id>972</structure-id>
    <sum-pixel-intensity>530331767040.0</sum-pixel-intensity>
    <sum-pixels>2169358208.0</sum-pixels>
    <sum-projection-pixel-intensity>225467180.5</sum-projection-pixel-intensity>
    <sum-projection-pixels>380827.641601562</sum-projection-pixels>
    <volume>2.6574638048</volume>
  </projection-structure-unionize>
  <projection-structure-unionize>
    <hemisphere-id>2</hemisphere-id>
    <id>634381609</id>
    <is-injection>false</is-injection>
    <max-voxel-density>0.21316747367382</max-voxel-density>
    <max-voxel-x>5570</max-voxel-x>
    <max-voxel-y>2210</max-voxel-y>
    <max-voxel-z>7370</max-voxel-z>
    <normalized-projection-volume>4.00629231474945e-05</normalized-projection-volume>
    <projection-density>0.000721216376405209</projection-density>
    <projection-energy>0.248687088489532</projection-energy>
    <projection-intensity>344.816192626953</projection-intensity>
    <projection-volume>1.98085538574219e-05</projection-volume>
    <section-data-set-id>478096249</section-data-set-id>
    <structure-id>510</structure-id>
    <sum-pixel-intensity>2181725952.0</sum-pixel-intensity>
    <sum-pixels>22420800.0</sum-pixels>
    <sum-projection-pixel-intensity>5575763.5</sum-projection-pixel-intensity>
    <sum-projection-pixels>16170.248046875</sum-projection-pixels>
    <volume>0.02746548</volume>
  </projection-structure-unionize>
  <projection-structure-unionize>
    <hemisphere-id>1</hemisphere-id>
    <id>634382469</id>
    <is-injection>false</is-injection>
    <max-voxel-density>0.0293489545583725</max-voxel-density>
    <max-voxel-x>7330</max-voxel-x>
    <max-voxel-y>3900</max-voxel-y>
    <max-voxel-z>1680</max-voxel-z>
    <normalized-projection-volume>2.57384114642776e-07</normalized-projection-volume>
    <projection-density>2.57199485531601e-06</projection-density>
    <projection-energy>0.000876751902978867</projection-energy>
    <projection-intensity>340.883972167969</projection-intensity>
    <projection-volume>1.27259987449646e-07</projection-volume>
    <section-data-set-id>478096249</section-data-set-id>
    <structure-id>786</structure-id>
    <sum-pixel-intensity>7012961792.0</sum-pixel-intensity>
    <sum-pixels>40391100.0</sum-pixels>
    <sum-projection-pixel-intensity>35412.97265625</sum-projection-pixel-intensity>
    <sum-projection-pixels>103.885704040527</sum-projection-pixels>
    <volume>0.0494790975</volume>
  </projection-structure-unionize>
  <projection-structure-unionize>
    <hemisphere-id>1</hemisphere-id>
    <id>634382505</id>
    <is-injection>false</is-injection>
    <max-voxel-density>0.390762388706207</max-voxel-density>
    <max-voxel-x>8430</max-voxel-x>
    <max-voxel-y>5720</max-voxel-y>
    <max-voxel-z>3850</max-voxel-z>
    <normalized-projection-volume>0.000840376961899196</normalized-projection-volume>
    <projection-density>0.000114255628676135</projection-density>
    <projection-energy>0.0422426706563141</projection-energy>
    <projection-intensity>369.72069687747</projection-intensity>
    <projection-volume>0.000415512673626709</projection-volume>
    <section-data-set-id>478096249</section-data-set-id>
    <structure-id>726</structure-id>
    <sum-pixel-intensity>682924306432.0</sum-pixel-intensity>
    <sum-pixels>2968729184.0</sum-pixels>
    <sum-projection-pixel-intensity>125407049.1875</sum-projection-pixel-intensity>
    <sum-projection-pixels>339194.019287109</sum-projection-pixels>
    <volume>3.6366932504</volume>
  </projection-structure-unionize>
  <projection-structure-unionize>
    <hemisphere-id>2</hemisphere-id>
    <id>634382179</id>
    <is-injection>false</is-injection>
    <max-voxel-density>0.114420503377914</max-voxel-density>
    <max-voxel-x>3570</max-voxel-x>
    <max-voxel-y>3910</max-voxel-y>
    <max-voxel-z>6540</max-voxel-z>
    <normalized-projection-volume>9.34184865489323e-06</normalized-projection-volume>
    <projection-density>0.00225972011685371</projection-density>
    <projection-energy>0.771365523338318</projection-energy>
    <projection-intensity>341.354461669922</projection-intensity>
    <projection-volume>4.61894683837891e-06</projection-volume>
    <section-data-set-id>478096249</section-data-set-id>
    <structure-id>527696977</structure-id>
    <sum-pixel-intensity>184587136.0</sum-pixel-intensity>
    <sum-pixels>1668600.0</sum-pixels>
    <sum-projection-pixel-intensity>1287100.5</sum-projection-pixel-intensity>
    <sum-projection-pixels>3770.56884765625</sum-projection-pixels>
    <volume>0.002044035</volume>
  </projection-structure-unionize>
  <projection-structure-unionize>
    <hemisphere-id>3</hemisphere-id>
    <id>634383158</id>
    <is-injection>false</is-injection>
    <max-voxel-density>0.377673655748367</max-voxel-density>
    <max-voxel-x>6400</max-voxel-x>
    <max-voxel-y>4660</max-voxel-y>
    <max-voxel-z>6210</max-voxel-z>
    <normalized-projection-volume>0.00426318238657974</normalized-projection-volume>
    <projection-density>0.000885650359667286</projection-density>
    <projection-energy>0.554790005795154</projection-energy>
    <projection-intensity>626.421024662117</projection-intensity>
    <projection-volume>0.00210787110061035</projection-volume>
    <section-data-set-id>478096249</section-data-set-id>
    <structure-id>239</structure-id>
    <sum-pixel-intensity>614033704960.0</sum-pixel-intensity>
    <sum-pixels>1942878568.0</sum-pixels>
    <sum-projection-pixel-intensity>1077889612.0</sum-projection-pixel-intensity>
    <sum-projection-pixels>1720711.10253906</sum-projection-pixels>
    <volume>2.3800262458</volume>
  </projection-structure-unionize>
  <projection-structure-unionize>
    <hemisphere-id>3</hemisphere-id>
    <id>634383346</id>
    <is-injection>false</is-injection>
    <max-voxel-density>0.62452244758606</max-voxel-density>
    <max-voxel-x>5660</max-voxel-x>
    <max-voxel-y>6100</max-voxel-y>
    <max-voxel-z>6370</max-voxel-z>
    <normalized-projection-volume>0.0866721808963183</normalized-projection-volume>
    <projection-density>0.0699686916793163</projection-density>
    <projection-energy>56.460870871434</projection-energy>
    <projection-intensity>806.944785107717</projection-intensity>
    <projection-volume>0.0428538516</projection-volume>
    <section-data-set-id>478096249</section-data-set-id>
    <structure-id>523</structure-id>
    <sum-pixel-intensity>177371021312.0</sum-pixel-intensity>
    <sum-pixels>499976992.0</sum-pixels>
    <sum-projection-pixel-intensity>28229136384.0</sum-projection-pixel-intensity>
    <sum-projection-pixels>34982736.0</sum-projection-pixels>
    <volume>0.6124718152</volume>
  </projection-structure-unionize>
  <projection-structure-unionize>
    <hemisphere-id>2</hemisphere-id>
    <id>634381556</id>
    <is-injection>false</is-injection>
    <max-voxel-density>0.0613318346440792</max-voxel-density>
    <max-voxel-x>11070</max-voxel-x>
    <max-voxel-y>5130</max-voxel-y>
    <max-voxel-z>7590</max-voxel-z>
    <normalized-projection-volume>1.4473676026389e-06</normalized-projection-volume>
    <projection-density>5.18954720973852e-06</projection-density>
    <projection-energy>0.00145962368696928</projection-energy>
    <projection-intensity>281.262237548828</projection-intensity>
    <projection-volume>7.1563073425293e-07</projection-volume>
    <section-data-set-id>478096249</section-data-set-id>
    <structure-id>413</structure-id>
    <sum-pixel-intensity>422084064.0</sum-pixel-intensity>
    <sum-pixels>112570200.0</sum-pixels>
    <sum-projection-pixel-intensity>164310.125</sum-projection-pixel-intensity>
    <sum-projection-pixels>584.188354492188</sum-projection-pixels>
    <volume>0.137898495</volume>
  </projection-structure-unionize>
  <projection-structure-unionize>
    <hemisphere-id>3</hemisphere-id>
    <id>634383506</id>
    <is-injection>false</is-injection>
    <max-voxel-density>0.309962838888168</max-voxel-density>
    <max-voxel-x>7670</max-voxel-x>
    <max-voxel-y>5570</max-voxel-y>
    <max-voxel-z>6080</max-voxel-z>
    <normalized-projection-volume>0.000525025536767339</normalized-projection-volume>
    <projection-density>0.00707121133688168</projection-density>
    <projection-energy>3.88476621885866</projection-energy>
    <projection-intensity>549.377756339523</projection-intensity>
    <projection-volume>0.000259591557592773</projection-volume>
    <section-data-set-id>478096249</section-data-set-id>
    <structure-id>753</structure-id>
    <sum-pixel-intensity>4633267328.0</sum-pixel-intensity>
    <sum-pixels>29968200.0</sum-pixels>
    <sum-projection-pixel-intensity>116419451.0</sum-projection-pixel-intensity>
    <sum-projection-pixels>211911.475585938</sum-projection-pixels>
    <volume>0.036711045</volume>
  </projection-structure-unionize>
  <projection-structure-unionize>
    <hemisphere-id>1</hemisphere-id>
    <id>634382319</id>
    <is-injection>false</is-injection>
    <max-voxel-density>0.124947339296341</max-voxel-density>
    <max-voxel-x>11260</max-voxel-x>
    <max-voxel-y>6980</max-voxel-y>
    <max-voxel-z>4540</max-voxel-z>
    <normalized-projection-volume>7.99918736271756e-05</normalized-projection-volume>
    <projection-density>0.000101382240245584</projection-density>
    <projection-energy>0.0515868067741394</projection-energy>
    <projection-intensity>508.834747314453</projection-intensity>
    <projection-volume>3.9550866796875e-05</projection-volume>
    <section-data-set-id>478096249</section-data-set-id>
    <structure-id>978</structure-id>
    <sum-pixel-intensity>32484583424.0</sum-pixel-intensity>
    <sum-pixels>318462304.0</sum-pixels>
    <sum-projection-pixel-intensity>16428453.0</sum-projection-pixel-intensity>
    <sum-projection-pixels>32286.421875</sum-projection-pixels>
    <volume>0.3901163224</volume>
  </projection-structure-unionize>
  <projection-structure-unionize>
    <hemisphere-id>3</hemisphere-id>
    <id>634383866</id>
    <is-injection>false</is-injection>
    <max-voxel-density>0.404640108346939</max-voxel-density>
    <max-voxel-x>8490</max-voxel-x>
    <max-voxel-y>5280</max-voxel-y>
    <max-voxel-z>6080</max-voxel-z>
    <normalized-projection-volume>0.000780829077970596</normalized-projection-volume>
    <projection-density>0.0161104581525017</projection-density>
    <projection-energy>7.16297182349814</projection-energy>
    <projection-intensity>444.616270728826</projection-intensity>
    <projection-volume>0.000386070052539062</projection-volume>
    <section-data-set-id>478096249</section-data-set-id>
    <structure-id>607344830</structure-id>
    <sum-pixel-intensity>2281638208.0</sum-pixel-intensity>
    <sum-pixels>19562400.0</sum-pixels>
    <sum-projection-pixel-intensity>140124920.0</sum-projection-pixel-intensity>
    <sum-projection-pixels>315159.2265625</sum-projection-pixels>
    <volume>0.02396394</volume>
  </projection-structure-unionize>
  <projection-structure-unionize>
    <hemisphere-id>1</hemisphere-id>
    <id>634382229</id>
    <is-injection>false</is-injection>
    <max-voxel-density>0.156001687049866</max-voxel-density>
    <max-voxel-x>5860</max-voxel-x>
    <max-voxel-y>4690</max-voxel-y>
    <max-voxel-z>5150</max-voxel-z>
    <normalized-projection-volume>2.76864781563828e-05</normalized-projection-volume>
    <projection-density>0.000101662102679256</projection-density>
    <projection-energy>0.0554926581680775</projection-energy>
    <projection-intensity>545.853942871094</projection-intensity>
    <projection-volume>1.36891931640625e-05</projection-volume>
    <section-data-set-id>478096249</section-data-set-id>
    <structure-id>1096</structure-id>
    <sum-pixel-intensity>34410590208.0</sum-pixel-intensity>
    <sum-pixels>109921504.0</sum-pixels>
    <sum-projection-pixel-intensity>6099836.5</sum-projection-pixel-intensity>
    <sum-projection-pixels>11174.8515625</sum-projection-pixels>
    <volume>0.1346538424</volume>
  </projection-structure-unionize>
  <projection-structure-unionize>
    <hemisphere-id>2</hemisphere-id>
    <id>634381853</id>
    <is-injection>true</is-injection>
    <max-voxel-density>1.0</max-voxel-density>
    <max-voxel-x>8530</max-voxel-x>
    <max-voxel-y>4240</max-voxel-y>
    <max-voxel-z>7600</max-voxel-z>
    <normalized-projection-volume>0.11349390919753</normalized-projection-volume>
    <projection-density>0.939495089841966</projection-density>
    <projection-energy>6640.78745293883</projection-energy>
    <projection-intensity>7068.46424716906</projection-intensity>
    <projection-volume>0.056115481253125</projection-volume>
    <section-data-set-id>478096249</section-data-set-id>
    <structure-id>856</structure-id>
    <sum-pixel-intensity>326840550656.0</sum-pixel-intensity>
    <sum-pixels>48758696.6875</sum-pixels>
    <sum-projection-pixel-intensity>323796141184.0</sum-projection-pixel-intensity>
    <sum-projection-pixels>45808556.125</sum-projection-pixels>
    <volume>0.0597294034421875</volume>
  </projection-structure-unionize>
  <projection-structure-unionize>
    <hemisphere-id>3</hemisphere-id>
    <id>634383021</id>
    <is-injection>false</is-injection>
    <max-voxel-density>0.550043761730194</max-voxel-density>
    <max-voxel-x>7500</max-voxel-x>
    <max-voxel-y>3330</max-voxel-y>
    <max-voxel-z>5930</max-voxel-z>
    <normalized-projection-volume>0.0115124977525181</normalized-projection-volume>
    <projection-density>0.0302449125784767</projection-density>
    <projection-energy>15.5207291819843</projection-energy>
    <projection-intensity>513.168260669048</projection-intensity>
    <projection-volume>0.005692194025</projection-volume>
    <section-data-set-id>478096249</section-data-set-id>
    <structure-id>50</structure-id>
    <sum-pixel-intensity>27773327360.0</sum-pixel-intensity>
    <sum-pixels>153635392.0</sum-pixels>
    <sum-projection-pixel-intensity>2384533312.0</sum-projection-pixel-intensity>
    <sum-projection-pixels>4646689.0</sum-projection-pixels>
    <volume>0.1882033552</volume>
  </projection-structure-unionize>
  <projection-structure-unionize>
    <hemisphere-id>2</hemisphere-id>
    <id>634382027</id>
    <is-injection>false</is-injection>
    <max-voxel-density>0.139288395643234</max-voxel-density>
    <max-voxel-x>7050</max-voxel-x>
    <max-voxel-y>1900</max-voxel-y>
    <max-voxel-z>8460</max-voxel-z>
    <normalized-projection-volume>2.55614924081521e-05</normalized-projection-volume>
    <projection-density>0.00015644081577193</projection-density>
    <projection-energy>0.0539884082973003</projection-energy>
    <projection-intensity>345.104370117188</projection-intensity>
    <projection-volume>1.26385235839844e-05</projection-volume>
    <section-data-set-id>478096249</section-data-set-id>
    <structure-id>1062</structure-id>
    <sum-pixel-intensity>5213276672.0</sum-pixel-intensity>
    <sum-pixels>65949300.0</sum-pixels>
    <sum-projection-pixel-intensity>3560497.75</sum-projection-pixel-intensity>
    <sum-projection-pixels>10317.162109375</sum-projection-pixels>
    <volume>0.0807878925</volume>
  </projection-structure-unionize>
  <projection-structure-unionize>
    <hemisphere-id>1</hemisphere-id>
    <id>634382508</id>
    <is-injection>false</is-injection>
    <max-voxel-density>0.0</max-voxel-density>
    <max-voxel-x>0</max-voxel-x>
    <max-voxel-y>0</max-voxel-y>
    <max-voxel-z>0</max-voxel-z>
    <normalized-projection-volume>0.0</normalized-projection-volume>
    <projection-density>0.0</projection-density>
    <projection-energy>0.0</projection-energy>
    <projection-intensity>0.0</projection-intensity>
    <projection-volume>0.0</projection-volume>
    <section-data-set-id>478096249</section-data-set-id>
    <structure-id>721</structure-id>
    <sum-pixel-intensity>128663511040.0</sum-pixel-intensity>
    <sum-pixels>460638016.0</sum-pixels>
    <sum-projection-pixel-intensity>0.0</sum-projection-pixel-intensity>
    <sum-projection-pixels>0.0</sum-projection-pixels>
    <volume>0.5642815696</volume>
  </projection-structure-unionize>
  <projection-structure-unionize>
    <hemisphere-id>1</hemisphere-id>
    <id>634382187</id>
    <is-injection>false</is-injection>
    <max-voxel-density>0.0</max-voxel-density>
    <max-voxel-x>0</max-voxel-x>
    <max-voxel-y>0</max-voxel-y>
    <max-voxel-z>0</max-voxel-z>
    <normalized-projection-volume>0.0</normalized-projection-volume>
    <projection-density>0.0</projection-density>
    <projection-energy>0.0</projection-energy>
    <projection-intensity>0.0</projection-intensity>
    <projection-volume>0.0</projection-volume>
    <section-data-set-id>478096249</section-data-set-id>
    <structure-id>526157192</structure-id>
    <sum-pixel-intensity>38528278528.0</sum-pixel-intensity>
    <sum-pixels>167212800.0</sum-pixels>
    <sum-projection-pixel-intensity>0.0</sum-projection-pixel-intensity>
    <sum-projection-pixels>0.0</sum-projection-pixels>
    <volume>0.20483568</volume>
  </projection-structure-unionize>
  <projection-structure-unionize>
    <hemisphere-id>3</hemisphere-id>
    <id>634383702</id>
    <is-injection>false</is-injection>
    <max-voxel-density>0.747385025024414</max-voxel-density>
    <max-voxel-x>7280</max-voxel-x>
    <max-voxel-y>5420</max-voxel-y>
    <max-voxel-z>7070</max-voxel-z>
    <normalized-projection-volume>0.0361323984203095</normalized-projection-volume>
    <projection-density>0.0131878497601727</projection-density>
    <projection-energy>17.283167862908</projection-energy>
    <projection-intensity>1310.53721245014</projection-intensity>
    <projection-volume>0.0178651606991211</projection-volume>
    <section-data-set-id>478096249</section-data-set-id>
    <structure-id>1000</structure-id>
    <sum-pixel-intensity>88732162254.9727</sum-pixel-intensity>
    <sum-pixels>1105851592.0</sum-pixels>
    <sum-projection-pixel-intensity>19112618696.0</sum-projection-pixel-intensity>
    <sum-projection-pixels>14583804.6523438</sum-projection-pixels>
    <volume>1.3546682002</volume>
  </projection-structure-unionize>
  <projection-structure-unionize>
    <hemisphere-id>3</hemisphere-id>
    <id>634383645</id>
    <is-injection>false</is-injection>
    <max-voxel-density>0.550318479537964</max-voxel-density>
    <max-voxel-x>4110</max-voxel-x>
    <max-voxel-y>2890</max-voxel-y>
    <max-voxel-z>7220</max-voxel-z>
    <normalized-projection-volume>0.000425429057377541</normalized-projection-volume>
    <projection-density>0.000150734559121354</projection-density>
    <projection-energy>0.0676448812619933</projection-energy>
    <projection-intensity>448.768229769614</projection-intensity>
    <projection-volume>0.000210347466772461</projection-volume>
    <section-data-set-id>478096249</section-data-set-id>
    <structure-id>940</structure-id>
    <sum-pixel-intensity>67095150592.0</sum-pixel-intensity>
    <sum-pixels>1139169536.0</sum-pixels>
    <sum-projection-pixel-intensity>77058988.0</sum-projection-pixel-intensity>
    <sum-projection-pixels>171712.217773438</sum-projection-pixels>
    <volume>1.3954826816</volume>
  </projection-structure-unionize>
  <projection-structure-unionize>
    <hemisphere-id>3</hemisphere-id>
    <id>634383230</id>
    <is-injection>false</is-injection>
    <max-voxel-density>0.621340811252594</max-voxel-density>
    <max-voxel-x>8380</max-voxel-x>
    <max-voxel-y>2770</max-voxel-y>
    <max-voxel-z>5860</max-voxel-z>
    <normalized-projection-volume>0.00878208077919787</normalized-projection-volume>
    <projection-density>0.141235132922135</projection-density>
    <projection-energy>107.897256608254</projection-energy>
    <projection-intensity>763.95479209652</projection-intensity>
    <projection-volume>0.004342177415625</projection-volume>
    <section-data-set-id>478096249</section-data-set-id>
    <structure-id>336</structure-id>
    <sum-pixel-intensity>9386174976.0</sum-pixel-intensity>
    <sum-pixels>25097400.0</sum-pixels>
    <sum-projection-pixel-intensity>2707940608.0</sum-projection-pixel-intensity>
    <sum-projection-pixels>3544634.625</sum-projection-pixels>
    <volume>0.030744315</volume>
  </projection-structure-unionize>
  <projection-structure-unionize>
    <hemisphere-id>3</hemisphere-id>
    <id>634383246</id>
    <is-injection>false</is-injection>
    <max-voxel-density>0.624223113059998</max-voxel-density>
    <max-voxel-x>10630</max-voxel-x>
    <max-voxel-y>6750</max-voxel-y>
    <max-voxel-z>6290</max-voxel-z>
    <normalized-projection-volume>0.0687658830106608</normalized-projection-volume>
    <projection-density>0.000995931400832344</projection-density>
    <projection-energy>0.570939529834118</projection-energy>
    <projection-intensity>573.271943586635</projection-intensity>
    <projection-volume>0.03400033223125</projection-volume>
    <section-data-set-id>478096249</section-data-set-id>
    <structure-id>354</structure-id>
    <sum-pixel-intensity>3293740567216.0</sum-pixel-intensity>
    <sum-pixels>27868760064.0</sum-pixels>
    <sum-projection-pixel-intensity>15911376768.0</sum-projection-pixel-intensity>
    <sum-projection-pixels>27755373.25</sum-projection-pixels>
    <volume>34.1392310784</volume>
  </projection-structure-unionize>
  <projection-structure-unionize>
    <hemisphere-id>3</hemisphere-id>
    <id>634383391</id>
    <is-injection>false</is-injection>
    <max-voxel-density>0.50445020198822</max-voxel-density>
    <max-voxel-x>8910</max-voxel-x>
    <max-voxel-y>4770</max-voxel-y>
    <max-voxel-z>5740</max-voxel-z>
    <normalized-projection-volume>0.00581508110111853</normalized-projection-volume>
    <projection-density>0.0313537350183814</projection-density>
    <projection-energy>12.805097196841</projection-energy>
    <projection-intensity>408.407393547655</projection-intensity>
    <projection-volume>0.0028751857859375</projection-volume>
    <section-data-set-id>478096249</section-data-set-id>
    <structure-id>591</structure-id>
    <sum-pixel-intensity>9430886144.0</sum-pixel-intensity>
    <sum-pixels>74858400.0</sum-pixels>
    <sum-projection-pixel-intensity>958569088.0</sum-projection-pixel-intensity>
    <sum-projection-pixels>2347090.4375</sum-projection-pixels>
    <volume>0.09170154</volume>
  </projection-structure-unionize>
  <projection-structure-unionize>
    <hemisphere-id>1</hemisphere-id>
    <id>634382900</id>
    <is-injection>false</is-injection>
    <max-voxel-density>0.426976919174194</max-voxel-density>
    <max-voxel-x>5310</max-voxel-x>
    <max-voxel-y>6400</max-voxel-y>
    <max-voxel-z>5660</max-voxel-z>
    <normalized-projection-volume>0.00216807049879224</normalized-projection-volume>
    <projection-density>0.0131706548854709</projection-density>
    <projection-energy>6.08157587051392</projection-energy>
    <projection-intensity>461.751983642578</projection-intensity>
    <projection-volume>0.001071972234375</projection-volume>
    <section-data-set-id>478096249</section-data-set-id>
    <structure-id>133</structure-id>
    <sum-pixel-intensity>11328416768.0</sum-pixel-intensity>
    <sum-pixels>66441600.0</sum-pixels>
    <sum-projection-pixel-intensity>404069632.0</sum-projection-pixel-intensity>
    <sum-projection-pixels>875079.375</sum-projection-pixels>
    <volume>0.08139096</volume>
  </projection-structure-unionize>
  <projection-structure-unionize>
    <hemisphere-id>3</hemisphere-id>
    <id>634383352</id>
    <is-injection>false</is-injection>
    <max-voxel-density>0.327771425247192</max-voxel-density>
    <max-voxel-x>7900</max-voxel-x>
    <max-voxel-y>2500</max-voxel-y>
    <max-voxel-z>6060</max-voxel-z>
    <normalized-projection-volume>0.000194594644286536</normalized-projection-volume>
    <projection-density>0.00199300006280184</projection-density>
    <projection-energy>0.983742921906139</projection-energy>
    <projection-intensity>493.599042100959</projection-intensity>
    <projection-volume>9.62146091418385e-05</projection-volume>
    <section-data-set-id>478096249</section-data-set-id>
    <structure-id>531</structure-id>
    <sum-pixel-intensity>6821232640.0</sum-pixel-intensity>
    <sum-pixels>39409200.0</sum-pixels>
    <sum-projection-pixel-intensity>38768521.5579834</sum-projection-pixel-intensity>
    <sum-projection-pixels>78542.5380749702</sum-projection-pixels>
    <volume>0.04827627</volume>
  </projection-structure-unionize>
  <projection-structure-unionize>
    <hemisphere-id>3</hemisphere-id>
    <id>634383519</id>
    <is-injection>false</is-injection>
    <max-voxel-density>0.030385559424758</max-voxel-density>
    <max-voxel-x>12760</max-voxel-x>
    <max-voxel-y>5640</max-voxel-y>
    <max-voxel-z>5590</max-voxel-z>
    <normalized-projection-volume>4.17633954650274e-06</normalized-projection-volume>
    <projection-density>6.62659846054203e-06</projection-density>
    <projection-energy>0.00662645626116607</projection-energy>
    <projection-intensity>999.978541120786</projection-intensity>
    <projection-volume>2.06493286895752e-06</projection-volume>
    <section-data-set-id>478096249</section-data-set-id>
    <structure-id>773</structure-id>
    <sum-pixel-intensity>54365157376.0</sum-pixel-intensity>
    <sum-pixels>254377792.0</sum-pixels>
    <sum-projection-pixel-intensity>1685623.3125</sum-projection-pixel-intensity>
    <sum-projection-pixels>1685.65948486328</sum-projection-pixels>
    <volume>0.3116127952</volume>
  </projection-structure-unionize>
  <projection-structure-unionize>
    <hemisphere-id>1</hemisphere-id>
    <id>634381457</id>
    <is-injection>false</is-injection>
    <max-voxel-density>0.0</max-voxel-density>
    <max-voxel-x>0</max-voxel-x>
    <max-voxel-y>0</max-voxel-y>
    <max-voxel-z>0</max-voxel-z>
    <normalized-projection-volume>0.0</normalized-projection-volume>
    <projection-density>0.0</projection-density>
    <projection-energy>0.0</projection-energy>
    <projection-intensity>0.0</projection-intensity>
    <projection-volume>0.0</projection-volume>
    <section-data-set-id>478096249</section-data-set-id>
    <structure-id>312782570</structure-id>
    <sum-pixel-intensity>2805403136.0</sum-pixel-intensity>
    <sum-pixels>17712000.0</sum-pixels>
    <sum-projection-pixel-intensity>0.0</sum-projection-pixel-intensity>
    <sum-projection-pixels>0.0</sum-projection-pixels>
    <volume>0.0216972</volume>
  </projection-structure-unionize>
  <projection-structure-unionize>
    <hemisphere-id>1</hemisphere-id>
    <id>634382116</id>
    <is-injection>false</is-injection>
    <max-voxel-density>0.534679234027863</max-voxel-density>
    <max-voxel-x>9940</max-voxel-x>
    <max-voxel-y>6410</max-voxel-y>
    <max-voxel-z>5240</max-voxel-z>
    <normalized-projection-volume>0.00378714305138845</normalized-projection-volume>
    <projection-density>0.0014460434904322</projection-density>
    <projection-energy>0.760099947452545</projection-energy>
    <projection-intensity>525.64111328125</projection-intensity>
    <projection-volume>0.0018725000875</projection-volume>
    <section-data-set-id>478096249</section-data-set-id>
    <structure-id>1093</structure-id>
    <sum-pixel-intensity>126067793920.0</sum-pixel-intensity>
    <sum-pixels>1057071616.0</sum-pixels>
    <sum-projection-pixel-intensity>803480064.0</sum-projection-pixel-intensity>
    <sum-projection-pixels>1528571.5</sum-projection-pixels>
    <volume>1.2949127296</volume>
  </projection-structure-unionize>
  <projection-structure-unionize>
    <hemisphere-id>1</hemisphere-id>
    <id>634382497</id>
    <is-injection>false</is-injection>
    <max-voxel-density>0.5533447265625</max-voxel-density>
    <max-voxel-x>6370</max-voxel-x>
    <max-voxel-y>6070</max-voxel-y>
    <max-voxel-z>4830</max-voxel-z>
    <normalized-projection-volume>0.00189687200716007</normalized-projection-volume>
    <projection-density>0.0061211922854956</projection-density>
    <projection-energy>2.98626710307978</projection-energy>
    <projection-intensity>487.857097735004</projection-intensity>
    <projection-volume>0.000937881920800781</projection-volume>
    <section-data-set-id>478096249</section-data-set-id>
    <structure-id>737</structure-id>
    <sum-pixel-intensity>16583500800.0</sum-pixel-intensity>
    <sum-pixels>125076596.0</sum-pixels>
    <sum-projection-pixel-intensity>373512124.0</sum-projection-pixel-intensity>
    <sum-projection-pixels>765617.89453125</sum-projection-pixels>
    <volume>0.1532188301</volume>
  </projection-structure-unionize>
  <projection-structure-unionize>
    <hemisphere-id>3</hemisphere-id>
    <id>634383149</id>
    <is-injection>false</is-injection>
    <max-voxel-density>0.364890277385712</max-voxel-density>
    <max-voxel-x>11450</max-voxel-x>
    <max-voxel-y>7020</max-voxel-y>
    <max-voxel-z>5770</max-voxel-z>
    <normalized-projection-volume>6.70969196675771e-05</normalized-projection-volume>
    <projection-density>0.000451719260559592</projection-density>
    <projection-energy>0.182939000977439</projection-energy>
    <projection-intensity>404.983840518142</projection-intensity>
    <projection-volume>3.31751365722656e-05</projection-volume>
    <section-data-set-id>478096249</section-data-set-id>
    <structure-id>230</structure-id>
    <sum-pixel-intensity>935711296.0</sum-pixel-intensity>
    <sum-pixels>59952600.0</sum-pixels>
    <sum-projection-pixel-intensity>10967668.75</sum-projection-pixel-intensity>
    <sum-projection-pixels>27081.744140625</sum-projection-pixels>
    <volume>0.073441935</volume>
  </projection-structure-unionize>
  <projection-structure-unionize>
    <hemisphere-id>1</hemisphere-id>
    <id>634382063</id>
    <is-injection>false</is-injection>
    <max-voxel-density>0.568789184093475</max-voxel-density>
    <max-voxel-x>7720</max-voxel-x>
    <max-voxel-y>3760</max-voxel-y>
    <max-voxel-z>4380</max-voxel-z>
    <normalized-projection-volume>0.00215046070472826</normalized-projection-volume>
    <projection-density>0.00818297732621431</projection-density>
    <projection-energy>3.97549962997437</projection-energy>
    <projection-intensity>485.825592041016</projection-intensity>
    <projection-volume>0.0010632653171875</projection-volume>
    <section-data-set-id>478096249</section-data-set-id>
    <structure-id>560581551</structure-id>
    <sum-pixel-intensity>19789199360.0</sum-pixel-intensity>
    <sum-pixels>106070400.0</sum-pixels>
    <sum-projection-pixel-intensity>421682848.0</sum-projection-pixel-intensity>
    <sum-projection-pixels>867971.6875</sum-projection-pixels>
    <volume>0.12993624</volume>
  </projection-structure-unionize>
  <projection-structure-unionize>
    <hemisphere-id>3</hemisphere-id>
    <id>634383658</id>
    <is-injection>false</is-injection>
    <max-voxel-density>0.135532647371292</max-voxel-density>
    <max-voxel-x>12700</max-voxel-x>
    <max-voxel-y>7060</max-voxel-y>
    <max-voxel-z>6890</max-voxel-z>
    <normalized-projection-volume>4.85615475117967e-05</normalized-projection-volume>
    <projection-density>4.24645894456582e-05</projection-density>
    <projection-energy>0.0213138154128661</projection-energy>
    <projection-intensity>501.91973338495</projection-intensity>
    <projection-volume>2.40105802001953e-05</projection-volume>
    <section-data-set-id>478096249</section-data-set-id>
    <structure-id>955</structure-id>
    <sum-pixel-intensity>42318981120.0</sum-pixel-intensity>
    <sum-pixels>461572192.0</sum-pixels>
    <sum-projection-pixel-intensity>9837864.5</sum-projection-pixel-intensity>
    <sum-projection-pixels>19600.4736328125</sum-projection-pixels>
    <volume>0.5654259352</volume>
  </projection-structure-unionize>
  <projection-structure-unionize>
    <hemisphere-id>2</hemisphere-id>
    <id>634382795</id>
    <is-injection>false</is-injection>
    <max-voxel-density>0.0475439615547657</max-voxel-density>
    <max-voxel-x>7290</max-voxel-x>
    <max-voxel-y>1500</max-voxel-y>
    <max-voxel-z>8010</max-voxel-z>
    <normalized-projection-volume>9.61191347432031e-07</normalized-projection-volume>
    <projection-density>2.19036410271656e-05</projection-density>
    <projection-energy>0.00691793160513043</projection-energy>
    <projection-intensity>315.834808349609</projection-intensity>
    <projection-volume>4.75247662353516e-07</projection-volume>
    <section-data-set-id>478096249</section-data-set-id>
    <structure-id>312782570</structure-id>
    <sum-pixel-intensity>2355377408.0</sum-pixel-intensity>
    <sum-pixels>17712000.0</sum-pixels>
    <sum-projection-pixel-intensity>122530.40625</sum-projection-pixel-intensity>
    <sum-projection-pixels>387.957275390625</sum-projection-pixels>
    <volume>0.0216972</volume>
  </projection-structure-unionize>
  <projection-structure-unionize>
    <hemisphere-id>1</hemisphere-id>
    <id>634382732</id>
    <is-injection>false</is-injection>
    <max-voxel-density>0.247912123799324</max-voxel-density>
    <max-voxel-x>3640</max-voxel-x>
    <max-voxel-y>3310</max-voxel-y>
    <max-voxel-z>5120</max-voxel-z>
    <normalized-projection-volume>0.000111031336444006</normalized-projection-volume>
    <projection-density>0.000101678735518362</projection-density>
    <projection-energy>0.076611116528511</projection-energy>
    <projection-intensity>753.462524414062</projection-intensity>
    <projection-volume>5.4897896484375e-05</projection-volume>
    <section-data-set-id>478096249</section-data-set-id>
    <structure-id>363</structure-id>
    <sum-pixel-intensity>120964472832.0</sum-pixel-intensity>
    <sum-pixels>440747104.0</sum-pixels>
    <sum-projection-pixel-intensity>33766128.0</sum-projection-pixel-intensity>
    <sum-projection-pixels>44814.609375</sum-projection-pixels>
    <volume>0.5399152024</volume>
  </projection-structure-unionize>
  <projection-structure-unionize>
    <hemisphere-id>1</hemisphere-id>
    <id>634382480</id>
    <is-injection>false</is-injection>
    <max-voxel-density>0.5533447265625</max-voxel-density>
    <max-voxel-x>6370</max-voxel-x>
    <max-voxel-y>6070</max-voxel-y>
    <max-voxel-z>4830</max-voxel-z>
    <normalized-projection-volume>0.00405989467280442</normalized-projection-volume>
    <projection-density>0.000585187538952137</projection-density>
    <projection-energy>0.280406285947133</projection-energy>
    <projection-intensity>479.173371410542</projection-intensity>
    <projection-volume>0.00200735832444458</projection-volume>
    <section-data-set-id>478096249</section-data-set-id>
    <structure-id>768</structure-id>
    <sum-pixel-intensity>208237134880.0</sum-pixel-intensity>
    <sum-pixels>2800230264.0</sum-pixels>
    <sum-projection-pixel-intensity>785202168.125</sum-projection-pixel-intensity>
    <sum-projection-pixels>1638659.85668945</sum-projection-pixels>
    <volume>3.4302820734</volume>
  </projection-structure-unionize>
  <projection-structure-unionize>
    <hemisphere-id>3</hemisphere-id>
    <id>634383583</id>
    <is-injection>false</is-injection>
    <max-voxel-density>0.492841184139252</max-voxel-density>
    <max-voxel-x>7100</max-voxel-x>
    <max-voxel-y>3620</max-voxel-y>
    <max-voxel-z>9730</max-voxel-z>
    <normalized-projection-volume>0.00489227589416352</normalized-projection-volume>
    <projection-density>0.00105830821751219</projection-density>
    <projection-energy>0.55875900110463</projection-energy>
    <projection-intensity>527.973790488113</projection-intensity>
    <projection-volume>0.002418917615625</projection-volume>
    <section-data-set-id>478096249</section-data-set-id>
    <structure-id>862</structure-id>
    <sum-pixel-intensity>426708942848.0</sum-pixel-intensity>
    <sum-pixels>1865833216.0</sum-pixels>
    <sum-projection-pixel-intensity>1042551104.0</sum-projection-pixel-intensity>
    <sum-projection-pixels>1974626.625</sum-projection-pixels>
    <volume>2.2856456896</volume>
  </projection-structure-unionize>
  <projection-structure-unionize>
    <hemisphere-id>2</hemisphere-id>
    <id>634382019</id>
    <is-injection>false</is-injection>
    <max-voxel-density>0.758836805820465</max-voxel-density>
    <max-voxel-x>9860</max-voxel-x>
    <max-voxel-y>4400</max-voxel-y>
    <max-voxel-z>7340</max-voxel-z>
    <normalized-projection-volume>0.129627954423116</normalized-projection-volume>
    <projection-density>0.130274310708046</projection-density>
    <projection-energy>95.3031921386719</projection-energy>
    <projection-intensity>731.557800292969</projection-intensity>
    <projection-volume>0.064092735</projection-volume>
    <section-data-set-id>478096249</section-data-set-id>
    <structure-id>1052</structure-id>
    <sum-pixel-intensity>118078554112.0</sum-pixel-intensity>
    <sum-pixels>401618688.0</sum-pixels>
    <sum-projection-pixel-intensity>38275543040.0</sum-projection-pixel-intensity>
    <sum-projection-pixels>52320600.0</sum-projection-pixels>
    <volume>0.4919828928</volume>
  </projection-structure-unionize>
  <projection-structure-unionize>
    <hemisphere-id>3</hemisphere-id>
    <id>634383593</id>
    <is-injection>false</is-injection>
    <max-voxel-density>0.371864706277847</max-voxel-density>
    <max-voxel-x>9120</max-voxel-x>
    <max-voxel-y>4700</max-voxel-y>
    <max-voxel-z>6110</max-voxel-z>
    <normalized-projection-volume>0.00176426146577497</normalized-projection-volume>
    <projection-density>0.00154985201940625</projection-density>
    <projection-energy>0.575810672987144</projection-energy>
    <projection-intensity>371.52622687664</projection-intensity>
    <projection-volume>0.000872314487255859</projection-volume>
    <section-data-set-id>478096249</section-data-set-id>
    <structure-id>877</structure-id>
    <sum-pixel-intensity>23172612302.9727</sum-pixel-intensity>
    <sum-pixels>459459000.0</sum-pixels>
    <sum-projection-pixel-intensity>264561396.0</sum-projection-pixel-intensity>
    <sum-projection-pixels>712093.458984375</sum-projection-pixels>
    <volume>0.562837275</volume>
  </projection-structure-unionize>
  <projection-structure-unionize>
    <hemisphere-id>2</hemisphere-id>
    <id>634382061</id>
    <is-injection>false</is-injection>
    <max-voxel-density>0.337354838848114</max-voxel-density>
    <max-voxel-x>5090</max-voxel-x>
    <max-voxel-y>2900</max-voxel-y>
    <max-voxel-z>8420</max-voxel-z>
    <normalized-projection-volume>0.000812721579788105</normalized-projection-volume>
    <projection-density>0.000441344192950055</projection-density>
    <projection-energy>0.215627372264862</projection-energy>
    <projection-intensity>488.569641113281</projection-intensity>
    <projection-volume>0.00040183885546875</projection-volume>
    <section-data-set-id>478096249</section-data-set-id>
    <structure-id>1102</structure-id>
    <sum-pixel-intensity>170934910976.0</sum-pixel-intensity>
    <sum-pixels>743256000.0</sum-pixels>
    <sum-projection-pixel-intensity>160266336.0</sum-projection-pixel-intensity>
    <sum-projection-pixels>328031.71875</sum-projection-pixels>
    <volume>0.9104886</volume>
  </projection-structure-unionize>
  <projection-structure-unionize>
    <hemisphere-id>1</hemisphere-id>
    <id>634382093</id>
    <is-injection>false</is-injection>
    <max-voxel-density>0.318921536207199</max-voxel-density>
    <max-voxel-x>6900</max-voxel-x>
    <max-voxel-y>3700</max-voxel-y>
    <max-voxel-z>2990</max-voxel-z>
    <normalized-projection-volume>0.000513065669542621</normalized-projection-volume>
    <projection-density>0.000248647149419412</projection-density>
    <projection-energy>0.096665546298027</projection-energy>
    <projection-intensity>388.765960693359</projection-intensity>
    <projection-volume>0.00025367816796875</projection-volume>
    <section-data-set-id>478096249</section-data-set-id>
    <structure-id>484682520</structure-id>
    <sum-pixel-intensity>62198161408.0</sum-pixel-intensity>
    <sum-pixels>832843776.0</sum-pixels>
    <sum-projection-pixel-intensity>80507296.0</sum-projection-pixel-intensity>
    <sum-projection-pixels>207084.21875</sum-projection-pixels>
    <volume>1.0202336256</volume>
  </projection-structure-unionize>
  <projection-structure-unionize>
    <hemisphere-id>3</hemisphere-id>
    <id>634383038</id>
    <is-injection>false</is-injection>
    <max-voxel-density>0.213597699999809</max-voxel-density>
    <max-voxel-x>9080</max-voxel-x>
    <max-voxel-y>2240</max-voxel-y>
    <max-voxel-z>9100</max-voxel-z>
    <normalized-projection-volume>6.45393608248644e-05</normalized-projection-volume>
    <projection-density>0.000139796971429043</projection-density>
    <projection-energy>0.0669047854769042</projection-energy>
    <projection-intensity>478.585371292275</projection-intensity>
    <projection-volume>3.19105872558594e-05</projection-volume>
    <section-data-set-id>478096249</section-data-set-id>
    <structure-id>74</structure-id>
    <sum-pixel-intensity>37684398080.0</sum-pixel-intensity>
    <sum-pixels>186337792.0</sum-pixels>
    <sum-projection-pixel-intensity>12466890.0</sum-projection-pixel-intensity>
    <sum-projection-pixels>26049.458984375</sum-projection-pixels>
    <volume>0.2282637952</volume>
  </projection-structure-unionize>
  <projection-structure-unionize>
    <hemisphere-id>2</hemisphere-id>
    <id>634381521</id>
    <is-injection>false</is-injection>
    <max-voxel-density>0.263270229101181</max-voxel-density>
    <max-voxel-x>10560</max-voxel-x>
    <max-voxel-y>4770</max-voxel-y>
    <max-voxel-z>6550</max-voxel-z>
    <normalized-projection-volume>0.000415579131437273</normalized-projection-volume>
    <projection-density>0.00789519492536783</projection-density>
    <projection-energy>6.08360195159912</projection-energy>
    <projection-intensity>770.544799804688</projection-intensity>
    <projection-volume>0.000205477308203125</projection-volume>
    <section-data-set-id>478096249</section-data-set-id>
    <structure-id>358</structure-id>
    <sum-pixel-intensity>5439504384.0</sum-pixel-intensity>
    <sum-pixels>21245400.0</sum-pixels>
    <sum-projection-pixel-intensity>129248552.0</sum-projection-pixel-intensity>
    <sum-projection-pixels>167736.578125</sum-projection-pixels>
    <volume>0.026025615</volume>
  </projection-structure-unionize>
  <projection-structure-unionize>
    <hemisphere-id>3</hemisphere-id>
    <id>634383695</id>
    <is-injection>true</is-injection>
    <max-voxel-density>0.181449472904205</max-voxel-density>
    <max-voxel-x>8660</max-voxel-x>
    <max-voxel-y>4810</max-voxel-y>
    <max-voxel-z>8020</max-voxel-z>
    <normalized-projection-volume>1.87751569069838e-05</normalized-projection-volume>
    <projection-density>0.208116569991665</projection-density>
    <projection-energy>221.62899670765</projection-energy>
    <projection-intensity>1064.92720265631</projection-intensity>
    <projection-volume>9.28311459960937e-06</projection-volume>
    <section-data-set-id>478096249</section-data-set-id>
    <structure-id>991</structure-id>
    <sum-pixel-intensity>17813942.0</sum-pixel-intensity>
    <sum-pixels>36412.5390625</sum-pixels>
    <sum-projection-pixel-intensity>8070074.5</sum-projection-pixel-intensity>
    <sum-projection-pixels>7578.052734375</sum-projection-pixels>
    <volume>4.46053603515625e-05</volume>
  </projection-structure-unionize>
  <projection-structure-unionize>
    <hemisphere-id>1</hemisphere-id>
    <id>634382777</id>
    <is-injection>false</is-injection>
    <max-voxel-density>0.0</max-voxel-density>
    <max-voxel-x>0</max-voxel-x>
    <max-voxel-y>0</max-voxel-y>
    <max-voxel-z>0</max-voxel-z>
    <normalized-projection-volume>0.0</normalized-projection-volume>
    <projection-density>0.0</projection-density>
    <projection-energy>0.0</projection-energy>
    <projection-intensity>0.0</projection-intensity>
    <projection-volume>0.0</projection-volume>
    <section-data-set-id>478096249</section-data-set-id>
    <structure-id>304</structure-id>
    <sum-pixel-intensity>45172330496.0</sum-pixel-intensity>
    <sum-pixels>189279904.0</sum-pixels>
    <sum-projection-pixel-intensity>0.0</sum-projection-pixel-intensity>
    <sum-projection-pixels>0.0</sum-projection-pixels>
    <volume>0.2318678824</volume>
  </projection-structure-unionize>
  <projection-structure-unionize>
    <hemisphere-id>2</hemisphere-id>
    <id>634381920</id>
    <is-injection>false</is-injection>
    <max-voxel-density>0.0929540991783142</max-voxel-density>
    <max-voxel-x>6040</max-voxel-x>
    <max-voxel-y>2380</max-voxel-y>
    <max-voxel-z>8280</max-voxel-z>
    <normalized-projection-volume>2.37196222734356e-05</normalized-projection-volume>
    <projection-density>7.2328963142354e-05</projection-density>
    <projection-energy>0.0246528461575508</projection-energy>
    <projection-intensity>340.843353271484</projection-intensity>
    <projection-volume>1.17278365722656e-05</projection-volume>
    <section-data-set-id>478096249</section-data-set-id>
    <structure-id>182305709</structure-id>
    <sum-pixel-intensity>29393025024.0</sum-pixel-intensity>
    <sum-pixels>132363904.0</sum-pixels>
    <sum-projection-pixel-intensity>3263147.0</sum-projection-pixel-intensity>
    <sum-projection-pixels>9573.744140625</sum-projection-pixels>
    <volume>0.1621457824</volume>
  </projection-structure-unionize>
  <projection-structure-unionize>
    <hemisphere-id>1</hemisphere-id>
    <id>634382642</id>
    <is-injection>false</is-injection>
    <max-voxel-density>0.00276464805938303</max-voxel-density>
    <max-voxel-x>6900</max-voxel-x>
    <max-voxel-y>2780</max-voxel-y>
    <max-voxel-z>890</max-voxel-z>
    <normalized-projection-volume>6.81059915619115e-08</normalized-projection-volume>
    <projection-density>3.10245553691857e-07</projection-density>
    <projection-energy>8.28455085866153e-05</projection-energy>
    <projection-intensity>267.032073974609</projection-intensity>
    <projection-volume>3.36740581035614e-08</projection-volume>
    <section-data-set-id>478096249</section-data-set-id>
    <structure-id>527</structure-id>
    <sum-pixel-intensity>11102764032.0</sum-pixel-intensity>
    <sum-pixels>88604096.0</sum-pixels>
    <sum-projection-pixel-intensity>7340.45166015625</sum-projection-pixel-intensity>
    <sum-projection-pixels>27.4890270233154</sum-projection-pixels>
    <volume>0.1085400176</volume>
  </projection-structure-unionize>
  <projection-structure-unionize>
    <hemisphere-id>2</hemisphere-id>
    <id>634382071</id>
    <is-injection>false</is-injection>
    <max-voxel-density>0.0264448188245296</max-voxel-density>
    <max-voxel-x>10650</max-voxel-x>
    <max-voxel-y>5050</max-voxel-y>
    <max-voxel-z>6350</max-voxel-z>
    <normalized-projection-volume>4.23311921098854e-07</normalized-projection-volume>
    <projection-density>1.30799153339467e-05</projection-density>
    <projection-energy>0.00892233941704035</projection-energy>
    <projection-intensity>682.140441894531</projection-intensity>
    <projection-volume>2.09300678253174e-07</projection-volume>
    <section-data-set-id>478096249</section-data-set-id>
    <structure-id>1116</structure-id>
    <sum-pixel-intensity>433991168.0</sum-pixel-intensity>
    <sum-pixels>13062600.0</sum-pixels>
    <sum-projection-pixel-intensity>116548.9453125</sum-projection-pixel-intensity>
    <sum-projection-pixels>170.857696533203</sum-projection-pixels>
    <volume>0.016001685</volume>
  </projection-structure-unionize>
  <projection-structure-unionize>
    <hemisphere-id>3</hemisphere-id>
    <id>634383017</id>
    <is-injection>false</is-injection>
    <max-voxel-density>0.645821273326874</max-voxel-density>
    <max-voxel-x>8600</max-voxel-x>
    <max-voxel-y>2800</max-voxel-y>
    <max-voxel-z>5190</max-voxel-z>
    <normalized-projection-volume>0.0565431619149496</normalized-projection-volume>
    <projection-density>0.0767738991504567</projection-density>
    <projection-energy>45.3914588379822</projection-energy>
    <projection-intensity>591.23555453432</projection-intensity>
    <projection-volume>0.027956978175</projection-volume>
    <section-data-set-id>478096249</section-data-set-id>
    <structure-id>42</structure-id>
    <sum-pixel-intensity>84166418432.0</sum-pixel-intensity>
    <sum-pixels>297262784.0</sum-pixels>
    <sum-projection-pixel-intensity>13493191424.0</sum-projection-pixel-intensity>
    <sum-projection-pixels>22822023.0</sum-projection-pixels>
    <volume>0.3641469104</volume>
  </projection-structure-unionize>
  <projection-structure-unionize>
    <hemisphere-id>2</hemisphere-id>
    <id>634381752</id>
    <is-injection>false</is-injection>
    <max-voxel-density>0.420680612325668</max-voxel-density>
    <max-voxel-x>3670</max-voxel-x>
    <max-voxel-y>5030</max-voxel-y>
    <max-voxel-z>9100</max-voxel-z>
    <normalized-projection-volume>0.00228804621172272</normalized-projection-volume>
    <projection-density>0.00825907476246357</projection-density>
    <projection-energy>5.4955472946167</projection-energy>
    <projection-intensity>665.39501953125</projection-intensity>
    <projection-volume>0.001131292553125</projection-volume>
    <section-data-set-id>478096249</section-data-set-id>
    <structure-id>704</structure-id>
    <sum-pixel-intensity>36276846592.0</sum-pixel-intensity>
    <sum-pixels>111816896.0</sum-pixels>
    <sum-projection-pixel-intensity>614495040.0</sum-projection-pixel-intensity>
    <sum-projection-pixels>923504.125</sum-projection-pixels>
    <volume>0.1369756976</volume>
  </projection-structure-unionize>
  <projection-structure-unionize>
    <hemisphere-id>2</hemisphere-id>
    <id>634381901</id>
    <is-injection>false</is-injection>
    <max-voxel-density>0.256319969892502</max-voxel-density>
    <max-voxel-x>5480</max-voxel-x>
    <max-voxel-y>2150</max-voxel-y>
    <max-voxel-z>8390</max-voxel-z>
    <normalized-projection-volume>0.000124488279033779</normalized-projection-volume>
    <projection-density>8.84537836625242e-05</projection-density>
    <projection-energy>0.0509822211092674</projection-energy>
    <projection-intensity>576.371286770261</projection-intensity>
    <projection-volume>6.1551494152832e-05</projection-volume>
    <section-data-set-id>478096249</section-data-set-id>
    <structure-id>182305689</structure-id>
    <sum-pixel-intensity>150734092416.0</sum-pixel-intensity>
    <sum-pixels>568049388.0</sum-pixels>
    <sum-projection-pixel-intensity>28960419.5</sum-projection-pixel-intensity>
    <sum-projection-pixels>50246.1176757812</sum-projection-pixels>
    <volume>0.6958605003</volume>
  </projection-structure-unionize>
  <projection-structure-unionize>
    <hemisphere-id>2</hemisphere-id>
    <id>634381414</id>
    <is-injection>false</is-injection>
    <max-voxel-density>0.261095017194748</max-voxel-density>
    <max-voxel-x>11770</max-voxel-x>
    <max-voxel-y>6490</max-voxel-y>
    <max-voxel-z>5720</max-voxel-z>
    <normalized-projection-volume>0.00013448426668388</normalized-projection-volume>
    <projection-density>0.00301634916104376</projection-density>
    <projection-energy>2.29538226127625</projection-energy>
    <projection-intensity>760.980285644531</projection-intensity>
    <projection-volume>6.64938708984375e-05</projection-volume>
    <section-data-set-id>478096249</section-data-set-id>
    <structure-id>222</structure-id>
    <sum-pixel-intensity>1363505536.0</sum-pixel-intensity>
    <sum-pixels>17995500.0</sum-pixels>
    <sum-projection-pixel-intensity>41306552.0</sum-projection-pixel-intensity>
    <sum-projection-pixels>54280.7109375</sum-projection-pixels>
    <volume>0.0220444875</volume>
  </projection-structure-unionize>
  <projection-structure-unionize>
    <hemisphere-id>3</hemisphere-id>
    <id>634383433</id>
    <is-injection>false</is-injection>
    <max-voxel-density>0.7165766954422</max-voxel-density>
    <max-voxel-x>7340</max-voxel-x>
    <max-voxel-y>6710</max-voxel-y>
    <max-voxel-z>8100</max-voxel-z>
    <normalized-projection-volume>0.0505216425496884</normalized-projection-volume>
    <projection-density>0.00907137057850124</projection-density>
    <projection-energy>4.98328133975455</projection-energy>
    <projection-intensity>549.341612342981</projection-intensity>
    <projection-volume>0.0249797218671875</projection-volume>
    <section-data-set-id>478096249</section-data-set-id>
    <structure-id>647</structure-id>
    <sum-pixel-intensity>432625672192.0</sum-pixel-intensity>
    <sum-pixels>2247908352.0</sum-pixels>
    <sum-projection-pixel-intensity>11201959744.0</sum-projection-pixel-intensity>
    <sum-projection-pixels>20391609.6875</sum-projection-pixels>
    <volume>2.7536877312</volume>
  </projection-structure-unionize>
  <projection-structure-unionize>
    <hemisphere-id>2</hemisphere-id>
    <id>634381928</id>
    <is-injection>false</is-injection>
    <max-voxel-density>0.0659171342849731</max-voxel-density>
    <max-voxel-x>5110</max-voxel-x>
    <max-voxel-y>2150</max-voxel-y>
    <max-voxel-z>8630</max-voxel-z>
    <normalized-projection-volume>8.81454691349919e-07</normalized-projection-volume>
    <projection-density>8.33316050830035e-07</projection-density>
    <projection-energy>0.000760315975639969</projection-energy>
    <projection-intensity>912.398132324219</projection-intensity>
    <projection-volume>4.35822984313965e-07</projection-volume>
    <section-data-set-id>478096249</section-data-set-id>
    <structure-id>950</structure-id>
    <sum-pixel-intensity>167674757120.0</sum-pixel-intensity>
    <sum-pixels>426937504.0</sum-pixels>
    <sum-projection-pixel-intensity>324607.40625</sum-projection-pixel-intensity>
    <sum-projection-pixels>355.773864746094</sum-projection-pixels>
    <volume>0.5229984424</volume>
  </projection-structure-unionize>
  <projection-structure-unionize>
    <hemisphere-id>1</hemisphere-id>
    <id>634382261</id>
    <is-injection>false</is-injection>
    <max-voxel-density>0.385337024927139</max-voxel-density>
    <max-voxel-x>3590</max-voxel-x>
    <max-voxel-y>3820</max-voxel-y>
    <max-voxel-z>5120</max-voxel-z>
    <normalized-projection-volume>0.000350316837915259</normalized-projection-volume>
    <projection-density>0.00153217266779393</projection-density>
    <projection-energy>0.857535064220428</projection-energy>
    <projection-intensity>559.685668945312</projection-intensity>
    <projection-volume>0.000173209276953125</projection-volume>
    <section-data-set-id>478096249</section-data-set-id>
    <structure-id>1054</structure-id>
    <sum-pixel-intensity>22800123904.0</sum-pixel-intensity>
    <sum-pixels>92284200.0</sum-pixels>
    <sum-projection-pixel-intensity>79136936.0</sum-projection-pixel-intensity>
    <sum-projection-pixels>141395.328125</sum-projection-pixels>
    <volume>0.113048145</volume>
  </projection-structure-unionize>
  <projection-structure-unionize>
    <hemisphere-id>3</hemisphere-id>
    <id>634383269</id>
    <is-injection>false</is-injection>
    <max-voxel-density>0.378705441951752</max-voxel-density>
    <max-voxel-x>9730</max-voxel-x>
    <max-voxel-y>660</max-voxel-y>
    <max-voxel-z>3930</max-voxel-z>
    <normalized-projection-volume>0.00142911532874426</normalized-projection-volume>
    <projection-density>9.05994432898164e-05</projection-density>
    <projection-energy>0.0336675436808177</projection-energy>
    <projection-intensity>371.60872581876</projection-intensity>
    <projection-volume>0.000706606151869583</projection-volume>
    <section-data-set-id>478096249</section-data-set-id>
    <structure-id>385</structure-id>
    <sum-pixel-intensity>1361986414592.0</sum-pixel-intensity>
    <sum-pixels>6366720672.0</sum-pixels>
    <sum-projection-pixel-intensity>214351846.328125</sum-projection-pixel-intensity>
    <sum-projection-pixels>576821.348464966</sum-projection-pixels>
    <volume>7.7992328232</volume>
  </projection-structure-unionize>
  <projection-structure-unionize>
    <hemisphere-id>3</hemisphere-id>
    <id>634383353</id>
    <is-injection>false</is-injection>
    <max-voxel-density>0.75755649805069</max-voxel-density>
    <max-voxel-x>8160</max-voxel-x>
    <max-voxel-y>940</max-voxel-y>
    <max-voxel-z>7310</max-voxel-z>
    <normalized-projection-volume>0.000487545884225002</normalized-projection-volume>
    <projection-density>0.000208482332898267</projection-density>
    <projection-energy>0.278051959794975</projection-energy>
    <projection-intensity>1333.69555074316</projection-intensity>
    <projection-volume>0.000241060265874267</projection-volume>
    <section-data-set-id>478096249</section-data-set-id>
    <structure-id>533</structure-id>
    <sum-pixel-intensity>182174154752.0</sum-pixel-intensity>
    <sum-pixels>943887608.0</sum-pixels>
    <sum-projection-pixel-intensity>262449799.230591</sum-projection-pixel-intensity>
    <sum-projection-pixels>196783.890509605</sum-projection-pixels>
    <volume>1.1562623198</volume>
  </projection-structure-unionize>
  <projection-structure-unionize>
    <hemisphere-id>1</hemisphere-id>
    <id>634382181</id>
    <is-injection>false</is-injection>
    <max-voxel-density>0.276438653469086</max-voxel-density>
    <max-voxel-x>7920</max-voxel-x>
    <max-voxel-y>430</max-voxel-y>
    <max-voxel-z>5500</max-voxel-z>
    <normalized-projection-volume>0.000324340912826209</normalized-projection-volume>
    <projection-density>2.76964177929929e-05</projection-density>
    <projection-energy>0.0100064546596414</projection-energy>
    <projection-intensity>361.290573186436</projection-intensity>
    <projection-volume>0.000160365842907425</projection-volume>
    <section-data-set-id>478096249</section-data-set-id>
    <structure-id>254</structure-id>
    <sum-pixel-intensity>948267846229.75</sum-pixel-intensity>
    <sum-pixels>4726636244.0</sum-pixels>
    <sum-projection-pixel-intensity>47296871.2682037</sum-projection-pixel-intensity>
    <sum-projection-pixels>130910.892169327</sum-projection-pixels>
    <volume>5.7901293989</volume>
  </projection-structure-unionize>
  <projection-structure-unionize>
    <hemisphere-id>1</hemisphere-id>
    <id>634382876</id>
    <is-injection>false</is-injection>
    <max-voxel-density>0.0</max-voxel-density>
    <max-voxel-x>0</max-voxel-x>
    <max-voxel-y>0</max-voxel-y>
    <max-voxel-z>0</max-voxel-z>
    <normalized-projection-volume>0.0</normalized-projection-volume>
    <projection-density>0.0</projection-density>
    <projection-energy>0.0</projection-energy>
    <projection-intensity>0.0</projection-intensity>
    <projection-volume>0.0</projection-volume>
    <section-data-set-id>478096249</section-data-set-id>
    <structure-id>164</structure-id>
    <sum-pixel-intensity>14337258.0</sum-pixel-intensity>
    <sum-pixels>194400.0</sum-pixels>
    <sum-projection-pixel-intensity>0.0</sum-projection-pixel-intensity>
    <sum-projection-pixels>0.0</sum-projection-pixels>
    <volume>0.00023814</volume>
  </projection-structure-unionize>
  <projection-structure-unionize>
    <hemisphere-id>3</hemisphere-id>
    <id>634383057</id>
    <is-injection>false</is-injection>
    <max-voxel-density>0.236832529306412</max-voxel-density>
    <max-voxel-x>7570</max-voxel-x>
    <max-voxel-y>5450</max-voxel-y>
    <max-voxel-z>8520</max-voxel-z>
    <normalized-projection-volume>0.000358746731484672</normalized-projection-volume>
    <projection-density>0.000111260490009542</projection-density>
    <projection-energy>0.0676689208095617</projection-energy>
    <projection-intensity>608.20261355813</projection-intensity>
    <projection-volume>0.0001773773203125</projection-volume>
    <section-data-set-id>478096249</section-data-set-id>
    <structure-id>108</structure-id>
    <sum-pixel-intensity>27278436352.0</sum-pixel-intensity>
    <sum-pixels>1301430656.0</sum-pixels>
    <sum-projection-pixel-intensity>88066408.0</sum-projection-pixel-intensity>
    <sum-projection-pixels>144797.8125</sum-projection-pixels>
    <volume>1.5942525536</volume>
  </projection-structure-unionize>
  <projection-structure-unionize>
    <hemisphere-id>2</hemisphere-id>
    <id>634381543</id>
    <is-injection>false</is-injection>
    <max-voxel-density>0.518588244915009</max-voxel-density>
    <max-voxel-x>6060</max-voxel-x>
    <max-voxel-y>6690</max-voxel-y>
    <max-voxel-z>7140</max-voxel-z>
    <normalized-projection-volume>0.00258292134075481</normalized-projection-volume>
    <projection-density>0.0493485182523727</projection-density>
    <projection-energy>21.4426517486572</projection-energy>
    <projection-intensity>434.514617919922</projection-intensity>
    <projection-volume>0.00127708945</projection-volume>
    <section-data-set-id>478096249</section-data-set-id>
    <structure-id>390</structure-id>
    <sum-pixel-intensity>2547597312.0</sum-pixel-intensity>
    <sum-pixels>21125700.0</sum-pixels>
    <sum-projection-pixel-intensity>452991040.0</sum-projection-pixel-intensity>
    <sum-projection-pixels>1042522.0</sum-projection-pixels>
    <volume>0.0258789825</volume>
  </projection-structure-unionize>
  <projection-structure-unionize>
    <hemisphere-id>2</hemisphere-id>
    <id>634382221</id>
    <is-injection>false</is-injection>
    <max-voxel-density>0.584209024906158</max-voxel-density>
    <max-voxel-x>7970</max-voxel-x>
    <max-voxel-y>3940</max-voxel-y>
    <max-voxel-z>7120</max-voxel-z>
    <normalized-projection-volume>0.00985457225523525</normalized-projection-volume>
    <projection-density>0.0374988205730915</projection-density>
    <projection-energy>21.4568023681641</projection-energy>
    <projection-intensity>572.199401855469</projection-intensity>
    <projection-volume>0.004872455875</projection-volume>
    <section-data-set-id>478096249</section-data-set-id>
    <structure-id>560581551</structure-id>
    <sum-pixel-intensity>23665225728.0</sum-pixel-intensity>
    <sum-pixels>106070400.0</sum-pixels>
    <sum-projection-pixel-intensity>2275931648.0</sum-projection-pixel-intensity>
    <sum-projection-pixels>3977515.0</sum-projection-pixels>
    <volume>0.12993624</volume>
  </projection-structure-unionize>
  <projection-structure-unionize>
    <hemisphere-id>2</hemisphere-id>
    <id>634381890</id>
    <is-injection>false</is-injection>
    <max-voxel-density>0.458083122968674</max-voxel-density>
    <max-voxel-x>5460</max-voxel-x>
    <max-voxel-y>5680</max-voxel-y>
    <max-voxel-z>7950</max-voxel-z>
    <normalized-projection-volume>0.00160193055473764</normalized-projection-volume>
    <projection-density>0.00677570747211576</projection-density>
    <projection-energy>3.88871693611145</projection-energy>
    <projection-intensity>573.92041015625</projection-intensity>
    <projection-volume>0.00079205223125</projection-volume>
    <section-data-set-id>478096249</section-data-set-id>
    <structure-id>908</structure-id>
    <sum-pixel-intensity>10078566400.0</sum-pixel-intensity>
    <sum-pixels>95425200.0</sum-pixels>
    <sum-projection-pixel-intensity>371081600.0</sum-projection-pixel-intensity>
    <sum-projection-pixels>646573.25</sum-projection-pixels>
    <volume>0.11689587</volume>
  </projection-structure-unionize>
  <projection-structure-unionize>
    <hemisphere-id>3</hemisphere-id>
    <id>634383156</id>
    <is-injection>false</is-injection>
    <max-voxel-density>0.0312006510794163</max-voxel-density>
    <max-voxel-x>12730</max-voxel-x>
    <max-voxel-y>5320</max-voxel-y>
    <max-voxel-z>5170</max-voxel-z>
    <normalized-projection-volume>7.89541739954978e-07</normalized-projection-volume>
    <projection-density>3.80245134456324e-05</projection-density>
    <projection-energy>0.0120208131980241</projection-energy>
    <projection-intensity>316.133254807098</projection-intensity>
    <projection-volume>3.90377906799316e-07</projection-volume>
    <section-data-set-id>478096249</section-data-set-id>
    <structure-id>237</structure-id>
    <sum-pixel-intensity>640871456.0</sum-pixel-intensity>
    <sum-pixels>8380800.0</sum-pixels>
    <sum-projection-pixel-intensity>100744.03125</sum-projection-pixel-intensity>
    <sum-projection-pixels>318.675842285156</sum-projection-pixels>
    <volume>0.01026648</volume>
  </projection-structure-unionize>
  <projection-structure-unionize>
    <hemisphere-id>2</hemisphere-id>
    <id>634381892</id>
    <is-injection>false</is-injection>
    <max-voxel-density>0.281149834394455</max-voxel-density>
    <max-voxel-x>3440</max-voxel-x>
    <max-voxel-y>4100</max-voxel-y>
    <max-voxel-z>6340</max-voxel-z>
    <normalized-projection-volume>0.000211219142136151</normalized-projection-volume>
    <projection-density>0.00101466476917267</projection-density>
    <projection-energy>0.466853052377701</projection-energy>
    <projection-intensity>460.105712890625</projection-intensity>
    <projection-volume>0.000104434360351562</projection-volume>
    <section-data-set-id>478096249</section-data-set-id>
    <structure-id>910</structure-id>
    <sum-pixel-intensity>17394989056.0</sum-pixel-intensity>
    <sum-pixels>84020400.0</sum-pixels>
    <sum-projection-pixel-intensity>39225180.0</sum-projection-pixel-intensity>
    <sum-projection-pixels>85252.5390625</sum-projection-pixels>
    <volume>0.10292499</volume>
  </projection-structure-unionize>
  <projection-structure-unionize>
    <hemisphere-id>3</hemisphere-id>
    <id>634383349</id>
    <is-injection>false</is-injection>
    <max-voxel-density>0.408239036798477</max-voxel-density>
    <max-voxel-x>7020</max-voxel-x>
    <max-voxel-y>2870</max-voxel-y>
    <max-voxel-z>10580</max-voxel-z>
    <normalized-projection-volume>0.00114795916333085</normalized-projection-volume>
    <projection-density>0.00261466884683877</projection-density>
    <projection-energy>1.27095973334946</projection-energy>
    <projection-intensity>486.088222944981</projection-intensity>
    <projection-volume>0.000567592405308103</projection-volume>
    <section-data-set-id>478096249</section-data-set-id>
    <structure-id>527</structure-id>
    <sum-pixel-intensity>28969135104.0</sum-pixel-intensity>
    <sum-pixels>177208192.0</sum-pixels>
    <sum-projection-pixel-intensity>225224476.45166</sum-projection-pixel-intensity>
    <sum-projection-pixels>463340.739027023</sum-projection-pixels>
    <volume>0.2170800352</volume>
  </projection-structure-unionize>
  <projection-structure-unionize>
    <hemisphere-id>1</hemisphere-id>
    <id>634382934</id>
    <is-injection>false</is-injection>
    <max-voxel-density>0.0965453311800957</max-voxel-density>
    <max-voxel-x>11710</max-voxel-x>
    <max-voxel-y>6860</max-voxel-y>
    <max-voxel-z>5670</max-voxel-z>
    <normalized-projection-volume>5.17462824188118e-05</normalized-projection-volume>
    <projection-density>9.06934728845954e-05</projection-density>
    <projection-energy>0.0527118928730488</projection-energy>
    <projection-intensity>581.209350585938</projection-intensity>
    <projection-volume>2.55852279785156e-05</projection-volume>
    <section-data-set-id>478096249</section-data-set-id>
    <structure-id>83</structure-id>
    <sum-pixel-intensity>21465702400.0</sum-pixel-intensity>
    <sum-pixels>230291104.0</sum-pixels>
    <sum-projection-pixel-intensity>12139080.0</sum-projection-pixel-intensity>
    <sum-projection-pixels>20885.900390625</sum-projection-pixels>
    <volume>0.2821066024</volume>
  </projection-structure-unionize>
  <projection-structure-unionize>
    <hemisphere-id>3</hemisphere-id>
    <id>634383225</id>
    <is-injection>false</is-injection>
    <max-voxel-density>0.572595357894897</max-voxel-density>
    <max-voxel-x>7440</max-voxel-x>
    <max-voxel-y>6890</max-voxel-y>
    <max-voxel-z>6370</max-voxel-z>
    <normalized-projection-volume>0.0294747714195757</normalized-projection-volume>
    <projection-density>0.013012762638637</projection-density>
    <projection-energy>6.95700034237406</projection-energy>
    <projection-intensity>534.629005044446</projection-intensity>
    <projection-volume>0.014573389838539</projection-volume>
    <section-data-set-id>478096249</section-data-set-id>
    <structure-id>331</structure-id>
    <sum-pixel-intensity>142601660672.0</sum-pixel-intensity>
    <sum-pixels>914228984.0</sum-pixels>
    <sum-projection-pixel-intensity>6360291354.69629</sum-projection-pixel-intensity>
    <sum-projection-pixels>11896644.7661543</sum-projection-pixels>
    <volume>1.1199305054</volume>
  </projection-structure-unionize>
  <projection-structure-unionize>
    <hemisphere-id>1</hemisphere-id>
    <id>634382466</id>
    <is-injection>false</is-injection>
    <max-voxel-density>0.387778222560883</max-voxel-density>
    <max-voxel-x>9360</max-voxel-x>
    <max-voxel-y>6200</max-voxel-y>
    <max-voxel-z>5510</max-voxel-z>
    <normalized-projection-volume>0.000585987022635206</normalized-projection-volume>
    <projection-density>0.000763958759359428</projection-density>
    <projection-energy>0.264186476758934</projection-energy>
    <projection-intensity>345.812484669266</projection-intensity>
    <projection-volume>0.000289733114453125</projection-volume>
    <section-data-set-id>478096249</section-data-set-id>
    <structure-id>792</structure-id>
    <sum-pixel-intensity>8832040472.0</sum-pixel-intensity>
    <sum-pixels>309593712.0</sum-pixels>
    <sum-projection-pixel-intensity>81790472.0</sum-projection-pixel-intensity>
    <sum-projection-pixels>236516.828125</sum-projection-pixels>
    <volume>0.3792522972</volume>
  </projection-structure-unionize>
  <projection-structure-unionize>
    <hemisphere-id>1</hemisphere-id>
    <id>634382148</id>
    <is-injection>false</is-injection>
    <max-voxel-density>0.00123137002810836</max-voxel-density>
    <max-voxel-x>10290</max-voxel-x>
    <max-voxel-y>5630</max-voxel-y>
    <max-voxel-z>4580</max-voxel-z>
    <normalized-projection-volume>5.5699772669967e-09</normalized-projection-volume>
    <projection-density>3.59108241809736e-07</projection-density>
    <projection-energy>0.00023391233116854</projection-energy>
    <projection-intensity>651.369995117188</projection-intensity>
    <projection-volume>2.75399761199951e-09</projection-volume>
    <section-data-set-id>478096249</section-data-set-id>
    <structure-id>549009219</structure-id>
    <sum-pixel-intensity>1553009152.0</sum-pixel-intensity>
    <sum-pixels>6260400.0</sum-pixels>
    <sum-projection-pixel-intensity>1464.384765625</sum-projection-pixel-intensity>
    <sum-projection-pixels>2.24816131591797</sum-projection-pixels>
    <volume>0.00766899</volume>
  </projection-structure-unionize>
  <projection-structure-unionize>
    <hemisphere-id>1</hemisphere-id>
    <id>634382733</id>
    <is-injection>false</is-injection>
    <max-voxel-density>0.590887248516083</max-voxel-density>
    <max-voxel-x>6940</max-voxel-x>
    <max-voxel-y>4340</max-voxel-y>
    <max-voxel-z>5370</max-voxel-z>
    <normalized-projection-volume>0.0258216617738688</normalized-projection-volume>
    <projection-density>0.0167417582124472</projection-density>
    <projection-energy>10.1092977523804</projection-energy>
    <projection-intensity>603.837219238281</projection-intensity>
    <projection-volume>0.0127671607</projection-volume>
    <section-data-set-id>478096249</section-data-set-id>
    <structure-id>362</structure-id>
    <sum-pixel-intensity>160385269760.0</sum-pixel-intensity>
    <sum-pixels>622525504.0</sum-pixels>
    <sum-projection-pixel-intensity>6293295616.0</sum-projection-pixel-intensity>
    <sum-projection-pixels>10422172.0</sum-projection-pixels>
    <volume>0.7625937424</volume>
  </projection-structure-unionize>
  <projection-structure-unionize>
    <hemisphere-id>1</hemisphere-id>
    <id>634382573</id>
    <is-injection>false</is-injection>
    <max-voxel-density>0.0</max-voxel-density>
    <max-voxel-x>0</max-voxel-x>
    <max-voxel-y>0</max-voxel-y>
    <max-voxel-z>0</max-voxel-z>
    <normalized-projection-volume>0.0</normalized-projection-volume>
    <projection-density>0.0</projection-density>
    <projection-energy>0.0</projection-energy>
    <projection-intensity>0.0</projection-intensity>
    <projection-volume>0.0</projection-volume>
    <section-data-set-id>478096249</section-data-set-id>
    <structure-id>625</structure-id>
    <sum-pixel-intensity>112147922944.0</sum-pixel-intensity>
    <sum-pixels>356534112.0</sum-pixels>
    <sum-projection-pixel-intensity>0.0</sum-projection-pixel-intensity>
    <sum-projection-pixels>0.0</sum-projection-pixels>
    <volume>0.4367542872</volume>
  </projection-structure-unionize>
  <projection-structure-unionize>
    <hemisphere-id>1</hemisphere-id>
    <id>634382768</id>
    <is-injection>false</is-injection>
    <max-voxel-density>0.513944923877716</max-voxel-density>
    <max-voxel-x>7580</max-voxel-x>
    <max-voxel-y>6070</max-voxel-y>
    <max-voxel-z>2980</max-voxel-z>
    <normalized-projection-volume>0.0103668361985768</normalized-projection-volume>
    <projection-density>0.00626074974284737</projection-density>
    <projection-energy>3.32738236598713</projection-energy>
    <projection-intensity>531.467077052315</projection-intensity>
    <projection-volume>0.005125737640625</projection-volume>
    <section-data-set-id>478096249</section-data-set-id>
    <structure-id>319</structure-id>
    <sum-pixel-intensity>156571099136.0</sum-pixel-intensity>
    <sum-pixels>668334592.0</sum-pixels>
    <sum-projection-pixel-intensity>2223804736.0</sum-projection-pixel-intensity>
    <sum-projection-pixels>4184275.625</sum-projection-pixels>
    <volume>0.8187098752</volume>
  </projection-structure-unionize>
  <projection-structure-unionize>
    <hemisphere-id>1</hemisphere-id>
    <id>634382235</id>
    <is-injection>false</is-injection>
    <max-voxel-density>0.0</max-voxel-density>
    <max-voxel-x>0</max-voxel-x>
    <max-voxel-y>0</max-voxel-y>
    <max-voxel-z>0</max-voxel-z>
    <normalized-projection-volume>0.0</normalized-projection-volume>
    <projection-density>0.0</projection-density>
    <projection-energy>0.0</projection-energy>
    <projection-intensity>0.0</projection-intensity>
    <projection-volume>0.0</projection-volume>
    <section-data-set-id>478096249</section-data-set-id>
    <structure-id>1090</structure-id>
    <sum-pixel-intensity>304855056384.0</sum-pixel-intensity>
    <sum-pixels>983482176.0</sum-pixels>
    <sum-projection-pixel-intensity>0.0</sum-projection-pixel-intensity>
    <sum-projection-pixels>0.0</sum-projection-pixels>
    <volume>1.2047656656</volume>
  </projection-structure-unionize>
  <projection-structure-unionize>
    <hemisphere-id>2</hemisphere-id>
    <id>634381677</id>
    <is-injection>false</is-injection>
    <max-voxel-density>0.0</max-voxel-density>
    <max-voxel-x>0</max-voxel-x>
    <max-voxel-y>0</max-voxel-y>
    <max-voxel-z>0</max-voxel-z>
    <normalized-projection-volume>0.0</normalized-projection-volume>
    <projection-density>0.0</projection-density>
    <projection-energy>0.0</projection-energy>
    <projection-intensity>0.0</projection-intensity>
    <projection-volume>0.0</projection-volume>
    <section-data-set-id>478096249</section-data-set-id>
    <structure-id>610</structure-id>
    <sum-pixel-intensity>124688211968.0</sum-pixel-intensity>
    <sum-pixels>542695488.0</sum-pixels>
    <sum-projection-pixel-intensity>0.0</sum-projection-pixel-intensity>
    <sum-projection-pixels>0.0</sum-projection-pixels>
    <volume>0.6648019728</volume>
  </projection-structure-unionize>
  <projection-structure-unionize>
    <hemisphere-id>1</hemisphere-id>
    <id>634382585</id>
    <is-injection>false</is-injection>
    <max-voxel-density>0.0829003751277924</max-voxel-density>
    <max-voxel-x>7350</max-voxel-x>
    <max-voxel-y>2900</max-voxel-y>
    <max-voxel-z>5270</max-voxel-z>
    <normalized-projection-volume>3.56414186333115e-06</normalized-projection-volume>
    <projection-density>6.68928187224083e-05</projection-density>
    <projection-energy>0.0244665890932083</projection-energy>
    <projection-intensity>365.758117675781</projection-intensity>
    <projection-volume>1.76224025878906e-06</projection-volume>
    <section-data-set-id>478096249</section-data-set-id>
    <structure-id>611</structure-id>
    <sum-pixel-intensity>548002176.0</sum-pixel-intensity>
    <sum-pixels>21505500.0</sum-pixels>
    <sum-projection-pixel-intensity>526166.25</sum-projection-pixel-intensity>
    <sum-projection-pixels>1438.5634765625</sum-projection-pixels>
    <volume>0.0263442375</volume>
  </projection-structure-unionize>
  <projection-structure-unionize>
    <hemisphere-id>3</hemisphere-id>
    <id>634383201</id>
    <is-injection>false</is-injection>
    <max-voxel-density>0.241852059960365</max-voxel-density>
    <max-voxel-x>7310</max-voxel-x>
    <max-voxel-y>510</max-voxel-y>
    <max-voxel-z>7520</max-voxel-z>
    <normalized-projection-volume>0.000134996400869326</normalized-projection-volume>
    <projection-density>4.20671835380187e-05</projection-density>
    <projection-energy>0.0176578479077857</projection-energy>
    <projection-intensity>419.753509094024</projection-intensity>
    <projection-volume>6.67470885070801e-05</projection-volume>
    <section-data-set-id>478096249</section-data-set-id>
    <structure-id>312782546</structure-id>
    <sum-pixel-intensity>281723779840.0</sum-pixel-intensity>
    <sum-pixels>1295247616.0</sum-pixels>
    <sum-projection-pixel-intensity>22871285.40625</sum-projection-pixel-intensity>
    <sum-projection-pixels>54487.4191894531</sum-projection-pixels>
    <volume>1.5866783296</volume>
  </projection-structure-unionize>
  <projection-structure-unionize>
    <hemisphere-id>3</hemisphere-id>
    <id>634383523</id>
    <is-injection>false</is-injection>
    <max-voxel-density>0.608019411563873</max-voxel-density>
    <max-voxel-x>7890</max-voxel-x>
    <max-voxel-y>6220</max-voxel-y>
    <max-voxel-z>8230</max-voxel-z>
    <normalized-projection-volume>0.0433132224760922</normalized-projection-volume>
    <projection-density>0.0200945918374403</projection-density>
    <projection-energy>13.3779040444538</projection-energy>
    <projection-intensity>665.746493020476</projection-intensity>
    <projection-volume>0.02141561905</projection-volume>
    <section-data-set-id>478096249</section-data-set-id>
    <structure-id>780</structure-id>
    <sum-pixel-intensity>201872752640.0</sum-pixel-intensity>
    <sum-pixels>869992192.0</sum-pixels>
    <sum-projection-pixel-intensity>11638672064.0</sum-projection-pixel-intensity>
    <sum-projection-pixels>17482138.0</sum-projection-pixels>
    <volume>1.0657404352</volume>
  </projection-structure-unionize>
  <projection-structure-unionize>
    <hemisphere-id>3</hemisphere-id>
    <id>634383532</id>
    <is-injection>false</is-injection>
    <max-voxel-density>0.0471935868263245</max-voxel-density>
    <max-voxel-x>12720</max-voxel-x>
    <max-voxel-y>6890</max-voxel-y>
    <max-voxel-z>7650</max-voxel-z>
    <normalized-projection-volume>1.09829617407021e-05</normalized-projection-volume>
    <projection-density>3.03712610794751e-06</projection-density>
    <projection-energy>0.000963891449118084</projection-energy>
    <projection-intensity>317.369583895705</projection-intensity>
    <projection-volume>5.43037232589722e-06</projection-volume>
    <section-data-set-id>478096249</section-data-set-id>
    <structure-id>794</structure-id>
    <sum-pixel-intensity>5239499776.0</sum-pixel-intensity>
    <sum-pixels>1459589376.0</sum-pixels>
    <sum-projection-pixel-intensity>1406885.71875</sum-projection-pixel-intensity>
    <sum-projection-pixels>4432.95700073242</sum-projection-pixels>
    <volume>1.7879969856</volume>
  </projection-structure-unionize>
  <projection-structure-unionize>
    <hemisphere-id>3</hemisphere-id>
    <id>634383032</id>
    <is-injection>true</is-injection>
    <max-voxel-density>0.840205907821655</max-voxel-density>
    <max-voxel-x>8360</max-voxel-x>
    <max-voxel-y>4490</max-voxel-y>
    <max-voxel-z>7960</max-voxel-z>
    <normalized-projection-volume>0.000387356472269391</normalized-projection-volume>
    <projection-density>0.521426528682654</projection-density>
    <projection-energy>1601.24086892575</projection-energy>
    <projection-intensity>3070.88492979283</projection-intensity>
    <projection-volume>0.0001915230078125</projection-volume>
    <section-data-set-id>478096249</section-data-set-id>
    <structure-id>66</structure-id>
    <sum-pixel-intensity>619915520.0</sum-pixel-intensity>
    <sum-pixels>299841.5</sum-pixels>
    <sum-projection-pixel-intensity>480118464.0</sum-projection-pixel-intensity>
    <sum-projection-pixels>156345.3125</sum-projection-pixels>
    <volume>0.0003673058375</volume>
  </projection-structure-unionize>
  <projection-structure-unionize>
    <hemisphere-id>2</hemisphere-id>
    <id>634381506</id>
    <is-injection>false</is-injection>
    <max-voxel-density>0.943704009056091</max-voxel-density>
    <max-voxel-x>6610</max-voxel-x>
    <max-voxel-y>5510</max-voxel-y>
    <max-voxel-z>7980</max-voxel-z>
    <normalized-projection-volume>0.132426359946163</normalized-projection-volume>
    <projection-density>0.039238054305315</projection-density>
    <projection-energy>38.2416152954102</projection-energy>
    <projection-intensity>974.605224609375</projection-intensity>
    <projection-volume>0.0654763676</projection-volume>
    <section-data-set-id>478096249</section-data-set-id>
    <structure-id>342</structure-id>
    <sum-pixel-intensity>404683554816.0</sum-pixel-intensity>
    <sum-pixels>1362200448.0</sum-pixels>
    <sum-projection-pixel-intensity>52092743680.0</sum-projection-pixel-intensity>
    <sum-projection-pixels>53450096.0</sum-projection-pixels>
    <volume>1.6686955488</volume>
  </projection-structure-unionize>
  <projection-structure-unionize>
    <hemisphere-id>2</hemisphere-id>
    <id>634381878</id>
    <is-injection>false</is-injection>
    <max-voxel-density>0.603049874305725</max-voxel-density>
    <max-voxel-x>8420</max-voxel-x>
    <max-voxel-y>4150</max-voxel-y>
    <max-voxel-z>10760</max-voxel-z>
    <normalized-projection-volume>0.096925416014996</normalized-projection-volume>
    <projection-density>0.0507732629711095</projection-density>
    <projection-energy>27.5253755583803</projection-energy>
    <projection-intensity>542.123431658165</projection-intensity>
    <projection-volume>0.0479234207703125</projection-volume>
    <section-data-set-id>478096249</section-data-set-id>
    <structure-id>895</structure-id>
    <sum-pixel-intensity>180659401216.0</sum-pixel-intensity>
    <sum-pixels>770507104.0</sum-pixels>
    <sum-projection-pixel-intensity>21208497408.0</sum-projection-pixel-intensity>
    <sum-projection-pixels>39121159.8125</sum-projection-pixels>
    <volume>0.9438712024</volume>
  </projection-structure-unionize>
  <projection-structure-unionize>
    <hemisphere-id>2</hemisphere-id>
    <id>634382158</id>
    <is-injection>false</is-injection>
    <max-voxel-density>0.132639557123184</max-voxel-density>
    <max-voxel-x>9030</max-voxel-x>
    <max-voxel-y>4950</max-voxel-y>
    <max-voxel-z>5750</max-voxel-z>
    <normalized-projection-volume>2.29769682150317e-05</normalized-projection-volume>
    <projection-density>0.00108069600537419</projection-density>
    <projection-energy>0.480790257453918</projection-energy>
    <projection-intensity>444.889434814453</projection-intensity>
    <projection-volume>1.13606416259766e-05</projection-volume>
    <section-data-set-id>478096249</section-data-set-id>
    <structure-id>607344854</structure-id>
    <sum-pixel-intensity>1581263104.0</sum-pixel-intensity>
    <sum-pixels>8581500.0</sum-pixels>
    <sum-projection-pixel-intensity>4125901.5</sum-projection-pixel-intensity>
    <sum-projection-pixels>9273.9931640625</sum-projection-pixels>
    <volume>0.0105123375</volume>
  </projection-structure-unionize>
  <projection-structure-unionize>
    <hemisphere-id>3</hemisphere-id>
    <id>634383514</id>
    <is-injection>false</is-injection>
    <max-voxel-density>0.497367650270462</max-voxel-density>
    <max-voxel-x>2740</max-voxel-x>
    <max-voxel-y>3290</max-voxel-y>
    <max-voxel-z>7560</max-voxel-z>
    <normalized-projection-volume>0.000698620381555671</normalized-projection-volume>
    <projection-density>6.92693336218725e-05</projection-density>
    <projection-energy>0.0501930253715747</projection-energy>
    <projection-intensity>724.606730672023</projection-intensity>
    <projection-volume>0.000345423108618164</projection-volume>
    <section-data-set-id>478096249</section-data-set-id>
    <structure-id>767</structure-id>
    <sum-pixel-intensity>1152869007360.0</sum-pixel-intensity>
    <sum-pixels>4070748672.0</sum-pixels>
    <sum-projection-pixel-intensity>204323191.375</sum-projection-pixel-intensity>
    <sum-projection-pixels>281978.047851562</sum-projection-pixels>
    <volume>4.9866671232</volume>
  </projection-structure-unionize>
  <projection-structure-unionize>
    <hemisphere-id>1</hemisphere-id>
    <id>634382270</id>
    <is-injection>false</is-injection>
    <max-voxel-density>0.318450480699539</max-voxel-density>
    <max-voxel-x>9410</max-voxel-x>
    <max-voxel-y>4360</max-voxel-y>
    <max-voxel-z>5260</max-voxel-z>
    <normalized-projection-volume>0.000661932714585045</normalized-projection-volume>
    <projection-density>0.00117899058386683</projection-density>
    <projection-energy>0.400974780321121</projection-energy>
    <projection-intensity>340.100067138672</projection-intensity>
    <projection-volume>0.000327283403125</projection-volume>
    <section-data-set-id>478096249</section-data-set-id>
    <structure-id>1043</structure-id>
    <sum-pixel-intensity>10853133312.0</sum-pixel-intensity>
    <sum-pixels>226609200.0</sum-pixels>
    <sum-projection-pixel-intensity>90864576.0</sum-projection-pixel-intensity>
    <sum-projection-pixels>267170.125</sum-projection-pixels>
    <volume>0.27759627</volume>
  </projection-structure-unionize>
  <projection-structure-unionize>
    <hemisphere-id>3</hemisphere-id>
    <id>634383267</id>
    <is-injection>false</is-injection>
    <max-voxel-density>0.998977780342102</max-voxel-density>
    <max-voxel-x>8630</max-voxel-x>
    <max-voxel-y>4690</max-voxel-y>
    <max-voxel-z>7370</max-voxel-z>
    <normalized-projection-volume>0.150743700145275</normalized-projection-volume>
    <projection-density>0.0509610195652986</projection-density>
    <projection-energy>80.0136786622028</projection-energy>
    <projection-intensity>1570.09571913446</projection-intensity>
    <projection-volume>0.0745331211105469</projection-volume>
    <section-data-set-id>478096249</section-data-set-id>
    <structure-id>381</structure-id>
    <sum-pixel-intensity>381992108032.0</sum-pixel-intensity>
    <sum-pixels>1193919680.0</sum-pixels>
    <sum-projection-pixel-intensity>95529905624.0</sum-projection-pixel-intensity>
    <sum-projection-pixels>60843364.171875</sum-projection-pixels>
    <volume>1.462551608</volume>
  </projection-structure-unionize>
  <projection-structure-unionize>
    <hemisphere-id>1</hemisphere-id>
    <id>634382759</id>
    <is-injection>false</is-injection>
    <max-voxel-density>0.225755795836449</max-voxel-density>
    <max-voxel-x>6700</max-voxel-x>
    <max-voxel-y>1090</max-voxel-y>
    <max-voxel-z>2370</max-voxel-z>
    <normalized-projection-volume>0.000157163200620365</normalized-projection-volume>
    <projection-density>2.24189396972818e-05</projection-density>
    <projection-energy>0.00764935714977706</projection-energy>
    <projection-intensity>341.20066573463</projection-intensity>
    <projection-volume>7.77071536301017e-05</projection-volume>
    <section-data-set-id>478096249</section-data-set-id>
    <structure-id>329</structure-id>
    <sum-pixel-intensity>714836234240.0</sum-pixel-intensity>
    <sum-pixels>2829500948.0</sum-pixels>
    <sum-projection-pixel-intensity>21643863.3068848</sum-projection-pixel-intensity>
    <sum-projection-pixels>63434.4111266136</sum-projection-pixels>
    <volume>3.4661386613</volume>
  </projection-structure-unionize>
  <projection-structure-unionize>
    <hemisphere-id>3</hemisphere-id>
    <id>634383116</id>
    <is-injection>false</is-injection>
    <max-voxel-density>0.227769762277603</max-voxel-density>
    <max-voxel-x>5370</max-voxel-x>
    <max-voxel-y>4820</max-voxel-y>
    <max-voxel-z>9690</max-voxel-z>
    <normalized-projection-volume>0.00062026563737978</normalized-projection-volume>
    <projection-density>0.000510104811767653</projection-density>
    <projection-energy>0.285274031172449</projection-energy>
    <projection-intensity>559.245912979916</projection-intensity>
    <projection-volume>0.00030668169765625</projection-volume>
    <section-data-set-id>478096249</section-data-set-id>
    <structure-id>187</structure-id>
    <sum-pixel-intensity>131288117248.0</sum-pixel-intensity>
    <sum-pixels>490786208.0</sum-pixels>
    <sum-projection-pixel-intensity>140008560.0</sum-projection-pixel-intensity>
    <sum-projection-pixels>250352.40625</sum-projection-pixels>
    <volume>0.6012131048</volume>
  </projection-structure-unionize>
  <projection-structure-unionize>
    <hemisphere-id>2</hemisphere-id>
    <id>634381279</id>
    <is-injection>false</is-injection>
    <max-voxel-density>0.207246094942093</max-voxel-density>
    <max-voxel-x>7760</max-voxel-x>
    <max-voxel-y>3910</max-voxel-y>
    <max-voxel-z>8110</max-voxel-z>
    <normalized-projection-volume>0.00024263446008028</normalized-projection-volume>
    <projection-density>0.00318076042458415</projection-density>
    <projection-energy>1.48415422439575</projection-energy>
    <projection-intensity>466.603607177734</projection-intensity>
    <projection-volume>0.000119967226367187</projection-volume>
    <section-data-set-id>478096249</section-data-set-id>
    <structure-id>27</structure-id>
    <sum-pixel-intensity>3338010112.0</sum-pixel-intensity>
    <sum-pixels>30789000.0</sum-pixels>
    <sum-projection-pixel-intensity>45695624.0</sum-projection-pixel-intensity>
    <sum-projection-pixels>97932.4296875</sum-projection-pixels>
    <volume>0.037716525</volume>
  </projection-structure-unionize>
  <projection-structure-unionize>
    <hemisphere-id>2</hemisphere-id>
    <id>634381692</id>
    <is-injection>false</is-injection>
    <max-voxel-density>0.543197751045227</max-voxel-density>
    <max-voxel-x>8190</max-voxel-x>
    <max-voxel-y>2590</max-voxel-y>
    <max-voxel-z>7160</max-voxel-z>
    <normalized-projection-volume>0.00334504884855394</normalized-projection-volume>
    <projection-density>0.0146013982594013</projection-density>
    <projection-energy>9.028733253479</projection-energy>
    <projection-intensity>618.34716796875</projection-intensity>
    <projection-volume>0.001653912771875</projection-volume>
    <section-data-set-id>478096249</section-data-set-id>
    <structure-id>628</structure-id>
    <sum-pixel-intensity>18528497664.0</sum-pixel-intensity>
    <sum-pixels>92466000.0</sum-pixels>
    <sum-projection-pixel-intensity>834850880.0</sum-projection-pixel-intensity>
    <sum-projection-pixels>1350132.875</sum-projection-pixels>
    <volume>0.11327085</volume>
  </projection-structure-unionize>
  <projection-structure-unionize>
    <hemisphere-id>2</hemisphere-id>
    <id>634381326</id>
    <is-injection>false</is-injection>
    <max-voxel-density>0.747385025024414</max-voxel-density>
    <max-voxel-x>7280</max-voxel-x>
    <max-voxel-y>5420</max-voxel-y>
    <max-voxel-z>7070</max-voxel-z>
    <normalized-projection-volume>0.0261614060071943</normalized-projection-volume>
    <projection-density>0.20883122086525</projection-density>
    <projection-energy>350.450775146484</projection-energy>
    <projection-intensity>1678.15319824219</projection-intensity>
    <projection-volume>0.0129351425</projection-volume>
    <section-data-set-id>478096249</section-data-set-id>
    <structure-id>102</structure-id>
    <sum-pixel-intensity>36755079168.0</sum-pixel-intensity>
    <sum-pixels>50563800.0</sum-pixels>
    <sum-projection-pixel-intensity>17720123392.0</sum-projection-pixel-intensity>
    <sum-projection-pixels>10559300.0</sum-projection-pixels>
    <volume>0.061940655</volume>
  </projection-structure-unionize>
  <projection-structure-unionize>
    <hemisphere-id>1</hemisphere-id>
    <id>634382334</id>
    <is-injection>false</is-injection>
    <max-voxel-density>0.0</max-voxel-density>
    <max-voxel-x>0</max-voxel-x>
    <max-voxel-y>0</max-voxel-y>
    <max-voxel-z>0</max-voxel-z>
    <normalized-projection-volume>0.0</normalized-projection-volume>
    <projection-density>0.0</projection-density>
    <projection-energy>0.0</projection-energy>
    <projection-intensity>0.0</projection-intensity>
    <projection-volume>0.0</projection-volume>
    <section-data-set-id>478096249</section-data-set-id>
    <structure-id>963</structure-id>
    <sum-pixel-intensity>256671056.0</sum-pixel-intensity>
    <sum-pixels>25594200.0</sum-pixels>
    <sum-projection-pixel-intensity>0.0</sum-projection-pixel-intensity>
    <sum-projection-pixels>0.0</sum-projection-pixels>
    <volume>0.031352895</volume>
  </projection-structure-unionize>
  <projection-structure-unionize>
    <hemisphere-id>3</hemisphere-id>
    <id>634383608</id>
    <is-injection>false</is-injection>
    <max-voxel-density>0.354439347982407</max-voxel-density>
    <max-voxel-x>4720</max-voxel-x>
    <max-voxel-y>5290</max-voxel-y>
    <max-voxel-z>6580</max-voxel-z>
    <normalized-projection-volume>0.000708608470741313</normalized-projection-volume>
    <projection-density>0.000418074253434399</projection-density>
    <projection-energy>0.237221474105185</projection-energy>
    <projection-intensity>567.414692860075</projection-intensity>
    <projection-volume>0.000350361580078125</projection-volume>
    <section-data-set-id>478096249</section-data-set-id>
    <structure-id>900</structure-id>
    <sum-pixel-intensity>30823856128.0</sum-pixel-intensity>
    <sum-pixels>684111616.0</sum-pixels>
    <sum-projection-pixel-intensity>162285966.0</sum-projection-pixel-intensity>
    <sum-projection-pixels>286009.453125</sum-projection-pixels>
    <volume>0.8380367296</volume>
  </projection-structure-unionize>
  <projection-structure-unionize>
    <hemisphere-id>3</hemisphere-id>
    <id>634383693</id>
    <is-injection>false</is-injection>
    <max-voxel-density>0.0164363440126181</max-voxel-density>
    <max-voxel-x>12020</max-voxel-x>
    <max-voxel-y>3630</max-voxel-y>
    <max-voxel-z>6970</max-voxel-z>
    <normalized-projection-volume>5.08701781538197e-07</normalized-projection-volume>
    <projection-density>4.54422631021006e-07</projection-density>
    <projection-energy>0.000179451519376929</projection-energy>
    <projection-intensity>394.900049264126</projection-intensity>
    <projection-volume>2.51520504379272e-07</projection-volume>
    <section-data-set-id>478096249</section-data-set-id>
    <structure-id>989</structure-id>
    <sum-pixel-intensity>43135496192.0</sum-pixel-intensity>
    <sum-pixels>451832384.0</sum-pixels>
    <sum-projection-pixel-intensity>81082.0078125</sum-projection-pixel-intensity>
    <sum-projection-pixels>205.322860717773</sum-projection-pixels>
    <volume>0.5534946704</volume>
  </projection-structure-unionize>
  <projection-structure-unionize>
    <hemisphere-id>3</hemisphere-id>
    <id>634383092</id>
    <is-injection>false</is-injection>
    <max-voxel-density>0.365592032670975</max-voxel-density>
    <max-voxel-x>7700</max-voxel-x>
    <max-voxel-y>6200</max-voxel-y>
    <max-voxel-z>6390</max-voxel-z>
    <normalized-projection-volume>0.000877112407381786</normalized-projection-volume>
    <projection-density>0.00184971613973939</projection-density>
    <projection-energy>0.861607060751987</projection-energy>
    <projection-intensity>465.805018532942</projection-intensity>
    <projection-volume>0.000433676002539062</projection-volume>
    <section-data-set-id>478096249</section-data-set-id>
    <structure-id>606826647</structure-id>
    <sum-pixel-intensity>20578566144.0</sum-pixel-intensity>
    <sum-pixels>191392192.0</sum-pixels>
    <sum-projection-pixel-intensity>164904864.0</sum-projection-pixel-intensity>
    <sum-projection-pixels>354021.2265625</sum-projection-pixels>
    <volume>0.2344554352</volume>
  </projection-structure-unionize>
  <projection-structure-unionize>
    <hemisphere-id>3</hemisphere-id>
    <id>634382987</id>
    <is-injection>false</is-injection>
    <max-voxel-density>0.572595357894897</max-voxel-density>
    <max-voxel-x>7440</max-voxel-x>
    <max-voxel-y>6890</max-voxel-y>
    <max-voxel-z>6370</max-voxel-z>
    <normalized-projection-volume>0.0110107009234766</normalized-projection-volume>
    <projection-density>0.045805717117184</projection-density>
    <projection-energy>23.0960909816144</projection-energy>
    <projection-intensity>504.218521948431</projection-intensity>
    <projection-volume>0.005444087578125</projection-volume>
    <section-data-set-id>478096249</section-data-set-id>
    <structure-id>1</structure-id>
    <sum-pixel-intensity>12613127168.0</sum-pixel-intensity>
    <sum-pixels>97021800.0</sum-pixels>
    <sum-projection-pixel-intensity>2240824320.0</sum-projection-pixel-intensity>
    <sum-projection-pixels>4444153.125</sum-projection-pixels>
    <volume>0.118851705</volume>
  </projection-structure-unionize>
  <projection-structure-unionize>
    <hemisphere-id>3</hemisphere-id>
    <id>634383162</id>
    <is-injection>false</is-injection>
    <max-voxel-density>0.100815288722515</max-voxel-density>
    <max-voxel-x>7500</max-voxel-x>
    <max-voxel-y>700</max-voxel-y>
    <max-voxel-z>2930</max-voxel-z>
    <normalized-projection-volume>1.39954771718966e-05</normalized-projection-volume>
    <projection-density>3.67607168433689e-05</projection-density>
    <projection-energy>0.0121458758362292</projection-energy>
    <projection-intensity>330.403672158536</projection-intensity>
    <projection-volume>6.91986858520508e-06</projection-volume>
    <section-data-set-id>478096249</section-data-set-id>
    <structure-id>312782604</structure-id>
    <sum-pixel-intensity>22945754112.0</sum-pixel-intensity>
    <sum-pixels>153666000.0</sum-pixels>
    <sum-projection-pixel-intensity>1866408.15625</sum-projection-pixel-intensity>
    <sum-projection-pixels>5648.87231445312</sum-projection-pixels>
    <volume>0.18824085</volume>
  </projection-structure-unionize>
  <projection-structure-unionize>
    <hemisphere-id>3</hemisphere-id>
    <id>634383123</id>
    <is-injection>false</is-injection>
    <max-voxel-density>0.123156167566776</max-voxel-density>
    <max-voxel-x>13030</max-voxel-x>
    <max-voxel-y>7030</max-voxel-y>
    <max-voxel-z>5700</max-voxel-z>
    <normalized-projection-volume>5.18534300673365e-05</normalized-projection-volume>
    <projection-density>0.000345280004304834</projection-density>
    <projection-energy>0.0723990328301576</projection-energy>
    <projection-intensity>209.682089688111</projection-intensity>
    <projection-volume>2.56382056396484e-05</projection-volume>
    <section-data-set-id>478096249</section-data-set-id>
    <structure-id>198</structure-id>
    <sum-pixel-intensity>336185024.0</sum-pixel-intensity>
    <sum-pixels>60615000.0</sum-pixels>
    <sum-projection-pixel-intensity>4388467.375</sum-projection-pixel-intensity>
    <sum-projection-pixels>20929.1474609375</sum-projection-pixels>
    <volume>0.074253375</volume>
  </projection-structure-unionize>
  <projection-structure-unionize>
    <hemisphere-id>2</hemisphere-id>
    <id>634381765</id>
    <is-injection>false</is-injection>
    <max-voxel-density>0.275403529405594</max-voxel-density>
    <max-voxel-x>9080</max-voxel-x>
    <max-voxel-y>5910</max-voxel-y>
    <max-voxel-z>9280</max-voxel-z>
    <normalized-projection-volume>0.000311610127932902</normalized-projection-volume>
    <projection-density>0.000306621863273904</projection-density>
    <projection-energy>0.156256347894669</projection-energy>
    <projection-intensity>509.606018066406</projection-intensity>
    <projection-volume>0.000154071283789062</projection-volume>
    <section-data-set-id>478096249</section-data-set-id>
    <structure-id>727</structure-id>
    <sum-pixel-intensity>63999799296.0</sum-pixel-intensity>
    <sum-pixels>410187584.0</sum-pixels>
    <sum-projection-pixel-intensity>64094412.0</sum-projection-pixel-intensity>
    <sum-projection-pixels>125772.4765625</sum-projection-pixels>
    <volume>0.5024797904</volume>
  </projection-structure-unionize>
  <projection-structure-unionize>
    <hemisphere-id>2</hemisphere-id>
    <id>634381770</id>
    <is-injection>false</is-injection>
    <max-voxel-density>0.349541842937469</max-voxel-density>
    <max-voxel-x>6910</max-voxel-x>
    <max-voxel-y>4670</max-voxel-y>
    <max-voxel-z>6860</max-voxel-z>
    <normalized-projection-volume>0.00438919754198539</normalized-projection-volume>
    <projection-density>0.00239370437338948</projection-density>
    <projection-energy>1.38772928714752</projection-energy>
    <projection-intensity>579.741333007812</projection-intensity>
    <projection-volume>0.0021701775375</projection-volume>
    <section-data-set-id>478096249</section-data-set-id>
    <structure-id>733</structure-id>
    <sum-pixel-intensity>212230144000.0</sum-pixel-intensity>
    <sum-pixels>740097024.0</sum-pixels>
    <sum-projection-pixel-intensity>1027054336.0</sum-projection-pixel-intensity>
    <sum-projection-pixels>1771573.5</sum-projection-pixels>
    <volume>0.9066188544</volume>
  </projection-structure-unionize>
  <projection-structure-unionize>
    <hemisphere-id>2</hemisphere-id>
    <id>634382159</id>
    <is-injection>false</is-injection>
    <max-voxel-density>0.185249522328377</max-voxel-density>
    <max-voxel-x>8790</max-voxel-x>
    <max-voxel-y>5220</max-voxel-y>
    <max-voxel-z>5960</max-voxel-z>
    <normalized-projection-volume>5.27123605555203e-05</normalized-projection-volume>
    <projection-density>0.00124682544264942</projection-density>
    <projection-energy>0.537049353122711</projection-energy>
    <projection-intensity>430.733367919922</projection-intensity>
    <projection-volume>2.60628918457031e-05</projection-volume>
    <section-data-set-id>478096249</section-data-set-id>
    <structure-id>607344858</structure-id>
    <sum-pixel-intensity>4290336768.0</sum-pixel-intensity>
    <sum-pixels>17064000.0</sum-pixels>
    <sum-projection-pixel-intensity>9164210.0</sum-projection-pixel-intensity>
    <sum-projection-pixels>21275.830078125</sum-projection-pixels>
    <volume>0.0209034</volume>
  </projection-structure-unionize>
  <projection-structure-unionize>
    <hemisphere-id>3</hemisphere-id>
    <id>634383454</id>
    <is-injection>false</is-injection>
    <max-voxel-density>0.546340525150299</max-voxel-density>
    <max-voxel-x>4210</max-voxel-x>
    <max-voxel-y>5110</max-voxel-y>
    <max-voxel-z>8270</max-voxel-z>
    <normalized-projection-volume>0.00163216420723391</normalized-projection-volume>
    <projection-density>0.00435885349880438</projection-density>
    <projection-energy>3.00452617259249</projection-energy>
    <projection-intensity>689.292763204044</projection-intensity>
    <projection-volume>0.000807000839257812</projection-volume>
    <section-data-set-id>478096249</section-data-set-id>
    <structure-id>675</structure-id>
    <sum-pixel-intensity>36487023616.0</sum-pixel-intensity>
    <sum-pixels>151135200.0</sum-pixels>
    <sum-projection-pixel-intensity>454089664.0</sum-projection-pixel-intensity>
    <sum-projection-pixels>658776.1953125</sum-projection-pixels>
    <volume>0.18514062</volume>
  </projection-structure-unionize>
  <projection-structure-unionize>
    <hemisphere-id>3</hemisphere-id>
    <id>634383660</id>
    <is-injection>false</is-injection>
    <max-voxel-density>0.0</max-voxel-density>
    <max-voxel-x>0</max-voxel-x>
    <max-voxel-y>0</max-voxel-y>
    <max-voxel-z>0</max-voxel-z>
    <normalized-projection-volume>0.0</normalized-projection-volume>
    <projection-density>0.0</projection-density>
    <projection-energy>0.0</projection-energy>
    <projection-intensity>0.0</projection-intensity>
    <projection-volume>0.0</projection-volume>
    <section-data-set-id>478096249</section-data-set-id>
    <structure-id>957</structure-id>
    <sum-pixel-intensity>503025844224.0</sum-pixel-intensity>
    <sum-pixels>1972380544.0</sum-pixels>
    <sum-projection-pixel-intensity>0.0</sum-projection-pixel-intensity>
    <sum-projection-pixels>0.0</sum-projection-pixels>
    <volume>2.4161661664</volume>
  </projection-structure-unionize>
  <projection-structure-unionize>
    <hemisphere-id>2</hemisphere-id>
    <id>634381873</id>
    <is-injection>false</is-injection>
    <max-voxel-density>0.295618444681168</max-voxel-density>
    <max-voxel-x>8410</max-voxel-x>
    <max-voxel-y>1710</max-voxel-y>
    <max-voxel-z>6340</max-voxel-z>
    <normalized-projection-volume>0.000213995176646199</normalized-projection-volume>
    <projection-density>4.41529055478497e-05</projection-density>
    <projection-energy>0.0152403799913141</projection-energy>
    <projection-intensity>345.172753688829</projection-intensity>
    <projection-volume>0.000105806931916046</projection-volume>
    <section-data-set-id>478096249</section-data-set-id>
    <structure-id>886</structure-id>
    <sum-pixel-intensity>372747112448.0</sum-pixel-intensity>
    <sum-pixels>1956224728.0</sum-pixels>
    <sum-projection-pixel-intensity>29813608.203125</sum-projection-pixel-intensity>
    <sum-projection-pixels>86373.005645752</sum-projection-pixels>
    <volume>2.3963752918</volume>
  </projection-structure-unionize>
  <projection-structure-unionize>
    <hemisphere-id>1</hemisphere-id>
    <id>634382206</id>
    <is-injection>false</is-injection>
    <max-voxel-density>0.16716867685318</max-voxel-density>
    <max-voxel-x>8540</max-voxel-x>
    <max-voxel-y>3910</max-voxel-y>
    <max-voxel-z>860</max-voxel-z>
    <normalized-projection-volume>9.86536175850622e-06</normalized-projection-volume>
    <projection-density>1.26121012726799e-05</projection-density>
    <projection-energy>0.00456962594762444</projection-energy>
    <projection-intensity>362.320770263672</projection-intensity>
    <projection-volume>4.87779059448242e-06</projection-volume>
[truncated: 2,315,564 more chars]
