# Supplementary material for: The Computational Bottleneck of Basal Ganglia Output (and What to Do About it)
Source: eNeuro. 2025 Apr 18;12(4):ENEURO.0431-23.2024. doi: 10.1523/ENEURO.0431-23.2024 (PMC12039478; doi:10.1523/ENEURO.0431-23.2024)
Supplement: Extended Code — Download Extended Code, ZIP file. [file eneuro-12-ENEURO.0431-23.2024-s009.zip › Counting SNr target neurons/Experiment_478097069.xml]

<Response success='true' start_row='0' num_rows='2604'><projection-structure-unionizes>
  <projection-structure-unionize>
    <hemisphere-id>2</hemisphere-id>
    <id>634356123</id>
    <is-injection>false</is-injection>
    <max-voxel-density>0.196127772331238</max-voxel-density>
    <max-voxel-x>5300</max-voxel-x>
    <max-voxel-y>5860</max-voxel-y>
    <max-voxel-z>6510</max-voxel-z>
    <normalized-projection-volume>0.000276139077118106</normalized-projection-volume>
    <projection-density>0.00224136584438384</projection-density>
    <projection-energy>2.30471777915955</projection-energy>
    <projection-intensity>1028.26489257812</projection-intensity>
    <projection-volume>0.000119440897460937</projection-volume>
    <section-data-set-id>478097069</section-data-set-id>
    <structure-id>1109</structure-id>
    <sum-pixel-intensity>19770802176.0</sum-pixel-intensity>
    <sum-pixels>43501500.0</sum-pixels>
    <sum-projection-pixel-intensity>100258680.0</sum-projection-pixel-intensity>
    <sum-projection-pixels>97502.7734375</sum-projection-pixels>
    <volume>0.0532893375</volume>
  </projection-structure-unionize>
  <projection-structure-unionize>
    <hemisphere-id>1</hemisphere-id>
    <id>634356363</id>
    <is-injection>false</is-injection>
    <max-voxel-density>0.0</max-voxel-density>
    <max-voxel-x>0</max-voxel-x>
    <max-voxel-y>0</max-voxel-y>
    <max-voxel-z>0</max-voxel-z>
    <normalized-projection-volume>0.0</normalized-projection-volume>
    <projection-density>0.0</projection-density>
    <projection-energy>0.0</projection-energy>
    <projection-intensity>0.0</projection-intensity>
    <projection-volume>0.0</projection-volume>
    <section-data-set-id>478097069</section-data-set-id>
    <structure-id>988</structure-id>
    <sum-pixel-intensity>79576850432.0</sum-pixel-intensity>
    <sum-pixels>238410896.0</sum-pixels>
    <sum-projection-pixel-intensity>0.0</sum-projection-pixel-intensity>
    <sum-projection-pixels>0.0</sum-projection-pixels>
    <volume>0.2920533476</volume>
  </projection-structure-unionize>
  <projection-structure-unionize>
    <hemisphere-id>1</hemisphere-id>
    <id>634356791</id>
    <is-injection>false</is-injection>
    <max-voxel-density>0.311741918325424</max-voxel-density>
    <max-voxel-x>7560</max-voxel-x>
    <max-voxel-y>5710</max-voxel-y>
    <max-voxel-z>4750</max-voxel-z>
    <normalized-projection-volume>0.00179984490263649</normalized-projection-volume>
    <projection-density>0.00848167855292559</projection-density>
    <projection-energy>5.12095642089844</projection-energy>
    <projection-intensity>603.766845703125</projection-intensity>
    <projection-volume>0.000778502965625</projection-volume>
    <section-data-set-id>478097069</section-data-set-id>
    <structure-id>364</structure-id>
    <sum-pixel-intensity>19017961472.0</sum-pixel-intensity>
    <sum-pixels>74927696.0</sum-pixels>
    <sum-projection-pixel-intensity>383701472.0</sum-projection-pixel-intensity>
    <sum-projection-pixels>635512.625</sum-projection-pixels>
    <volume>0.0917864276</volume>
  </projection-structure-unionize>
  <projection-structure-unionize>
    <hemisphere-id>1</hemisphere-id>
    <id>634356250</id>
    <is-injection>false</is-injection>
    <max-voxel-density>0.122515141963959</max-voxel-density>
    <max-voxel-x>7920</max-voxel-x>
    <max-voxel-y>3920</max-voxel-y>
    <max-voxel-z>3310</max-voxel-z>
    <normalized-projection-volume>1.52590987484455e-05</normalized-projection-volume>
    <projection-density>0.000532136356923729</projection-density>
    <projection-energy>0.247813671827316</projection-energy>
    <projection-intensity>465.69580078125</projection-intensity>
    <projection-volume>6.60015405273437e-06</projection-volume>
    <section-data-set-id>478097069</section-data-set-id>
    <structure-id>563807439</structure-id>
    <sum-pixel-intensity>2077517312.0</sum-pixel-intensity>
    <sum-pixels>10125000.0</sum-pixels>
    <sum-projection-pixel-intensity>2509113.5</sum-projection-pixel-intensity>
    <sum-projection-pixels>5387.880859375</sum-projection-pixels>
    <volume>0.012403125</volume>
  </projection-structure-unionize>
  <projection-structure-unionize>
    <hemisphere-id>3</hemisphere-id>
    <id>634357216</id>
    <is-injection>false</is-injection>
    <max-voxel-density>0.534094214439392</max-voxel-density>
    <max-voxel-x>12520</max-voxel-x>
    <max-voxel-y>7280</max-voxel-y>
    <max-voxel-z>4250</max-voxel-z>
    <normalized-projection-volume>0.00353573369874236</normalized-projection-volume>
    <projection-density>0.00243474794349056</projection-density>
    <projection-energy>0.652639354937011</projection-energy>
    <projection-intensity>268.052122882733</projection-intensity>
    <projection-volume>0.00152934242617187</projection-volume>
    <section-data-set-id>478097069</section-data-set-id>
    <structure-id>235</structure-id>
    <sum-pixel-intensity>63758368256.0</sum-pixel-intensity>
    <sum-pixels>512760592.0</sum-pixels>
    <sum-projection-pixel-intensity>334647742.0</sum-projection-pixel-intensity>
    <sum-projection-pixels>1248442.796875</sum-projection-pixels>
    <volume>0.6281317252</volume>
  </projection-structure-unionize>
  <projection-structure-unionize>
    <hemisphere-id>1</hemisphere-id>
    <id>634356848</id>
    <is-injection>false</is-injection>
    <max-voxel-density>0.0700306221842766</max-voxel-density>
    <max-voxel-x>3220</max-voxel-x>
    <max-voxel-y>4420</max-voxel-y>
    <max-voxel-z>5120</max-voxel-z>
    <normalized-projection-volume>3.46854619589813e-06</normalized-projection-volume>
    <projection-density>5.20067942488822e-06</projection-density>
    <projection-energy>0.00430046999827027</projection-energy>
    <projection-intensity>826.905456542969</projection-intensity>
    <projection-volume>1.50028121643066e-06</projection-volume>
    <section-data-set-id>478097069</section-data-set-id>
    <structure-id>288</structure-id>
    <sum-pixel-intensity>75945869312.0</sum-pixel-intensity>
    <sum-pixels>235492192.0</sum-pixels>
    <sum-projection-pixel-intensity>1012727.125</sum-projection-pixel-intensity>
    <sum-projection-pixels>1224.71936035156</sum-projection-pixels>
    <volume>0.2884779352</volume>
  </projection-structure-unionize>
  <projection-structure-unionize>
    <hemisphere-id>2</hemisphere-id>
    <id>634355809</id>
    <is-injection>false</is-injection>
    <max-voxel-density>0.362120896577835</max-voxel-density>
    <max-voxel-x>7940</max-voxel-x>
    <max-voxel-y>2640</max-voxel-y>
    <max-voxel-z>6500</max-voxel-z>
    <normalized-projection-volume>0.000639595139191094</normalized-projection-volume>
    <projection-density>0.00863398518413305</projection-density>
    <projection-energy>8.47664070129395</projection-energy>
    <projection-intensity>981.776123046875</projection-intensity>
    <projection-volume>0.0002766497890625</projection-volume>
    <section-data-set-id>478097069</section-data-set-id>
    <structure-id>706</structure-id>
    <sum-pixel-intensity>12460505088.0</sum-pixel-intensity>
    <sum-pixels>26156700.0</sum-pixels>
    <sum-projection-pixel-intensity>221720944.0</sum-projection-pixel-intensity>
    <sum-projection-pixels>225836.5625</sum-projection-pixels>
    <volume>0.0320419575</volume>
  </projection-structure-unionize>
  <projection-structure-unionize>
    <hemisphere-id>2</hemisphere-id>
    <id>634356066</id>
    <is-injection>false</is-injection>
    <max-voxel-density>0.0</max-voxel-density>
    <max-voxel-x>0</max-voxel-x>
    <max-voxel-y>0</max-voxel-y>
    <max-voxel-z>0</max-voxel-z>
    <normalized-projection-volume>0.0</normalized-projection-volume>
    <projection-density>0.0</projection-density>
    <projection-energy>0.0</projection-energy>
    <projection-intensity>0.0</projection-intensity>
    <projection-volume>0.0</projection-volume>
    <section-data-set-id>478097069</section-data-set-id>
    <structure-id>1038</structure-id>
    <sum-pixel-intensity>218529955840.0</sum-pixel-intensity>
    <sum-pixels>583219776.0</sum-pixels>
    <sum-projection-pixel-intensity>0.0</sum-projection-pixel-intensity>
    <sum-projection-pixels>0.0</sum-projection-pixels>
    <volume>0.7144442256</volume>
  </projection-structure-unionize>
  <projection-structure-unionize>
    <hemisphere-id>2</hemisphere-id>
    <id>634355974</id>
    <is-injection>false</is-injection>
    <max-voxel-density>0.291729390621185</max-voxel-density>
    <max-voxel-x>5330</max-voxel-x>
    <max-voxel-y>1500</max-voxel-y>
    <max-voxel-z>5820</max-voxel-z>
    <normalized-projection-volume>0.00030411362592446</normalized-projection-volume>
    <projection-density>0.000393862370401621</projection-density>
    <projection-energy>0.250311970710754</projection-energy>
    <projection-intensity>635.531616210938</projection-intensity>
    <projection-volume>0.000131540978515625</projection-volume>
    <section-data-set-id>478097069</section-data-set-id>
    <structure-id>935</structure-id>
    <sum-pixel-intensity>80634421248.0</sum-pixel-intensity>
    <sum-pixels>272634304.0</sum-pixels>
    <sum-projection-pixel-intensity>68243632.0</sum-projection-pixel-intensity>
    <sum-projection-pixels>107380.390625</sum-projection-pixels>
    <volume>0.3339770224</volume>
  </projection-structure-unionize>
  <projection-structure-unionize>
    <hemisphere-id>3</hemisphere-id>
    <id>634357106</id>
    <is-injection>false</is-injection>
    <max-voxel-density>0.446148753166199</max-voxel-density>
    <max-voxel-x>5710</max-voxel-x>
    <max-voxel-y>6620</max-voxel-y>
    <max-voxel-z>6160</max-voxel-z>
    <normalized-projection-volume>0.00503381496721189</normalized-projection-volume>
    <projection-density>0.00277921604102222</projection-density>
    <projection-energy>2.21550507779257</projection-energy>
    <projection-intensity>797.169073972993</projection-intensity>
    <projection-volume>0.00217732087617187</projection-volume>
    <section-data-set-id>478097069</section-data-set-id>
    <structure-id>88</structure-id>
    <sum-pixel-intensity>230067666944.0</sum-pixel-intensity>
    <sum-pixels>639534592.0</sum-pixels>
    <sum-projection-pixel-intensity>1416892136.0</sum-projection-pixel-intensity>
    <sum-projection-pixels>1777404.796875</sum-projection-pixels>
    <volume>0.7834298752</volume>
  </projection-structure-unionize>
  <projection-structure-unionize>
    <hemisphere-id>1</hemisphere-id>
    <id>634356789</id>
    <is-injection>false</is-injection>
    <max-voxel-density>0.0</max-voxel-density>
    <max-voxel-x>0</max-voxel-x>
    <max-voxel-y>0</max-voxel-y>
    <max-voxel-z>0</max-voxel-z>
    <normalized-projection-volume>0.0</normalized-projection-volume>
    <projection-density>0.0</projection-density>
    <projection-energy>0.0</projection-energy>
    <projection-intensity>0.0</projection-intensity>
    <projection-volume>0.0</projection-volume>
    <section-data-set-id>478097069</section-data-set-id>
    <structure-id>368</structure-id>
    <sum-pixel-intensity>1584686848.0</sum-pixel-intensity>
    <sum-pixels>5916600.0</sum-pixels>
    <sum-projection-pixel-intensity>0.0</sum-projection-pixel-intensity>
    <sum-projection-pixels>0.0</sum-projection-pixels>
    <volume>0.007247835</volume>
  </projection-structure-unionize>
  <projection-structure-unionize>
    <hemisphere-id>2</hemisphere-id>
    <id>634355406</id>
    <is-injection>false</is-injection>
    <max-voxel-density>0.191933274269104</max-voxel-density>
    <max-voxel-x>7190</max-voxel-x>
    <max-voxel-y>6480</max-voxel-y>
    <max-voxel-z>5700</max-voxel-z>
    <normalized-projection-volume>0.000105248565973621</normalized-projection-volume>
    <projection-density>9.26666471059434e-05</projection-density>
    <projection-energy>0.0381593555212021</projection-energy>
    <projection-intensity>411.791687011719</projection-intensity>
    <projection-volume>4.552410078125e-05</projection-volume>
    <section-data-set-id>478097069</section-data-set-id>
    <structure-id>129</structure-id>
    <sum-pixel-intensity>22515193856.0</sum-pixel-intensity>
    <sum-pixels>401034592.0</sum-pixels>
    <sum-projection-pixel-intensity>15303221.0</sum-projection-pixel-intensity>
    <sum-projection-pixels>37162.53125</sum-projection-pixels>
    <volume>0.4912673752</volume>
  </projection-structure-unionize>
  <projection-structure-unionize>
    <hemisphere-id>2</hemisphere-id>
    <id>634355564</id>
    <is-injection>false</is-injection>
    <max-voxel-density>0.0</max-voxel-density>
    <max-voxel-x>0</max-voxel-x>
    <max-voxel-y>0</max-voxel-y>
    <max-voxel-z>0</max-voxel-z>
    <normalized-projection-volume>0.0</normalized-projection-volume>
    <projection-density>0.0</projection-density>
    <projection-energy>0.0</projection-energy>
    <projection-intensity>0.0</projection-intensity>
    <projection-volume>0.0</projection-volume>
    <section-data-set-id>478097069</section-data-set-id>
    <structure-id>338</structure-id>
    <sum-pixel-intensity>1094613760.0</sum-pixel-intensity>
    <sum-pixels>9322200.0</sum-pixels>
    <sum-projection-pixel-intensity>0.0</sum-projection-pixel-intensity>
    <sum-projection-pixels>0.0</sum-projection-pixels>
    <volume>0.011419695</volume>
  </projection-structure-unionize>
  <projection-structure-unionize>
    <hemisphere-id>3</hemisphere-id>
    <id>634357283</id>
    <is-injection>false</is-injection>
    <max-voxel-density>0.403211325407028</max-voxel-density>
    <max-voxel-x>5990</max-voxel-x>
    <max-voxel-y>6320</max-voxel-y>
    <max-voxel-z>8250</max-voxel-z>
    <normalized-projection-volume>0.00294749965282498</normalized-projection-volume>
    <projection-density>0.00150683640162606</projection-density>
    <projection-energy>1.19391899176528</projection-energy>
    <projection-intensity>792.334848346442</projection-intensity>
    <projection-volume>0.00127490830878906</projection-volume>
    <section-data-set-id>478097069</section-data-set-id>
    <structure-id>327</structure-id>
    <sum-pixel-intensity>248360894464.0</sum-pixel-intensity>
    <sum-pixels>690679808.0</sum-pixels>
    <sum-projection-pixel-intensity>824615740.0</sum-projection-pixel-intensity>
    <sum-projection-pixels>1040741.4765625</sum-projection-pixels>
    <volume>0.8460827648</volume>
  </projection-structure-unionize>
  <projection-structure-unionize>
    <hemisphere-id>2</hemisphere-id>
    <id>634355749</id>
    <is-injection>false</is-injection>
    <max-voxel-density>0.264089703559875</max-voxel-density>
    <max-voxel-x>7970</max-voxel-x>
    <max-voxel-y>2390</max-voxel-y>
    <max-voxel-z>6480</max-voxel-z>
    <normalized-projection-volume>0.000456394286609227</normalized-projection-volume>
    <projection-density>0.00174279871862382</projection-density>
    <projection-energy>1.50667345523834</projection-energy>
    <projection-intensity>864.513732910156</projection-intensity>
    <projection-volume>0.000197408290625</projection-volume>
    <section-data-set-id>478097069</section-data-set-id>
    <structure-id>628</structure-id>
    <sum-pixel-intensity>35188719616.0</sum-pixel-intensity>
    <sum-pixels>92466000.0</sum-pixels>
    <sum-projection-pixel-intensity>139316064.0</sum-projection-pixel-intensity>
    <sum-projection-pixels>161149.625</sum-projection-pixels>
    <volume>0.11327085</volume>
  </projection-structure-unionize>
  <projection-structure-unionize>
    <hemisphere-id>1</hemisphere-id>
    <id>634355507</id>
    <is-injection>false</is-injection>
    <max-voxel-density>0.0</max-voxel-density>
    <max-voxel-x>0</max-voxel-x>
    <max-voxel-y>0</max-voxel-y>
    <max-voxel-z>0</max-voxel-z>
    <normalized-projection-volume>0.0</normalized-projection-volume>
    <projection-density>0.0</projection-density>
    <projection-energy>0.0</projection-energy>
    <projection-intensity>0.0</projection-intensity>
    <projection-volume>0.0</projection-volume>
    <section-data-set-id>478097069</section-data-set-id>
    <structure-id>312782586</structure-id>
    <sum-pixel-intensity>10514071552.0</sum-pixel-intensity>
    <sum-pixels>25765200.0</sum-pixels>
    <sum-projection-pixel-intensity>0.0</sum-projection-pixel-intensity>
    <sum-projection-pixels>0.0</sum-projection-pixels>
    <volume>0.03156237</volume>
  </projection-structure-unionize>
  <projection-structure-unionize>
    <hemisphere-id>2</hemisphere-id>
    <id>634356244</id>
    <is-injection>false</is-injection>
    <max-voxel-density>0.0747343376278877</max-voxel-density>
    <max-voxel-x>9390</max-voxel-x>
    <max-voxel-y>1610</max-voxel-y>
    <max-voxel-z>7670</max-voxel-z>
    <normalized-projection-volume>3.88289410793965e-06</normalized-projection-volume>
    <projection-density>9.32761849981034e-06</projection-density>
    <projection-energy>0.00603089341893792</projection-energy>
    <projection-intensity>646.563110351562</projection-intensity>
    <projection-volume>1.6795028137207e-06</projection-volume>
    <section-data-set-id>478097069</section-data-set-id>
    <structure-id>484682508</structure-id>
    <sum-pixel-intensity>35414470656.0</sum-pixel-intensity>
    <sum-pixels>146985296.0</sum-pixels>
    <sum-projection-pixel-intensity>886452.6875</sum-projection-pixel-intensity>
    <sum-projection-pixels>1371.02270507812</sum-projection-pixels>
    <volume>0.1800569876</volume>
  </projection-structure-unionize>
  <projection-structure-unionize>
    <hemisphere-id>3</hemisphere-id>
    <id>634357309</id>
    <is-injection>false</is-injection>
    <max-voxel-density>0.163757428526878</max-voxel-density>
    <max-voxel-x>6830</max-voxel-x>
    <max-voxel-y>4770</max-voxel-y>
    <max-voxel-z>9570</max-voxel-z>
    <normalized-projection-volume>0.000146517106023105</normalized-projection-volume>
    <projection-density>0.00278635016991094</projection-density>
    <projection-energy>1.69728754813648</projection-energy>
    <projection-intensity>609.143662725899</projection-intensity>
    <projection-volume>6.3374350415802e-05</projection-volume>
    <section-data-set-id>478097069</section-data-set-id>
    <structure-id>355</structure-id>
    <sum-pixel-intensity>4605445120.0</sum-pixel-intensity>
    <sum-pixels>18567000.0</sum-pixels>
    <sum-projection-pixel-intensity>31513537.90625</sum-projection-pixel-intensity>
    <sum-projection-pixels>51734.1636047363</sum-projection-pixels>
    <volume>0.022744575</volume>
  </projection-structure-unionize>
  <projection-structure-unionize>
    <hemisphere-id>3</hemisphere-id>
    <id>634357377</id>
    <is-injection>false</is-injection>
    <max-voxel-density>0.500234305858612</max-voxel-density>
    <max-voxel-x>10540</max-voxel-x>
    <max-voxel-y>4110</max-voxel-y>
    <max-voxel-z>6580</max-voxel-z>
    <normalized-projection-volume>0.00133592192479896</normalized-projection-volume>
    <projection-density>0.0552632119446788</projection-density>
    <projection-energy>47.2762069450302</projection-energy>
    <projection-intensity>855.473384217263</projection-intensity>
    <projection-volume>0.000577838223046875</projection-volume>
    <section-data-set-id>478097069</section-data-set-id>
    <structure-id>460</structure-id>
    <sum-pixel-intensity>2482917376.0</sum-pixel-intensity>
    <sum-pixels>8535600.0</sum-pixels>
    <sum-projection-pixel-intensity>403530792.0</sum-projection-pixel-intensity>
    <sum-projection-pixels>471704.671875</sum-projection-pixels>
    <volume>0.01045611</volume>
  </projection-structure-unionize>
  <projection-structure-unionize>
    <hemisphere-id>1</hemisphere-id>
    <id>634356241</id>
    <is-injection>false</is-injection>
    <max-voxel-density>0.0</max-voxel-density>
    <max-voxel-x>0</max-voxel-x>
    <max-voxel-y>0</max-voxel-y>
    <max-voxel-z>0</max-voxel-z>
    <normalized-projection-volume>0.0</normalized-projection-volume>
    <projection-density>0.0</projection-density>
    <projection-energy>0.0</projection-energy>
    <projection-intensity>0.0</projection-intensity>
    <projection-volume>0.0</projection-volume>
    <section-data-set-id>478097069</section-data-set-id>
    <structure-id>526157192</structure-id>
    <sum-pixel-intensity>44967583744.0</sum-pixel-intensity>
    <sum-pixels>167212800.0</sum-pixels>
    <sum-projection-pixel-intensity>0.0</sum-projection-pixel-intensity>
    <sum-projection-pixels>0.0</sum-projection-pixels>
    <volume>0.20483568</volume>
  </projection-structure-unionize>
  <projection-structure-unionize>
    <hemisphere-id>2</hemisphere-id>
    <id>634356895</id>
    <is-injection>false</is-injection>
    <max-voxel-density>0.0</max-voxel-density>
    <max-voxel-x>0</max-voxel-x>
    <max-voxel-y>0</max-voxel-y>
    <max-voxel-z>0</max-voxel-z>
    <normalized-projection-volume>0.0</normalized-projection-volume>
    <projection-density>0.0</projection-density>
    <projection-energy>0.0</projection-energy>
    <projection-intensity>0.0</projection-intensity>
    <projection-volume>0.0</projection-volume>
    <section-data-set-id>478097069</section-data-set-id>
    <structure-id>312782624</structure-id>
    <sum-pixel-intensity>2883181568.0</sum-pixel-intensity>
    <sum-pixels>12833100.0</sum-pixels>
    <sum-projection-pixel-intensity>0.0</sum-projection-pixel-intensity>
    <sum-projection-pixels>0.0</sum-projection-pixels>
    <volume>0.0157205475</volume>
  </projection-structure-unionize>
  <projection-structure-unionize>
    <hemisphere-id>3</hemisphere-id>
    <id>634357400</id>
    <is-injection>false</is-injection>
    <max-voxel-density>0.0929102003574371</max-voxel-density>
    <max-voxel-x>6450</max-voxel-x>
    <max-voxel-y>1570</max-voxel-y>
    <max-voxel-z>6900</max-voxel-z>
    <normalized-projection-volume>3.58024948960868e-06</normalized-projection-volume>
    <projection-density>2.81917016953496e-05</projection-density>
    <projection-energy>0.0136233709323485</projection-energy>
    <projection-intensity>483.240461309074</projection-intensity>
    <projection-volume>1.54859723815918e-06</projection-volume>
    <section-data-set-id>478097069</section-data-set-id>
    <structure-id>510</structure-id>
    <sum-pixel-intensity>9630705152.0</sum-pixel-intensity>
    <sum-pixels>44841600.0</sum-pixels>
    <sum-projection-pixel-intensity>610893.75</sum-projection-pixel-intensity>
    <sum-projection-pixels>1264.16101074219</sum-projection-pixels>
    <volume>0.05493096</volume>
  </projection-structure-unionize>
  <projection-structure-unionize>
    <hemisphere-id>2</hemisphere-id>
    <id>634355539</id>
    <is-injection>false</is-injection>
    <max-voxel-density>0.418767184019089</max-voxel-density>
    <max-voxel-x>7670</max-voxel-x>
    <max-voxel-y>5580</max-voxel-y>
    <max-voxel-z>8950</max-voxel-z>
    <normalized-projection-volume>0.008119752588007</normalized-projection-volume>
    <projection-density>0.008957888931036</projection-density>
    <projection-energy>6.3725061416626</projection-energy>
    <projection-intensity>711.384826660156</projection-intensity>
    <projection-volume>0.00351210899375</projection-volume>
    <section-data-set-id>478097069</section-data-set-id>
    <structure-id>311</structure-id>
    <sum-pixel-intensity>109266944000.0</sum-pixel-intensity>
    <sum-pixels>320056192.0</sum-pixels>
    <sum-projection-pixel-intensity>2039560064.0</sum-projection-pixel-intensity>
    <sum-projection-pixels>2867027.75</sum-projection-pixels>
    <volume>0.3920688352</volume>
  </projection-structure-unionize>
  <projection-structure-unionize>
    <hemisphere-id>1</hemisphere-id>
    <id>634356999</id>
    <is-injection>false</is-injection>
    <max-voxel-density>0.486417323350906</max-voxel-density>
    <max-voxel-x>11810</max-voxel-x>
    <max-voxel-y>4700</max-voxel-y>
    <max-voxel-z>4100</max-voxel-z>
    <normalized-projection-volume>0.000765074705741091</normalized-projection-volume>
    <projection-density>0.000100734723417152</projection-density>
    <projection-energy>0.0693352083596926</projection-energy>
    <projection-intensity>688.295018913876</projection-intensity>
    <projection-volume>0.00033092458493042</projection-volume>
    <section-data-set-id>478097069</section-data-set-id>
    <structure-id>73</structure-id>
    <sum-pixel-intensity>169626062384.0</sum-pixel-intensity>
    <sum-pixels>2681721944.0</sum-pixels>
    <sum-projection-pixel-intensity>185937749.75</sum-projection-pixel-intensity>
    <sum-projection-pixels>270142.518310547</sum-projection-pixels>
    <volume>3.2851093814</volume>
  </projection-structure-unionize>
  <projection-structure-unionize>
    <hemisphere-id>3</hemisphere-id>
    <id>634357637</id>
    <is-injection>false</is-injection>
    <max-voxel-density>0.275545865297318</max-voxel-density>
    <max-voxel-x>8290</max-voxel-x>
    <max-voxel-y>2080</max-voxel-y>
    <max-voxel-z>5420</max-voxel-z>
    <normalized-projection-volume>0.000252884624269162</normalized-projection-volume>
    <projection-density>0.000154444201485719</projection-density>
    <projection-energy>0.10704015799493</projection-energy>
    <projection-intensity>693.066861463413</projection-intensity>
    <projection-volume>0.000109382441601562</projection-volume>
    <section-data-set-id>478097069</section-data-set-id>
    <structure-id>851</structure-id>
    <sum-pixel-intensity>134739382272.0</sum-pixel-intensity>
    <sum-pixels>578149184.0</sum-pixels>
    <sum-projection-pixel-intensity>61885180.0</sum-projection-pixel-intensity>
    <sum-projection-pixels>89291.7890625</sum-projection-pixels>
    <volume>0.7082327504</volume>
  </projection-structure-unionize>
  <projection-structure-unionize>
    <hemisphere-id>3</hemisphere-id>
    <id>634357177</id>
    <is-injection>false</is-injection>
    <max-voxel-density>0.375528603792191</max-voxel-density>
    <max-voxel-x>5140</max-voxel-x>
    <max-voxel-y>4480</max-voxel-y>
    <max-voxel-z>9560</max-voxel-z>
    <normalized-projection-volume>0.000587044889463116</normalized-projection-volume>
    <projection-density>0.000422345685598402</projection-density>
    <projection-energy>0.367198810933171</projection-energy>
    <projection-intensity>869.427162285094</projection-intensity>
    <projection-volume>0.0002539197609375</projection-volume>
    <section-data-set-id>478097069</section-data-set-id>
    <structure-id>187</structure-id>
    <sum-pixel-intensity>193264328704.0</sum-pixel-intensity>
    <sum-pixels>490786208.0</sum-pixels>
    <sum-projection-pixel-intensity>180216112.0</sum-projection-pixel-intensity>
    <sum-projection-pixels>207281.4375</sum-projection-pixels>
    <volume>0.6012131048</volume>
  </projection-structure-unionize>
  <projection-structure-unionize>
    <hemisphere-id>2</hemisphere-id>
    <id>634356105</id>
    <is-injection>false</is-injection>
    <max-voxel-density>0.167873680591583</max-voxel-density>
    <max-voxel-x>4810</max-voxel-x>
    <max-voxel-y>3730</max-voxel-y>
    <max-voxel-z>9300</max-voxel-z>
    <normalized-projection-volume>0.000169301130361954</normalized-projection-volume>
    <projection-density>6.07830479566474e-05</projection-density>
    <projection-energy>0.0705848187208176</projection-energy>
    <projection-intensity>1161.25830078125</projection-intensity>
    <projection-volume>7.32293276367187e-05</projection-volume>
    <section-data-set-id>478097069</section-data-set-id>
    <structure-id>1090</structure-id>
    <sum-pixel-intensity>462023000064.0</sum-pixel-intensity>
    <sum-pixels>983482176.0</sum-pixels>
    <sum-projection-pixel-intensity>69418912.0</sum-projection-pixel-intensity>
    <sum-projection-pixels>59779.04296875</sum-projection-pixels>
    <volume>1.2047656656</volume>
  </projection-structure-unionize>
  <projection-structure-unionize>
    <hemisphere-id>3</hemisphere-id>
    <id>634357706</id>
    <is-injection>false</is-injection>
    <max-voxel-density>0.17034837603569</max-voxel-density>
    <max-voxel-x>11420</max-voxel-x>
    <max-voxel-y>6510</max-voxel-y>
    <max-voxel-z>7080</max-voxel-z>
    <normalized-projection-volume>4.66332891197342e-05</normalized-projection-volume>
    <projection-density>0.000862666481453274</projection-density>
    <projection-energy>0.476727709292746</projection-energy>
    <projection-intensity>552.621110871998</projection-intensity>
    <projection-volume>2.01707123893738e-05</projection-volume>
    <section-data-set-id>478097069</section-data-set-id>
    <structure-id>939</structure-id>
    <sum-pixel-intensity>3624788224.0</sum-pixel-intensity>
    <sum-pixels>19087200.0</sum-pixels>
    <sum-projection-pixel-intensity>9099397.1328125</sum-projection-pixel-intensity>
    <sum-projection-pixels>16465.8876647949</sum-projection-pixels>
    <volume>0.02338182</volume>
  </projection-structure-unionize>
  <projection-structure-unionize>
    <hemisphere-id>2</hemisphere-id>
    <id>634355902</id>
    <is-injection>false</is-injection>
    <max-voxel-density>0.0</max-voxel-density>
    <max-voxel-x>0</max-voxel-x>
    <max-voxel-y>0</max-voxel-y>
    <max-voxel-z>0</max-voxel-z>
    <normalized-projection-volume>0.0</normalized-projection-volume>
    <projection-density>0.0</projection-density>
    <projection-energy>0.0</projection-energy>
    <projection-intensity>0.0</projection-intensity>
    <projection-volume>0.0</projection-volume>
    <section-data-set-id>478097069</section-data-set-id>
    <structure-id>843</structure-id>
    <sum-pixel-intensity>99587276800.0</sum-pixel-intensity>
    <sum-pixels>419794208.0</sum-pixels>
    <sum-projection-pixel-intensity>0.0</sum-projection-pixel-intensity>
    <sum-projection-pixels>0.0</sum-projection-pixels>
    <volume>0.5142479048</volume>
  </projection-structure-unionize>
  <projection-structure-unionize>
    <hemisphere-id>2</hemisphere-id>
    <id>634356146</id>
    <is-injection>false</is-injection>
    <max-voxel-density>0.407657742500305</max-voxel-density>
    <max-voxel-x>8060</max-voxel-x>
    <max-voxel-y>4220</max-voxel-y>
    <max-voxel-z>7140</max-voxel-z>
    <normalized-projection-volume>0.0044170863696044</normalized-projection-volume>
    <projection-density>0.0123957330361009</projection-density>
    <projection-energy>6.2042760848999</projection-energy>
    <projection-intensity>500.51708984375</projection-intensity>
    <projection-volume>0.00191056175625</projection-volume>
    <section-data-set-id>478097069</section-data-set-id>
    <structure-id>563807435</structure-id>
    <sum-pixel-intensity>23058382848.0</sum-pixel-intensity>
    <sum-pixels>125820896.0</sum-pixels>
    <sum-projection-pixel-intensity>780627584.0</sum-projection-pixel-intensity>
    <sum-projection-pixels>1559642.25</sum-projection-pixels>
    <volume>0.1541305976</volume>
  </projection-structure-unionize>
  <projection-structure-unionize>
    <hemisphere-id>2</hemisphere-id>
    <id>634356213</id>
    <is-injection>false</is-injection>
    <max-voxel-density>0.108783893287182</max-voxel-density>
    <max-voxel-x>8900</max-voxel-x>
    <max-voxel-y>5600</max-voxel-y>
    <max-voxel-z>5860</max-voxel-z>
    <normalized-projection-volume>1.06008737196347e-05</normalized-projection-volume>
    <projection-density>0.000260523287579417</projection-density>
    <projection-energy>0.298357367515564</projection-energy>
    <projection-intensity>1145.22351074219</projection-intensity>
    <projection-volume>4.58529044189453e-06</projection-volume>
    <section-data-set-id>478097069</section-data-set-id>
    <structure-id>607344850</structure-id>
    <sum-pixel-intensity>5338195968.0</sum-pixel-intensity>
    <sum-pixels>14367600.0</sum-pixels>
    <sum-projection-pixel-intensity>4286679.5</sum-projection-pixel-intensity>
    <sum-projection-pixels>3743.09423828125</sum-projection-pixels>
    <volume>0.01760031</volume>
  </projection-structure-unionize>
  <projection-structure-unionize>
    <hemisphere-id>3</hemisphere-id>
    <id>634357862</id>
    <is-injection>false</is-injection>
    <max-voxel-density>0.20495393872261</max-voxel-density>
    <max-voxel-x>2650</max-voxel-x>
    <max-voxel-y>2990</max-voxel-y>
    <max-voxel-z>6440</max-voxel-z>
    <normalized-projection-volume>0.000385746821380853</normalized-projection-volume>
    <projection-density>0.000244116149221573</projection-density>
    <projection-energy>0.173088346221284</projection-energy>
    <projection-intensity>709.04094945468</projection-intensity>
    <projection-volume>0.0001668505125</projection-volume>
    <section-data-set-id>478097069</section-data-set-id>
    <structure-id>1125</structure-id>
    <sum-pixel-intensity>209422049280.0</sum-pixel-intensity>
    <sum-pixels>557949568.0</sum-pixels>
    <sum-projection-pixel-intensity>96574568.0</sum-projection-pixel-intensity>
    <sum-projection-pixels>136204.5</sum-projection-pixels>
    <volume>0.6834882208</volume>
  </projection-structure-unionize>
  <projection-structure-unionize>
    <hemisphere-id>3</hemisphere-id>
    <id>634357575</id>
    <is-injection>false</is-injection>
    <max-voxel-density>0.866912305355072</max-voxel-density>
    <max-voxel-x>9540</max-voxel-x>
    <max-voxel-y>6220</max-voxel-y>
    <max-voxel-z>3970</max-voxel-z>
    <normalized-projection-volume>0.250842649278963</normalized-projection-volume>
    <projection-density>0.00589022308350813</projection-density>
    <projection-energy>4.35196598968694</projection-energy>
    <projection-intensity>738.845698709084</projection-intensity>
    <projection-volume>0.10849920795</projection-volume>
    <section-data-set-id>478097069</section-data-set-id>
    <structure-id>771</structure-id>
    <sum-pixel-intensity>2800957950592.0</sum-pixel-intensity>
    <sum-pixels>15036914688.0</sum-pixels>
    <sum-projection-pixel-intensity>65440141312.0</sum-projection-pixel-intensity>
    <sum-projection-pixels>88570782.0</sum-projection-pixels>
    <volume>18.4202204928</volume>
  </projection-structure-unionize>
  <projection-structure-unionize>
    <hemisphere-id>1</hemisphere-id>
    <id>634356415</id>
    <is-injection>false</is-injection>
    <max-voxel-density>0.0</max-voxel-density>
    <max-voxel-x>0</max-voxel-x>
    <max-voxel-y>0</max-voxel-y>
    <max-voxel-z>0</max-voxel-z>
    <normalized-projection-volume>0.0</normalized-projection-volume>
    <projection-density>0.0</projection-density>
    <projection-energy>0.0</projection-energy>
    <projection-intensity>0.0</projection-intensity>
    <projection-volume>0.0</projection-volume>
    <section-data-set-id>478097069</section-data-set-id>
    <structure-id>182305701</structure-id>
    <sum-pixel-intensity>38528319488.0</sum-pixel-intensity>
    <sum-pixels>84568496.0</sum-pixels>
    <sum-projection-pixel-intensity>0.0</sum-projection-pixel-intensity>
    <sum-projection-pixels>0.0</sum-projection-pixels>
    <volume>0.1035964076</volume>
  </projection-structure-unionize>
  <projection-structure-unionize>
    <hemisphere-id>1</hemisphere-id>
    <id>634357004</id>
    <is-injection>false</is-injection>
    <max-voxel-density>0.0</max-voxel-density>
    <max-voxel-x>0</max-voxel-x>
    <max-voxel-y>0</max-voxel-y>
    <max-voxel-z>0</max-voxel-z>
    <normalized-projection-volume>0.0</normalized-projection-volume>
    <projection-density>0.0</projection-density>
    <projection-energy>0.0</projection-energy>
    <projection-intensity>0.0</projection-intensity>
    <projection-volume>0.0</projection-volume>
    <section-data-set-id>478097069</section-data-set-id>
    <structure-id>64</structure-id>
    <sum-pixel-intensity>22628968448.0</sum-pixel-intensity>
    <sum-pixels>72501296.0</sum-pixels>
    <sum-projection-pixel-intensity>0.0</sum-projection-pixel-intensity>
    <sum-projection-pixels>0.0</sum-projection-pixels>
    <volume>0.0888140876</volume>
  </projection-structure-unionize>
  <projection-structure-unionize>
    <hemisphere-id>2</hemisphere-id>
    <id>634356222</id>
    <is-injection>false</is-injection>
    <max-voxel-density>0.405436843633652</max-voxel-density>
    <max-voxel-x>8480</max-voxel-x>
    <max-voxel-y>4760</max-voxel-y>
    <max-voxel-z>9530</max-voxel-z>
    <normalized-projection-volume>0.000275930974047176</normalized-projection-volume>
    <projection-density>9.12942447526088e-06</projection-density>
    <projection-energy>0.00705793402191352</projection-energy>
    <projection-intensity>773.097366766029</projection-intensity>
    <projection-volume>0.000119350884783936</projection-volume>
    <section-data-set-id>478097069</section-data-set-id>
    <structure-id>1080</structure-id>
    <sum-pixel-intensity>3785885179904.0</sum-pixel-intensity>
    <sum-pixels>10672008292.0</sum-pixels>
    <sum-projection-pixel-intensity>75322330.40625</sum-projection-pixel-intensity>
    <sum-projection-pixels>97429.2937011719</sum-projection-pixels>
    <volume>13.0732101577</volume>
  </projection-structure-unionize>
  <projection-structure-unionize>
    <hemisphere-id>3</hemisphere-id>
    <id>634357886</id>
    <is-injection>false</is-injection>
    <max-voxel-density>0.00416925875470042</max-voxel-density>
    <max-voxel-x>3390</max-voxel-x>
    <max-voxel-y>3240</max-voxel-y>
    <max-voxel-z>7100</max-voxel-z>
    <normalized-projection-volume>1.06270387460673e-08</normalized-projection-volume>
    <projection-density>4.42596476267576e-06</projection-density>
    <projection-energy>0.00201563211284907</projection-energy>
    <projection-intensity>455.410790851054</projection-intensity>
    <projection-volume>4.59660783410072e-09</projection-volume>
    <section-data-set-id>478097069</section-data-set-id>
    <structure-id>526322264</structure-id>
    <sum-pixel-intensity>95030904.0</sum-pixel-intensity>
    <sum-pixels>847800.0</sum-pixels>
    <sum-projection-pixel-intensity>1708.85290527344</sum-projection-pixel-intensity>
    <sum-projection-pixels>3.75233292579651</sum-projection-pixels>
    <volume>0.001038555</volume>
  </projection-structure-unionize>
  <projection-structure-unionize>
    <hemisphere-id>1</hemisphere-id>
    <id>634356404</id>
    <is-injection>false</is-injection>
    <max-voxel-density>0.0</max-voxel-density>
    <max-voxel-x>0</max-voxel-x>
    <max-voxel-y>0</max-voxel-y>
    <max-voxel-z>0</max-voxel-z>
    <normalized-projection-volume>0.0</normalized-projection-volume>
    <projection-density>0.0</projection-density>
    <projection-energy>0.0</projection-energy>
    <projection-intensity>0.0</projection-intensity>
    <projection-volume>0.0</projection-volume>
    <section-data-set-id>478097069</section-data-set-id>
    <structure-id>945</structure-id>
    <sum-pixel-intensity>150257418240.0</sum-pixel-intensity>
    <sum-pixels>423906304.0</sum-pixels>
    <sum-projection-pixel-intensity>0.0</sum-projection-pixel-intensity>
    <sum-projection-pixels>0.0</sum-projection-pixels>
    <volume>0.5192852224</volume>
  </projection-structure-unionize>
  <projection-structure-unionize>
    <hemisphere-id>1</hemisphere-id>
    <id>634356714</id>
    <is-injection>false</is-injection>
    <max-voxel-density>0.589063286781311</max-voxel-density>
    <max-voxel-x>4280</max-voxel-x>
    <max-voxel-y>5240</max-voxel-y>
    <max-voxel-z>4660</max-voxel-z>
    <normalized-projection-volume>0.0123623709651347</normalized-projection-volume>
    <projection-density>0.00112094825020709</projection-density>
    <projection-energy>0.94259476640105</projection-energy>
    <projection-intensity>840.890528378011</projection-intensity>
    <projection-volume>0.00534720655341797</projection-volume>
    <section-data-set-id>478097069</section-data-set-id>
    <structure-id>493</structure-id>
    <sum-pixel-intensity>1609872592896.0</sum-pixel-intensity>
    <sum-pixels>3894083936.0</sum-pixels>
    <sum-projection-pixel-intensity>3670543138.0</sum-projection-pixel-intensity>
    <sum-projection-pixels>4365066.57421875</sum-projection-pixels>
    <volume>4.7702528216</volume>
  </projection-structure-unionize>
  <projection-structure-unionize>
    <hemisphere-id>1</hemisphere-id>
    <id>634356325</id>
    <is-injection>false</is-injection>
    <max-voxel-density>0.158238843083382</max-voxel-density>
    <max-voxel-x>11830</max-voxel-x>
    <max-voxel-y>4940</max-voxel-y>
    <max-voxel-z>3180</max-voxel-z>
    <normalized-projection-volume>5.16336732893147e-05</normalized-projection-volume>
    <projection-density>7.07164053892484e-06</projection-density>
    <projection-energy>0.00406136177480221</projection-energy>
    <projection-intensity>574.316772460938</projection-intensity>
    <projection-volume>2.23335731445312e-05</projection-volume>
    <section-data-set-id>478097069</section-data-set-id>
    <structure-id>1041</structure-id>
    <sum-pixel-intensity>636868100096.0</sum-pixel-intensity>
    <sum-pixels>2578113024.0</sum-pixels>
    <sum-projection-pixel-intensity>10470650.0</sum-projection-pixel-intensity>
    <sum-projection-pixels>18231.48828125</sum-projection-pixels>
    <volume>3.1581884544</volume>
  </projection-structure-unionize>
  <projection-structure-unionize>
    <hemisphere-id>1</hemisphere-id>
    <id>634357018</id>
    <is-injection>false</is-injection>
    <max-voxel-density>0.0</max-voxel-density>
    <max-voxel-x>0</max-voxel-x>
    <max-voxel-y>0</max-voxel-y>
    <max-voxel-z>0</max-voxel-z>
    <normalized-projection-volume>0.0</normalized-projection-volume>
    <projection-density>0.0</projection-density>
    <projection-energy>0.0</projection-energy>
    <projection-intensity>0.0</projection-intensity>
    <projection-volume>0.0</projection-volume>
    <section-data-set-id>478097069</section-data-set-id>
    <structure-id>41</structure-id>
    <sum-pixel-intensity>43759570944.0</sum-pixel-intensity>
    <sum-pixels>131492704.0</sum-pixels>
    <sum-projection-pixel-intensity>0.0</sum-projection-pixel-intensity>
    <sum-projection-pixels>0.0</sum-projection-pixels>
    <volume>0.1610785624</volume>
  </projection-structure-unionize>
  <projection-structure-unionize>
    <hemisphere-id>1</hemisphere-id>
    <id>634356339</id>
    <is-injection>false</is-injection>
    <max-voxel-density>0.093573234975338</max-voxel-density>
    <max-voxel-x>5380</max-voxel-x>
    <max-voxel-y>1880</max-voxel-y>
    <max-voxel-z>4790</max-voxel-z>
    <normalized-projection-volume>9.89303578006969e-06</normalized-projection-volume>
    <projection-density>3.26470262734802e-06</projection-density>
    <projection-energy>0.0017575059318915</projection-energy>
    <projection-intensity>538.335693359375</projection-intensity>
    <projection-volume>4.27912298583984e-06</projection-volume>
    <section-data-set-id>478097069</section-data-set-id>
    <structure-id>1021</structure-id>
    <sum-pixel-intensity>324688052224.0</sum-pixel-intensity>
    <sum-pixels>1069978496.0</sum-pixels>
    <sum-projection-pixel-intensity>1880493.5</sum-projection-pixel-intensity>
    <sum-projection-pixels>3493.16162109375</sum-projection-pixels>
    <volume>1.3107236576</volume>
  </projection-structure-unionize>
  <projection-structure-unionize>
    <hemisphere-id>1</hemisphere-id>
    <id>634356443</id>
    <is-injection>false</is-injection>
    <max-voxel-density>0.0</max-voxel-density>
    <max-voxel-x>0</max-voxel-x>
    <max-voxel-y>0</max-voxel-y>
    <max-voxel-z>0</max-voxel-z>
    <normalized-projection-volume>0.0</normalized-projection-volume>
    <projection-density>0.0</projection-density>
    <projection-energy>0.0</projection-energy>
    <projection-intensity>0.0</projection-intensity>
    <projection-volume>0.0</projection-volume>
    <section-data-set-id>478097069</section-data-set-id>
    <structure-id>902</structure-id>
    <sum-pixel-intensity>39787896832.0</sum-pixel-intensity>
    <sum-pixels>109265400.0</sum-pixels>
    <sum-projection-pixel-intensity>0.0</sum-projection-pixel-intensity>
    <sum-projection-pixels>0.0</sum-projection-pixels>
    <volume>0.133850115</volume>
  </projection-structure-unionize>
  <projection-structure-unionize>
    <hemisphere-id>2</hemisphere-id>
    <id>634355391</id>
    <is-injection>false</is-injection>
    <max-voxel-density>0.0</max-voxel-density>
    <max-voxel-x>0</max-voxel-x>
    <max-voxel-y>0</max-voxel-y>
    <max-voxel-z>0</max-voxel-z>
    <normalized-projection-volume>0.0</normalized-projection-volume>
    <projection-density>0.0</projection-density>
    <projection-energy>0.0</projection-energy>
    <projection-intensity>0.0</projection-intensity>
    <projection-volume>0.0</projection-volume>
    <section-data-set-id>478097069</section-data-set-id>
    <structure-id>113</structure-id>
    <sum-pixel-intensity>105337905152.0</sum-pixel-intensity>
    <sum-pixels>290957408.0</sum-pixels>
    <sum-projection-pixel-intensity>0.0</sum-projection-pixel-intensity>
    <sum-projection-pixels>0.0</sum-projection-pixels>
    <volume>0.3564228248</volume>
  </projection-structure-unionize>
  <projection-structure-unionize>
    <hemisphere-id>2</hemisphere-id>
    <id>634355853</id>
    <is-injection>false</is-injection>
    <max-voxel-density>0.334758132696152</max-voxel-density>
    <max-voxel-x>8220</max-voxel-x>
    <max-voxel-y>6050</max-voxel-y>
    <max-voxel-z>8780</max-voxel-z>
    <normalized-projection-volume>0.000204951828452052</normalized-projection-volume>
    <projection-density>0.000166362544405274</projection-density>
    <projection-energy>0.137854307889938</projection-energy>
    <projection-intensity>828.637878417969</projection-intensity>
    <projection-volume>8.86496419921875e-05</projection-volume>
    <section-data-set-id>478097069</section-data-set-id>
    <structure-id>780</structure-id>
    <sum-pixel-intensity>132329316352.0</sum-pixel-intensity>
    <sum-pixels>434996096.0</sum-pixels>
    <sum-projection-pixel-intensity>59966084.0</sum-projection-pixel-intensity>
    <sum-projection-pixels>72367.0546875</sum-projection-pixels>
    <volume>0.5328702176</volume>
  </projection-structure-unionize>
  <projection-structure-unionize>
    <hemisphere-id>3</hemisphere-id>
    <id>634357169</id>
    <is-injection>false</is-injection>
    <max-voxel-density>0.201709151268005</max-voxel-density>
    <max-voxel-x>2530</max-voxel-x>
    <max-voxel-y>2170</max-voxel-y>
    <max-voxel-z>6000</max-voxel-z>
    <normalized-projection-volume>0.000196608338884399</normalized-projection-volume>
    <projection-density>0.000147249845806831</projection-density>
    <projection-energy>0.101101007678605</projection-energy>
    <projection-intensity>686.594998620469</projection-intensity>
    <projection-volume>8.50407580474853e-05</projection-volume>
    <section-data-set-id>478097069</section-data-set-id>
    <structure-id>171</structure-id>
    <sum-pixel-intensity>127399886848.0</sum-pixel-intensity>
    <sum-pixels>471450592.0</sum-pixels>
    <sum-projection-pixel-intensity>47664129.921875</sum-projection-pixel-intensity>
    <sum-projection-pixels>69421.0269775391</sum-projection-pixels>
    <volume>0.5775269752</volume>
  </projection-structure-unionize>
  <projection-structure-unionize>
    <hemisphere-id>2</hemisphere-id>
    <id>634355872</id>
    <is-injection>false</is-injection>
    <max-voxel-density>0.0</max-voxel-density>
    <max-voxel-x>0</max-voxel-x>
    <max-voxel-y>0</max-voxel-y>
    <max-voxel-z>0</max-voxel-z>
    <normalized-projection-volume>0.0</normalized-projection-volume>
    <projection-density>0.0</projection-density>
    <projection-energy>0.0</projection-energy>
    <projection-intensity>0.0</projection-intensity>
    <projection-volume>0.0</projection-volume>
    <section-data-set-id>478097069</section-data-set-id>
    <structure-id>805</structure-id>
    <sum-pixel-intensity>18746957824.0</sum-pixel-intensity>
    <sum-pixels>85792496.0</sum-pixels>
    <sum-projection-pixel-intensity>0.0</sum-projection-pixel-intensity>
    <sum-projection-pixels>0.0</sum-projection-pixels>
    <volume>0.1050958076</volume>
  </projection-structure-unionize>
  <projection-structure-unionize>
    <hemisphere-id>2</hemisphere-id>
    <id>634355783</id>
    <is-injection>true</is-injection>
    <max-voxel-density>0.754195392131805</max-voxel-density>
    <max-voxel-x>8530</max-voxel-x>
    <max-voxel-y>5440</max-voxel-y>
    <max-voxel-z>6480</max-voxel-z>
    <normalized-projection-volume>0.000100689657192123</normalized-projection-volume>
    <projection-density>0.106029741466045</projection-density>
    <projection-energy>270.545318603516</projection-energy>
    <projection-intensity>2551.5986328125</projection-intensity>
    <projection-volume>4.35521953125e-05</projection-volume>
    <section-data-set-id>478097069</section-data-set-id>
    <structure-id>673</structure-id>
    <sum-pixel-intensity>206216944.0</sum-pixel-intensity>
    <sum-pixels>335309.8125</sum-pixels>
    <sum-projection-pixel-intensity>90716504.0</sum-projection-pixel-intensity>
    <sum-projection-pixels>35552.8125</sum-projection-pixels>
    <volume>0.0004107545203125</volume>
  </projection-structure-unionize>
  <projection-structure-unionize>
    <hemisphere-id>2</hemisphere-id>
    <id>634355973</id>
    <is-injection>false</is-injection>
    <max-voxel-density>0.0</max-voxel-density>
    <max-voxel-x>0</max-voxel-x>
    <max-voxel-y>0</max-voxel-y>
    <max-voxel-z>0</max-voxel-z>
    <normalized-projection-volume>0.0</normalized-projection-volume>
    <projection-density>0.0</projection-density>
    <projection-energy>0.0</projection-energy>
    <projection-intensity>0.0</projection-intensity>
    <projection-volume>0.0</projection-volume>
    <section-data-set-id>478097069</section-data-set-id>
    <structure-id>182305701</structure-id>
    <sum-pixel-intensity>39598170112.0</sum-pixel-intensity>
    <sum-pixels>84568496.0</sum-pixels>
    <sum-projection-pixel-intensity>0.0</sum-projection-pixel-intensity>
    <sum-projection-pixels>0.0</sum-projection-pixels>
    <volume>0.1035964076</volume>
  </projection-structure-unionize>
  <projection-structure-unionize>
    <hemisphere-id>2</hemisphere-id>
    <id>634356039</id>
    <is-injection>false</is-injection>
    <max-voxel-density>0.338096141815186</max-voxel-density>
    <max-voxel-x>7360</max-voxel-x>
    <max-voxel-y>6760</max-voxel-y>
    <max-voxel-z>6110</max-voxel-z>
    <normalized-projection-volume>0.00053756323644792</normalized-projection-volume>
    <projection-density>0.00216283067129552</projection-density>
    <projection-energy>1.47975122928619</projection-energy>
    <projection-intensity>684.173400878906</projection-intensity>
    <projection-volume>0.0002325170203125</projection-volume>
    <section-data-set-id>478097069</section-data-set-id>
    <structure-id>1004</structure-id>
    <sum-pixel-intensity>26650368000.0</sum-pixel-intensity>
    <sum-pixels>87759904.0</sum-pixels>
    <sum-projection-pixel-intensity>129862824.0</sum-projection-pixel-intensity>
    <sum-projection-pixels>189809.8125</sum-projection-pixels>
    <volume>0.1075058824</volume>
  </projection-structure-unionize>
  <projection-structure-unionize>
    <hemisphere-id>2</hemisphere-id>
    <id>634355478</id>
    <is-injection>false</is-injection>
    <max-voxel-density>0.591906309127808</max-voxel-density>
    <max-voxel-x>5780</max-voxel-x>
    <max-voxel-y>5680</max-voxel-y>
    <max-voxel-z>7070</max-voxel-z>
    <normalized-projection-volume>0.0149274570522353</normalized-projection-volume>
    <projection-density>0.0209166929125786</projection-density>
    <projection-energy>15.5407161712646</projection-energy>
    <projection-intensity>742.981567382812</projection-intensity>
    <projection-volume>0.0064567061125</projection-volume>
    <section-data-set-id>478097069</section-data-set-id>
    <structure-id>226</structure-id>
    <sum-pixel-intensity>72671838208.0</sum-pixel-intensity>
    <sum-pixels>251989200.0</sum-pixels>
    <sum-projection-pixel-intensity>3916092672.0</sum-projection-pixel-intensity>
    <sum-projection-pixels>5270780.5</sum-projection-pixels>
    <volume>0.30868677</volume>
  </projection-structure-unionize>
  <projection-structure-unionize>
    <hemisphere-id>2</hemisphere-id>
    <id>634355627</id>
    <is-injection>false</is-injection>
    <max-voxel-density>0.34202167391777</max-voxel-density>
    <max-voxel-x>6660</max-voxel-x>
    <max-voxel-y>1140</max-voxel-y>
    <max-voxel-z>5850</max-voxel-z>
    <normalized-projection-volume>0.000172715112361758</normalized-projection-volume>
    <projection-density>0.000133785899379291</projection-density>
    <projection-energy>0.1036157310009</projection-energy>
    <projection-intensity>774.489196777344</projection-intensity>
    <projection-volume>7.47060077148437e-05</projection-volume>
    <section-data-set-id>478097069</section-data-set-id>
    <structure-id>430</structure-id>
    <sum-pixel-intensity>153303941120.0</sum-pixel-intensity>
    <sum-pixels>455836512.0</sum-pixels>
    <sum-projection-pixel-intensity>47231832.0</sum-projection-pixel-intensity>
    <sum-projection-pixels>60984.49609375</sum-projection-pixels>
    <volume>0.5583997272</volume>
  </projection-structure-unionize>
  <projection-structure-unionize>
    <hemisphere-id>3</hemisphere-id>
    <id>634357602</id>
    <is-injection>false</is-injection>
    <max-voxel-density>0.546158194541931</max-voxel-density>
    <max-voxel-x>5110</max-voxel-x>
    <max-voxel-y>5360</max-voxel-y>
    <max-voxel-z>6900</max-voxel-z>
    <normalized-projection-volume>0.0342538136372249</normalized-projection-volume>
    <projection-density>0.00996593600954392</projection-density>
    <projection-energy>8.84587824422339</projection-energy>
    <projection-intensity>887.611382990228</projection-intensity>
    <projection-volume>0.0148161074665284</projection-volume>
    <section-data-set-id>478097069</section-data-set-id>
    <structure-id>809</structure-id>
    <sum-pixel-intensity>429439725760.0</sum-pixel-intensity>
    <sum-pixels>1213612208.0</sum-pixels>
    <sum-projection-pixel-intensity>10735465827.6711</sum-projection-pixel-intensity>
    <sum-projection-pixels>12094781.6053293</sum-projection-pixels>
    <volume>1.4866749548</volume>
  </projection-structure-unionize>
  <projection-structure-unionize>
    <hemisphere-id>1</hemisphere-id>
    <id>634356501</id>
    <is-injection>false</is-injection>
    <max-voxel-density>0.0</max-voxel-density>
    <max-voxel-x>0</max-voxel-x>
    <max-voxel-y>0</max-voxel-y>
    <max-voxel-z>0</max-voxel-z>
    <normalized-projection-volume>0.0</normalized-projection-volume>
    <projection-density>0.0</projection-density>
    <projection-energy>0.0</projection-energy>
    <projection-intensity>0.0</projection-intensity>
    <projection-volume>0.0</projection-volume>
    <section-data-set-id>478097069</section-data-set-id>
    <structure-id>819</structure-id>
    <sum-pixel-intensity>5496838144.0</sum-pixel-intensity>
    <sum-pixels>27927900.0</sum-pixels>
    <sum-projection-pixel-intensity>0.0</sum-projection-pixel-intensity>
    <sum-projection-pixels>0.0</sum-projection-pixels>
    <volume>0.0342116775</volume>
  </projection-structure-unionize>
  <projection-structure-unionize>
    <hemisphere-id>3</hemisphere-id>
    <id>634357294</id>
    <is-injection>false</is-injection>
    <max-voxel-density>0.0</max-voxel-density>
    <max-voxel-x>0</max-voxel-x>
    <max-voxel-y>0</max-voxel-y>
    <max-voxel-z>0</max-voxel-z>
    <normalized-projection-volume>0.0</normalized-projection-volume>
    <projection-density>0.0</projection-density>
    <projection-energy>0.0</projection-energy>
    <projection-intensity>0.0</projection-intensity>
    <projection-volume>0.0</projection-volume>
    <section-data-set-id>478097069</section-data-set-id>
    <structure-id>338</structure-id>
    <sum-pixel-intensity>2063988800.0</sum-pixel-intensity>
    <sum-pixels>18644400.0</sum-pixels>
    <sum-projection-pixel-intensity>0.0</sum-projection-pixel-intensity>
    <sum-projection-pixels>0.0</sum-projection-pixels>
    <volume>0.02283939</volume>
  </projection-structure-unionize>
  <projection-structure-unionize>
    <hemisphere-id>2</hemisphere-id>
    <id>634355670</id>
    <is-injection>false</is-injection>
    <max-voxel-density>0.393659830093384</max-voxel-density>
    <max-voxel-x>5230</max-voxel-x>
    <max-voxel-y>6360</max-voxel-y>
    <max-voxel-z>5820</max-voxel-z>
    <normalized-projection-volume>0.00406645423534178</normalized-projection-volume>
    <projection-density>0.00785086303949356</projection-density>
    <projection-energy>6.14399814605713</projection-energy>
    <projection-intensity>782.5888671875</projection-intensity>
    <projection-volume>0.0017588997125</projection-volume>
    <section-data-set-id>478097069</section-data-set-id>
    <structure-id>515</structure-id>
    <sum-pixel-intensity>64974639104.0</sum-pixel-intensity>
    <sum-pixels>182888992.0</sum-pixels>
    <sum-projection-pixel-intensity>1123669632.0</sum-projection-pixel-intensity>
    <sum-projection-pixels>1435836.5</sum-projection-pixels>
    <volume>0.2240390152</volume>
  </projection-structure-unionize>
  <projection-structure-unionize>
    <hemisphere-id>2</hemisphere-id>
    <id>634355975</id>
    <is-injection>false</is-injection>
    <max-voxel-density>0.000919779646210372</max-voxel-density>
    <max-voxel-x>11990</max-voxel-x>
    <max-voxel-y>1370</max-voxel-y>
    <max-voxel-z>7150</max-voxel-z>
    <normalized-projection-volume>4.2922161430376e-09</normalized-projection-volume>
    <projection-density>1.00993902130142e-09</projection-density>
    <projection-energy>7.28742435285312e-08</projection-energy>
    <projection-intensity>72.1570739746094</projection-intensity>
    <projection-volume>1.85655052363872e-09</projection-volume>
    <section-data-set-id>478097069</section-data-set-id>
    <structure-id>936</structure-id>
    <sum-pixel-intensity>621152239616.0</sum-pixel-intensity>
    <sum-pixels>1500636544.0</sum-pixels>
    <sum-projection-pixel-intensity>109.357757568359</sum-projection-pixel-intensity>
    <sum-projection-pixels>1.51555144786835</sum-projection-pixels>
    <volume>1.8382797664</volume>
  </projection-structure-unionize>
  <projection-structure-unionize>
    <hemisphere-id>1</hemisphere-id>
    <id>634355470</id>
    <is-injection>false</is-injection>
    <max-voxel-density>0.0</max-voxel-density>
    <max-voxel-x>0</max-voxel-x>
    <max-voxel-y>0</max-voxel-y>
    <max-voxel-z>0</max-voxel-z>
    <normalized-projection-volume>0.0</normalized-projection-volume>
    <projection-density>0.0</projection-density>
    <projection-energy>0.0</projection-energy>
    <projection-intensity>0.0</projection-intensity>
    <projection-volume>0.0</projection-volume>
    <section-data-set-id>478097069</section-data-set-id>
    <structure-id>312782632</structure-id>
    <sum-pixel-intensity>17044905984.0</sum-pixel-intensity>
    <sum-pixels>112339800.0</sum-pixels>
    <sum-projection-pixel-intensity>0.0</sum-projection-pixel-intensity>
    <sum-projection-pixels>0.0</sum-projection-pixels>
    <volume>0.137616255</volume>
  </projection-structure-unionize>
  <projection-structure-unionize>
    <hemisphere-id>2</hemisphere-id>
    <id>634355484</id>
    <is-injection>false</is-injection>
    <max-voxel-density>0.0</max-voxel-density>
    <max-voxel-x>0</max-voxel-x>
    <max-voxel-y>0</max-voxel-y>
    <max-voxel-z>0</max-voxel-z>
    <normalized-projection-volume>0.0</normalized-projection-volume>
    <projection-density>0.0</projection-density>
    <projection-energy>0.0</projection-energy>
    <projection-intensity>0.0</projection-intensity>
    <projection-volume>0.0</projection-volume>
    <section-data-set-id>478097069</section-data-set-id>
    <structure-id>233</structure-id>
    <sum-pixel-intensity>37463715840.0</sum-pixel-intensity>
    <sum-pixels>91323904.0</sum-pixels>
    <sum-projection-pixel-intensity>0.0</sum-projection-pixel-intensity>
    <sum-projection-pixels>0.0</sum-projection-pixels>
    <volume>0.1118717824</volume>
  </projection-structure-unionize>
  <projection-structure-unionize>
    <hemisphere-id>2</hemisphere-id>
    <id>634355680</id>
    <is-injection>false</is-injection>
    <max-voxel-density>0.378412276506424</max-voxel-density>
    <max-voxel-x>8450</max-voxel-x>
    <max-voxel-y>620</max-voxel-y>
    <max-voxel-z>7100</max-voxel-z>
    <normalized-projection-volume>7.10992520417543e-05</normalized-projection-volume>
    <projection-density>5.31941463066308e-05</projection-density>
    <projection-energy>0.0720350021370076</projection-energy>
    <projection-intensity>1354.19039760073</projection-intensity>
    <projection-volume>3.07531935041428e-05</projection-volume>
    <section-data-set-id>478097069</section-data-set-id>
    <structure-id>533</structure-id>
    <sum-pixel-intensity>156365444096.0</sum-pixel-intensity>
    <sum-pixels>471943804.0</sum-pixels>
    <sum-projection-pixel-intensity>33996472.9296875</sum-projection-pixel-intensity>
    <sum-projection-pixels>25104.6477584839</sum-projection-pixels>
    <volume>0.5781311599</volume>
  </projection-structure-unionize>
  <projection-structure-unionize>
    <hemisphere-id>1</hemisphere-id>
    <id>634356654</id>
    <is-injection>false</is-injection>
    <max-voxel-density>0.0</max-voxel-density>
    <max-voxel-x>0</max-voxel-x>
    <max-voxel-y>0</max-voxel-y>
    <max-voxel-z>0</max-voxel-z>
    <normalized-projection-volume>0.0</normalized-projection-volume>
    <projection-density>0.0</projection-density>
    <projection-energy>0.0</projection-energy>
    <projection-intensity>0.0</projection-intensity>
    <projection-volume>0.0</projection-volume>
    <section-data-set-id>478097069</section-data-set-id>
    <structure-id>593</structure-id>
    <sum-pixel-intensity>127578398720.0</sum-pixel-intensity>
    <sum-pixels>568543488.0</sum-pixels>
    <sum-projection-pixel-intensity>0.0</sum-projection-pixel-intensity>
    <sum-projection-pixels>0.0</sum-projection-pixels>
    <volume>0.6964657728</volume>
  </projection-structure-unionize>
  <projection-structure-unionize>
    <hemisphere-id>2</hemisphere-id>
    <id>634355495</id>
    <is-injection>true</is-injection>
    <max-voxel-density>1.0</max-voxel-density>
    <max-voxel-x>8850</max-voxel-x>
    <max-voxel-y>4850</max-voxel-y>
    <max-voxel-z>6830</max-voxel-z>
    <normalized-projection-volume>0.0271939069007917</normalized-projection-volume>
    <projection-density>0.411280572414398</projection-density>
    <projection-energy>1637.90258789062</projection-energy>
    <projection-intensity>3982.44604492188</projection-intensity>
    <projection-volume>0.01176242305</projection-volume>
    <section-data-set-id>478097069</section-data-set-id>
    <structure-id>246</structure-id>
    <sum-pixel-intensity>54450696192.0</sum-pixel-intensity>
    <sum-pixels>23346540.0</sum-pixels>
    <sum-projection-pixel-intensity>38239358976.0</sum-projection-pixel-intensity>
    <sum-projection-pixels>9601978.0</sum-projection-pixels>
    <volume>0.0285995115</volume>
  </projection-structure-unionize>
  <projection-structure-unionize>
    <hemisphere-id>3</hemisphere-id>
    <id>634357128</id>
    <is-injection>false</is-injection>
    <max-voxel-density>0.0</max-voxel-density>
    <max-voxel-x>0</max-voxel-x>
    <max-voxel-y>0</max-voxel-y>
    <max-voxel-z>0</max-voxel-z>
    <normalized-projection-volume>0.0</normalized-projection-volume>
    <projection-density>0.0</projection-density>
    <projection-energy>0.0</projection-energy>
    <projection-intensity>0.0</projection-intensity>
    <projection-volume>0.0</projection-volume>
    <section-data-set-id>478097069</section-data-set-id>
    <structure-id>121</structure-id>
    <sum-pixel-intensity>9696878080.0</sum-pixel-intensity>
    <sum-pixels>34416000.0</sum-pixels>
    <sum-projection-pixel-intensity>0.0</sum-projection-pixel-intensity>
    <sum-projection-pixels>0.0</sum-projection-pixels>
    <volume>0.0421596</volume>
  </projection-structure-unionize>
  <projection-structure-unionize>
    <hemisphere-id>3</hemisphere-id>
    <id>634357238</id>
    <is-injection>false</is-injection>
    <max-voxel-density>0.427355885505676</max-voxel-density>
    <max-voxel-x>5310</max-voxel-x>
    <max-voxel-y>6490</max-voxel-y>
    <max-voxel-z>6450</max-voxel-z>
    <normalized-projection-volume>0.000176591759360337</normalized-projection-volume>
    <projection-density>0.000748535577119453</projection-density>
    <projection-energy>0.589630115821773</projection-energy>
    <projection-intensity>787.711544841747</projection-intensity>
    <projection-volume>7.63828084106445e-05</projection-volume>
    <section-data-set-id>478097069</section-data-set-id>
    <structure-id>263</structure-id>
    <sum-pixel-intensity>29267214336.0</sum-pixel-intensity>
    <sum-pixels>83300400.0</sum-pixels>
    <sum-projection-pixel-intensity>49116424.5</sum-projection-pixel-intensity>
    <sum-projection-pixels>62353.3129882812</sum-projection-pixels>
    <volume>0.10204299</volume>
  </projection-structure-unionize>
  <projection-structure-unionize>
    <hemisphere-id>1</hemisphere-id>
    <id>634356813</id>
    <is-injection>false</is-injection>
    <max-voxel-density>0.0</max-voxel-density>
    <max-voxel-x>0</max-voxel-x>
    <max-voxel-y>0</max-voxel-y>
    <max-voxel-z>0</max-voxel-z>
    <normalized-projection-volume>0.0</normalized-projection-volume>
    <projection-density>0.0</projection-density>
    <projection-energy>0.0</projection-energy>
    <projection-intensity>0.0</projection-intensity>
    <projection-volume>0.0</projection-volume>
    <section-data-set-id>478097069</section-data-set-id>
    <structure-id>335</structure-id>
    <sum-pixel-intensity>6811017728.0</sum-pixel-intensity>
    <sum-pixels>24252300.0</sum-pixels>
    <sum-projection-pixel-intensity>0.0</sum-projection-pixel-intensity>
    <sum-projection-pixels>0.0</sum-projection-pixels>
    <volume>0.0297090675</volume>
  </projection-structure-unionize>
  <projection-structure-unionize>
    <hemisphere-id>3</hemisphere-id>
    <id>634357071</id>
    <is-injection>false</is-injection>
    <max-voxel-density>0.0175819024443626</max-voxel-density>
    <max-voxel-x>8690</max-voxel-x>
    <max-voxel-y>1850</max-voxel-y>
    <max-voxel-z>2610</max-voxel-z>
    <normalized-projection-volume>4.6075145420726e-07</normalized-projection-volume>
    <projection-density>1.68802543607117e-07</projection-density>
    <projection-energy>0.000146562307268814</projection-energy>
    <projection-intensity>868.247030743408</projection-intensity>
    <projection-volume>1.99292935180664e-07</projection-volume>
    <section-data-set-id>478097069</section-data-set-id>
    <structure-id>33</structure-id>
    <sum-pixel-intensity>333136265216.0</sum-pixel-intensity>
    <sum-pixels>963777600.0</sum-pixels>
    <sum-projection-pixel-intensity>141253.46875</sum-projection-pixel-intensity>
    <sum-projection-pixels>162.688110351562</sum-projection-pixels>
    <volume>1.18062756</volume>
  </projection-structure-unionize>
  <projection-structure-unionize>
    <hemisphere-id>3</hemisphere-id>
    <id>634357218</id>
    <is-injection>false</is-injection>
    <max-voxel-density>0.0375274308025837</max-voxel-density>
    <max-voxel-x>12840</max-voxel-x>
    <max-voxel-y>5320</max-voxel-y>
    <max-voxel-z>6170</max-voxel-z>
    <normalized-projection-volume>1.01079577765694e-06</normalized-projection-volume>
    <projection-density>4.25860189035131e-05</projection-density>
    <projection-energy>0.0223756420926403</projection-energy>
    <projection-intensity>525.422255208609</projection-intensity>
    <projection-volume>4.37208511352539e-07</projection-volume>
    <section-data-set-id>478097069</section-data-set-id>
    <structure-id>237</structure-id>
    <sum-pixel-intensity>1252908992.0</sum-pixel-intensity>
    <sum-pixels>8380800.0</sum-pixels>
    <sum-projection-pixel-intensity>187525.78125</sum-projection-pixel-intensity>
    <sum-projection-pixels>356.904907226562</sum-projection-pixels>
    <volume>0.01026648</volume>
  </projection-structure-unionize>
  <projection-structure-unionize>
    <hemisphere-id>2</hemisphere-id>
    <id>634356060</id>
    <is-injection>false</is-injection>
    <max-voxel-density>0.535938262939453</max-voxel-density>
    <max-voxel-x>9300</max-voxel-x>
    <max-voxel-y>3430</max-voxel-y>
    <max-voxel-z>5900</max-voxel-z>
    <normalized-projection-volume>0.0049084328507279</normalized-projection-volume>
    <projection-density>0.0914562866091728</projection-density>
    <projection-energy>87.5387344360352</projection-energy>
    <projection-intensity>957.164794921875</projection-intensity>
    <projection-volume>0.00212308823125</projection-volume>
    <section-data-set-id>478097069</section-data-set-id>
    <structure-id>614454277</structure-id>
    <sum-pixel-intensity>9242180608.0</sum-pixel-intensity>
    <sum-pixels>18950400.0</sum-pixels>
    <sum-projection-pixel-intensity>1658894080.0</sum-projection-pixel-intensity>
    <sum-projection-pixels>1733133.25</sum-projection-pixels>
    <volume>0.02321424</volume>
  </projection-structure-unionize>
  <projection-structure-unionize>
    <hemisphere-id>1</hemisphere-id>
    <id>634356460</id>
    <is-injection>false</is-injection>
    <max-voxel-density>0.453231990337372</max-voxel-density>
    <max-voxel-x>10720</max-voxel-x>
    <max-voxel-y>6120</max-voxel-y>
    <max-voxel-z>5530</max-voxel-z>
    <normalized-projection-volume>0.000974460351178304</normalized-projection-volume>
    <projection-density>0.00149774026718894</projection-density>
    <projection-energy>0.476787096525521</projection-energy>
    <projection-intensity>318.337636351587</projection-intensity>
    <projection-volume>0.000421492025321197</projection-volume>
    <section-data-set-id>478097069</section-data-set-id>
    <structure-id>877</structure-id>
    <sum-pixel-intensity>16830440422.8906</sum-pixel-intensity>
    <sum-pixels>229729500.0</sum-pixels>
    <sum-projection-pixel-intensity>109532061.29126</sum-projection-pixel-intensity>
    <sum-projection-pixels>344075.122711182</sum-projection-pixels>
    <volume>0.2814186375</volume>
  </projection-structure-unionize>
  <projection-structure-unionize>
    <hemisphere-id>3</hemisphere-id>
    <id>634357097</id>
    <is-injection>false</is-injection>
    <max-voxel-density>0.164320468902588</max-voxel-density>
    <max-voxel-x>1950</max-voxel-x>
    <max-voxel-y>2750</max-voxel-y>
    <max-voxel-z>6960</max-voxel-z>
    <normalized-projection-volume>0.000162308934023124</normalized-projection-volume>
    <projection-density>0.000248237726451565</projection-density>
    <projection-energy>0.170002882252724</projection-energy>
    <projection-intensity>684.839023797191</projection-intensity>
    <projection-volume>7.02049306022644e-05</projection-volume>
    <section-data-set-id>478097069</section-data-set-id>
    <structure-id>68</structure-id>
    <sum-pixel-intensity>18933197952.0</sum-pixel-intensity>
    <sum-pixels>230868000.0</sum-pixels>
    <sum-projection-pixel-intensity>39248225.4199219</sum-projection-pixel-intensity>
    <sum-projection-pixels>57310.1474304199</sum-projection-pixels>
    <volume>0.2828133</volume>
  </projection-structure-unionize>
  <projection-structure-unionize>
    <hemisphere-id>2</hemisphere-id>
    <id>634356021</id>
    <is-injection>false</is-injection>
    <max-voxel-density>0.652762651443481</max-voxel-density>
    <max-voxel-x>6690</max-voxel-x>
    <max-voxel-y>5270</max-voxel-y>
    <max-voxel-z>7380</max-voxel-z>
    <normalized-projection-volume>0.133171474354138</normalized-projection-volume>
    <projection-density>0.00753673008647181</projection-density>
    <projection-energy>5.03394131838921</projection-energy>
    <projection-intensity>667.92113564276</projection-intensity>
    <projection-volume>0.0576018453420532</projection-volume>
    <section-data-set-id>478097069</section-data-set-id>
    <structure-id>983</structure-id>
    <sum-pixel-intensity>691855458368.0</sum-pixel-intensity>
    <sum-pixels>6239033908.0</sum-pixels>
    <sum-projection-pixel-intensity>31406930576.3125</sum-projection-pixel-intensity>
    <sum-projection-pixels>47021914.5649414</sum-projection-pixels>
    <volume>7.6428165373</volume>
  </projection-structure-unionize>
  <projection-structure-unionize>
    <hemisphere-id>3</hemisphere-id>
    <id>634357405</id>
    <is-injection>false</is-injection>
    <max-voxel-density>0.243508487939835</max-voxel-density>
    <max-voxel-x>8140</max-voxel-x>
    <max-voxel-y>3690</max-voxel-y>
    <max-voxel-z>1330</max-voxel-z>
    <normalized-projection-volume>6.76451203722378e-05</normalized-projection-volume>
    <projection-density>9.44102429846513e-05</projection-density>
    <projection-energy>0.0625368924989065</projection-energy>
    <projection-intensity>662.395207573753</projection-intensity>
    <projection-volume>2.92591471313477e-05</projection-volume>
    <section-data-set-id>478097069</section-data-set-id>
    <structure-id>520</structure-id>
    <sum-pixel-intensity>77606387712.0</sum-pixel-intensity>
    <sum-pixels>252991808.0</sum-pixels>
    <sum-projection-pixel-intensity>15821321.5</sum-projection-pixel-intensity>
    <sum-projection-pixels>23885.0180664062</sum-projection-pixels>
    <volume>0.3099149648</volume>
  </projection-structure-unionize>
  <projection-structure-unionize>
    <hemisphere-id>2</hemisphere-id>
    <id>634355379</id>
    <is-injection>false</is-injection>
    <max-voxel-density>0.472868680953979</max-voxel-density>
    <max-voxel-x>3300</max-voxel-x>
    <max-voxel-y>4000</max-voxel-y>
    <max-voxel-z>8090</max-voxel-z>
    <normalized-projection-volume>0.0276912937192169</normalized-projection-volume>
    <projection-density>0.00275243376253191</projection-density>
    <projection-energy>1.96019279075529</projection-energy>
    <projection-intensity>712.167107321104</projection-intensity>
    <projection-volume>0.011977562205957</projection-volume>
    <section-data-set-id>478097069</section-data-set-id>
    <structure-id>95</structure-id>
    <sum-pixel-intensity>1235441328704.0</sum-pixel-intensity>
    <sum-pixels>3552347720.0</sum-pixels>
    <sum-projection-pixel-intensity>6963286391.0</sum-projection-pixel-intensity>
    <sum-projection-pixels>9777601.80078125</sum-projection-pixels>
    <volume>4.351625957</volume>
  </projection-structure-unionize>
  <projection-structure-unionize>
    <hemisphere-id>1</hemisphere-id>
    <id>634356633</id>
    <is-injection>false</is-injection>
    <max-voxel-density>0.0</max-voxel-density>
    <max-voxel-x>0</max-voxel-x>
    <max-voxel-y>0</max-voxel-y>
    <max-voxel-z>0</max-voxel-z>
    <normalized-projection-volume>0.0</normalized-projection-volume>
    <projection-density>0.0</projection-density>
    <projection-energy>0.0</projection-energy>
    <projection-intensity>0.0</projection-intensity>
    <projection-volume>0.0</projection-volume>
    <section-data-set-id>478097069</section-data-set-id>
    <structure-id>618</structure-id>
    <sum-pixel-intensity>56187288832.0</sum-pixel-intensity>
    <sum-pixels>458324096.0</sum-pixels>
    <sum-projection-pixel-intensity>0.0</sum-projection-pixel-intensity>
    <sum-projection-pixels>0.0</sum-projection-pixels>
    <volume>0.5614470176</volume>
  </projection-structure-unionize>
  <projection-structure-unionize>
    <hemisphere-id>2</hemisphere-id>
    <id>634355557</id>
    <is-injection>false</is-injection>
    <max-voxel-density>0.461523443460464</max-voxel-density>
    <max-voxel-x>7840</max-voxel-x>
    <max-voxel-y>5940</max-voxel-y>
    <max-voxel-z>6440</max-voxel-z>
    <normalized-projection-volume>0.0057570086666647</normalized-projection-volume>
    <projection-density>0.00444693716972108</projection-density>
    <projection-energy>2.97742498284215</projection-energy>
    <projection-intensity>669.54509794185</projection-intensity>
    <projection-volume>0.00249013029598389</projection-volume>
    <section-data-set-id>478097069</section-data-set-id>
    <structure-id>331</structure-id>
    <sum-pixel-intensity>112352154112.0</sum-pixel-intensity>
    <sum-pixels>457114492.0</sum-pixels>
    <sum-projection-pixel-intensity>1361024108.5</sum-projection-pixel-intensity>
    <sum-projection-pixels>2032759.42529297</sum-projection-pixels>
    <volume>0.5599652527</volume>
  </projection-structure-unionize>
  <projection-structure-unionize>
    <hemisphere-id>3</hemisphere-id>
    <id>634357375</id>
    <is-injection>false</is-injection>
    <max-voxel-density>0.466564118862152</max-voxel-density>
    <max-voxel-x>4180</max-voxel-x>
    <max-voxel-y>3200</max-voxel-y>
    <max-voxel-z>1740</max-voxel-z>
    <normalized-projection-volume>0.00191530638996457</normalized-projection-volume>
    <projection-density>2.25515536268731e-05</projection-density>
    <projection-energy>0.0156432584706651</projection-energy>
    <projection-intensity>693.666553067285</projection-intensity>
    <projection-volume>0.000828444552352118</projection-volume>
    <section-data-set-id>478097069</section-data-set-id>
    <structure-id>453</structure-id>
    <sum-pixel-intensity>12206142095232.0</sum-pixel-intensity>
    <sum-pixels>29988234000.0</sum-pixels>
    <sum-projection-pixel-intensity>469113695.540787</sum-projection-pixel-intensity>
    <sum-projection-pixels>676281.267226219</sum-projection-pixels>
    <volume>36.73558665</volume>
  </projection-structure-unionize>
  <projection-structure-unionize>
    <hemisphere-id>2</hemisphere-id>
    <id>634355692</id>
    <is-injection>false</is-injection>
    <max-voxel-density>0.616673052310944</max-voxel-density>
    <max-voxel-x>6250</max-voxel-x>
    <max-voxel-y>5610</max-voxel-y>
    <max-voxel-z>8370</max-voxel-z>
    <normalized-projection-volume>0.0287123000987712</normalized-projection-volume>
    <projection-density>0.0867593139410019</projection-density>
    <projection-energy>104.326820373535</projection-energy>
    <projection-intensity>1202.48547363281</projection-intensity>
    <projection-volume>0.0124191872</projection-volume>
    <section-data-set-id>478097069</section-data-set-id>
    <structure-id>551</structure-id>
    <sum-pixel-intensity>69314027520.0</sum-pixel-intensity>
    <sum-pixels>116853296.0</sum-pixels>
    <sum-projection-pixel-intensity>12190932992.0</sum-projection-pixel-intensity>
    <sum-projection-pixels>10138112.0</sum-projection-pixels>
    <volume>0.1431452876</volume>
  </projection-structure-unionize>
  <projection-structure-unionize>
    <hemisphere-id>2</hemisphere-id>
    <id>634355824</id>
    <is-injection>false</is-injection>
    <max-voxel-density>0.184996783733368</max-voxel-density>
    <max-voxel-x>7850</max-voxel-x>
    <max-voxel-y>5840</max-voxel-y>
    <max-voxel-z>5860</max-voxel-z>
    <normalized-projection-volume>0.000140008309416367</normalized-projection-volume>
    <projection-density>0.00142750167287886</projection-density>
    <projection-energy>1.05510318279266</projection-energy>
    <projection-intensity>739.125732421875</projection-intensity>
    <projection-volume>6.0559042578125e-05</projection-volume>
    <section-data-set-id>478097069</section-data-set-id>
    <structure-id>732</structure-id>
    <sum-pixel-intensity>9362677760.0</sum-pixel-intensity>
    <sum-pixels>34631100.0</sum-pixels>
    <sum-projection-pixel-intensity>36539384.0</sum-projection-pixel-intensity>
    <sum-projection-pixels>49435.953125</sum-projection-pixels>
    <volume>0.0424230975</volume>
  </projection-structure-unionize>
  <projection-structure-unionize>
    <hemisphere-id>1</hemisphere-id>
    <id>634356609</id>
    <is-injection>false</is-injection>
    <max-voxel-density>0.142061144113541</max-voxel-density>
    <max-voxel-x>10700</max-voxel-x>
    <max-voxel-y>5210</max-voxel-y>
    <max-voxel-z>5380</max-voxel-z>
    <normalized-projection-volume>8.60078992124364e-06</normalized-projection-volume>
    <projection-density>0.000222491726162843</projection-density>
    <projection-energy>0.102095648646355</projection-energy>
    <projection-intensity>458.873901367188</projection-intensity>
    <projection-volume>3.72017636108398e-06</projection-volume>
    <section-data-set-id>478097069</section-data-set-id>
    <structure-id>653</structure-id>
    <sum-pixel-intensity>2869740032.0</sum-pixel-intensity>
    <sum-pixels>13649400.0</sum-pixels>
    <sum-projection-pixel-intensity>1393544.375</sum-projection-pixel-intensity>
    <sum-projection-pixels>3036.87866210938</sum-projection-pixels>
    <volume>0.016720515</volume>
  </projection-structure-unionize>
  <projection-structure-unionize>
    <hemisphere-id>2</hemisphere-id>
    <id>634355643</id>
    <is-injection>false</is-injection>
    <max-voxel-density>0.266952633857727</max-voxel-density>
    <max-voxel-x>5180</max-voxel-x>
    <max-voxel-y>2820</max-voxel-y>
    <max-voxel-z>8280</max-voxel-z>
    <normalized-projection-volume>0.00163620064961397</normalized-projection-volume>
    <projection-density>3.85305107187331e-05</projection-density>
    <projection-energy>0.0289445527134701</projection-energy>
    <projection-intensity>751.211239445044</projection-intensity>
    <projection-volume>0.000707720457588386</projection-volume>
    <section-data-set-id>478097069</section-data-set-id>
    <structure-id>453</structure-id>
    <sum-pixel-intensity>6163358019968.0</sum-pixel-intensity>
    <sum-pixels>14994117000.0</sum-pixels>
    <sum-projection-pixel-intensity>433998009.898438</sum-projection-pixel-intensity>
    <sum-projection-pixels>577730.985786438</sum-projection-pixels>
    <volume>18.367793325</volume>
  </projection-structure-unionize>
  <projection-structure-unionize>
    <hemisphere-id>1</hemisphere-id>
    <id>634356700</id>
    <is-injection>false</is-injection>
    <max-voxel-density>0.0</max-voxel-density>
    <max-voxel-x>0</max-voxel-x>
    <max-voxel-y>0</max-voxel-y>
    <max-voxel-z>0</max-voxel-z>
    <normalized-projection-volume>0.0</normalized-projection-volume>
    <projection-density>0.0</projection-density>
    <projection-energy>0.0</projection-energy>
    <projection-intensity>0.0</projection-intensity>
    <projection-volume>0.0</projection-volume>
    <section-data-set-id>478097069</section-data-set-id>
    <structure-id>526</structure-id>
    <sum-pixel-intensity>154176274432.0</sum-pixel-intensity>
    <sum-pixels>560745024.0</sum-pixels>
    <sum-projection-pixel-intensity>0.0</sum-projection-pixel-intensity>
    <sum-projection-pixels>0.0</sum-projection-pixels>
    <volume>0.6869126544</volume>
  </projection-structure-unionize>
  <projection-structure-unionize>
    <hemisphere-id>2</hemisphere-id>
    <id>634355894</id>
    <is-injection>false</is-injection>
    <max-voxel-density>0.116272300481796</max-voxel-density>
    <max-voxel-x>8550</max-voxel-x>
    <max-voxel-y>1810</max-voxel-y>
    <max-voxel-z>6770</max-voxel-z>
    <normalized-projection-volume>1.08983827093234e-05</normalized-projection-volume>
    <projection-density>2.36722971749259e-05</projection-density>
    <projection-energy>0.0185994040220976</projection-energy>
    <projection-intensity>785.703369140625</projection-intensity>
    <projection-volume>4.71397465820312e-06</projection-volume>
    <section-data-set-id>478097069</section-data-set-id>
    <structure-id>834</structure-id>
    <sum-pixel-intensity>28213858304.0</sum-pixel-intensity>
    <sum-pixels>162558896.0</sum-pixels>
    <sum-projection-pixel-intensity>3023498.5</sum-projection-pixel-intensity>
    <sum-projection-pixels>3848.142578125</sum-projection-pixels>
    <volume>0.1991346476</volume>
  </projection-structure-unionize>
  <projection-structure-unionize>
    <hemisphere-id>2</hemisphere-id>
    <id>634355764</id>
    <is-injection>false</is-injection>
    <max-voxel-density>0.289152890443802</max-voxel-density>
    <max-voxel-x>3420</max-voxel-x>
    <max-voxel-y>3950</max-voxel-y>
    <max-voxel-z>8490</max-voxel-z>
    <normalized-projection-volume>0.000388684875288163</normalized-projection-volume>
    <projection-density>9.31856266106479e-05</projection-density>
    <projection-energy>0.0885290130972862</projection-energy>
    <projection-intensity>950.028686523438</projection-intensity>
    <projection-volume>0.00016812133515625</projection-volume>
    <section-data-set-id>478097069</section-data-set-id>
    <structure-id>648</structure-id>
    <sum-pixel-intensity>668102885376.0</sum-pixel-intensity>
    <sum-pixels>1472779776.0</sum-pixels>
    <sum-projection-pixel-intensity>130383744.0</sum-projection-pixel-intensity>
    <sum-projection-pixels>137241.90625</sum-projection-pixels>
    <volume>1.8041552256</volume>
  </projection-structure-unionize>
  <projection-structure-unionize>
    <hemisphere-id>1</hemisphere-id>
    <id>634356456</id>
    <is-injection>false</is-injection>
    <max-voxel-density>0.0</max-voxel-density>
    <max-voxel-x>0</max-voxel-x>
    <max-voxel-y>0</max-voxel-y>
    <max-voxel-z>0</max-voxel-z>
    <normalized-projection-volume>0.0</normalized-projection-volume>
    <projection-density>0.0</projection-density>
    <projection-energy>0.0</projection-energy>
    <projection-intensity>0.0</projection-intensity>
    <projection-volume>0.0</projection-volume>
    <section-data-set-id>478097069</section-data-set-id>
    <structure-id>882</structure-id>
    <sum-pixel-intensity>15889680384.0</sum-pixel-intensity>
    <sum-pixels>82704600.0</sum-pixels>
    <sum-projection-pixel-intensity>0.0</sum-projection-pixel-intensity>
    <sum-projection-pixels>0.0</sum-projection-pixels>
    <volume>0.101313135</volume>
  </projection-structure-unionize>
  <projection-structure-unionize>
    <hemisphere-id>1</hemisphere-id>
    <id>634356356</id>
    <is-injection>false</is-injection>
    <max-voxel-density>0.164852470159531</max-voxel-density>
    <max-voxel-x>5670</max-voxel-x>
    <max-voxel-y>5660</max-voxel-y>
    <max-voxel-z>3540</max-voxel-z>
    <normalized-projection-volume>3.00893090661647e-05</normalized-projection-volume>
    <projection-density>5.51023877051193e-05</projection-density>
    <projection-energy>0.0386732369661331</projection-energy>
    <projection-intensity>701.843200683594</projection-intensity>
    <projection-volume>1.30147971679687e-05</projection-volume>
    <section-data-set-id>478097069</section-data-set-id>
    <structure-id>998</structure-id>
    <sum-pixel-intensity>65908330496.0</sum-pixel-intensity>
    <sum-pixels>192810592.0</sum-pixels>
    <sum-projection-pixel-intensity>7456610.0</sum-projection-pixel-intensity>
    <sum-projection-pixels>10624.32421875</sum-projection-pixels>
    <volume>0.2361929752</volume>
  </projection-structure-unionize>
  <projection-structure-unionize>
    <hemisphere-id>1</hemisphere-id>
    <id>634356515</id>
    <is-injection>false</is-injection>
    <max-voxel-density>0.0667262673377991</max-voxel-density>
    <max-voxel-x>10620</max-voxel-x>
    <max-voxel-y>5180</max-voxel-y>
    <max-voxel-z>4710</max-voxel-z>
    <normalized-projection-volume>3.28901146376651e-06</normalized-projection-volume>
    <projection-density>2.38819047808647e-05</projection-density>
    <projection-energy>0.00833461247384548</projection-energy>
    <projection-intensity>348.992767333984</projection-intensity>
    <projection-volume>1.42262545776367e-06</projection-volume>
    <section-data-set-id>478097069</section-data-set-id>
    <structure-id>798</structure-id>
    <sum-pixel-intensity>1871804544.0</sum-pixel-intensity>
    <sum-pixels>48627900.0</sum-pixels>
    <sum-projection-pixel-intensity>405294.6875</sum-projection-pixel-intensity>
    <sum-projection-pixels>1161.32690429688</sum-projection-pixels>
    <volume>0.0595691775</volume>
  </projection-structure-unionize>
  <projection-structure-unionize>
    <hemisphere-id>3</hemisphere-id>
    <id>634357739</id>
    <is-injection>false</is-injection>
    <max-voxel-density>0.0</max-voxel-density>
    <max-voxel-x>0</max-voxel-x>
    <max-voxel-y>0</max-voxel-y>
    <max-voxel-z>0</max-voxel-z>
    <normalized-projection-volume>0.0</normalized-projection-volume>
    <projection-density>0.0</projection-density>
    <projection-energy>0.0</projection-energy>
    <projection-intensity>0.0</projection-intensity>
    <projection-volume>0.0</projection-volume>
    <section-data-set-id>478097069</section-data-set-id>
    <structure-id>973</structure-id>
    <sum-pixel-intensity>94142791680.0</sum-pixel-intensity>
    <sum-pixels>271429184.0</sum-pixels>
    <sum-projection-pixel-intensity>0.0</sum-projection-pixel-intensity>
    <sum-projection-pixels>0.0</sum-projection-pixels>
    <volume>0.3325007504</volume>
  </projection-structure-unionize>
  <projection-structure-unionize>
    <hemisphere-id>1</hemisphere-id>
    <id>634356218</id>
    <is-injection>false</is-injection>
    <max-voxel-density>0.158238932490349</max-voxel-density>
    <max-voxel-x>5740</max-voxel-x>
    <max-voxel-y>6450</max-voxel-y>
    <max-voxel-z>4130</max-voxel-z>
    <normalized-projection-volume>7.5793340927667e-05</normalized-projection-volume>
    <projection-density>0.000163258984684944</projection-density>
    <projection-energy>0.0860183984041214</projection-energy>
    <projection-intensity>526.883056640625</projection-intensity>
    <projection-volume>3.27835696289062e-05</projection-volume>
    <section-data-set-id>478097069</section-data-set-id>
    <structure-id>298</structure-id>
    <sum-pixel-intensity>40233594880.0</sum-pixel-intensity>
    <sum-pixels>163924192.0</sum-pixels>
    <sum-projection-pixel-intensity>14100496.0</sum-projection-pixel-intensity>
    <sum-projection-pixels>26762.09765625</sum-projection-pixels>
    <volume>0.2008071352</volume>
  </projection-structure-unionize>
  <projection-structure-unionize>
    <hemisphere-id>2</hemisphere-id>
    <id>634355813</id>
    <is-injection>false</is-injection>
    <max-voxel-density>0.364925503730774</max-voxel-density>
    <max-voxel-x>2800</max-voxel-x>
    <max-voxel-y>3290</max-voxel-y>
    <max-voxel-z>5900</max-voxel-z>
    <normalized-projection-volume>0.0087167558164589</normalized-projection-volume>
    <projection-density>0.00115841594545572</projection-density>
    <projection-energy>0.800531282247605</projection-energy>
    <projection-intensity>691.056856898391</projection-intensity>
    <projection-volume>0.00377033612385254</projection-volume>
    <section-data-set-id>478097069</section-data-set-id>
    <structure-id>714</structure-id>
    <sum-pixel-intensity>977189023744.0</sum-pixel-intensity>
    <sum-pixels>2656925968.0</sum-pixels>
    <sum-projection-pixel-intensity>2126952352.0</sum-projection-pixel-intensity>
    <sum-projection-pixels>3077825.40722656</sum-projection-pixels>
    <volume>3.2547343108</volume>
  </projection-structure-unionize>
  <projection-structure-unionize>
    <hemisphere-id>3</hemisphere-id>
    <id>634357500</id>
    <is-injection>false</is-injection>
    <max-voxel-density>0.453033894300461</max-voxel-density>
    <max-voxel-x>9490</max-voxel-x>
    <max-voxel-y>5220</max-voxel-y>
    <max-voxel-z>3980</max-voxel-z>
    <normalized-projection-volume>0.00191371956018856</normalized-projection-volume>
    <projection-density>0.000899025112825281</projection-density>
    <projection-energy>0.598342158132314</projection-energy>
    <projection-intensity>665.545544386364</projection-intensity>
    <projection-volume>0.00082775818671875</projection-volume>
    <section-data-set-id>478097069</section-data-set-id>
    <structure-id>658</structure-id>
    <sum-pixel-intensity>65270929408.0</sum-pixel-intensity>
    <sum-pixels>751615232.0</sum-pixels>
    <sum-projection-pixel-intensity>449723080.0</sum-projection-pixel-intensity>
    <sum-projection-pixels>675720.96875</sum-projection-pixels>
    <volume>0.9207286592</volume>
  </projection-structure-unionize>
  <projection-structure-unionize>
    <hemisphere-id>2</hemisphere-id>
    <id>634356090</id>
    <is-injection>false</is-injection>
    <max-voxel-density>0.253357231616974</max-voxel-density>
    <max-voxel-x>10540</max-voxel-x>
    <max-voxel-y>6870</max-voxel-y>
    <max-voxel-z>6280</max-voxel-z>
    <normalized-projection-volume>0.000222295856216668</normalized-projection-volume>
    <projection-density>0.00184623280074447</projection-density>
    <projection-energy>0.663632214069366</projection-energy>
    <projection-intensity>359.452087402344</projection-intensity>
    <projection-volume>9.6151608984375e-05</projection-volume>
    <section-data-set-id>478097069</section-data-set-id>
    <structure-id>1069</structure-id>
    <sum-pixel-intensity>4695176192.0</sum-pixel-intensity>
    <sum-pixels>42514200.0</sum-pixels>
    <sum-projection-pixel-intensity>28213792.0</sum-projection-pixel-intensity>
    <sum-projection-pixels>78491.109375</sum-projection-pixels>
    <volume>0.052079895</volume>
  </projection-structure-unionize>
  <projection-structure-unionize>
    <hemisphere-id>2</hemisphere-id>
    <id>634355429</id>
    <is-injection>false</is-injection>
    <max-voxel-density>0.280443459749222</max-voxel-density>
    <max-voxel-x>8230</max-voxel-x>
    <max-voxel-y>3130</max-voxel-y>
    <max-voxel-z>5820</max-voxel-z>
    <normalized-projection-volume>0.000780314265246211</normalized-projection-volume>
    <projection-density>0.0116712627932429</projection-density>
    <projection-energy>4.94338035583496</projection-energy>
    <projection-intensity>423.551452636719</projection-intensity>
    <projection-volume>0.0003375162875</projection-volume>
    <section-data-set-id>478097069</section-data-set-id>
    <structure-id>158</structure-id>
    <sum-pixel-intensity>3110559488.0</sum-pixel-intensity>
    <sum-pixels>23607000.0</sum-pixels>
    <sum-projection-pixel-intensity>116698376.0</sum-projection-pixel-intensity>
    <sum-projection-pixels>275523.5</sum-projection-pixels>
    <volume>0.028918575</volume>
  </projection-structure-unionize>
  <projection-structure-unionize>
    <hemisphere-id>1</hemisphere-id>
    <id>634356502</id>
    <is-injection>false</is-injection>
    <max-voxel-density>0.416468143463135</max-voxel-density>
    <max-voxel-x>5790</max-voxel-x>
    <max-voxel-y>4110</max-voxel-y>
    <max-voxel-z>3750</max-voxel-z>
    <normalized-projection-volume>0.00247384238008855</normalized-projection-volume>
    <projection-density>0.000976216592947957</projection-density>
    <projection-energy>0.543987941562181</projection-energy>
    <projection-intensity>557.24103184874</projection-intensity>
    <projection-volume>0.00107003310483398</projection-volume>
    <section-data-set-id>478097069</section-data-set-id>
    <structure-id>818</structure-id>
    <sum-pixel-intensity>166605492224.0</sum-pixel-intensity>
    <sum-pixels>894777264.0</sum-pixels>
    <sum-projection-pixel-intensity>486748042.0</sum-projection-pixel-intensity>
    <sum-projection-pixels>873496.412109375</sum-projection-pixels>
    <volume>1.0961021484</volume>
  </projection-structure-unionize>
  <projection-structure-unionize>
    <hemisphere-id>2</hemisphere-id>
    <id>634356904</id>
    <is-injection>false</is-injection>
    <max-voxel-density>0.103696636855602</max-voxel-density>
    <max-voxel-x>9550</max-voxel-x>
    <max-voxel-y>3170</max-voxel-y>
    <max-voxel-z>10190</max-voxel-z>
    <normalized-projection-volume>5.39134706315022e-05</normalized-projection-volume>
    <projection-density>0.000113118803710677</projection-density>
    <projection-energy>0.0915682762861252</projection-energy>
    <projection-intensity>809.487609863281</projection-intensity>
    <projection-volume>2.331967421875e-05</projection-volume>
    <section-data-set-id>478097069</section-data-set-id>
    <structure-id>312782636</structure-id>
    <sum-pixel-intensity>56121573376.0</sum-pixel-intensity>
    <sum-pixels>168287392.0</sum-pixels>
    <sum-projection-pixel-intensity>15409786.0</sum-projection-pixel-intensity>
    <sum-projection-pixels>19036.46875</sum-projection-pixels>
    <volume>0.2061520552</volume>
  </projection-structure-unionize>
  <projection-structure-unionize>
    <hemisphere-id>3</hemisphere-id>
    <id>634357638</id>
    <is-injection>false</is-injection>
    <max-voxel-density>0.418034732341766</max-voxel-density>
    <max-voxel-x>12320</max-voxel-x>
    <max-voxel-y>5880</max-voxel-y>
    <max-voxel-z>6880</max-voxel-z>
    <normalized-projection-volume>0.00962661845799709</normalized-projection-volume>
    <projection-density>0.0016931518823088</projection-density>
    <projection-energy>0.910745888087896</projection-energy>
    <projection-intensity>537.899699137441</projection-intensity>
    <projection-volume>0.00416388712578125</projection-volume>
    <section-data-set-id>478097069</section-data-set-id>
    <structure-id>852</structure-id>
    <sum-pixel-intensity>356404625408.0</sum-pixel-intensity>
    <sum-pixels>2007552640.0</sum-pixels>
    <sum-projection-pixel-intensity>1828370312.0</sum-projection-pixel-intensity>
    <sum-projection-pixels>3399091.53125</sum-projection-pixels>
    <volume>2.459251984</volume>
  </projection-structure-unionize>
  <projection-structure-unionize>
    <hemisphere-id>2</hemisphere-id>
    <id>634355952</id>
    <is-injection>false</is-injection>
    <max-voxel-density>0.254479497671127</max-voxel-density>
    <max-voxel-x>3370</max-voxel-x>
    <max-voxel-y>3490</max-voxel-y>
    <max-voxel-z>6510</max-voxel-z>
    <normalized-projection-volume>0.00143779961002448</normalized-projection-volume>
    <projection-density>0.00604230584576726</projection-density>
    <projection-energy>3.61988544464111</projection-energy>
    <projection-intensity>599.090026855469</projection-intensity>
    <projection-volume>0.00062190428671875</projection-volume>
    <section-data-set-id>478097069</section-data-set-id>
    <structure-id>910</structure-id>
    <sum-pixel-intensity>24569008128.0</sum-pixel-intensity>
    <sum-pixels>84020400.0</sum-pixels>
    <sum-projection-pixel-intensity>304144224.0</sum-projection-pixel-intensity>
    <sum-projection-pixels>507676.96875</sum-projection-pixels>
    <volume>0.10292499</volume>
  </projection-structure-unionize>
  <projection-structure-unionize>
    <hemisphere-id>2</hemisphere-id>
    <id>634355865</id>
    <is-injection>false</is-injection>
    <max-voxel-density>0.723642528057098</max-voxel-density>
    <max-voxel-x>7920</max-voxel-x>
    <max-voxel-y>4920</max-voxel-y>
    <max-voxel-z>6850</max-voxel-z>
    <normalized-projection-volume>0.08888451074769</normalized-projection-volume>
    <projection-density>0.0387828797101974</projection-density>
    <projection-energy>35.304515838623</projection-energy>
    <projection-intensity>910.311889648438</projection-intensity>
    <projection-volume>0.03844601005</projection-volume>
    <section-data-set-id>478097069</section-data-set-id>
    <structure-id>797</structure-id>
    <sum-pixel-intensity>308103524772.0</sum-pixel-intensity>
    <sum-pixels>809235904.0</sum-pixels>
    <sum-projection-pixel-intensity>28569681920.0</sum-projection-pixel-intensity>
    <sum-projection-pixels>31384498.0</sum-projection-pixels>
    <volume>0.9913139824</volume>
  </projection-structure-unionize>
  <projection-structure-unionize>
    <hemisphere-id>3</hemisphere-id>
    <id>634357866</id>
    <is-injection>true</is-injection>
    <max-voxel-density>0.372863948345184</max-voxel-density>
    <max-voxel-x>8070</max-voxel-x>
    <max-voxel-y>4830</max-voxel-y>
    <max-voxel-z>7260</max-voxel-z>
    <normalized-projection-volume>0.00052988127392987</normalized-projection-volume>
    <projection-density>0.167112392537708</projection-density>
    <projection-energy>231.933502227179</projection-energy>
    <projection-intensity>1387.88930434853</projection-intensity>
    <projection-volume>0.000229194272561645</projection-volume>
    <section-data-set-id>478097069</section-data-set-id>
    <structure-id>1129</structure-id>
    <sum-pixel-intensity>784455353.0</sum-pixel-intensity>
    <sum-pixels>1119590.01074219</sum-pixels>
    <sum-projection-pixel-intensity>259670432.25</sum-projection-pixel-intensity>
    <sum-projection-pixels>187097.365356445</sum-projection-pixels>
    <volume>0.00137149776315918</volume>
  </projection-structure-unionize>
  <projection-structure-unionize>
    <hemisphere-id>3</hemisphere-id>
    <id>634357070</id>
    <is-injection>false</is-injection>
    <max-voxel-density>0.291729390621185</max-voxel-density>
    <max-voxel-x>5330</max-voxel-x>
    <max-voxel-y>1500</max-voxel-y>
    <max-voxel-z>5820</max-voxel-z>
    <normalized-projection-volume>0.00152883396324727</normalized-projection-volume>
    <projection-density>0.000108269955782709</projection-density>
    <projection-energy>0.074800437948891</projection-energy>
    <projection-intensity>690.869756140023</projection-intensity>
    <projection-volume>0.00066128018730545</projection-volume>
    <section-data-set-id>478097069</section-data-set-id>
    <structure-id>31</structure-id>
    <sum-pixel-intensity>1825559740544.0</sum-pixel-intensity>
    <sum-pixels>4985875880.0</sum-pixels>
    <sum-projection-pixel-intensity>372945699.382812</sum-projection-pixel-intensity>
    <sum-projection-pixels>539820.561065674</sum-projection-pixels>
    <volume>6.107697953</volume>
  </projection-structure-unionize>
  <projection-structure-unionize>
    <hemisphere-id>1</hemisphere-id>
    <id>634356278</id>
    <is-injection>false</is-injection>
    <max-voxel-density>0.0</max-voxel-density>
    <max-voxel-x>0</max-voxel-x>
    <max-voxel-y>0</max-voxel-y>
    <max-voxel-z>0</max-voxel-z>
    <normalized-projection-volume>0.0</normalized-projection-volume>
    <projection-density>0.0</projection-density>
    <projection-energy>0.0</projection-energy>
    <projection-intensity>0.0</projection-intensity>
    <projection-volume>0.0</projection-volume>
    <section-data-set-id>478097069</section-data-set-id>
    <structure-id>1101</structure-id>
    <sum-pixel-intensity>211434373120.0</sum-pixel-intensity>
    <sum-pixels>679313728.0</sum-pixels>
    <sum-projection-pixel-intensity>0.0</sum-projection-pixel-intensity>
    <sum-projection-pixels>0.0</sum-projection-pixels>
    <volume>0.8321593168</volume>
  </projection-structure-unionize>
  <projection-structure-unionize>
    <hemisphere-id>3</hemisphere-id>
    <id>634357452</id>
    <is-injection>false</is-injection>
    <max-voxel-density>0.509890794754028</max-voxel-density>
    <max-voxel-x>7760</max-voxel-x>
    <max-voxel-y>4190</max-voxel-y>
    <max-voxel-z>6060</max-voxel-z>
    <normalized-projection-volume>0.0045535728332622</normalized-projection-volume>
    <projection-density>0.0106578066443151</projection-density>
    <projection-energy>7.07025282704854</projection-energy>
    <projection-intensity>663.387229943774</projection-intensity>
    <projection-volume>0.00196959746347656</projection-volume>
    <section-data-set-id>478097069</section-data-set-id>
    <structure-id>595</structure-id>
    <sum-pixel-intensity>21037547520.0</sum-pixel-intensity>
    <sum-pixels>150859808.0</sum-pixels>
    <sum-projection-pixel-intensity>1066616984.0</sum-projection-pixel-intensity>
    <sum-projection-pixels>1607834.6640625</sum-projection-pixels>
    <volume>0.1848032648</volume>
  </projection-structure-unionize>
  <projection-structure-unionize>
    <hemisphere-id>2</hemisphere-id>
    <id>634355808</id>
    <is-injection>false</is-injection>
    <max-voxel-density>0.254902422428131</max-voxel-density>
    <max-voxel-x>3100</max-voxel-x>
    <max-voxel-y>4860</max-voxel-y>
    <max-voxel-z>8340</max-voxel-z>
    <normalized-projection-volume>0.000373083328465818</normalized-projection-volume>
    <projection-density>0.00117811455857009</projection-density>
    <projection-energy>0.736667037010193</projection-energy>
    <projection-intensity>625.293273925781</projection-intensity>
    <projection-volume>0.000161373058984375</projection-volume>
    <section-data-set-id>478097069</section-data-set-id>
    <structure-id>704</structure-id>
    <sum-pixel-intensity>35744526336.0</sum-pixel-intensity>
    <sum-pixels>111816896.0</sum-pixels>
    <sum-projection-pixel-intensity>82371824.0</sum-projection-pixel-intensity>
    <sum-projection-pixels>131733.109375</sum-projection-pixels>
    <volume>0.1369756976</volume>
  </projection-structure-unionize>
  <projection-structure-unionize>
    <hemisphere-id>1</hemisphere-id>
    <id>634356610</id>
    <is-injection>false</is-injection>
    <max-voxel-density>0.323008924722672</max-voxel-density>
    <max-voxel-x>11540</max-voxel-x>
    <max-voxel-y>5250</max-voxel-y>
    <max-voxel-z>4290</max-voxel-z>
    <normalized-projection-volume>0.000180727973580026</normalized-projection-volume>
    <projection-density>0.000167063757544383</projection-density>
    <projection-energy>0.105885654687881</projection-energy>
    <projection-intensity>633.803833007812</projection-intensity>
    <projection-volume>7.817188203125e-05</projection-volume>
    <section-data-set-id>478097069</section-data-set-id>
    <structure-id>651</structure-id>
    <sum-pixel-intensity>88181055488.0</sum-pixel-intensity>
    <sum-pixels>381972608.0</sum-pixels>
    <sum-projection-pixel-intensity>40445420.0</sum-projection-pixel-intensity>
    <sum-projection-pixels>63813.78125</sum-projection-pixels>
    <volume>0.4679164448</volume>
  </projection-structure-unionize>
  <projection-structure-unionize>
    <hemisphere-id>1</hemisphere-id>
    <id>634356979</id>
    <is-injection>false</is-injection>
    <max-voxel-density>0.134193703532219</max-voxel-density>
    <max-voxel-x>5490</max-voxel-x>
    <max-voxel-y>3720</max-voxel-y>
    <max-voxel-z>4580</max-voxel-z>
    <normalized-projection-volume>1.03825747577645e-05</normalized-projection-volume>
    <projection-density>5.63382218388142e-06</projection-density>
    <projection-energy>0.00356394681148231</projection-energy>
    <projection-intensity>632.598388671875</projection-intensity>
    <projection-volume>4.49086764526367e-06</projection-volume>
    <section-data-set-id>478097069</section-data-set-id>
    <structure-id>108</structure-id>
    <sum-pixel-intensity>24733495296.0</sum-pixel-intensity>
    <sum-pixels>650715328.0</sum-pixels>
    <sum-projection-pixel-intensity>2319114.75</sum-projection-pixel-intensity>
    <sum-projection-pixels>3666.01440429688</sum-projection-pixels>
    <volume>0.7971262768</volume>
  </projection-structure-unionize>
  <projection-structure-unionize>
    <hemisphere-id>1</hemisphere-id>
    <id>634356279</id>
    <is-injection>false</is-injection>
    <max-voxel-density>0.42715311050415</max-voxel-density>
    <max-voxel-x>8250</max-voxel-x>
    <max-voxel-y>2920</max-voxel-y>
    <max-voxel-z>5440</max-voxel-z>
    <normalized-projection-volume>0.00519269588268574</normalized-projection-volume>
    <projection-density>0.00195875556097516</projection-density>
    <projection-energy>1.21872413176761</projection-energy>
    <projection-intensity>622.193067909338</projection-intensity>
    <projection-volume>0.0022460430553421</projection-volume>
    <section-data-set-id>478097069</section-data-set-id>
    <structure-id>1100</structure-id>
    <sum-pixel-intensity>252062958592.0</sum-pixel-intensity>
    <sum-pixels>936055816.0</sum-pixels>
    <sum-projection-pixel-intensity>1140793811.64062</sum-projection-pixel-intensity>
    <sum-projection-pixels>1833504.53497314</sum-projection-pixels>
    <volume>1.1466683746</volume>
  </projection-structure-unionize>
  <projection-structure-unionize>
    <hemisphere-id>1</hemisphere-id>
    <id>634356634</id>
    <is-injection>false</is-injection>
    <max-voxel-density>0.309916526079178</max-voxel-density>
    <max-voxel-x>10040</max-voxel-x>
    <max-voxel-y>3600</max-voxel-y>
    <max-voxel-z>4060</max-voxel-z>
    <normalized-projection-volume>0.000557314672678548</normalized-projection-volume>
    <projection-density>0.00079302751692012</projection-density>
    <projection-energy>0.547505855560303</projection-energy>
    <projection-intensity>690.399536132812</projection-intensity>
    <projection-volume>0.00024106028515625</projection-volume>
    <section-data-set-id>478097069</section-data-set-id>
    <structure-id>616</structure-id>
    <sum-pixel-intensity>48373145600.0</sum-pixel-intensity>
    <sum-pixels>248142592.0</sum-pixels>
    <sum-projection-pixel-intensity>135859520.0</sum-projection-pixel-intensity>
    <sum-projection-pixels>196783.90625</sum-projection-pixels>
    <volume>0.3039746752</volume>
  </projection-structure-unionize>
  <projection-structure-unionize>
    <hemisphere-id>3</hemisphere-id>
    <id>634357580</id>
    <is-injection>false</is-injection>
    <max-voxel-density>0.0</max-voxel-density>
    <max-voxel-x>0</max-voxel-x>
    <max-voxel-y>0</max-voxel-y>
    <max-voxel-z>0</max-voxel-z>
    <normalized-projection-volume>0.0</normalized-projection-volume>
    <projection-density>0.0</projection-density>
    <projection-energy>0.0</projection-energy>
    <projection-intensity>0.0</projection-intensity>
    <projection-volume>0.0</projection-volume>
    <section-data-set-id>478097069</section-data-set-id>
    <structure-id>778</structure-id>
    <sum-pixel-intensity>606663114752.0</sum-pixel-intensity>
    <sum-pixels>1397419264.0</sum-pixels>
    <sum-projection-pixel-intensity>0.0</sum-projection-pixel-intensity>
    <sum-projection-pixels>0.0</sum-projection-pixels>
    <volume>1.7118385984</volume>
  </projection-structure-unionize>
  <projection-structure-unionize>
    <hemisphere-id>3</hemisphere-id>
    <id>634357587</id>
    <is-injection>false</is-injection>
    <max-voxel-density>0.0</max-voxel-density>
    <max-voxel-x>0</max-voxel-x>
    <max-voxel-y>0</max-voxel-y>
    <max-voxel-z>0</max-voxel-z>
    <normalized-projection-volume>0.0</normalized-projection-volume>
    <projection-density>0.0</projection-density>
    <projection-energy>0.0</projection-energy>
    <projection-intensity>0.0</projection-intensity>
    <projection-volume>0.0</projection-volume>
    <section-data-set-id>478097069</section-data-set-id>
    <structure-id>791</structure-id>
    <sum-pixel-intensity>69141114880.0</sum-pixel-intensity>
    <sum-pixels>163215008.0</sum-pixels>
    <sum-projection-pixel-intensity>0.0</sum-projection-pixel-intensity>
    <sum-projection-pixels>0.0</sum-projection-pixels>
    <volume>0.1999383848</volume>
  </projection-structure-unionize>
  <projection-structure-unionize>
    <hemisphere-id>2</hemisphere-id>
    <id>634355544</id>
    <is-injection>false</is-injection>
    <max-voxel-density>0.129895329475403</max-voxel-density>
    <max-voxel-x>10860</max-voxel-x>
    <max-voxel-y>4860</max-voxel-y>
    <max-voxel-z>5910</max-voxel-z>
    <normalized-projection-volume>7.57936161185387e-06</normalized-projection-volume>
    <projection-density>0.000342578015988693</projection-density>
    <projection-energy>0.305189341306686</projection-energy>
    <projection-intensity>890.860900878906</projection-intensity>
    <projection-volume>3.2783688659668e-06</projection-volume>
    <section-data-set-id>478097069</section-data-set-id>
    <structure-id>318</structure-id>
    <sum-pixel-intensity>2415057920.0</sum-pixel-intensity>
    <sum-pixels>7812000.0</sum-pixels>
    <sum-projection-pixel-intensity>2384139.25</sum-projection-pixel-intensity>
    <sum-projection-pixels>2676.21948242188</sum-projection-pixels>
    <volume>0.0095697</volume>
  </projection-structure-unionize>
  <projection-structure-unionize>
    <hemisphere-id>2</hemisphere-id>
    <id>634355549</id>
    <is-injection>true</is-injection>
    <max-voxel-density>1.0</max-voxel-density>
    <max-voxel-x>8350</max-voxel-x>
    <max-voxel-y>5300</max-voxel-y>
    <max-voxel-z>6510</max-voxel-z>
    <normalized-projection-volume>0.645360194019838</normalized-projection-volume>
    <projection-density>0.576739825989898</projection-density>
    <projection-energy>3162.5616895291</projection-energy>
    <projection-intensity>5483.51535131283</projection-intensity>
    <projection-volume>0.279143399636719</projection-volume>
    <section-data-set-id>478097069</section-data-set-id>
    <structure-id>323</structure-id>
    <sum-pixel-intensity>1438465191936.0</sum-pixel-intensity>
    <sum-pixels>395103914.625</sum-pixels>
    <sum-projection-pixel-intensity>1249540503776.0</sum-projection-pixel-intensity>
    <sum-projection-pixels>227872162.96875</sum-projection-pixels>
    <volume>0.484002295415625</volume>
  </projection-structure-unionize>
  <projection-structure-unionize>
    <hemisphere-id>2</hemisphere-id>
    <id>634355570</id>
    <is-injection>false</is-injection>
    <max-voxel-density>0.266952633857727</max-voxel-density>
    <max-voxel-x>5180</max-voxel-x>
    <max-voxel-y>2820</max-voxel-y>
    <max-voxel-z>8280</max-voxel-z>
    <normalized-projection-volume>0.000570183770512203</normalized-projection-volume>
    <projection-density>7.20487433978873e-05</projection-density>
    <projection-energy>0.052755074275398</projection-energy>
    <projection-intensity>732.213662409897</projection-intensity>
    <projection-volume>0.000246626670800781</projection-volume>
    <section-data-set-id>478097069</section-data-set-id>
    <structure-id>345</structure-id>
    <sum-pixel-intensity>1205036400640.0</sum-pixel-intensity>
    <sum-pixels>2794329020.0</sum-pixels>
    <sum-projection-pixel-intensity>147415035.0</sum-projection-pixel-intensity>
    <sum-projection-pixels>201327.89453125</sum-projection-pixels>
    <volume>3.4230530495</volume>
  </projection-structure-unionize>
  <projection-structure-unionize>
    <hemisphere-id>1</hemisphere-id>
    <id>634356806</id>
    <is-injection>false</is-injection>
    <max-voxel-density>0.0</max-voxel-density>
    <max-voxel-x>0</max-voxel-x>
    <max-voxel-y>0</max-voxel-y>
    <max-voxel-z>0</max-voxel-z>
    <normalized-projection-volume>0.0</normalized-projection-volume>
    <projection-density>0.0</projection-density>
    <projection-energy>0.0</projection-energy>
    <projection-intensity>0.0</projection-intensity>
    <projection-volume>0.0</projection-volume>
    <section-data-set-id>478097069</section-data-set-id>
    <structure-id>344</structure-id>
    <sum-pixel-intensity>122588520448.0</sum-pixel-intensity>
    <sum-pixels>338659200.0</sum-pixels>
    <sum-projection-pixel-intensity>0.0</sum-projection-pixel-intensity>
    <sum-projection-pixels>0.0</sum-projection-pixels>
    <volume>0.41485752</volume>
  </projection-structure-unionize>
  <projection-structure-unionize>
    <hemisphere-id>1</hemisphere-id>
    <id>634356352</id>
    <is-injection>false</is-injection>
    <max-voxel-density>0.0</max-voxel-density>
    <max-voxel-x>0</max-voxel-x>
    <max-voxel-y>0</max-voxel-y>
    <max-voxel-z>0</max-voxel-z>
    <normalized-projection-volume>0.0</normalized-projection-volume>
    <projection-density>0.0</projection-density>
    <projection-energy>0.0</projection-energy>
    <projection-intensity>0.0</projection-intensity>
    <projection-volume>0.0</projection-volume>
    <section-data-set-id>478097069</section-data-set-id>
    <structure-id>1005</structure-id>
    <sum-pixel-intensity>7498571264.0</sum-pixel-intensity>
    <sum-pixels>24860700.0</sum-pixels>
    <sum-projection-pixel-intensity>0.0</sum-projection-pixel-intensity>
    <sum-projection-pixels>0.0</sum-projection-pixels>
    <volume>0.0304543575</volume>
  </projection-structure-unionize>
  <projection-structure-unionize>
    <hemisphere-id>1</hemisphere-id>
    <id>634356845</id>
    <is-injection>false</is-injection>
    <max-voxel-density>0.0</max-voxel-density>
    <max-voxel-x>0</max-voxel-x>
    <max-voxel-y>0</max-voxel-y>
    <max-voxel-z>0</max-voxel-z>
    <normalized-projection-volume>0.0</normalized-projection-volume>
    <projection-density>0.0</projection-density>
    <projection-energy>0.0</projection-energy>
    <projection-intensity>0.0</projection-intensity>
    <projection-volume>0.0</projection-volume>
    <section-data-set-id>478097069</section-data-set-id>
    <structure-id>292</structure-id>
    <sum-pixel-intensity>3370753024.0</sum-pixel-intensity>
    <sum-pixels>11231100.0</sum-pixels>
    <sum-projection-pixel-intensity>0.0</sum-projection-pixel-intensity>
    <sum-projection-pixels>0.0</sum-projection-pixels>
    <volume>0.0137580975</volume>
  </projection-structure-unionize>
  <projection-structure-unionize>
    <hemisphere-id>3</hemisphere-id>
    <id>634357914</id>
    <is-injection>false</is-injection>
    <max-voxel-density>0.179416611790657</max-voxel-density>
    <max-voxel-x>8470</max-voxel-x>
    <max-voxel-y>5100</max-voxel-y>
    <max-voxel-z>5790</max-voxel-z>
    <normalized-projection-volume>2.81832278420981e-05</normalized-projection-volume>
    <projection-density>0.000579811238884155</projection-density>
    <projection-energy>0.336422507720096</projection-energy>
    <projection-intensity>580.227641615812</projection-intensity>
    <projection-volume>1.21903428588867e-05</projection-volume>
    <section-data-set-id>478097069</section-data-set-id>
    <structure-id>607344854</structure-id>
    <sum-pixel-intensity>4636472576.0</sum-pixel-intensity>
    <sum-pixels>17163000.0</sum-pixels>
    <sum-projection-pixel-intensity>5774019.5</sum-projection-pixel-intensity>
    <sum-projection-pixels>9951.30029296875</sum-projection-pixels>
    <volume>0.021024675</volume>
  </projection-structure-unionize>
  <projection-structure-unionize>
    <hemisphere-id>2</hemisphere-id>
    <id>634355947</id>
    <is-injection>false</is-injection>
    <max-voxel-density>0.0791855454444885</max-voxel-density>
    <max-voxel-x>8600</max-voxel-x>
    <max-voxel-y>1770</max-voxel-y>
    <max-voxel-z>9790</max-voxel-z>
    <normalized-projection-volume>2.52484357763396e-06</normalized-projection-volume>
    <projection-density>9.93970024865121e-06</projection-density>
    <projection-energy>0.00683621317148209</projection-energy>
    <projection-intensity>687.7685546875</projection-intensity>
    <projection-volume>1.09209310760498e-06</projection-volume>
    <section-data-set-id>478097069</section-data-set-id>
    <structure-id>905</structure-id>
    <sum-pixel-intensity>31074570240.0</sum-pixel-intensity>
    <sum-pixels>89691296.0</sum-pixels>
    <sum-projection-pixel-intensity>613148.8125</sum-projection-pixel-intensity>
    <sum-projection-pixels>891.504577636719</sum-projection-pixels>
    <volume>0.1098718376</volume>
  </projection-structure-unionize>
  <projection-structure-unionize>
    <hemisphere-id>2</hemisphere-id>
    <id>634355504</id>
    <is-injection>false</is-injection>
    <max-voxel-density>0.0183791797608137</max-voxel-density>
    <max-voxel-x>8010</max-voxel-x>
    <max-voxel-y>1110</max-voxel-y>
    <max-voxel-z>7230</max-voxel-z>
    <normalized-projection-volume>2.30352196728372e-07</normalized-projection-volume>
    <projection-density>1.18932246095937e-06</projection-density>
    <projection-energy>0.000945610227063298</projection-energy>
    <projection-intensity>795.083129882812</projection-intensity>
    <projection-volume>9.96362897872925e-08</projection-volume>
    <section-data-set-id>478097069</section-data-set-id>
    <structure-id>257</structure-id>
    <sum-pixel-intensity>22585802752.0</sum-pixel-intensity>
    <sum-pixels>68388304.0</sum-pixels>
    <sum-projection-pixel-intensity>64668.6796875</sum-projection-pixel-intensity>
    <sum-projection-pixels>81.3357467651367</sum-projection-pixels>
    <volume>0.0837756724</volume>
  </projection-structure-unionize>
  <projection-structure-unionize>
    <hemisphere-id>2</hemisphere-id>
    <id>634355805</id>
    <is-injection>false</is-injection>
    <max-voxel-density>0.357570260763168</max-voxel-density>
    <max-voxel-x>10890</max-voxel-x>
    <max-voxel-y>4960</max-voxel-y>
    <max-voxel-z>6360</max-voxel-z>
    <normalized-projection-volume>0.000847010441366013</normalized-projection-volume>
    <projection-density>0.000207206452682797</projection-density>
    <projection-energy>0.139755728606535</projection-energy>
    <projection-intensity>674.475754963487</projection-intensity>
    <projection-volume>0.000366364979311752</projection-volume>
    <section-data-set-id>478097069</section-data-set-id>
    <structure-id>701</structure-id>
    <sum-pixel-intensity>318606024704.0</sum-pixel-intensity>
    <sum-pixels>1443359744.0</sum-pixels>
    <sum-projection-pixel-intensity>201717792.664062</sum-projection-pixel-intensity>
    <sum-projection-pixels>299073.45249939</sum-projection-pixels>
    <volume>1.7681156864</volume>
  </projection-structure-unionize>
  <projection-structure-unionize>
    <hemisphere-id>3</hemisphere-id>
    <id>634357232</id>
    <is-injection>false</is-injection>
    <max-voxel-density>0.0</max-voxel-density>
    <max-voxel-x>0</max-voxel-x>
    <max-voxel-y>0</max-voxel-y>
    <max-voxel-z>0</max-voxel-z>
    <normalized-projection-volume>0.0</normalized-projection-volume>
    <projection-density>0.0</projection-density>
    <projection-energy>0.0</projection-energy>
    <projection-intensity>0.0</projection-intensity>
    <projection-volume>0.0</projection-volume>
    <section-data-set-id>478097069</section-data-set-id>
    <structure-id>312782594</structure-id>
    <sum-pixel-intensity>25405461504.0</sum-pixel-intensity>
    <sum-pixels>71409600.0</sum-pixels>
    <sum-projection-pixel-intensity>0.0</sum-projection-pixel-intensity>
    <sum-projection-pixels>0.0</sum-projection-pixels>
    <volume>0.08747676</volume>
  </projection-structure-unionize>
  <projection-structure-unionize>
    <hemisphere-id>2</hemisphere-id>
    <id>634355916</id>
    <is-injection>false</is-injection>
    <max-voxel-density>0.242162987589836</max-voxel-density>
    <max-voxel-x>7140</max-voxel-x>
    <max-voxel-y>2970</max-voxel-y>
    <max-voxel-z>9410</max-voxel-z>
    <normalized-projection-volume>0.000514514111943855</normalized-projection-volume>
    <projection-density>0.000194734791875817</projection-density>
    <projection-energy>0.125913292169571</projection-energy>
    <projection-intensity>646.588562011719</projection-intensity>
    <projection-volume>0.000222547376953125</projection-volume>
    <section-data-set-id>478097069</section-data-set-id>
    <structure-id>862</structure-id>
    <sum-pixel-intensity>322219016192.0</sum-pixel-intensity>
    <sum-pixels>932916608.0</sum-pixels>
    <sum-projection-pixel-intensity>117466600.0</sum-projection-pixel-intensity>
    <sum-projection-pixels>181671.328125</sum-projection-pixels>
    <volume>1.1428228448</volume>
  </projection-structure-unionize>
  <projection-structure-unionize>
    <hemisphere-id>2</hemisphere-id>
    <id>634355645</id>
    <is-injection>false</is-injection>
    <max-voxel-density>0.500234305858612</max-voxel-density>
    <max-voxel-x>10540</max-voxel-x>
    <max-voxel-y>4110</max-voxel-y>
    <max-voxel-z>6580</max-voxel-z>
    <normalized-projection-volume>0.00108239031711033</normalized-projection-volume>
    <projection-density>0.0895506888628006</projection-density>
    <projection-energy>80.3797302246094</projection-energy>
    <projection-intensity>897.589172363281</projection-intensity>
    <projection-volume>0.0004681759359375</projection-volume>
    <section-data-set-id>478097069</section-data-set-id>
    <structure-id>460</structure-id>
    <sum-pixel-intensity>1519132288.0</sum-pixel-intensity>
    <sum-pixels>4267800.0</sum-pixels>
    <sum-projection-pixel-intensity>343044608.0</sum-projection-pixel-intensity>
    <sum-projection-pixels>382184.4375</sum-projection-pixels>
    <volume>0.005228055</volume>
  </projection-structure-unionize>
  <projection-structure-unionize>
    <hemisphere-id>3</hemisphere-id>
    <id>634357462</id>
    <is-injection>false</is-injection>
    <max-voxel-density>0.424636393785477</max-voxel-density>
    <max-voxel-x>10530</max-voxel-x>
    <max-voxel-y>4970</max-voxel-y>
    <max-voxel-z>3320</max-voxel-z>
    <normalized-projection-volume>0.000659074227728067</normalized-projection-volume>
    <projection-density>0.000158702827010182</projection-density>
    <projection-energy>0.0826418621898309</projection-energy>
    <projection-intensity>520.733396794053</projection-intensity>
    <projection-volume>0.000285075252929687</projection-volume>
    <section-data-set-id>478097069</section-data-set-id>
    <structure-id>607</structure-id>
    <sum-pixel-intensity>299351273472.0</sum-pixel-intensity>
    <sum-pixels>1466353792.0</sum-pixels>
    <sum-projection-pixel-intensity>121182208.0</sum-projection-pixel-intensity>
    <sum-projection-pixels>232714.4921875</sum-projection-pixels>
    <volume>1.7962833952</volume>
  </projection-structure-unionize>
  <projection-structure-unionize>
    <hemisphere-id>3</hemisphere-id>
    <id>634357445</id>
    <is-injection>false</is-injection>
    <max-voxel-density>0.317443430423737</max-voxel-density>
    <max-voxel-x>5130</max-voxel-x>
    <max-voxel-y>5170</max-voxel-y>
    <max-voxel-z>9180</max-voxel-z>
    <normalized-projection-volume>0.00332074275240916</normalized-projection-volume>
    <projection-density>0.00236557536115096</projection-density>
    <projection-energy>1.63186547072579</projection-energy>
    <projection-intensity>689.838716417732</projection-intensity>
    <projection-volume>0.001436350475</projection-volume>
    <section-data-set-id>478097069</section-data-set-id>
    <structure-id>583</structure-id>
    <sum-pixel-intensity>159627010048.0</sum-pixel-intensity>
    <sum-pixels>495664192.0</sum-pixels>
    <sum-projection-pixel-intensity>808857280.0</sum-projection-pixel-intensity>
    <sum-projection-pixels>1172531.0</sum-projection-pixels>
    <volume>0.6071886352</volume>
  </projection-structure-unionize>
  <projection-structure-unionize>
    <hemisphere-id>1</hemisphere-id>
    <id>634356782</id>
    <is-injection>false</is-injection>
    <max-voxel-density>0.166382059454918</max-voxel-density>
    <max-voxel-x>4830</max-voxel-x>
    <max-voxel-y>3620</max-voxel-y>
    <max-voxel-z>1290</max-voxel-z>
    <normalized-projection-volume>0.0001125338588274</normalized-projection-volume>
    <projection-density>9.7913316511896e-06</projection-density>
    <projection-energy>0.00250476454209473</projection-energy>
    <projection-intensity>255.814492994976</projection-intensity>
    <projection-volume>4.86752734649658e-05</projection-volume>
    <section-data-set-id>478097069</section-data-set-id>
    <structure-id>378</structure-id>
    <sum-pixel-intensity>1617179447296.0</sum-pixel-intensity>
    <sum-pixels>4058172936.0</sum-pixels>
    <sum-projection-pixel-intensity>10164767.6757812</sum-projection-pixel-intensity>
    <sum-projection-pixels>39734.9171142578</sum-projection-pixels>
    <volume>4.9712618466</volume>
  </projection-structure-unionize>
  <projection-structure-unionize>
    <hemisphere-id>1</hemisphere-id>
    <id>634357015</id>
    <is-injection>false</is-injection>
    <max-voxel-density>0.482706815004349</max-voxel-density>
    <max-voxel-x>8960</max-voxel-x>
    <max-voxel-y>4120</max-voxel-y>
    <max-voxel-z>5590</max-voxel-z>
    <normalized-projection-volume>0.000800803334014024</normalized-projection-volume>
    <projection-density>0.00241304163140747</projection-density>
    <projection-energy>0.772355087212651</projection-energy>
    <projection-intensity>320.075326160931</projection-intensity>
    <projection-volume>0.000346378607122803</projection-volume>
    <section-data-set-id>478097069</section-data-set-id>
    <structure-id>46</structure-id>
    <sum-pixel-intensity>13586820672.0</sum-pixel-intensity>
    <sum-pixels>117179100.0</sum-pixels>
    <sum-projection-pixel-intensity>90503874.0</sum-projection-pixel-intensity>
    <sum-projection-pixels>282758.046630859</sum-projection-pixels>
    <volume>0.1435443975</volume>
  </projection-structure-unionize>
  <projection-structure-unionize>
    <hemisphere-id>3</hemisphere-id>
    <id>634357771</id>
    <is-injection>false</is-injection>
    <max-voxel-density>0.269749373197556</max-voxel-density>
    <max-voxel-x>7420</max-voxel-x>
    <max-voxel-y>3550</max-voxel-y>
    <max-voxel-z>8090</max-voxel-z>
    <normalized-projection-volume>0.000187509865125347</normalized-projection-volume>
    <projection-density>5.17272278488513e-05</projection-density>
    <projection-energy>0.0315761572018242</projection-energy>
    <projection-intensity>610.435906097478</projection-intensity>
    <projection-volume>8.11053140580017e-05</projection-volume>
    <section-data-set-id>478097069</section-data-set-id>
    <structure-id>1008</structure-id>
    <sum-pixel-intensity>310466959360.0</sum-pixel-intensity>
    <sum-pixels>1279952984.0</sum-pixels>
    <sum-projection-pixel-intensity>40415996.633728</sum-projection-pixel-intensity>
    <sum-projection-pixels>66208.4196391851</sum-projection-pixels>
    <volume>1.5679424054</volume>
  </projection-structure-unionize>
  <projection-structure-unionize>
    <hemisphere-id>3</hemisphere-id>
    <id>634357073</id>
    <is-injection>false</is-injection>
    <max-voxel-density>0.182716280221939</max-voxel-density>
    <max-voxel-x>4170</max-voxel-x>
    <max-voxel-y>4310</max-voxel-y>
    <max-voxel-z>9650</max-voxel-z>
    <normalized-projection-volume>0.000229175672261129</normalized-projection-volume>
    <projection-density>0.000458156942213653</projection-density>
    <projection-energy>0.195006448482168</projection-energy>
    <projection-intensity>425.632420934114</projection-intensity>
    <projection-volume>9.91273971679687e-05</projection-volume>
    <section-data-set-id>478097069</section-data-set-id>
    <structure-id>36</structure-id>
    <sum-pixel-intensity>48613591040.0</sum-pixel-intensity>
    <sum-pixels>176621408.0</sum-pixels>
    <sum-projection-pixel-intensity>34442313.5</sum-projection-pixel-intensity>
    <sum-projection-pixels>80920.32421875</sum-projection-pixels>
    <volume>0.2163612248</volume>
  </projection-structure-unionize>
  <projection-structure-unionize>
    <hemisphere-id>1</hemisphere-id>
    <id>634356922</id>
    <is-injection>false</is-injection>
    <max-voxel-density>0.0</max-voxel-density>
    <max-voxel-x>0</max-voxel-x>
    <max-voxel-y>0</max-voxel-y>
    <max-voxel-z>0</max-voxel-z>
    <normalized-projection-volume>0.0</normalized-projection-volume>
    <projection-density>0.0</projection-density>
    <projection-energy>0.0</projection-energy>
    <projection-intensity>0.0</projection-intensity>
    <projection-volume>0.0</projection-volume>
    <section-data-set-id>478097069</section-data-set-id>
    <structure-id>188</structure-id>
    <sum-pixel-intensity>11574402048.0</sum-pixel-intensity>
    <sum-pixels>69504304.0</sum-pixels>
    <sum-projection-pixel-intensity>0.0</sum-projection-pixel-intensity>
    <sum-projection-pixels>0.0</sum-projection-pixels>
    <volume>0.0851427724</volume>
  </projection-structure-unionize>
  <projection-structure-unionize>
    <hemisphere-id>1</hemisphere-id>
    <id>634356434</id>
    <is-injection>false</is-injection>
    <max-voxel-density>0.189469501376152</max-voxel-density>
    <max-voxel-x>9870</max-voxel-x>
    <max-voxel-y>3640</max-voxel-y>
    <max-voxel-z>4760</max-voxel-z>
    <normalized-projection-volume>2.51626401820446e-05</normalized-projection-volume>
    <projection-density>0.00290180672891438</projection-density>
    <projection-energy>2.0219304561615</projection-energy>
    <projection-intensity>696.783325195312</projection-intensity>
    <projection-volume>1.08838211425781e-05</projection-volume>
    <section-data-set-id>478097069</section-data-set-id>
    <structure-id>911</structure-id>
    <sum-pixel-intensity>402999680.0</sum-pixel-intensity>
    <sum-pixels>3061800.0</sum-pixels>
    <sum-projection-pixel-intensity>6190747.0</sum-projection-pixel-intensity>
    <sum-projection-pixels>8884.751953125</sum-projection-pixels>
    <volume>0.003750705</volume>
  </projection-structure-unionize>
  <projection-structure-unionize>
    <hemisphere-id>1</hemisphere-id>
    <id>634356740</id>
    <is-injection>false</is-injection>
    <max-voxel-density>0.0</max-voxel-density>
    <max-voxel-x>0</max-voxel-x>
    <max-voxel-y>0</max-voxel-y>
    <max-voxel-z>0</max-voxel-z>
    <normalized-projection-volume>0.0</normalized-projection-volume>
    <projection-density>0.0</projection-density>
    <projection-energy>0.0</projection-energy>
    <projection-intensity>0.0</projection-intensity>
    <projection-volume>0.0</projection-volume>
    <section-data-set-id>478097069</section-data-set-id>
    <structure-id>449</structure-id>
    <sum-pixel-intensity>2763934976.0</sum-pixel-intensity>
    <sum-pixels>29116800.0</sum-pixels>
    <sum-projection-pixel-intensity>0.0</sum-projection-pixel-intensity>
    <sum-projection-pixels>0.0</sum-projection-pixels>
    <volume>0.03566808</volume>
  </projection-structure-unionize>
  <projection-structure-unionize>
    <hemisphere-id>3</hemisphere-id>
    <id>634357270</id>
    <is-injection>true</is-injection>
    <max-voxel-density>1.0</max-voxel-density>
    <max-voxel-x>8350</max-voxel-x>
    <max-voxel-y>5300</max-voxel-y>
    <max-voxel-z>6510</max-voxel-z>
    <normalized-projection-volume>0.944845799500489</normalized-projection-volume>
    <projection-density>0.565091594525034</projection-density>
    <projection-energy>3056.39602639789</projection-energy>
    <projection-intensity>5408.67366637584</projection-intensity>
    <projection-volume>0.4086825792</projection-volume>
    <section-data-set-id>478097069</section-data-set-id>
    <structure-id>313</structure-id>
    <sum-pixel-intensity>2086408159232.0</sum-pixel-intensity>
    <sum-pixels>590379392.0</sum-pixels>
    <sum-projection-pixel-intensity>1804433227776.0</sum-projection-pixel-intensity>
    <sum-projection-pixels>333618432.0</sum-projection-pixels>
    <volume>0.7232147552</volume>
  </projection-structure-unionize>
  <projection-structure-unionize>
    <hemisphere-id>1</hemisphere-id>
    <id>634356954</id>
    <is-injection>false</is-injection>
    <max-voxel-density>0.400483310222626</max-voxel-density>
    <max-voxel-x>7060</max-voxel-x>
    <max-voxel-y>5970</max-voxel-y>
    <max-voxel-z>5180</max-voxel-z>
    <normalized-projection-volume>0.0028285439435189</normalized-projection-volume>
    <projection-density>0.00108488039684318</projection-density>
    <projection-energy>0.776020570771679</projection-energy>
    <projection-intensity>715.305182976638</projection-intensity>
    <projection-volume>0.00122345533507052</projection-volume>
    <section-data-set-id>478097069</section-data-set-id>
    <structure-id>141</structure-id>
    <sum-pixel-intensity>272152127872.0</sum-pixel-intensity>
    <sum-pixels>920598300.0</sum-pixels>
    <sum-projection-pixel-intensity>714403218.217438</sum-projection-pixel-intensity>
    <sum-projection-pixels>998739.049037158</sum-projection-pixels>
    <volume>1.1277329175</volume>
  </projection-structure-unionize>
  <projection-structure-unionize>
    <hemisphere-id>2</hemisphere-id>
    <id>634355363</id>
    <is-injection>false</is-injection>
    <max-voxel-density>0.447254091501236</max-voxel-density>
    <max-voxel-x>6550</max-voxel-x>
    <max-voxel-y>5740</max-voxel-y>
    <max-voxel-z>6630</max-voxel-z>
    <normalized-projection-volume>0.00452671152694984</normalized-projection-volume>
    <projection-density>0.0271879583597183</projection-density>
    <projection-energy>25.1973457336426</projection-energy>
    <projection-intensity>926.783325195312</projection-intensity>
    <projection-volume>0.001957978903125</projection-volume>
    <section-data-set-id>478097069</section-data-set-id>
    <structure-id>63</structure-id>
    <sum-pixel-intensity>26033592320.0</sum-pixel-intensity>
    <sum-pixels>58788900.0</sum-pixels>
    <sum-projection-pixel-intensity>1481324288.0</sum-projection-pixel-intensity>
    <sum-projection-pixels>1598350.125</sum-projection-pixels>
    <volume>0.0720164025</volume>
  </projection-structure-unionize>
  <projection-structure-unionize>
    <hemisphere-id>2</hemisphere-id>
    <id>634355399</id>
    <is-injection>false</is-injection>
    <max-voxel-density>0.0121383294463158</max-voxel-density>
    <max-voxel-x>9400</max-voxel-x>
    <max-voxel-y>6530</max-voxel-y>
    <max-voxel-z>6750</max-voxel-z>
    <normalized-projection-volume>3.28991313737489e-07</normalized-projection-volume>
    <projection-density>7.05437003034604e-07</projection-density>
    <projection-energy>0.00027068518102169</projection-energy>
    <projection-intensity>383.712768554688</projection-intensity>
    <projection-volume>1.42301546669006e-07</projection-volume>
    <section-data-set-id>478097069</section-data-set-id>
    <structure-id>122</structure-id>
    <sum-pixel-intensity>27611103232.0</sum-pixel-intensity>
    <sum-pixels>164670304.0</sum-pixels>
    <sum-projection-pixel-intensity>44573.8125</sum-projection-pixel-intensity>
    <sum-projection-pixels>116.164527893066</sum-projection-pixels>
    <volume>0.2017211224</volume>
  </projection-structure-unionize>
  <projection-structure-unionize>
    <hemisphere-id>2</hemisphere-id>
    <id>634355328</id>
    <is-injection>false</is-injection>
    <max-voxel-density>0.446157425642014</max-voxel-density>
    <max-voxel-x>8520</max-voxel-x>
    <max-voxel-y>3020</max-voxel-y>
    <max-voxel-z>6750</max-voxel-z>
    <normalized-projection-volume>0.0121254232610055</normalized-projection-volume>
    <projection-density>0.00455267541110516</projection-density>
    <projection-energy>3.14677309989929</projection-energy>
    <projection-intensity>691.192077636719</projection-intensity>
    <projection-volume>0.00524471745</projection-volume>
    <section-data-set-id>478097069</section-data-set-id>
    <structure-id>17</structure-id>
    <sum-pixel-intensity>368009576448.0</sum-pixel-intensity>
    <sum-pixels>940414528.0</sum-pixels>
    <sum-projection-pixel-intensity>2959271168.0</sum-projection-pixel-intensity>
    <sum-projection-pixels>4281402.0</sum-projection-pixels>
    <volume>1.1520077968</volume>
  </projection-structure-unionize>
  <projection-structure-unionize>
    <hemisphere-id>1</hemisphere-id>
    <id>634356977</id>
    <is-injection>false</is-injection>
    <max-voxel-density>0.179032742977142</max-voxel-density>
    <max-voxel-x>6010</max-voxel-x>
    <max-voxel-y>690</max-voxel-y>
    <max-voxel-z>4220</max-voxel-z>
    <normalized-projection-volume>1.44977064526565e-05</normalized-projection-volume>
    <projection-density>1.75937730091391e-05</projection-density>
    <projection-energy>0.0152662666514516</projection-energy>
    <projection-intensity>867.708557128906</projection-intensity>
    <projection-volume>6.27082225341797e-06</projection-volume>
    <section-data-set-id>478097069</section-data-set-id>
    <structure-id>113</structure-id>
    <sum-pixel-intensity>109950328832.0</sum-pixel-intensity>
    <sum-pixels>290957408.0</sum-pixels>
    <sum-projection-pixel-intensity>4441833.5</sum-projection-pixel-intensity>
    <sum-projection-pixels>5119.03857421875</sum-projection-pixels>
    <volume>0.3564228248</volume>
  </projection-structure-unionize>
  <projection-structure-unionize>
    <hemisphere-id>3</hemisphere-id>
    <id>634357088</id>
    <is-injection>false</is-injection>
    <max-voxel-density>0.987306118011475</max-voxel-density>
    <max-voxel-x>4010</max-voxel-x>
    <max-voxel-y>6280</max-voxel-y>
    <max-voxel-z>6960</max-voxel-z>
    <normalized-projection-volume>0.681517034445387</normalized-projection-volume>
    <projection-density>0.0607485381548141</projection-density>
    <projection-energy>112.480372056784</projection-energy>
    <projection-intensity>1851.57331309166</projection-intensity>
    <projection-volume>0.29478264025</projection-volume>
    <section-data-set-id>478097069</section-data-set-id>
    <structure-id>56</structure-id>
    <sum-pixel-intensity>2586390560768.0</sum-pixel-intensity>
    <sum-pixels>3961229312.0</sum-pixels>
    <sum-projection-pixel-intensity>445560546816.0</sum-projection-pixel-intensity>
    <sum-projection-pixels>240638890.0</sum-projection-pixels>
    <volume>4.8525059072</volume>
  </projection-structure-unionize>
  <projection-structure-unionize>
    <hemisphere-id>3</hemisphere-id>
    <id>634357208</id>
    <is-injection>false</is-injection>
    <max-voxel-density>0.591906309127808</max-voxel-density>
    <max-voxel-x>5780</max-voxel-x>
    <max-voxel-y>5680</max-voxel-y>
    <max-voxel-z>7070</max-voxel-z>
    <normalized-projection-volume>0.0152850809485296</normalized-projection-volume>
    <projection-density>0.0107089013977335</projection-density>
    <projection-energy>7.92910689823215</projection-energy>
    <projection-intensity>740.422066068355</projection-intensity>
    <projection-volume>0.00661139236542969</projection-volume>
    <section-data-set-id>478097069</section-data-set-id>
    <structure-id>226</structure-id>
    <sum-pixel-intensity>140314083328.0</sum-pixel-intensity>
    <sum-pixels>503978400.0</sum-pixels>
    <sum-projection-pixel-intensity>3996098608.0</sum-projection-pixel-intensity>
    <sum-projection-pixels>5397054.9921875</sum-projection-pixels>
    <volume>0.61737354</volume>
  </projection-structure-unionize>
  <projection-structure-unionize>
    <hemisphere-id>1</hemisphere-id>
    <id>634356710</id>
    <is-injection>false</is-injection>
    <max-voxel-density>0.0468981862068176</max-voxel-density>
    <max-voxel-x>11470</max-voxel-x>
    <max-voxel-y>4590</max-voxel-y>
    <max-voxel-z>4130</max-voxel-z>
    <normalized-projection-volume>2.24011350476219e-06</normalized-projection-volume>
    <projection-density>0.000148379840538837</projection-density>
    <projection-energy>0.0870083868503571</projection-energy>
    <projection-intensity>586.389526367188</projection-intensity>
    <projection-volume>9.68936270141601e-07</projection-volume>
    <section-data-set-id>478097069</section-data-set-id>
    <structure-id>506</structure-id>
    <sum-pixel-intensity>730371072.0</sum-pixel-intensity>
    <sum-pixels>5330700.0</sum-pixels>
    <sum-projection-pixel-intensity>463815.59375</sum-projection-pixel-intensity>
    <sum-projection-pixels>790.968383789062</sum-projection-pixels>
    <volume>0.0065301075</volume>
  </projection-structure-unionize>
  <projection-structure-unionize>
    <hemisphere-id>3</hemisphere-id>
    <id>634357141</id>
    <is-injection>false</is-injection>
    <max-voxel-density>0.495833218097687</max-voxel-density>
    <max-voxel-x>12580</max-voxel-x>
    <max-voxel-y>6870</max-voxel-y>
    <max-voxel-z>4200</max-voxel-z>
    <normalized-projection-volume>0.00917765183576027</normalized-projection-volume>
    <projection-density>0.00129636574123591</projection-density>
    <projection-energy>0.649619617185435</projection-energy>
    <projection-intensity>501.108287979064</projection-intensity>
    <projection-volume>0.0039696915890625</projection-volume>
    <section-data-set-id>478097069</section-data-set-id>
    <structure-id>136</structure-id>
    <sum-pixel-intensity>506123354112.0</sum-pixel-intensity>
    <sum-pixels>2499730176.0</sum-pixels>
    <sum-projection-pixel-intensity>1623873760.0</sum-projection-pixel-intensity>
    <sum-projection-pixels>3240564.5625</sum-projection-pixels>
    <volume>3.0621694656</volume>
  </projection-structure-unionize>
  <projection-structure-unionize>
    <hemisphere-id>3</hemisphere-id>
    <id>634357329</id>
    <is-injection>false</is-injection>
    <max-voxel-density>0.995248138904572</max-voxel-density>
    <max-voxel-x>9050</max-voxel-x>
    <max-voxel-y>4720</max-voxel-y>
    <max-voxel-z>7340</max-voxel-z>
    <normalized-projection-volume>0.16457667002667</normalized-projection-volume>
    <projection-density>0.0467899404657599</projection-density>
    <projection-energy>75.8542793247874</projection-energy>
    <projection-intensity>1621.16639965157</projection-intensity>
    <projection-volume>0.071185814678125</projection-volume>
    <section-data-set-id>478097069</section-data-set-id>
    <structure-id>381</structure-id>
    <sum-pixel-intensity>512478543872.0</sum-pixel-intensity>
    <sum-pixels>1241952192.0</sum-pixels>
    <sum-projection-pixel-intensity>94207388480.0</sum-projection-pixel-intensity>
    <sum-projection-pixels>58110869.125</sum-projection-pixels>
    <volume>1.5213914352</volume>
  </projection-structure-unionize>
  <projection-structure-unionize>
    <hemisphere-id>2</hemisphere-id>
    <id>634355580</id>
    <is-injection>false</is-injection>
    <max-voxel-density>0.646395802497864</max-voxel-density>
    <max-voxel-x>7090</max-voxel-x>
    <max-voxel-y>5640</max-voxel-y>
    <max-voxel-z>7080</max-voxel-z>
    <normalized-projection-volume>0.00345675083199965</normalized-projection-volume>
    <projection-density>0.21775396168232</projection-density>
    <projection-energy>458.130920410156</projection-energy>
    <projection-intensity>2103.892578125</projection-intensity>
    <projection-volume>0.0014951792625</projection-volume>
    <section-data-set-id>478097069</section-data-set-id>
    <structure-id>356</structure-id>
    <sum-pixel-intensity>6158169088.0</sum-pixel-intensity>
    <sum-pixels>5605200.0</sum-pixels>
    <sum-projection-pixel-intensity>2567915520.0</sum-projection-pixel-intensity>
    <sum-projection-pixels>1220554.5</sum-projection-pixels>
    <volume>0.00686637</volume>
  </projection-structure-unionize>
  <projection-structure-unionize>
    <hemisphere-id>2</hemisphere-id>
    <id>634356016</id>
    <is-injection>false</is-injection>
    <max-voxel-density>0.336415648460388</max-voxel-density>
    <max-voxel-x>11770</max-voxel-x>
    <max-voxel-y>6690</max-voxel-y>
    <max-voxel-z>7270</max-voxel-z>
    <normalized-projection-volume>0.000700555620224609</normalized-projection-volume>
    <projection-density>0.00077673647319898</projection-density>
    <projection-energy>0.359323680400848</projection-energy>
    <projection-intensity>462.606964111328</projection-intensity>
    <projection-volume>0.00030301756953125</projection-volume>
    <section-data-set-id>478097069</section-data-set-id>
    <structure-id>978</structure-id>
    <sum-pixel-intensity>44658450432.0</sum-pixel-intensity>
    <sum-pixels>318462304.0</sum-pixels>
    <sum-projection-pixel-intensity>114431048.0</sum-projection-pixel-intensity>
    <sum-projection-pixels>247361.28125</sum-projection-pixels>
    <volume>0.3901163224</volume>
  </projection-structure-unionize>
  <projection-structure-unionize>
    <hemisphere-id>1</hemisphere-id>
    <id>634356529</id>
    <is-injection>false</is-injection>
    <max-voxel-density>0.0</max-voxel-density>
    <max-voxel-x>0</max-voxel-x>
    <max-voxel-y>0</max-voxel-y>
    <max-voxel-z>0</max-voxel-z>
    <normalized-projection-volume>0.0</normalized-projection-volume>
    <projection-density>0.0</projection-density>
    <projection-energy>0.0</projection-energy>
    <projection-intensity>0.0</projection-intensity>
    <projection-volume>0.0</projection-volume>
    <section-data-set-id>478097069</section-data-set-id>
    <structure-id>774</structure-id>
    <sum-pixel-intensity>125829455872.0</sum-pixel-intensity>
    <sum-pixels>329958912.0</sum-pixels>
    <sum-projection-pixel-intensity>0.0</sum-projection-pixel-intensity>
    <sum-projection-pixels>0.0</sum-projection-pixels>
    <volume>0.4041996672</volume>
  </projection-structure-unionize>
  <projection-structure-unionize>
    <hemisphere-id>3</hemisphere-id>
    <id>634357246</id>
    <is-injection>false</is-injection>
    <max-voxel-density>0.268348664045334</max-voxel-density>
    <max-voxel-x>4190</max-voxel-x>
    <max-voxel-y>4000</max-voxel-y>
    <max-voxel-z>6020</max-voxel-z>
    <normalized-projection-volume>0.000589683772842384</normalized-projection-volume>
    <projection-density>6.49113315873529e-05</projection-density>
    <projection-energy>0.0449524042063416</projection-energy>
    <projection-intensity>692.52013642407</projection-intensity>
    <projection-volume>0.000255061180697441</projection-volume>
    <section-data-set-id>478097069</section-data-set-id>
    <structure-id>275</structure-id>
    <sum-pixel-intensity>839621260288.0</sum-pixel-intensity>
    <sum-pixels>3207655792.0</sum-pixels>
    <sum-projection-pixel-intensity>144191839.716797</sum-projection-pixel-intensity>
    <sum-projection-pixels>208213.208732605</sum-projection-pixels>
    <volume>3.9293783452</volume>
  </projection-structure-unionize>
  <projection-structure-unionize>
    <hemisphere-id>1</hemisphere-id>
    <id>634356909</id>
    <is-injection>false</is-injection>
    <max-voxel-density>0.0</max-voxel-density>
    <max-voxel-x>0</max-voxel-x>
    <max-voxel-y>0</max-voxel-y>
    <max-voxel-z>0</max-voxel-z>
    <normalized-projection-volume>0.0</normalized-projection-volume>
    <projection-density>0.0</projection-density>
    <projection-energy>0.0</projection-energy>
    <projection-intensity>0.0</projection-intensity>
    <projection-volume>0.0</projection-volume>
    <section-data-set-id>478097069</section-data-set-id>
    <structure-id>207</structure-id>
    <sum-pixel-intensity>1669817984.0</sum-pixel-intensity>
    <sum-pixels>23752800.0</sum-pixels>
    <sum-projection-pixel-intensity>0.0</sum-projection-pixel-intensity>
    <sum-projection-pixels>0.0</sum-projection-pixels>
    <volume>0.02909718</volume>
  </projection-structure-unionize>
  <projection-structure-unionize>
    <hemisphere-id>1</hemisphere-id>
    <id>634356398</id>
    <is-injection>false</is-injection>
    <max-voxel-density>0.224107429385185</max-voxel-density>
    <max-voxel-x>4920</max-voxel-x>
    <max-voxel-y>5230</max-voxel-y>
    <max-voxel-z>2480</max-voxel-z>
    <normalized-projection-volume>0.000176443669333904</normalized-projection-volume>
    <projection-density>7.60787370381877e-05</projection-density>
    <projection-energy>0.0564005933701992</projection-energy>
    <projection-intensity>741.344970703125</projection-intensity>
    <projection-volume>7.63187537109375e-05</projection-volume>
    <section-data-set-id>478097069</section-data-set-id>
    <structure-id>952</structure-id>
    <sum-pixel-intensity>248995315712.0</sum-pixel-intensity>
    <sum-pixels>818901888.0</sum-pixels>
    <sum-projection-pixel-intensity>46186552.0</sum-projection-pixel-intensity>
    <sum-projection-pixels>62301.0234375</sum-projection-pixels>
    <volume>1.0031548128</volume>
  </projection-structure-unionize>
  <projection-structure-unionize>
    <hemisphere-id>3</hemisphere-id>
    <id>634357778</id>
    <is-injection>false</is-injection>
    <max-voxel-density>0.0442592352628708</max-voxel-density>
    <max-voxel-x>1410</max-voxel-x>
    <max-voxel-y>6240</max-voxel-y>
    <max-voxel-z>6530</max-voxel-z>
    <normalized-projection-volume>5.69564016468918e-06</normalized-projection-volume>
    <projection-density>5.52358044197091e-07</projection-density>
    <projection-energy>6.05286927921338e-05</projection-energy>
    <projection-intensity>109.582350484491</projection-intensity>
    <projection-volume>2.46358603057861e-06</projection-volume>
    <section-data-set-id>478097069</section-data-set-id>
    <structure-id>1016</structure-id>
    <sum-pixel-intensity>385732788224.0</sum-pixel-intensity>
    <sum-pixels>3640918528.0</sum-pixels>
    <sum-projection-pixel-intensity>220380.0390625</sum-projection-pixel-intensity>
    <sum-projection-pixels>2011.09063720703</sum-projection-pixels>
    <volume>4.4601251968</volume>
  </projection-structure-unionize>
  <projection-structure-unionize>
    <hemisphere-id>2</hemisphere-id>
    <id>634355423</id>
    <is-injection>false</is-injection>
    <max-voxel-density>0.250016212463379</max-voxel-density>
    <max-voxel-x>7720</max-voxel-x>
    <max-voxel-y>5940</max-voxel-y>
    <max-voxel-z>6280</max-voxel-z>
    <normalized-projection-volume>0.000108365662657522</normalized-projection-volume>
    <projection-density>0.000399840297177434</projection-density>
    <projection-energy>0.285221010446548</projection-energy>
    <projection-intensity>713.337280273438</projection-intensity>
    <projection-volume>4.687236640625e-05</projection-volume>
    <section-data-set-id>478097069</section-data-set-id>
    <structure-id>606826647</structure-id>
    <sum-pixel-intensity>18246656000.0</sum-pixel-intensity>
    <sum-pixels>95696096.0</sum-pixels>
    <sum-projection-pixel-intensity>27294536.0</sum-projection-pixel-intensity>
    <sum-projection-pixels>38263.15625</sum-projection-pixels>
    <volume>0.1172277176</volume>
  </projection-structure-unionize>
  <projection-structure-unionize>
    <hemisphere-id>1</hemisphere-id>
    <id>634356355</id>
    <is-injection>false</is-injection>
    <max-voxel-density>0.690117597579956</max-voxel-density>
    <max-voxel-x>9650</max-voxel-x>
    <max-voxel-y>5660</max-voxel-y>
    <max-voxel-z>4080</max-voxel-z>
    <normalized-projection-volume>0.0310197570211073</normalized-projection-volume>
    <projection-density>0.019808912790734</projection-density>
    <projection-energy>8.80153499167049</projection-energy>
    <projection-intensity>444.321961768017</projection-intensity>
    <projection-volume>0.0134172521190712</projection-volume>
    <section-data-set-id>478097069</section-data-set-id>
    <structure-id>1000</structure-id>
    <sum-pixel-intensity>52496368614.8906</sum-pixel-intensity>
    <sum-pixels>552925796.0</sum-pixels>
    <sum-projection-pixel-intensity>4866595741.29126</sum-projection-pixel-intensity>
    <sum-projection-pixels>10952858.8727112</sum-projection-pixels>
    <volume>0.6773341001</volume>
  </projection-structure-unionize>
  <projection-structure-unionize>
    <hemisphere-id>1</hemisphere-id>
    <id>634356399</id>
    <is-injection>false</is-injection>
    <max-voxel-density>0.122615955770016</max-voxel-density>
    <max-voxel-x>12260</max-voxel-x>
    <max-voxel-y>3600</max-voxel-y>
    <max-voxel-z>4760</max-voxel-z>
    <normalized-projection-volume>1.65291723819374e-05</normalized-projection-volume>
    <projection-density>1.0392183867225e-05</projection-density>
    <projection-energy>0.0080290799960494</projection-energy>
    <projection-intensity>772.607543945312</projection-intensity>
    <projection-volume>7.14951032714844e-06</projection-volume>
    <section-data-set-id>478097069</section-data-set-id>
    <structure-id>951</structure-id>
    <sum-pixel-intensity>265426485248.0</sum-pixel-intensity>
    <sum-pixels>561608128.0</sum-pixels>
    <sum-projection-pixel-intensity>4509196.5</sum-projection-pixel-intensity>
    <sum-projection-pixels>5836.3349609375</sum-projection-pixels>
    <volume>0.6879699568</volume>
  </projection-structure-unionize>
  <projection-structure-unionize>
    <hemisphere-id>2</hemisphere-id>
    <id>634355422</id>
    <is-injection>false</is-injection>
    <max-voxel-density>0.521244049072266</max-voxel-density>
    <max-voxel-x>7300</max-voxel-x>
    <max-voxel-y>3550</max-voxel-y>
    <max-voxel-z>5740</max-voxel-z>
    <normalized-projection-volume>0.00821620734808599</normalized-projection-volume>
    <projection-density>0.0145041355863214</projection-density>
    <projection-energy>10.6220092773438</projection-energy>
    <projection-intensity>732.343444824219</projection-intensity>
    <projection-volume>0.00355382943125</projection-volume>
    <section-data-set-id>478097069</section-data-set-id>
    <structure-id>149</structure-id>
    <sum-pixel-intensity>57056681984.0</sum-pixel-intensity>
    <sum-pixels>200017792.0</sum-pixels>
    <sum-projection-pixel-intensity>2124590848.0</sum-projection-pixel-intensity>
    <sum-projection-pixels>2901085.25</sum-projection-pixels>
    <volume>0.2450217952</volume>
  </projection-structure-unionize>
  <projection-structure-unionize>
    <hemisphere-id>1</hemisphere-id>
    <id>634356290</id>
    <is-injection>false</is-injection>
    <max-voxel-density>0.186462685465813</max-voxel-density>
    <max-voxel-x>8630</max-voxel-x>
    <max-voxel-y>5840</max-voxel-y>
    <max-voxel-z>3270</max-voxel-z>
    <normalized-projection-volume>6.78362314439914e-05</normalized-projection-volume>
    <projection-density>1.24827431591257e-06</projection-density>
    <projection-energy>0.000829515280202031</projection-energy>
    <projection-intensity>664.529602050781</projection-intensity>
    <projection-volume>2.93418101074219e-05</projection-volume>
    <section-data-set-id>478097069</section-data-set-id>
    <structure-id>1089</structure-id>
    <sum-pixel-intensity>6633210950144.0</sum-pixel-intensity>
    <sum-pixels>19188488192.0</sum-pixels>
    <sum-projection-pixel-intensity>15917144.0</sum-projection-pixel-intensity>
    <sum-projection-pixels>23952.498046875</sum-projection-pixels>
    <volume>23.5058980352</volume>
  </projection-structure-unionize>
  <projection-structure-unionize>
    <hemisphere-id>1</hemisphere-id>
    <id>634356465</id>
    <is-injection>false</is-injection>
    <max-voxel-density>0.700107753276825</max-voxel-density>
    <max-voxel-x>9940</max-voxel-x>
    <max-voxel-y>4840</max-voxel-y>
    <max-voxel-z>3560</max-voxel-z>
    <normalized-projection-volume>0.00887712318078489</normalized-projection-volume>
    <projection-density>0.00620992062613368</projection-density>
    <projection-energy>5.66054821014404</projection-energy>
    <projection-intensity>911.533081054688</projection-intensity>
    <projection-volume>0.00383970125</projection-volume>
    <section-data-set-id>478097069</section-data-set-id>
    <structure-id>867</structure-id>
    <sum-pixel-intensity>114716166144.0</sum-pixel-intensity>
    <sum-pixels>504748800.0</sum-pixels>
    <sum-projection-pixel-intensity>2857154816.0</sum-projection-pixel-intensity>
    <sum-projection-pixels>3134450.0</sum-projection-pixels>
    <volume>0.61831728</volume>
  </projection-structure-unionize>
  <projection-structure-unionize>
    <hemisphere-id>3</hemisphere-id>
    <id>634357448</id>
    <is-injection>false</is-injection>
    <max-voxel-density>0.163086161017418</max-voxel-density>
    <max-voxel-x>2950</max-voxel-x>
    <max-voxel-y>4900</max-voxel-y>
    <max-voxel-z>6070</max-voxel-z>
    <normalized-projection-volume>6.17757048642731e-05</normalized-projection-volume>
    <projection-density>1.68190285870062e-05</projection-density>
    <projection-energy>0.0107816623106837</projection-energy>
    <projection-intensity>641.039537741984</projection-intensity>
    <projection-volume>2.67203965019226e-05</projection-volume>
    <section-data-set-id>478097069</section-data-set-id>
    <structure-id>589</structure-id>
    <sum-pixel-intensity>432089587712.0</sum-pixel-intensity>
    <sum-pixels>1296898240.0</sum-pixels>
    <sum-projection-pixel-intensity>13982718.875</sum-projection-pixel-intensity>
    <sum-projection-pixels>21812.568572998</sum-projection-pixels>
    <volume>1.588700344</volume>
  </projection-structure-unionize>
  <projection-structure-unionize>
    <hemisphere-id>3</hemisphere-id>
    <id>634357726</id>
    <is-injection>false</is-injection>
    <max-voxel-density>0.435941100120544</max-voxel-density>
    <max-voxel-x>5400</max-voxel-x>
    <max-voxel-y>6830</max-voxel-y>
    <max-voxel-z>8290</max-voxel-z>
    <normalized-projection-volume>0.0088666152372249</normalized-projection-volume>
    <projection-density>0.000300739661552319</projection-density>
    <projection-energy>0.219955763713777</projection-energy>
    <projection-intensity>731.382627015135</projection-intensity>
    <projection-volume>0.00383515615546875</projection-volume>
    <section-data-set-id>478097069</section-data-set-id>
    <structure-id>961</structure-id>
    <sum-pixel-intensity>3737094717440.0</sum-pixel-intensity>
    <sum-pixels>10410132480.0</sum-pixels>
    <sum-projection-pixel-intensity>2289768640.0</sum-projection-pixel-intensity>
    <sum-projection-pixels>3130739.71875</sum-projection-pixels>
    <volume>12.752412288</volume>
  </projection-structure-unionize>
  <projection-structure-unionize>
    <hemisphere-id>1</hemisphere-id>
    <id>634356227</id>
    <is-injection>false</is-injection>
    <max-voxel-density>0.490113019943237</max-voxel-density>
    <max-voxel-x>6680</max-voxel-x>
    <max-voxel-y>5330</max-voxel-y>
    <max-voxel-z>5690</max-voxel-z>
    <normalized-projection-volume>0.000669369696277724</normalized-projection-volume>
    <projection-density>0.00599116738885641</projection-density>
    <projection-energy>6.11696195602417</projection-energy>
    <projection-intensity>1020.99670410156</projection-intensity>
    <projection-volume>0.00028952844375</projection-volume>
    <section-data-set-id>478097069</section-data-set-id>
    <structure-id>560581559</structure-id>
    <sum-pixel-intensity>17679867904.0</sum-pixel-intensity>
    <sum-pixels>39449700.0</sum-pixels>
    <sum-projection-pixel-intensity>241312320.0</sum-projection-pixel-intensity>
    <sum-projection-pixels>236349.75</sum-projection-pixels>
    <volume>0.0483258825</volume>
  </projection-structure-unionize>
  <projection-structure-unionize>
    <hemisphere-id>1</hemisphere-id>
    <id>634356318</id>
    <is-injection>false</is-injection>
    <max-voxel-density>0.0202119406312704</max-voxel-density>
    <max-voxel-x>10080</max-voxel-x>
    <max-voxel-y>4570</max-voxel-y>
    <max-voxel-z>2770</max-voxel-z>
    <normalized-projection-volume>7.59211943992315e-07</normalized-projection-volume>
    <projection-density>4.45473432364452e-07</projection-density>
    <projection-energy>2.80652311630547e-05</projection-energy>
    <projection-intensity>63.0009117126465</projection-intensity>
    <projection-volume>3.28388712310791e-07</projection-volume>
    <section-data-set-id>478097069</section-data-set-id>
    <structure-id>1049</structure-id>
    <sum-pixel-intensity>178844024832.0</sum-pixel-intensity>
    <sum-pixels>601769728.0</sum-pixels>
    <sum-projection-pixel-intensity>16888.806640625</sum-projection-pixel-intensity>
    <sum-projection-pixels>268.072418212891</sum-projection-pixels>
    <volume>0.7371679168</volume>
  </projection-structure-unionize>
  <projection-structure-unionize>
    <hemisphere-id>1</hemisphere-id>
    <id>634356448</id>
    <is-injection>false</is-injection>
    <max-voxel-density>0.21787591278553</max-voxel-density>
    <max-voxel-x>8790</max-voxel-x>
    <max-voxel-y>3530</max-voxel-y>
    <max-voxel-z>1420</max-voxel-z>
    <normalized-projection-volume>0.000334164736699903</normalized-projection-volume>
    <projection-density>0.000110689082263448</projection-density>
    <projection-energy>0.0593382800247162</projection-energy>
    <projection-intensity>536.080693879877</projection-intensity>
    <projection-volume>0.000144539253436279</projection-volume>
    <section-data-set-id>478097069</section-data-set-id>
    <structure-id>896</structure-id>
    <sum-pixel-intensity>156963380224.0</sum-pixel-intensity>
    <sum-pixels>1065969876.0</sum-pixels>
    <sum-projection-pixel-intensity>63252819.0</sum-projection-pixel-intensity>
    <sum-projection-pixels>117991.227294922</sum-projection-pixels>
    <volume>1.3058130981</volume>
  </projection-structure-unionize>
  <projection-structure-unionize>
    <hemisphere-id>3</hemisphere-id>
    <id>634357143</id>
    <is-injection>false</is-injection>
    <max-voxel-density>0.328722029924393</max-voxel-density>
    <max-voxel-x>8740</max-voxel-x>
    <max-voxel-y>5560</max-voxel-y>
    <max-voxel-z>9600</max-voxel-z>
    <normalized-projection-volume>0.00051323228945787</normalized-projection-volume>
    <projection-density>0.000140927916730014</projection-density>
    <projection-energy>0.101064857334218</projection-energy>
    <projection-intensity>717.13865981455</projection-intensity>
    <projection-volume>0.000221992938842773</projection-volume>
    <section-data-set-id>478097069</section-data-set-id>
    <structure-id>139</structure-id>
    <sum-pixel-intensity>403406209024.0</sum-pixel-intensity>
    <sum-pixels>1285896576.0</sum-pixels>
    <sum-projection-pixel-intensity>129958954.0</sum-projection-pixel-intensity>
    <sum-projection-pixels>181218.725585938</sum-projection-pixels>
    <volume>1.5752233056</volume>
  </projection-structure-unionize>
  <projection-structure-unionize>
    <hemisphere-id>3</hemisphere-id>
    <id>634357367</id>
    <is-injection>false</is-injection>
    <max-voxel-density>0.0</max-voxel-density>
    <max-voxel-x>0</max-voxel-x>
    <max-voxel-y>0</max-voxel-y>
    <max-voxel-z>0</max-voxel-z>
    <normalized-projection-volume>0.0</normalized-projection-volume>
    <projection-density>0.0</projection-density>
    <projection-energy>0.0</projection-energy>
    <projection-intensity>0.0</projection-intensity>
    <projection-volume>0.0</projection-volume>
    <section-data-set-id>478097069</section-data-set-id>
    <structure-id>443</structure-id>
    <sum-pixel-intensity>75581446144.0</sum-pixel-intensity>
    <sum-pixels>858414592.0</sum-pixels>
    <sum-projection-pixel-intensity>0.0</sum-projection-pixel-intensity>
    <sum-projection-pixels>0.0</sum-projection-pixels>
    <volume>1.0515578752</volume>
  </projection-structure-unionize>
  <projection-structure-unionize>
    <hemisphere-id>1</hemisphere-id>
    <id>634356761</id>
    <is-injection>false</is-injection>
    <max-voxel-density>0.336416363716125</max-voxel-density>
    <max-voxel-x>7470</max-voxel-x>
    <max-voxel-y>4820</max-voxel-y>
    <max-voxel-z>5320</max-voxel-z>
    <normalized-projection-volume>0.000661983894106661</normalized-projection-volume>
    <projection-density>0.00741254072636366</projection-density>
    <projection-energy>5.20323896408081</projection-energy>
    <projection-intensity>701.950805664062</projection-intensity>
    <projection-volume>0.000286333796875</projection-volume>
    <section-data-set-id>478097069</section-data-set-id>
    <structure-id>414</structure-id>
    <sum-pixel-intensity>9736202240.0</sum-pixel-intensity>
    <sum-pixels>31533300.0</sum-pixels>
    <sum-projection-pixel-intensity>164075296.0</sum-projection-pixel-intensity>
    <sum-projection-pixels>233741.875</sum-projection-pixels>
    <volume>0.0386282925</volume>
  </projection-structure-unionize>
  <projection-structure-unionize>
    <hemisphere-id>1</hemisphere-id>
    <id>634355459</id>
    <is-injection>false</is-injection>
    <max-voxel-density>0.0</max-voxel-density>
    <max-voxel-x>0</max-voxel-x>
    <max-voxel-y>0</max-voxel-y>
    <max-voxel-z>0</max-voxel-z>
    <normalized-projection-volume>0.0</normalized-projection-volume>
    <projection-density>0.0</projection-density>
    <projection-energy>0.0</projection-energy>
    <projection-intensity>0.0</projection-intensity>
    <projection-volume>0.0</projection-volume>
    <section-data-set-id>478097069</section-data-set-id>
    <structure-id>312782644</structure-id>
    <sum-pixel-intensity>63433740288.0</sum-pixel-intensity>
    <sum-pixels>173325600.0</sum-pixels>
    <sum-projection-pixel-intensity>0.0</sum-projection-pixel-intensity>
    <sum-projection-pixels>0.0</sum-projection-pixels>
    <volume>0.21232386</volume>
  </projection-structure-unionize>
  <projection-structure-unionize>
    <hemisphere-id>2</hemisphere-id>
    <id>634355838</id>
    <is-injection>false</is-injection>
    <max-voxel-density>0.000339004618581384</max-voxel-density>
    <max-voxel-x>7040</max-voxel-x>
    <max-voxel-y>3700</max-voxel-y>
    <max-voxel-z>10440</max-voxel-z>
    <normalized-projection-volume>8.64090116908316e-10</normalized-projection-volume>
    <projection-density>1.74980974154693e-09</projection-density>
    <projection-energy>1.50166079038172e-06</projection-energy>
    <projection-intensity>858.185180664062</projection-intensity>
    <projection-volume>3.73752603679895e-10</projection-volume>
    <section-data-set-id>478097069</section-data-set-id>
    <structure-id>755</structure-id>
    <sum-pixel-intensity>56641564672.0</sum-pixel-intensity>
    <sum-pixels>174364192.0</sum-pixels>
    <sum-projection-pixel-intensity>261.835876464844</sum-projection-pixel-intensity>
    <sum-projection-pixels>0.305104166269302</sum-projection-pixels>
    <volume>0.2135961352</volume>
  </projection-structure-unionize>
  <projection-structure-unionize>
    <hemisphere-id>1</hemisphere-id>
    <id>634356394</id>
    <is-injection>false</is-injection>
    <max-voxel-density>0.142003908753395</max-voxel-density>
    <max-voxel-x>6590</max-voxel-x>
    <max-voxel-y>4460</max-voxel-y>
    <max-voxel-z>1880</max-voxel-z>
    <normalized-projection-volume>3.85762149097547e-05</normalized-projection-volume>
    <projection-density>1.75339573615929e-05</projection-density>
    <projection-energy>0.0116676380857825</projection-energy>
    <projection-intensity>665.431030273438</projection-intensity>
    <projection-volume>1.66857142333984e-05</projection-volume>
    <section-data-set-id>478097069</section-data-set-id>
    <structure-id>956</structure-id>
    <sum-pixel-intensity>120937627648.0</sum-pixel-intensity>
    <sum-pixels>776835008.0</sum-pixels>
    <sum-projection-pixel-intensity>9063830.0</sum-projection-pixel-intensity>
    <sum-projection-pixels>13620.9912109375</sum-projection-pixels>
    <volume>0.9516228848</volume>
  </projection-structure-unionize>
  <projection-structure-unionize>
    <hemisphere-id>3</hemisphere-id>
    <id>634357049</id>
    <is-injection>false</is-injection>
    <max-voxel-density>0.287090122699738</max-voxel-density>
    <max-voxel-x>10080</max-voxel-x>
    <max-voxel-y>1860</max-voxel-y>
    <max-voxel-z>6880</max-voxel-z>
    <normalized-projection-volume>0.000786282229422929</normalized-projection-volume>
    <projection-density>6.93901747248577e-05</projection-density>
    <projection-energy>0.0591660358546134</projection-energy>
    <projection-intensity>852.657254275775</projection-intensity>
    <projection-volume>0.000340097664263916</projection-volume>
    <section-data-set-id>478097069</section-data-set-id>
    <structure-id>4</structure-id>
    <sum-pixel-intensity>1519319613440.0</sum-pixel-intensity>
    <sum-pixels>4001009472.0</sum-pixels>
    <sum-projection-pixel-intensity>236723869.875</sum-projection-pixel-intensity>
    <sum-projection-pixels>277630.746337891</sum-projection-pixels>
    <volume>4.9012366032</volume>
  </projection-structure-unionize>
  <projection-structure-unionize>
    <hemisphere-id>3</hemisphere-id>
    <id>634357696</id>
    <is-injection>false</is-injection>
    <max-voxel-density>0.0</max-voxel-density>
    <max-voxel-x>0</max-voxel-x>
    <max-voxel-y>0</max-voxel-y>
    <max-voxel-z>0</max-voxel-z>
    <normalized-projection-volume>0.0</normalized-projection-volume>
    <projection-density>0.0</projection-density>
    <projection-energy>0.0</projection-energy>
    <projection-intensity>0.0</projection-intensity>
    <projection-volume>0.0</projection-volume>
    <section-data-set-id>478097069</section-data-set-id>
    <structure-id>182305697</structure-id>
    <sum-pixel-intensity>118622171136.0</sum-pixel-intensity>
    <sum-pixels>298328384.0</sum-pixels>
    <sum-projection-pixel-intensity>0.0</sum-projection-pixel-intensity>
    <sum-projection-pixels>0.0</sum-projection-pixels>
    <volume>0.3654522704</volume>
  </projection-structure-unionize>
  <projection-structure-unionize>
    <hemisphere-id>1</hemisphere-id>
    <id>634356444</id>
    <is-injection>false</is-injection>
    <max-voxel-density>0.40380397439003</max-voxel-density>
    <max-voxel-x>9560</max-voxel-x>
    <max-voxel-y>6000</max-voxel-y>
    <max-voxel-z>3920</max-voxel-z>
    <normalized-projection-volume>0.000235128971806696</normalized-projection-volume>
    <projection-density>7.75970202934876e-05</projection-density>
    <projection-energy>0.0397462707668252</projection-energy>
    <projection-intensity>512.21387904454</projection-intensity>
    <projection-volume>0.000101702430908203</projection-volume>
    <section-data-set-id>478097069</section-data-set-id>
    <structure-id>901</structure-id>
    <sum-pixel-intensity>3653161792.0</sum-pixel-intensity>
    <sum-pixels>1069917276.0</sum-pixels>
    <sum-projection-pixel-intensity>42525221.75</sum-projection-pixel-intensity>
    <sum-projection-pixels>83022.392578125</sum-projection-pixels>
    <volume>1.3106486631</volume>
  </projection-structure-unionize>
  <projection-structure-unionize>
    <hemisphere-id>3</hemisphere-id>
    <id>634357426</id>
    <is-injection>false</is-injection>
    <max-voxel-density>0.462628304958344</max-voxel-density>
    <max-voxel-x>11560</max-voxel-x>
    <max-voxel-y>6940</max-voxel-y>
    <max-voxel-z>3840</max-voxel-z>
    <normalized-projection-volume>0.000288946388378154</normalized-projection-volume>
    <projection-density>0.000775510688124057</projection-density>
    <projection-energy>0.0771059658676299</projection-energy>
    <projection-intensity>99.4260518241824</projection-intensity>
    <projection-volume>0.000124980558007812</projection-volume>
    <section-data-set-id>478097069</section-data-set-id>
    <structure-id>553</structure-id>
    <sum-pixel-intensity>801566464.0</sum-pixel-intensity>
    <sum-pixels>131558400.0</sum-pixels>
    <sum-projection-pixel-intensity>10143937.5</sum-projection-pixel-intensity>
    <sum-projection-pixels>102024.9453125</sum-projection-pixels>
    <volume>0.16115904</volume>
  </projection-structure-unionize>
  <projection-structure-unionize>
    <hemisphere-id>1</hemisphere-id>
    <id>634356251</id>
    <is-injection>false</is-injection>
    <max-voxel-density>0.196830213069916</max-voxel-density>
    <max-voxel-x>7900</max-voxel-x>
    <max-voxel-y>4220</max-voxel-y>
    <max-voxel-z>4250</max-voxel-z>
    <normalized-projection-volume>0.000252170931263512</normalized-projection-volume>
    <projection-density>0.000707670929841697</projection-density>
    <projection-energy>0.307980954647064</projection-energy>
    <projection-intensity>435.203643798828</projection-intensity>
    <projection-volume>0.000109073741601562</projection-volume>
    <section-data-set-id>478097069</section-data-set-id>
    <structure-id>563807435</structure-id>
    <sum-pixel-intensity>21306316800.0</sum-pixel-intensity>
    <sum-pixels>125820896.0</sum-pixels>
    <sum-projection-pixel-intensity>38750440.0</sum-projection-pixel-intensity>
    <sum-projection-pixels>89039.7890625</sum-projection-pixels>
    <volume>0.1541305976</volume>
  </projection-structure-unionize>
  <projection-structure-unionize>
    <hemisphere-id>1</hemisphere-id>
    <id>634356957</id>
    <is-injection>false</is-injection>
    <max-voxel-density>0.316051304340363</max-voxel-density>
    <max-voxel-x>8420</max-voxel-x>
    <max-voxel-y>3750</max-voxel-y>
    <max-voxel-z>3860</max-voxel-z>
    <normalized-projection-volume>0.000489083427555556</normalized-projection-volume>
    <projection-density>0.00012478380440832</projection-density>
    <projection-energy>0.0719091337405037</projection-energy>
    <projection-intensity>576.269765787883</projection-intensity>
    <projection-volume>0.000211547616259766</projection-volume>
    <section-data-set-id>478097069</section-data-set-id>
    <structure-id>138</structure-id>
    <sum-pixel-intensity>370383835136.0</sum-pixel-intensity>
    <sum-pixels>1383929048.0</sum-pixels>
    <sum-projection-pixel-intensity>99517139.0</sum-projection-pixel-intensity>
    <sum-projection-pixels>172691.931640625</sum-projection-pixels>
    <volume>1.6953130838</volume>
  </projection-structure-unionize>
  <projection-structure-unionize>
    <hemisphere-id>3</hemisphere-id>
    <id>634357664</id>
    <is-injection>false</is-injection>
    <max-voxel-density>0.191861107945442</max-voxel-density>
    <max-voxel-x>5270</max-voxel-x>
    <max-voxel-y>4330</max-voxel-y>
    <max-voxel-z>9240</max-voxel-z>
    <normalized-projection-volume>0.000140122777756048</normalized-projection-volume>
    <projection-density>0.000264251118362794</projection-density>
    <projection-energy>0.176988448580481</projection-energy>
    <projection-intensity>669.773697371796</projection-intensity>
    <projection-volume>6.06085545898437e-05</projection-volume>
    <section-data-set-id>478097069</section-data-set-id>
    <structure-id>893</structure-id>
    <sum-pixel-intensity>41848154112.0</sum-pixel-intensity>
    <sum-pixels>187232400.0</sum-pixels>
    <sum-projection-pixel-intensity>33137972.0</sum-projection-pixel-intensity>
    <sum-projection-pixels>49476.37109375</sum-projection-pixels>
    <volume>0.22935969</volume>
  </projection-structure-unionize>
  <projection-structure-unionize>
    <hemisphere-id>2</hemisphere-id>
    <id>634355330</id>
    <is-injection>false</is-injection>
    <max-voxel-density>0.174223348498344</max-voxel-density>
    <max-voxel-x>8420</max-voxel-x>
    <max-voxel-y>5730</max-voxel-y>
    <max-voxel-z>10140</max-voxel-z>
    <normalized-projection-volume>2.5636422062314e-05</normalized-projection-volume>
    <projection-density>1.25376755022444e-05</projection-density>
    <projection-energy>0.00727323209866881</projection-energy>
    <projection-intensity>580.110107421875</projection-intensity>
    <projection-volume>1.10887502441406e-05</projection-volume>
    <section-data-set-id>478097069</section-data-set-id>
    <structure-id>20</structure-id>
    <sum-pixel-intensity>189819109376.0</sum-pixel-intensity>
    <sum-pixels>721987200.0</sum-pixels>
    <sum-projection-pixel-intensity>5251180.5</sum-projection-pixel-intensity>
    <sum-projection-pixels>9052.041015625</sum-projection-pixels>
    <volume>0.88443432</volume>
  </projection-structure-unionize>
  <projection-structure-unionize>
    <hemisphere-id>1</hemisphere-id>
    <id>634355531</id>
    <is-injection>false</is-injection>
    <max-voxel-density>0.0389428213238716</max-voxel-density>
    <max-voxel-x>7060</max-voxel-x>
    <max-voxel-y>340</max-voxel-y>
    <max-voxel-z>4250</max-voxel-z>
    <normalized-projection-volume>3.98635619562037e-06</normalized-projection-volume>
    <projection-density>1.30506386994966e-05</projection-density>
    <projection-energy>0.0055285794660449</projection-energy>
    <projection-intensity>423.625183105469</projection-intensity>
    <projection-volume>1.72425419311523e-06</projection-volume>
    <section-data-set-id>478097069</section-data-set-id>
    <structure-id>312782550</structure-id>
    <sum-pixel-intensity>24159242240.0</sum-pixel-intensity>
    <sum-pixels>107853296.0</sum-pixels>
    <sum-projection-pixel-intensity>596275.5</sum-projection-pixel-intensity>
    <sum-projection-pixels>1407.55444335938</sum-projection-pixels>
    <volume>0.1321202876</volume>
  </projection-structure-unionize>
  <projection-structure-unionize>
    <hemisphere-id>2</hemisphere-id>
    <id>634356178</id>
    <is-injection>false</is-injection>
    <max-voxel-density>0.801113605499268</max-voxel-density>
    <max-voxel-x>6330</max-voxel-x>
    <max-voxel-y>5540</max-voxel-y>
    <max-voxel-z>7100</max-voxel-z>
    <normalized-projection-volume>0.335208569855268</normalized-projection-volume>
    <projection-density>0.0462728579508145</projection-density>
    <projection-energy>48.943330989797</projection-energy>
    <projection-intensity>1057.71143511</projection-intensity>
    <projection-volume>0.144990751899219</projection-volume>
    <section-data-set-id>478097069</section-data-set-id>
    <structure-id>290</structure-id>
    <sum-pixel-intensity>908626944420.0</sum-pixel-intensity>
    <sum-pixels>2557866592.0</sum-pixels>
    <sum-projection-pixel-intensity>125190511240.0</sum-projection-pixel-intensity>
    <sum-projection-pixels>118359797.46875</sum-projection-pixels>
    <volume>3.1333865752</volume>
  </projection-structure-unionize>
  <projection-structure-unionize>
    <hemisphere-id>2</hemisphere-id>
    <id>634355377</id>
    <is-injection>false</is-injection>
    <max-voxel-density>0.0</max-voxel-density>
    <max-voxel-x>0</max-voxel-x>
    <max-voxel-y>0</max-voxel-y>
    <max-voxel-z>0</max-voxel-z>
    <normalized-projection-volume>0.0</normalized-projection-volume>
    <projection-density>0.0</projection-density>
    <projection-energy>0.0</projection-energy>
    <projection-intensity>0.0</projection-intensity>
    <projection-volume>0.0</projection-volume>
    <section-data-set-id>478097069</section-data-set-id>
    <structure-id>91</structure-id>
    <sum-pixel-intensity>96346193920.0</sum-pixel-intensity>
    <sum-pixels>386943296.0</sum-pixels>
    <sum-projection-pixel-intensity>0.0</sum-projection-pixel-intensity>
    <sum-projection-pixels>0.0</sum-projection-pixels>
    <volume>0.4740055376</volume>
  </projection-structure-unionize>
  <projection-structure-unionize>
    <hemisphere-id>2</hemisphere-id>
    <id>634355552</id>
    <is-injection>false</is-injection>
    <max-voxel-density>0.530668199062347</max-voxel-density>
    <max-voxel-x>9920</max-voxel-x>
    <max-voxel-y>4250</max-voxel-y>
    <max-voxel-z>6770</max-voxel-z>
    <normalized-projection-volume>0.00645564706804072</normalized-projection-volume>
    <projection-density>0.00591498846188188</projection-density>
    <projection-energy>2.1116988658905</projection-energy>
    <projection-intensity>357.008117675781</projection-intensity>
    <projection-volume>0.00279231859375</projection-volume>
    <section-data-set-id>478097069</section-data-set-id>
    <structure-id>326</structure-id>
    <sum-pixel-intensity>20842549824.0</sum-pixel-intensity>
    <sum-pixels>385367392.0</sum-pixels>
    <sum-projection-pixel-intensity>813779904.0</sum-projection-pixel-intensity>
    <sum-projection-pixels>2279443.75</sum-projection-pixels>
    <volume>0.4720750552</volume>
  </projection-structure-unionize>
  <projection-structure-unionize>
    <hemisphere-id>2</hemisphere-id>
    <id>634356029</id>
    <is-injection>true</is-injection>
    <max-voxel-density>0.754195392131805</max-voxel-density>
    <max-voxel-x>8530</max-voxel-x>
    <max-voxel-y>5440</max-voxel-y>
    <max-voxel-z>6480</max-voxel-z>
    <normalized-projection-volume>0.000192662910416602</normalized-projection-volume>
    <projection-density>0.131118087971107</projection-density>
    <projection-energy>311.768339089279</projection-energy>
    <projection-intensity>2377.76758274556</projection-intensity>
    <projection-volume>8.33342066894531e-05</projection-volume>
    <section-data-set-id>478097069</section-data-set-id>
    <structure-id>991</structure-id>
    <sum-pixel-intensity>421066016.0</sum-pixel-intensity>
    <sum-pixels>518829.4375</sum-pixels>
    <sum-projection-pixel-intensity>161754592.0</sum-projection-pixel-intensity>
    <sum-projection-pixels>68027.923828125</sum-projection-pixels>
    <volume>0.0006355660609375</volume>
  </projection-structure-unionize>
  <projection-structure-unionize>
    <hemisphere-id>2</hemisphere-id>
    <id>634355774</id>
    <is-injection>false</is-injection>
    <max-voxel-density>0.238960787653923</max-voxel-density>
    <max-voxel-x>4390</max-voxel-x>
    <max-voxel-y>4080</max-voxel-y>
    <max-voxel-z>8560</max-voxel-z>
    <normalized-projection-volume>0.000549224116365125</normalized-projection-volume>
    <projection-density>0.0109533676877618</projection-density>
    <projection-energy>8.0436315536499</projection-energy>
    <projection-intensity>734.352416992188</projection-intensity>
    <projection-volume>0.0002375608046875</projection-volume>
    <section-data-set-id>478097069</section-data-set-id>
    <structure-id>662</structure-id>
    <sum-pixel-intensity>4897427968.0</sum-pixel-intensity>
    <sum-pixels>17704800.0</sum-pixels>
    <sum-projection-pixel-intensity>142410896.0</sum-projection-pixel-intensity>
    <sum-projection-pixels>193927.1875</sum-projection-pixels>
    <volume>0.02168838</volume>
  </projection-structure-unionize>
  <projection-structure-unionize>
    <hemisphere-id>2</hemisphere-id>
    <id>634356100</id>
    <is-injection>false</is-injection>
    <max-voxel-density>0.00316599267534912</max-voxel-density>
    <max-voxel-x>9090</max-voxel-x>
    <max-voxel-y>3100</max-voxel-y>
    <max-voxel-z>8130</max-voxel-z>
    <normalized-projection-volume>4.182560934594e-08</normalized-projection-volume>
    <projection-density>3.5801100750632e-08</projection-density>
    <projection-energy>2.71372323368269e-06</projection-energy>
    <projection-intensity>75.7999954223633</projection-intensity>
    <projection-volume>1.80912037849426e-08</projection-volume>
    <section-data-set-id>478097069</section-data-set-id>
    <structure-id>1084</structure-id>
    <sum-pixel-intensity>125235904512.0</sum-pixel-intensity>
    <sum-pixels>412510496.0</sum-pixels>
    <sum-projection-pixel-intensity>1119.43933105469</sum-projection-pixel-intensity>
    <sum-projection-pixels>14.7683296203613</sum-projection-pixels>
    <volume>0.5053253576</volume>
  </projection-structure-unionize>
  <projection-structure-unionize>
    <hemisphere-id>2</hemisphere-id>
    <id>634356946</id>
    <is-injection>false</is-injection>
    <max-voxel-density>0.00451669469475746</max-voxel-density>
    <max-voxel-x>11280</max-voxel-x>
    <max-voxel-y>4210</max-voxel-y>
    <max-voxel-z>6680</max-voxel-z>
    <normalized-projection-volume>7.68082765820714e-08</normalized-projection-volume>
    <projection-density>7.07815956957347e-07</projection-density>
    <projection-energy>0.000127406878164038</projection-energy>
    <projection-intensity>180.0</projection-intensity>
    <projection-volume>3.32225687980652e-08</projection-volume>
    <section-data-set-id>478097069</section-data-set-id>
    <structure-id>589508455</structure-id>
    <sum-pixel-intensity>5001857024.0</sum-pixel-intensity>
    <sum-pixels>38315700.0</sum-pixels>
    <sum-projection-pixel-intensity>4881.68359375</sum-projection-pixel-intensity>
    <sum-projection-pixels>27.1204643249512</sum-projection-pixels>
    <volume>0.0469367325</volume>
  </projection-structure-unionize>
  <projection-structure-unionize>
    <hemisphere-id>2</hemisphere-id>
    <id>634355402</id>
    <is-injection>false</is-injection>
    <max-voxel-density>0.167739123106003</max-voxel-density>
    <max-voxel-x>7450</max-voxel-x>
    <max-voxel-y>6960</max-voxel-y>
    <max-voxel-z>6070</max-voxel-z>
    <normalized-projection-volume>0.000105673858945722</normalized-projection-volume>
    <projection-density>0.000665690749883652</projection-density>
    <projection-energy>0.323402017354965</projection-energy>
    <projection-intensity>485.814178466797</projection-intensity>
    <projection-volume>4.57080565429687e-05</projection-volume>
    <section-data-set-id>478097069</section-data-set-id>
    <structure-id>126</structure-id>
    <sum-pixel-intensity>9446393856.0</sum-pixel-intensity>
    <sum-pixels>56051100.0</sum-pixels>
    <sum-projection-pixel-intensity>18127038.0</sum-projection-pixel-intensity>
    <sum-projection-pixels>37312.69921875</sum-projection-pixels>
    <volume>0.0686625975</volume>
  </projection-structure-unionize>
  <projection-structure-unionize>
    <hemisphere-id>3</hemisphere-id>
    <id>634357288</id>
    <is-injection>false</is-injection>
    <max-voxel-density>0.12938480079174</max-voxel-density>
    <max-voxel-x>6160</max-voxel-x>
    <max-voxel-y>6210</max-voxel-y>
    <max-voxel-z>5260</max-voxel-z>
    <normalized-projection-volume>1.13383244095852e-05</normalized-projection-volume>
    <projection-density>0.000715853611943685</projection-density>
    <projection-energy>0.480363683707041</projection-energy>
    <projection-intensity>671.036194680584</projection-intensity>
    <projection-volume>4.90426656494141e-06</projection-volume>
    <section-data-set-id>478097069</section-data-set-id>
    <structure-id>332</structure-id>
    <sum-pixel-intensity>2137711488.0</sum-pixel-intensity>
    <sum-pixels>5592600.0</sum-pixels>
    <sum-projection-pixel-intensity>2686481.9375</sum-projection-pixel-intensity>
    <sum-projection-pixels>4003.48291015625</sum-projection-pixels>
    <volume>0.006850935</volume>
  </projection-structure-unionize>
  <projection-structure-unionize>
    <hemisphere-id>1</hemisphere-id>
    <id>634356168</id>
    <is-injection>false</is-injection>
    <max-voxel-density>0.0</max-voxel-density>
    <max-voxel-x>0</max-voxel-x>
    <max-voxel-y>0</max-voxel-y>
    <max-voxel-z>0</max-voxel-z>
    <normalized-projection-volume>0.0</normalized-projection-volume>
    <projection-density>0.0</projection-density>
    <projection-energy>0.0</projection-energy>
    <projection-intensity>0.0</projection-intensity>
    <projection-volume>0.0</projection-volume>
    <section-data-set-id>478097069</section-data-set-id>
    <structure-id>10704</structure-id>
    <sum-pixel-intensity>99333128192.0</sum-pixel-intensity>
    <sum-pixels>308697312.0</sum-pixels>
    <sum-projection-pixel-intensity>0.0</sum-projection-pixel-intensity>
    <sum-projection-pixels>0.0</sum-projection-pixels>
    <volume>0.3781542072</volume>
  </projection-structure-unionize>
  <projection-structure-unionize>
    <hemisphere-id>1</hemisphere-id>
    <id>634356445</id>
    <is-injection>false</is-injection>
    <max-voxel-density>0.314656466245651</max-voxel-density>
    <max-voxel-x>4480</max-voxel-x>
    <max-voxel-y>5230</max-voxel-y>
    <max-voxel-z>4540</max-voxel-z>
    <normalized-projection-volume>0.000192472069004245</normalized-projection-volume>
    <projection-density>0.000198682610061951</projection-density>
    <projection-energy>0.167898669838905</projection-energy>
    <projection-intensity>845.059753417969</projection-intensity>
    <projection-volume>8.32516603515625e-05</projection-volume>
    <section-data-set-id>478097069</section-data-set-id>
    <structure-id>900</structure-id>
    <sum-pixel-intensity>19774691328.0</sum-pixel-intensity>
    <sum-pixels>342055808.0</sum-pixels>
    <sum-projection-pixel-intensity>57430716.0</sum-projection-pixel-intensity>
    <sum-projection-pixels>67960.5390625</sum-projection-pixels>
    <volume>0.4190183648</volume>
  </projection-structure-unionize>
  <projection-structure-unionize>
    <hemisphere-id>1</hemisphere-id>
    <id>634355473</id>
    <is-injection>false</is-injection>
    <max-voxel-density>0.0</max-voxel-density>
    <max-voxel-x>0</max-voxel-x>
    <max-voxel-y>0</max-voxel-y>
    <max-voxel-z>0</max-voxel-z>
    <normalized-projection-volume>0.0</normalized-projection-volume>
    <projection-density>0.0</projection-density>
    <projection-energy>0.0</projection-energy>
    <projection-intensity>0.0</projection-intensity>
    <projection-volume>0.0</projection-volume>
    <section-data-set-id>478097069</section-data-set-id>
    <structure-id>312782628</structure-id>
    <sum-pixel-intensity>163792854016.0</sum-pixel-intensity>
    <sum-pixels>577081796.0</sum-pixels>
    <sum-projection-pixel-intensity>0.0</sum-projection-pixel-intensity>
    <sum-projection-pixels>0.0</sum-projection-pixels>
    <volume>0.7069252001</volume>
  </projection-structure-unionize>
  <projection-structure-unionize>
    <hemisphere-id>1</hemisphere-id>
    <id>634356440</id>
    <is-injection>false</is-injection>
    <max-voxel-density>0.0</max-voxel-density>
    <max-voxel-x>0</max-voxel-x>
    <max-voxel-y>0</max-voxel-y>
    <max-voxel-z>0</max-voxel-z>
    <normalized-projection-volume>0.0</normalized-projection-volume>
    <projection-density>0.0</projection-density>
    <projection-energy>0.0</projection-energy>
    <projection-intensity>0.0</projection-intensity>
    <projection-volume>0.0</projection-volume>
    <section-data-set-id>478097069</section-data-set-id>
    <structure-id>905</structure-id>
    <sum-pixel-intensity>32043094016.0</sum-pixel-intensity>
    <sum-pixels>89691296.0</sum-pixels>
    <sum-projection-pixel-intensity>0.0</sum-projection-pixel-intensity>
    <sum-projection-pixels>0.0</sum-projection-pixels>
    <volume>0.1098718376</volume>
  </projection-structure-unionize>
  <projection-structure-unionize>
    <hemisphere-id>2</hemisphere-id>
    <id>634355988</id>
    <is-injection>false</is-injection>
    <max-voxel-density>0.205483913421631</max-voxel-density>
    <max-voxel-x>4060</max-voxel-x>
    <max-voxel-y>3990</max-voxel-y>
    <max-voxel-z>9170</max-voxel-z>
    <normalized-projection-volume>3.38276484515081e-05</normalized-projection-volume>
    <projection-density>2.79767082247417e-05</projection-density>
    <projection-energy>0.0306878443807364</projection-energy>
    <projection-intensity>1096.90698242188</projection-intensity>
    <projection-volume>1.46317744384766e-05</projection-volume>
    <section-data-set-id>478097069</section-data-set-id>
    <structure-id>950</structure-id>
    <sum-pixel-intensity>233096871936.0</sum-pixel-intensity>
    <sum-pixels>426937504.0</sum-pixels>
    <sum-projection-pixel-intensity>13101792.0</sum-projection-pixel-intensity>
    <sum-projection-pixels>11944.3056640625</sum-projection-pixels>
    <volume>0.5229984424</volume>
  </projection-structure-unionize>
  <projection-structure-unionize>
    <hemisphere-id>3</hemisphere-id>
    <id>634357461</id>
    <is-injection>false</is-injection>
    <max-voxel-density>0.0657947883009911</max-voxel-density>
    <max-voxel-x>3330</max-voxel-x>
    <max-voxel-y>6170</max-voxel-y>
    <max-voxel-z>6390</max-voxel-z>
    <normalized-projection-volume>2.25008370288725e-05</normalized-projection-volume>
    <projection-density>1.23011546559825e-05</projection-density>
    <projection-energy>0.00663680558855178</projection-energy>
    <projection-intensity>539.527042310947</projection-intensity>
    <projection-volume>9.73248768844604e-06</projection-volume>
    <section-data-set-id>478097069</section-data-set-id>
    <structure-id>605</structure-id>
    <sum-pixel-intensity>218878648320.0</sum-pixel-intensity>
    <sum-pixels>645865216.0</sum-pixels>
    <sum-projection-pixel-intensity>4286481.875</sum-projection-pixel-intensity>
    <sum-projection-pixels>7944.88790893555</sum-projection-pixels>
    <volume>0.7911848896</volume>
  </projection-structure-unionize>
  <projection-structure-unionize>
    <hemisphere-id>1</hemisphere-id>
    <id>634356878</id>
    <is-injection>false</is-injection>
    <max-voxel-density>0.0</max-voxel-density>
    <max-voxel-x>0</max-voxel-x>
    <max-voxel-y>0</max-voxel-y>
    <max-voxel-z>0</max-voxel-z>
    <normalized-projection-volume>0.0</normalized-projection-volume>
    <projection-density>0.0</projection-density>
    <projection-energy>0.0</projection-energy>
    <projection-intensity>0.0</projection-intensity>
    <projection-volume>0.0</projection-volume>
    <section-data-set-id>478097069</section-data-set-id>
    <structure-id>243</structure-id>
    <sum-pixel-intensity>4077950976.0</sum-pixel-intensity>
    <sum-pixels>13707000.0</sum-pixels>
    <sum-projection-pixel-intensity>0.0</sum-projection-pixel-intensity>
    <sum-projection-pixels>0.0</sum-projection-pixels>
    <volume>0.016791075</volume>
  </projection-structure-unionize>
  <projection-structure-unionize>
    <hemisphere-id>1</hemisphere-id>
    <id>634356872</id>
    <is-injection>false</is-injection>
    <max-voxel-density>0.0</max-voxel-density>
    <max-voxel-x>0</max-voxel-x>
    <max-voxel-y>0</max-voxel-y>
    <max-voxel-z>0</max-voxel-z>
    <normalized-projection-volume>0.0</normalized-projection-volume>
    <projection-density>0.0</projection-density>
    <projection-energy>0.0</projection-energy>
    <projection-intensity>0.0</projection-intensity>
    <projection-volume>0.0</projection-volume>
    <section-data-set-id>478097069</section-data-set-id>
    <structure-id>251</structure-id>
    <sum-pixel-intensity>76473704448.0</sum-pixel-intensity>
    <sum-pixels>212493600.0</sum-pixels>
    <sum-projection-pixel-intensity>0.0</sum-projection-pixel-intensity>
    <sum-projection-pixels>0.0</sum-projection-pixels>
    <volume>0.26030466</volume>
  </projection-structure-unionize>
  <projection-structure-unionize>
    <hemisphere-id>1</hemisphere-id>
    <id>634356561</id>
    <is-injection>false</is-injection>
    <max-voxel-density>0.0</max-voxel-density>
    <max-voxel-x>0</max-voxel-x>
    <max-voxel-y>0</max-voxel-y>
    <max-voxel-z>0</max-voxel-z>
    <normalized-projection-volume>0.0</normalized-projection-volume>
    <projection-density>0.0</projection-density>
    <projection-energy>0.0</projection-energy>
    <projection-intensity>0.0</projection-intensity>
    <projection-volume>0.0</projection-volume>
    <section-data-set-id>478097069</section-data-set-id>
    <structure-id>721</structure-id>
    <sum-pixel-intensity>217660768256.0</sum-pixel-intensity>
    <sum-pixels>460638016.0</sum-pixels>
    <sum-projection-pixel-intensity>0.0</sum-projection-pixel-intensity>
    <sum-projection-pixels>0.0</sum-projection-pixels>
    <volume>0.5642815696</volume>
  </projection-structure-unionize>
  <projection-structure-unionize>
    <hemisphere-id>2</hemisphere-id>
    <id>634355778</id>
    <is-injection>false</is-injection>
    <max-voxel-density>0.247003510594368</max-voxel-density>
    <max-voxel-x>2180</max-voxel-x>
    <max-voxel-y>2460</max-voxel-y>
    <max-voxel-z>6690</max-voxel-z>
    <normalized-projection-volume>0.000356758441745759</normalized-projection-volume>
    <projection-density>0.00120344490278512</projection-density>
    <projection-energy>0.8528813123703</projection-energy>
    <projection-intensity>708.699951171875</projection-intensity>
    <projection-volume>0.00015431191015625</projection-volume>
    <section-data-set-id>478097069</section-data-set-id>
    <structure-id>667</structure-id>
    <sum-pixel-intensity>29470003200.0</sum-pixel-intensity>
    <sum-pixels>104673600.0</sum-pixels>
    <sum-projection-pixel-intensity>89274160.0</sum-projection-pixel-intensity>
    <sum-projection-pixels>125968.90625</sum-projection-pixels>
    <volume>0.12822516</volume>
  </projection-structure-unionize>
  <projection-structure-unionize>
    <hemisphere-id>1</hemisphere-id>
    <id>634356674</id>
    <is-injection>false</is-injection>
    <max-voxel-density>0.0500249154865742</max-voxel-density>
    <max-voxel-x>8050</max-voxel-x>
    <max-voxel-y>6700</max-voxel-y>
    <max-voxel-z>2240</max-voxel-z>
    <normalized-projection-volume>1.97512491976361e-06</normalized-projection-volume>
    <projection-density>1.10326732283283e-06</projection-density>
    <projection-energy>0.000631834380328655</projection-energy>
    <projection-intensity>572.693786621094</projection-intensity>
    <projection-volume>8.54318394470215e-07</projection-volume>
    <section-data-set-id>478097069</section-data-set-id>
    <structure-id>566</structure-id>
    <sum-pixel-intensity>162637725696.0</sum-pixel-intensity>
    <sum-pixels>632124928.0</sum-pixels>
    <sum-projection-pixel-intensity>399398.25</sum-projection-pixel-intensity>
    <sum-projection-pixels>697.402770996094</sum-projection-pixels>
    <volume>0.7743530368</volume>
  </projection-structure-unionize>
  <projection-structure-unionize>
    <hemisphere-id>3</hemisphere-id>
    <id>634357477</id>
    <is-injection>false</is-injection>
    <max-voxel-density>0.0</max-voxel-density>
    <max-voxel-x>0</max-voxel-x>
    <max-voxel-y>0</max-voxel-y>
    <max-voxel-z>0</max-voxel-z>
    <normalized-projection-volume>0.0</normalized-projection-volume>
    <projection-density>0.0</projection-density>
    <projection-energy>0.0</projection-energy>
    <projection-intensity>0.0</projection-intensity>
    <projection-volume>0.0</projection-volume>
    <section-data-set-id>478097069</section-data-set-id>
    <structure-id>625</structure-id>
    <sum-pixel-intensity>334941061120.0</sum-pixel-intensity>
    <sum-pixels>713068224.0</sum-pixels>
    <sum-projection-pixel-intensity>0.0</sum-projection-pixel-intensity>
    <sum-projection-pixels>0.0</sum-projection-pixels>
    <volume>0.8735085744</volume>
  </projection-structure-unionize>
  <projection-structure-unionize>
    <hemisphere-id>2</hemisphere-id>
    <id>634355704</id>
    <is-injection>false</is-injection>
    <max-voxel-density>0.0</max-voxel-density>
    <max-voxel-x>0</max-voxel-x>
    <max-voxel-y>0</max-voxel-y>
    <max-voxel-z>0</max-voxel-z>
    <normalized-projection-volume>0.0</normalized-projection-volume>
    <projection-density>0.0</projection-density>
    <projection-energy>0.0</projection-energy>
    <projection-intensity>0.0</projection-intensity>
    <projection-volume>0.0</projection-volume>
    <section-data-set-id>478097069</section-data-set-id>
    <structure-id>573</structure-id>
    <sum-pixel-intensity>33637427200.0</sum-pixel-intensity>
    <sum-pixels>80587800.0</sum-pixels>
    <sum-projection-pixel-intensity>0.0</sum-projection-pixel-intensity>
    <sum-projection-pixels>0.0</sum-projection-pixels>
    <volume>0.098720055</volume>
  </projection-structure-unionize>
  <projection-structure-unionize>
    <hemisphere-id>3</hemisphere-id>
    <id>634357928</id>
    <is-injection>false</is-injection>
    <max-voxel-density>0.141971290111542</max-voxel-density>
    <max-voxel-x>7800</max-voxel-x>
    <max-voxel-y>6270</max-voxel-y>
    <max-voxel-z>5980</max-voxel-z>
    <normalized-projection-volume>1.7932090432998e-05</normalized-projection-volume>
    <projection-density>5.18118277362532e-05</projection-density>
    <projection-energy>0.0404255901529881</projection-energy>
    <projection-intensity>780.238642781982</projection-intensity>
    <projection-volume>7.7563269821167e-06</projection-volume>
    <section-data-set-id>478097069</section-data-set-id>
    <structure-id>606826651</structure-id>
    <sum-pixel-intensity>31264976896.0</sum-pixel-intensity>
    <sum-pixels>122205600.0</sum-pixels>
    <sum-projection-pixel-intensity>4940233.5</sum-projection-pixel-intensity>
    <sum-projection-pixels>6331.69549560547</sum-projection-pixels>
    <volume>0.14970186</volume>
  </projection-structure-unionize>
  <projection-structure-unionize>
    <hemisphere-id>2</hemisphere-id>
    <id>634356010</id>
    <is-injection>false</is-injection>
    <max-voxel-density>0.284958153963089</max-voxel-density>
    <max-voxel-x>3400</max-voxel-x>
    <max-voxel-y>3170</max-voxel-y>
    <max-voxel-z>6550</max-voxel-z>
    <normalized-projection-volume>0.00466473927521672</normalized-projection-volume>
    <projection-density>0.00151850141648841</projection-density>
    <projection-energy>1.09465703231617</projection-energy>
    <projection-intensity>720.879822982059</projection-intensity>
    <projection-volume>0.00201768127592773</projection-volume>
    <section-data-set-id>478097069</section-data-set-id>
    <structure-id>972</structure-id>
    <sum-pixel-intensity>382737389056.0</sum-pixel-intensity>
    <sum-pixels>1084679104.0</sum-pixels>
    <sum-projection-pixel-intensity>1187351609.0</sum-projection-pixel-intensity>
    <sum-projection-pixels>1647086.75585938</sum-projection-pixels>
    <volume>1.3287319024</volume>
  </projection-structure-unionize>
  <projection-structure-unionize>
    <hemisphere-id>2</hemisphere-id>
    <id>634356135</id>
    <is-injection>false</is-injection>
    <max-voxel-density>0.217461809515953</max-voxel-density>
    <max-voxel-x>7590</max-voxel-x>
    <max-voxel-y>6340</max-voxel-y>
    <max-voxel-z>5800</max-voxel-z>
    <normalized-projection-volume>7.05458022528745e-05</normalized-projection-volume>
    <projection-density>0.00155026721768081</projection-density>
    <projection-energy>1.02290856838226</projection-energy>
    <projection-intensity>659.827270507812</projection-intensity>
    <projection-volume>3.05138049316406e-05</projection-volume>
    <section-data-set-id>478097069</section-data-set-id>
    <structure-id>1126</structure-id>
    <sum-pixel-intensity>3123238656.0</sum-pixel-intensity>
    <sum-pixels>16067700.0</sum-pixels>
    <sum-projection-pixel-intensity>16435788.0</sum-projection-pixel-intensity>
    <sum-projection-pixels>24909.228515625</sum-projection-pixels>
    <volume>0.0196829325</volume>
  </projection-structure-unionize>
  <projection-structure-unionize>
    <hemisphere-id>2</hemisphere-id>
    <id>634355798</id>
    <is-injection>false</is-injection>
    <max-voxel-density>0.246549874544144</max-voxel-density>
    <max-voxel-x>3680</max-voxel-x>
    <max-voxel-y>4960</max-voxel-y>
    <max-voxel-z>8850</max-voxel-z>
    <normalized-projection-volume>0.000783025926952571</normalized-projection-volume>
    <projection-density>0.00103273359127343</projection-density>
    <projection-energy>0.690370321273804</projection-energy>
    <projection-intensity>668.48828125</projection-intensity>
    <projection-volume>0.00033868918671875</projection-volume>
    <section-data-set-id>478097069</section-data-set-id>
    <structure-id>694</structure-id>
    <sum-pixel-intensity>95372050432.0</sum-pixel-intensity>
    <sum-pixels>267717600.0</sum-pixels>
    <sum-projection-pixel-intensity>184824288.0</sum-projection-pixel-intensity>
    <sum-projection-pixels>276480.96875</sum-projection-pixels>
    <volume>0.32795406</volume>
  </projection-structure-unionize>
  <projection-structure-unionize>
    <hemisphere-id>2</hemisphere-id>
    <id>634355701</id>
    <is-injection>false</is-injection>
    <max-voxel-density>1.0</max-voxel-density>
    <max-voxel-x>4420</max-voxel-x>
    <max-voxel-y>5120</max-voxel-y>
    <max-voxel-z>7380</max-voxel-z>
    <normalized-projection-volume>8.68560376002811</normalized-projection-volume>
    <projection-density>0.0248364805805158</projection-density>
    <projection-energy>49.4702907007659</projection-energy>
    <projection-intensity>1991.83980759236</projection-intensity>
    <projection-volume>3.75686164709003</projection-volume>
    <section-data-set-id>478097069</section-data-set-id>
    <structure-id>567</structure-id>
    <sum-pixel-intensity>52052422215960.8</sum-pixel-intensity>
    <sum-pixels>123480693024.0</sum-pixels>
    <sum-projection-pixel-intensity>6108625779829.32</sum-projection-pixel-intensity>
    <sum-projection-pixels>3066825834.35921</sum-projection-pixels>
    <volume>151.2638489544</volume>
  </projection-structure-unionize>
  <projection-structure-unionize>
    <hemisphere-id>3</hemisphere-id>
    <id>634357264</id>
    <is-injection>false</is-injection>
    <max-voxel-density>0.521976709365845</max-voxel-density>
    <max-voxel-x>6660</max-voxel-x>
    <max-voxel-y>5810</max-voxel-y>
    <max-voxel-z>8700</max-voxel-z>
    <normalized-projection-volume>0.0225730771197848</normalized-projection-volume>
    <projection-density>0.0115071199160547</projection-density>
    <projection-energy>10.1117376698996</projection-energy>
    <projection-intensity>878.737489803313</projection-intensity>
    <projection-volume>0.00976373433916015</projection-volume>
    <section-data-set-id>478097069</section-data-set-id>
    <structure-id>303</structure-id>
    <sum-pixel-intensity>300810502144.0</sum-pixel-intensity>
    <sum-pixels>692649024.0</sum-pixels>
    <sum-projection-pixel-intensity>7003885228.0</sum-projection-pixel-intensity>
    <sum-projection-pixels>7970395.37890625</sum-projection-pixels>
    <volume>0.8484950544</volume>
  </projection-structure-unionize>
  <projection-structure-unionize>
    <hemisphere-id>1</hemisphere-id>
    <id>634356277</id>
    <is-injection>false</is-injection>
    <max-voxel-density>0.0</max-voxel-density>
    <max-voxel-x>0</max-voxel-x>
    <max-voxel-y>0</max-voxel-y>
    <max-voxel-z>0</max-voxel-z>
    <normalized-projection-volume>0.0</normalized-projection-volume>
    <projection-density>0.0</projection-density>
    <projection-energy>0.0</projection-energy>
    <projection-intensity>0.0</projection-intensity>
    <projection-volume>0.0</projection-volume>
    <section-data-set-id>478097069</section-data-set-id>
    <structure-id>1102</structure-id>
    <sum-pixel-intensity>264866807808.0</sum-pixel-intensity>
    <sum-pixels>743256000.0</sum-pixels>
    <sum-projection-pixel-intensity>0.0</sum-projection-pixel-intensity>
    <sum-projection-pixels>0.0</sum-projection-pixels>
    <volume>0.9104886</volume>
  </projection-structure-unionize>
  <projection-structure-unionize>
    <hemisphere-id>1</hemisphere-id>
    <id>634356792</id>
    <is-injection>false</is-injection>
    <max-voxel-density>0.0</max-voxel-density>
    <max-voxel-x>0</max-voxel-x>
    <max-voxel-y>0</max-voxel-y>
    <max-voxel-z>0</max-voxel-z>
    <normalized-projection-volume>0.0</normalized-projection-volume>
    <projection-density>0.0</projection-density>
    <projection-energy>0.0</projection-energy>
    <projection-intensity>0.0</projection-intensity>
    <projection-volume>0.0</projection-volume>
    <section-data-set-id>478097069</section-data-set-id>
    <structure-id>363</structure-id>
    <sum-pixel-intensity>176694542336.0</sum-pixel-intensity>
    <sum-pixels>440747104.0</sum-pixels>
    <sum-projection-pixel-intensity>0.0</sum-projection-pixel-intensity>
    <sum-projection-pixels>0.0</sum-projection-pixels>
    <volume>0.5399152024</volume>
  </projection-structure-unionize>
  <projection-structure-unionize>
    <hemisphere-id>3</hemisphere-id>
    <id>634357209</id>
    <is-injection>false</is-injection>
    <max-voxel-density>0.0</max-voxel-density>
    <max-voxel-x>0</max-voxel-x>
    <max-voxel-y>0</max-voxel-y>
    <max-voxel-z>0</max-voxel-z>
    <normalized-projection-volume>0.0</normalized-projection-volume>
    <projection-density>0.0</projection-density>
    <projection-energy>0.0</projection-energy>
    <projection-intensity>0.0</projection-intensity>
    <projection-volume>0.0</projection-volume>
    <section-data-set-id>478097069</section-data-set-id>
    <structure-id>312782620</structure-id>
    <sum-pixel-intensity>50156148736.0</sum-pixel-intensity>
    <sum-pixels>136285200.0</sum-pixels>
    <sum-projection-pixel-intensity>0.0</sum-projection-pixel-intensity>
    <sum-projection-pixels>0.0</sum-projection-pixels>
    <volume>0.16694937</volume>
  </projection-structure-unionize>
  <projection-structure-unionize>
    <hemisphere-id>2</hemisphere-id>
    <id>634356006</id>
    <is-injection>false</is-injection>
    <max-voxel-density>0.140272796154022</max-voxel-density>
    <max-voxel-x>11720</max-voxel-x>
    <max-voxel-y>4120</max-voxel-y>
    <max-voxel-z>6930</max-voxel-z>
    <normalized-projection-volume>2.03915855129654e-05</normalized-projection-volume>
    <projection-density>1.05327499113628e-05</projection-density>
    <projection-energy>0.0113385813310742</projection-energy>
    <projection-intensity>1076.50720214844</projection-intensity>
    <projection-volume>8.82015432128906e-06</projection-volume>
    <section-data-set-id>478097069</section-data-set-id>
    <structure-id>968</structure-id>
    <sum-pixel-intensity>318372347904.0</sum-pixel-intensity>
    <sum-pixels>683594112.0</sum-pixels>
    <sum-projection-pixel-intensity>7750987.5</sum-projection-pixel-intensity>
    <sum-projection-pixels>7200.1259765625</sum-projection-pixels>
    <volume>0.8374027872</volume>
  </projection-structure-unionize>
  <projection-structure-unionize>
    <hemisphere-id>2</hemisphere-id>
    <id>634356099</id>
    <is-injection>false</is-injection>
    <max-voxel-density>0.509890794754028</max-voxel-density>
    <max-voxel-x>7760</max-voxel-x>
    <max-voxel-y>4190</max-voxel-y>
    <max-voxel-z>6060</max-voxel-z>
    <normalized-projection-volume>0.00484590629854669</normalized-projection-volume>
    <projection-density>0.00782195383968297</projection-density>
    <projection-energy>5.24592259953038</projection-energy>
    <projection-intensity>670.666524892584</projection-intensity>
    <projection-volume>0.0020960430640625</projection-volume>
    <section-data-set-id>478097069</section-data-set-id>
    <structure-id>1083</structure-id>
    <sum-pixel-intensity>35088281600.0</sum-pixel-intensity>
    <sum-pixels>218750404.0</sum-pixels>
    <sum-projection-pixel-intensity>1147547688.0</sum-projection-pixel-intensity>
    <sum-projection-pixels>1711055.5625</sum-projection-pixels>
    <volume>0.2679692449</volume>
  </projection-structure-unionize>
  <projection-structure-unionize>
    <hemisphere-id>2</hemisphere-id>
    <id>634355567</id>
    <is-injection>true</is-injection>
    <max-voxel-density>1.0</max-voxel-density>
    <max-voxel-x>8350</max-voxel-x>
    <max-voxel-y>5300</max-voxel-y>
    <max-voxel-z>6510</max-voxel-z>
    <normalized-projection-volume>0.945898627951596</normalized-projection-volume>
    <projection-density>0.563476411192822</projection-density>
    <projection-energy>3045.22824632637</projection-energy>
    <projection-intensity>5404.35799234245</projection-intensity>
    <projection-volume>0.409137968478421</projection-volume>
    <section-data-set-id>478097069</section-data-set-id>
    <structure-id>343</structure-id>
    <sum-pixel-intensity>2087926241977.0</sum-pixel-intensity>
    <sum-pixels>592731428.885742</sum-pixels>
    <sum-projection-pixel-intensity>1805002489728.25</sum-projection-pixel-intensity>
    <sum-projection-pixels>333990178.349731</sum-projection-pixels>
    <volume>0.726096000385034</volume>
  </projection-structure-unionize>
  <projection-structure-unionize>
    <hemisphere-id>2</hemisphere-id>
    <id>634355366</id>
    <is-injection>false</is-injection>
    <max-voxel-density>0.559871435165405</max-voxel-density>
    <max-voxel-x>8290</max-voxel-x>
    <max-voxel-y>4090</max-voxel-y>
    <max-voxel-z>6120</max-voxel-z>
    <normalized-projection-volume>0.0035308534776522</normalized-projection-volume>
    <projection-density>0.0347492471337318</projection-density>
    <projection-energy>21.2323017120361</projection-energy>
    <projection-intensity>611.014709472656</projection-intensity>
    <projection-volume>0.001527231540625</projection-volume>
    <section-data-set-id>478097069</section-data-set-id>
    <structure-id>67</structure-id>
    <sum-pixel-intensity>10027633664.0</sum-pixel-intensity>
    <sum-pixels>35877600.0</sum-pixels>
    <sum-projection-pixel-intensity>761764032.0</sum-projection-pixel-intensity>
    <sum-projection-pixels>1246719.625</sum-projection-pixels>
    <volume>0.04395006</volume>
  </projection-structure-unionize>
  <projection-structure-unionize>
    <hemisphere-id>3</hemisphere-id>
    <id>634357565</id>
    <is-injection>false</is-injection>
    <max-voxel-density>0.633653223514557</max-voxel-density>
    <max-voxel-x>4420</max-voxel-x>
    <max-voxel-y>7360</max-voxel-y>
    <max-voxel-z>7420</max-voxel-z>
    <normalized-projection-volume>0.525755706070601</normalized-projection-volume>
    <projection-density>0.0539446485071884</projection-density>
    <projection-energy>61.8783389631773</projection-energy>
    <projection-intensity>1147.0709454142</projection-intensity>
    <projection-volume>0.22740980390625</projection-volume>
    <section-data-set-id>478097069</section-data-set-id>
    <structure-id>754</structure-id>
    <sum-pixel-intensity>1628691234816.0</sum-pixel-intensity>
    <sum-pixels>3441317376.0</sum-pixels>
    <sum-projection-pixel-intensity>212943003072.0</sum-projection-pixel-intensity>
    <sum-projection-pixels>185640656.25</sum-projection-pixels>
    <volume>4.2156137856</volume>
  </projection-structure-unionize>
  <projection-structure-unionize>
    <hemisphere-id>3</hemisphere-id>
    <id>634357369</id>
    <is-injection>false</is-injection>
    <max-voxel-density>0.32707691192627</max-voxel-density>
    <max-voxel-x>11120</max-voxel-x>
    <max-voxel-y>5480</max-voxel-y>
    <max-voxel-z>7280</max-voxel-z>
    <normalized-projection-volume>0.000422577743976265</normalized-projection-volume>
    <projection-density>0.000166392049867455</projection-density>
    <projection-energy>0.100870228994541</projection-energy>
    <projection-intensity>606.220243544643</projection-intensity>
    <projection-volume>0.000182781319885254</projection-volume>
    <section-data-set-id>478097069</section-data-set-id>
    <structure-id>445</structure-id>
    <sum-pixel-intensity>161878450176.0</sum-pixel-intensity>
    <sum-pixels>896732992.0</sum-pixels>
    <sum-projection-pixel-intensity>90453662.25</sum-projection-pixel-intensity>
    <sum-projection-pixels>149209.240722656</sum-projection-pixels>
    <volume>1.0984979152</volume>
  </projection-structure-unionize>
  <projection-structure-unionize>
    <hemisphere-id>3</hemisphere-id>
    <id>634357593</id>
    <is-injection>false</is-injection>
    <max-voxel-density>0.723642528057098</max-voxel-density>
    <max-voxel-x>7920</max-voxel-x>
    <max-voxel-y>4920</max-voxel-y>
    <max-voxel-z>6850</max-voxel-z>
    <normalized-projection-volume>0.0899898665976571</normalized-projection-volume>
    <projection-density>0.0196247314431286</projection-density>
    <projection-energy>17.7919722368068</projection-energy>
    <projection-intensity>906.609717863756</projection-intensity>
    <projection-volume>0.0389241194726562</projection-volume>
    <section-data-set-id>478097069</section-data-set-id>
    <structure-id>797</structure-id>
    <sum-pixel-intensity>538595387812.0</sum-pixel-intensity>
    <sum-pixels>1619119808.0</sum-pixels>
    <sum-projection-pixel-intensity>28807334672.0</sum-projection-pixel-intensity>
    <sum-projection-pixels>31774791.40625</sum-projection-pixels>
    <volume>1.9834217648</volume>
  </projection-structure-unionize>
  <projection-structure-unionize>
    <hemisphere-id>3</hemisphere-id>
    <id>634357729</id>
    <is-injection>false</is-injection>
    <max-voxel-density>0.158100768923759</max-voxel-density>
    <max-voxel-x>7580</max-voxel-x>
    <max-voxel-y>5490</max-voxel-y>
    <max-voxel-z>9750</max-voxel-z>
    <normalized-projection-volume>7.91311213305141e-05</normalized-projection-volume>
    <projection-density>0.000332610090105614</projection-density>
    <projection-energy>0.199597305848993</projection-energy>
    <projection-intensity>600.09395922299</projection-intensity>
    <projection-volume>3.42272895507812e-05</projection-volume>
    <section-data-set-id>478097069</section-data-set-id>
    <structure-id>964</structure-id>
    <sum-pixel-intensity>23543195648.0</sum-pixel-intensity>
    <sum-pixels>84004200.0</sum-pixels>
    <sum-projection-pixel-intensity>16767012.0</sum-projection-pixel-intensity>
    <sum-projection-pixels>27940.64453125</sum-projection-pixels>
    <volume>0.102905145</volume>
  </projection-structure-unionize>
  <projection-structure-unionize>
    <hemisphere-id>1</hemisphere-id>
    <id>634356923</id>
    <is-injection>false</is-injection>
    <max-voxel-density>0.0</max-voxel-density>
    <max-voxel-x>0</max-voxel-x>
    <max-voxel-y>0</max-voxel-y>
    <max-voxel-z>0</max-voxel-z>
    <normalized-projection-volume>0.0</normalized-projection-volume>
    <projection-density>0.0</projection-density>
    <projection-energy>0.0</projection-energy>
    <projection-intensity>0.0</projection-intensity>
    <projection-volume>0.0</projection-volume>
    <section-data-set-id>478097069</section-data-set-id>
    <structure-id>187</structure-id>
    <sum-pixel-intensity>97095614464.0</sum-pixel-intensity>
    <sum-pixels>245393104.0</sum-pixels>
    <sum-projection-pixel-intensity>0.0</sum-projection-pixel-intensity>
    <sum-projection-pixels>0.0</sum-projection-pixels>
    <volume>0.3006065524</volume>
  </projection-structure-unionize>
  <projection-structure-unionize>
    <hemisphere-id>1</hemisphere-id>
    <id>634356321</id>
    <is-injection>false</is-injection>
    <max-voxel-density>0.0</max-voxel-density>
    <max-voxel-x>0</max-voxel-x>
    <max-voxel-y>0</max-voxel-y>
    <max-voxel-z>0</max-voxel-z>
    <normalized-projection-volume>0.0</normalized-projection-volume>
    <projection-density>0.0</projection-density>
    <projection-energy>0.0</projection-energy>
    <projection-intensity>0.0</projection-intensity>
    <projection-volume>0.0</projection-volume>
    <section-data-set-id>478097069</section-data-set-id>
    <structure-id>1046</structure-id>
    <sum-pixel-intensity>21614987264.0</sum-pixel-intensity>
    <sum-pixels>62379000.0</sum-pixels>
    <sum-projection-pixel-intensity>0.0</sum-projection-pixel-intensity>
    <sum-projection-pixels>0.0</sum-projection-pixels>
    <volume>0.076414275</volume>
  </projection-structure-unionize>
  <projection-structure-unionize>
    <hemisphere-id>3</hemisphere-id>
    <id>634357870</id>
    <is-injection>false</is-injection>
    <max-voxel-density>0.0</max-voxel-density>
    <max-voxel-x>0</max-voxel-x>
    <max-voxel-y>0</max-voxel-y>
    <max-voxel-z>0</max-voxel-z>
    <normalized-projection-volume>0.0</normalized-projection-volume>
    <projection-density>0.0</projection-density>
    <projection-energy>0.0</projection-energy>
    <projection-intensity>0.0</projection-intensity>
    <projection-volume>0.0</projection-volume>
    <section-data-set-id>478097069</section-data-set-id>
    <structure-id>196</structure-id>
    <sum-pixel-intensity>28743016448.0</sum-pixel-intensity>
    <sum-pixels>198259200.0</sum-pixels>
    <sum-projection-pixel-intensity>0.0</sum-projection-pixel-intensity>
    <sum-projection-pixels>0.0</sum-projection-pixels>
    <volume>0.24286752</volume>
  </projection-structure-unionize>
  <projection-structure-unionize>
    <hemisphere-id>1</hemisphere-id>
    <id>634356293</id>
    <is-injection>false</is-injection>
    <max-voxel-density>0.0</max-voxel-density>
    <max-voxel-x>0</max-voxel-x>
    <max-voxel-y>0</max-voxel-y>
    <max-voxel-z>0</max-voxel-z>
    <normalized-projection-volume>0.0</normalized-projection-volume>
    <projection-density>0.0</projection-density>
    <projection-energy>0.0</projection-energy>
    <projection-intensity>0.0</projection-intensity>
    <projection-volume>0.0</projection-volume>
    <section-data-set-id>478097069</section-data-set-id>
    <structure-id>1085</structure-id>
    <sum-pixel-intensity>5091650048.0</sum-pixel-intensity>
    <sum-pixels>33113700.0</sum-pixels>
    <sum-projection-pixel-intensity>0.0</sum-projection-pixel-intensity>
    <sum-projection-pixels>0.0</sum-projection-pixels>
    <volume>0.0405642825</volume>
  </projection-structure-unionize>
  <projection-structure-unionize>
    <hemisphere-id>1</hemisphere-id>
    <id>634356452</id>
    <is-injection>false</is-injection>
    <max-voxel-density>0.0</max-voxel-density>
    <max-voxel-x>0</max-voxel-x>
    <max-voxel-y>0</max-voxel-y>
    <max-voxel-z>0</max-voxel-z>
    <normalized-projection-volume>0.0</normalized-projection-volume>
    <projection-density>0.0</projection-density>
    <projection-energy>0.0</projection-energy>
    <projection-intensity>0.0</projection-intensity>
    <projection-volume>0.0</projection-volume>
    <section-data-set-id>478097069</section-data-set-id>
    <structure-id>889</structure-id>
    <sum-pixel-intensity>135975804928.0</sum-pixel-intensity>
    <sum-pixels>362163584.0</sum-pixels>
    <sum-projection-pixel-intensity>0.0</sum-projection-pixel-intensity>
    <sum-projection-pixels>0.0</sum-projection-pixels>
    <volume>0.4436503904</volume>
  </projection-structure-unionize>
  <projection-structure-unionize>
    <hemisphere-id>2</hemisphere-id>
    <id>634355413</id>
    <is-injection>false</is-injection>
    <max-voxel-density>0.328722029924393</max-voxel-density>
    <max-voxel-x>8740</max-voxel-x>
    <max-voxel-y>5560</max-voxel-y>
    <max-voxel-z>9600</max-voxel-z>
    <normalized-projection-volume>0.000482289996553174</normalized-projection-volume>
    <projection-density>0.000264863017946482</projection-density>
    <projection-energy>0.188836216926575</projection-energy>
    <projection-intensity>712.958068847656</projection-intensity>
    <projection-volume>0.00020860919296875</projection-volume>
    <section-data-set-id>478097069</section-data-set-id>
    <structure-id>139</structure-id>
    <sum-pixel-intensity>200584429568.0</sum-pixel-intensity>
    <sum-pixels>642948288.0</sum-pixels>
    <sum-projection-pixel-intensity>121411920.0</sum-projection-pixel-intensity>
    <sum-projection-pixels>170293.21875</sum-projection-pixels>
    <volume>0.7876116528</volume>
  </projection-structure-unionize>
  <projection-structure-unionize>
    <hemisphere-id>3</hemisphere-id>
    <id>634357503</id>
    <is-injection>false</is-injection>
    <max-voxel-density>0.181319072842598</max-voxel-density>
    <max-voxel-x>7430</max-voxel-x>
    <max-voxel-y>6570</max-voxel-y>
    <max-voxel-z>8250</max-voxel-z>
    <normalized-projection-volume>0.000125953409967923</normalized-projection-volume>
    <projection-density>3.81480867594357e-05</projection-density>
    <projection-energy>0.0298265233938349</projection-energy>
    <projection-intensity>781.861580160571</projection-intensity>
    <projection-volume>5.44797515869141e-05</projection-volume>
    <section-data-set-id>478097069</section-data-set-id>
    <structure-id>663</structure-id>
    <sum-pixel-intensity>342587113472.0</sum-pixel-intensity>
    <sum-pixels>1165805952.0</sum-pixels>
    <sum-projection-pixel-intensity>34771938.5</sum-projection-pixel-intensity>
    <sum-projection-pixels>44473.2666015625</sum-projection-pixels>
    <volume>1.4281122912</volume>
  </projection-structure-unionize>
  <projection-structure-unionize>
    <hemisphere-id>3</hemisphere-id>
    <id>634357615</id>
    <is-injection>false</is-injection>
    <max-voxel-density>0.419564992189407</max-voxel-density>
    <max-voxel-x>5510</max-voxel-x>
    <max-voxel-y>6490</max-voxel-y>
    <max-voxel-z>7110</max-voxel-z>
    <normalized-projection-volume>0.00244269551595959</normalized-projection-volume>
    <projection-density>0.00063425781979208</projection-density>
    <projection-energy>0.37798811185832</projection-energy>
    <projection-intensity>595.953412103346</projection-intensity>
    <projection-volume>0.00105656087394409</projection-volume>
    <section-data-set-id>478097069</section-data-set-id>
    <structure-id>826</structure-id>
    <sum-pixel-intensity>347474724864.0</sum-pixel-intensity>
    <sum-pixels>1359855008.0</sum-pixels>
    <sum-projection-pixel-intensity>514009026.875</sum-projection-pixel-intensity>
    <sum-projection-pixels>862498.672607422</sum-projection-pixels>
    <volume>1.6658223848</volume>
  </projection-structure-unionize>
  <projection-structure-unionize>
    <hemisphere-id>3</hemisphere-id>
    <id>634357788</id>
    <is-injection>false</is-injection>
    <max-voxel-density>0.128865867853165</max-voxel-density>
    <max-voxel-x>8570</max-voxel-x>
    <max-voxel-y>2650</max-voxel-y>
    <max-voxel-z>9710</max-voxel-z>
    <normalized-projection-volume>2.63794201300628e-05</normalized-projection-volume>
    <projection-density>1.69050191194334e-05</projection-density>
    <projection-energy>0.0127088601112363</projection-energy>
    <projection-intensity>751.780286165229</projection-intensity>
    <projection-volume>1.14101258239746e-05</projection-volume>
    <section-data-set-id>478097069</section-data-set-id>
    <structure-id>1027</structure-id>
    <sum-pixel-intensity>195149716480.0</sum-pixel-intensity>
    <sum-pixels>550983608.0</sum-pixels>
    <sum-projection-pixel-intensity>7002373.59765625</sum-projection-pixel-intensity>
    <sum-projection-pixels>9314.38842773438</sum-projection-pixels>
    <volume>0.6749549198</volume>
  </projection-structure-unionize>
  <projection-structure-unionize>
    <hemisphere-id>1</hemisphere-id>
    <id>634356787</id>
    <is-injection>false</is-injection>
    <max-voxel-density>0.592539191246033</max-voxel-density>
    <max-voxel-x>11920</max-voxel-x>
    <max-voxel-y>7110</max-voxel-y>
    <max-voxel-z>4340</max-voxel-z>
    <normalized-projection-volume>0.037879524784989</normalized-projection-volume>
    <projection-density>0.00169946628238166</projection-density>
    <projection-energy>0.942917310855236</projection-energy>
    <projection-intensity>554.831431862136</projection-intensity>
    <projection-volume>0.0163843686410881</projection-volume>
    <section-data-set-id>478097069</section-data-set-id>
    <structure-id>370</structure-id>
    <sum-pixel-intensity>1417931444864.0</sum-pixel-intensity>
    <sum-pixels>7870114840.0</sum-pixels>
    <sum-projection-pixel-intensity>7420867521.05469</sum-projection-pixel-intensity>
    <sum-projection-pixels>13374994.8090515</sum-projection-pixels>
    <volume>9.640890679</volume>
  </projection-structure-unionize>
  <projection-structure-unionize>
    <hemisphere-id>2</hemisphere-id>
    <id>634355545</id>
    <is-injection>false</is-injection>
    <max-voxel-density>0.403211325407028</max-voxel-density>
    <max-voxel-x>5990</max-voxel-x>
    <max-voxel-y>6320</max-voxel-y>
    <max-voxel-z>8250</max-voxel-z>
    <normalized-projection-volume>0.00440799581114925</normalized-projection-volume>
    <projection-density>0.00232882220392387</projection-density>
    <projection-energy>1.82276704899333</projection-energy>
    <projection-intensity>782.699102542959</projection-intensity>
    <projection-volume>0.0019066297359375</projection-volume>
    <section-data-set-id>478097069</section-data-set-id>
    <structure-id>319</structure-id>
    <sum-pixel-intensity>235787231232.0</sum-pixel-intensity>
    <sum-pixels>668334592.0</sum-pixels>
    <sum-projection-pixel-intensity>1218218272.0</sum-projection-pixel-intensity>
    <sum-projection-pixels>1556432.4375</sum-projection-pixels>
    <volume>0.8187098752</volume>
  </projection-structure-unionize>
  <projection-structure-unionize>
    <hemisphere-id>1</hemisphere-id>
    <id>634356152</id>
    <is-injection>false</is-injection>
    <max-voxel-density>0.105488501489162</max-voxel-density>
    <max-voxel-x>8810</max-voxel-x>
    <max-voxel-y>3530</max-voxel-y>
    <max-voxel-z>1410</max-voxel-z>
    <normalized-projection-volume>4.52848662077615e-07</normalized-projection-volume>
    <projection-density>3.31102114614623e-07</projection-density>
    <projection-energy>0.000200291629880667</projection-energy>
    <projection-intensity>604.924011230469</projection-intensity>
    <projection-volume>1.95874670028686e-07</projection-volume>
    <section-data-set-id>478097069</section-data-set-id>
    <structure-id>484682512</structure-id>
    <sum-pixel-intensity>76766945280.0</sum-pixel-intensity>
    <sum-pixels>482925600.0</sum-pixels>
    <sum-projection-pixel-intensity>96725.953125</sum-projection-pixel-intensity>
    <sum-projection-pixels>159.897689819336</sum-projection-pixels>
    <volume>0.59158386</volume>
  </projection-structure-unionize>
  <projection-structure-unionize>
    <hemisphere-id>2</hemisphere-id>
    <id>634355415</id>
    <is-injection>false</is-injection>
    <max-voxel-density>0.626330554485321</max-voxel-density>
    <max-voxel-x>6960</max-voxel-x>
    <max-voxel-y>5900</max-voxel-y>
    <max-voxel-z>6170</max-voxel-z>
    <normalized-projection-volume>0.0217281232084543</normalized-projection-volume>
    <projection-density>0.00833376302427878</projection-density>
    <projection-energy>7.37959548942248</projection-energy>
    <projection-intensity>885.505799471796</projection-intensity>
    <projection-volume>0.00939825888912353</projection-volume>
    <section-data-set-id>478097069</section-data-set-id>
    <structure-id>141</structure-id>
    <sum-pixel-intensity>284888231040.0</sum-pixel-intensity>
    <sum-pixels>920598300.0</sum-pixels>
    <sum-projection-pixel-intensity>6793643062.25</sum-projection-pixel-intensity>
    <sum-projection-pixels>7672048.07275391</sum-projection-pixels>
    <volume>1.1277329175</volume>
  </projection-structure-unionize>
  <projection-structure-unionize>
    <hemisphere-id>1</hemisphere-id>
    <id>634356598</id>
    <is-injection>false</is-injection>
    <max-voxel-density>0.0</max-voxel-density>
    <max-voxel-x>0</max-voxel-x>
    <max-voxel-y>0</max-voxel-y>
    <max-voxel-z>0</max-voxel-z>
    <normalized-projection-volume>0.0</normalized-projection-volume>
    <projection-density>0.0</projection-density>
    <projection-energy>0.0</projection-energy>
    <projection-intensity>0.0</projection-intensity>
    <projection-volume>0.0</projection-volume>
    <section-data-set-id>478097069</section-data-set-id>
    <structure-id>667</structure-id>
    <sum-pixel-intensity>545132352.0</sum-pixel-intensity>
    <sum-pixels>104673600.0</sum-pixels>
    <sum-projection-pixel-intensity>0.0</sum-projection-pixel-intensity>
    <sum-projection-pixels>0.0</sum-projection-pixels>
    <volume>0.12822516</volume>
  </projection-structure-unionize>
  <projection-structure-unionize>
    <hemisphere-id>3</hemisphere-id>
    <id>634357634</id>
    <is-injection>false</is-injection>
    <max-voxel-density>0.479922145605087</max-voxel-density>
    <max-voxel-x>8350</max-voxel-x>
    <max-voxel-y>2800</max-voxel-y>
    <max-voxel-z>5950</max-voxel-z>
    <normalized-projection-volume>0.00417042365882896</normalized-projection-volume>
    <projection-density>0.001251521201639</projection-density>
    <projection-energy>0.579694006935963</projection-energy>
    <projection-intensity>463.191519389996</projection-intensity>
    <projection-volume>0.001803870534375</projection-volume>
    <section-data-set-id>478097069</section-data-set-id>
    <structure-id>848</structure-id>
    <sum-pixel-intensity>35139751472.0</sum-pixel-intensity>
    <sum-pixels>1176606016.0</sum-pixels>
    <sum-projection-pixel-intensity>682071456.0</sum-projection-pixel-intensity>
    <sum-projection-pixels>1472547.375</sum-projection-pixels>
    <volume>1.4413423696</volume>
  </projection-structure-unionize>
  <projection-structure-unionize>
    <hemisphere-id>2</hemisphere-id>
    <id>634356195</id>
    <is-injection>false</is-injection>
    <max-voxel-density>0.203782767057419</max-voxel-density>
    <max-voxel-x>10060</max-voxel-x>
    <max-voxel-y>5500</max-voxel-y>
    <max-voxel-z>7530</max-voxel-z>
    <normalized-projection-volume>3.4631753412897e-05</normalized-projection-volume>
    <projection-density>0.000384310726076365</projection-density>
    <projection-energy>0.273904025554657</projection-energy>
    <projection-intensity>712.715026855469</projection-intensity>
    <projection-volume>1.49795811279297e-05</projection-volume>
    <section-data-set-id>478097069</section-data-set-id>
    <structure-id>549009223</structure-id>
    <sum-pixel-intensity>5682034688.0</sum-pixel-intensity>
    <sum-pixels>31818600.0</sum-pixels>
    <sum-projection-pixel-intensity>8715243.0</sum-projection-pixel-intensity>
    <sum-projection-pixels>12228.2294921875</sum-projection-pixels>
    <volume>0.038977785</volume>
  </projection-structure-unionize>
  <projection-structure-unionize>
    <hemisphere-id>3</hemisphere-id>
    <id>634357489</id>
    <is-injection>false</is-injection>
    <max-voxel-density>0.0</max-voxel-density>
    <max-voxel-x>0</max-voxel-x>
    <max-voxel-y>0</max-voxel-y>
    <max-voxel-z>0</max-voxel-z>
    <normalized-projection-volume>0.0</normalized-projection-volume>
    <projection-density>0.0</projection-density>
    <projection-energy>0.0</projection-energy>
    <projection-intensity>0.0</projection-intensity>
    <projection-volume>0.0</projection-volume>
    <section-data-set-id>478097069</section-data-set-id>
    <structure-id>643</structure-id>
    <sum-pixel-intensity>45006702592.0</sum-pixel-intensity>
    <sum-pixels>132251400.0</sum-pixels>
    <sum-projection-pixel-intensity>0.0</sum-projection-pixel-intensity>
    <sum-projection-pixels>0.0</sum-projection-pixels>
    <volume>0.162007965</volume>
  </projection-structure-unionize>
  <projection-structure-unionize>
    <hemisphere-id>3</hemisphere-id>
    <id>634357645</id>
    <is-injection>true</is-injection>
    <max-voxel-density>0.872609257698059</max-voxel-density>
    <max-voxel-x>8950</max-voxel-x>
    <max-voxel-y>4830</max-voxel-y>
    <max-voxel-z>6620</max-voxel-z>
    <normalized-projection-volume>0.00320951001572907</normalized-projection-volume>
    <projection-density>0.148575387565851</projection-density>
    <projection-energy>254.237815435194</projection-energy>
    <projection-intensity>1711.17046773653</projection-intensity>
    <projection-volume>0.0013882379875</projection-volume>
    <section-data-set-id>478097069</section-data-set-id>
    <structure-id>863</structure-id>
    <sum-pixel-intensity>5133646336.0</sum-pixel-intensity>
    <sum-pixels>7627478.0</sum-pixels>
    <sum-projection-pixel-intensity>1939193344.0</sum-projection-pixel-intensity>
    <sum-projection-pixels>1133255.5</sum-projection-pixels>
    <volume>0.00934366055</volume>
  </projection-structure-unionize>
  <projection-structure-unionize>
    <hemisphere-id>2</hemisphere-id>
    <id>634355941</id>
    <is-injection>false</is-injection>
    <max-voxel-density>0.552264392375946</max-voxel-density>
    <max-voxel-x>10570</max-voxel-x>
    <max-voxel-y>4330</max-voxel-y>
    <max-voxel-z>6450</max-voxel-z>
    <normalized-projection-volume>0.0116739225152778</normalized-projection-volume>
    <projection-density>0.0169183295220137</projection-density>
    <projection-energy>13.6745529174805</projection-energy>
    <projection-intensity>808.268493652344</projection-intensity>
    <projection-volume>0.00504942580625</projection-volume>
    <section-data-set-id>478097069</section-data-set-id>
    <structure-id>898</structure-id>
    <sum-pixel-intensity>79637266432.0</sum-pixel-intensity>
    <sum-pixels>243639904.0</sum-pixels>
    <sum-projection-pixel-intensity>3331666688.0</sum-projection-pixel-intensity>
    <sum-projection-pixels>4121980.25</sum-projection-pixels>
    <volume>0.2984588824</volume>
  </projection-structure-unionize>
  <projection-structure-unionize>
    <hemisphere-id>3</hemisphere-id>
    <id>634357087</id>
    <is-injection>false</is-injection>
    <max-voxel-density>0.50083190202713</max-voxel-density>
    <max-voxel-x>7760</max-voxel-x>
    <max-voxel-y>5610</max-voxel-y>
    <max-voxel-z>6500</max-voxel-z>
    <normalized-projection-volume>0.00665419811722965</normalized-projection-volume>
    <projection-density>0.0531259097431877</projection-density>
    <projection-energy>47.4843791717466</projection-energy>
    <projection-intensity>893.80830184909</projection-intensity>
    <projection-volume>0.00287819964960937</projection-volume>
    <section-data-set-id>478097069</section-data-set-id>
    <structure-id>54</structure-id>
    <sum-pixel-intensity>14517679056.0</sum-pixel-intensity>
    <sum-pixels>44226080.0</sum-pixels>
    <sum-projection-pixel-intensity>2100047952.0</sum-projection-pixel-intensity>
    <sum-projection-pixels>2349550.734375</sum-projection-pixels>
    <volume>0.054176948</volume>
  </projection-structure-unionize>
  <projection-structure-unionize>
    <hemisphere-id>3</hemisphere-id>
    <id>634357358</id>
    <is-injection>false</is-injection>
    <max-voxel-density>0.270724177360535</max-voxel-density>
    <max-voxel-x>13160</max-voxel-x>
    <max-voxel-y>6410</max-voxel-y>
    <max-voxel-z>7580</max-voxel-z>
    <normalized-projection-volume>3.70443921017125e-05</normalized-projection-volume>
    <projection-density>8.64622785016929e-06</projection-density>
    <projection-energy>0.0061016981613126</projection-energy>
    <projection-intensity>705.706380522129</projection-intensity>
    <projection-volume>1.60231412544012e-05</projection-volume>
    <section-data-set-id>478097069</section-data-set-id>
    <structure-id>429</structure-id>
    <sum-pixel-intensity>329961701376.0</sum-pixel-intensity>
    <sum-pixels>1512811776.0</sum-pixels>
    <sum-projection-pixel-intensity>9230720.83203125</sum-projection-pixel-intensity>
    <sum-projection-pixels>13080.1153097153</sum-projection-pixels>
    <volume>1.8531944256</volume>
  </projection-structure-unionize>
  <projection-structure-unionize>
    <hemisphere-id>1</hemisphere-id>
    <id>634356953</id>
    <is-injection>false</is-injection>
    <max-voxel-density>0.182702019810677</max-voxel-density>
    <max-voxel-x>11850</max-voxel-x>
    <max-voxel-y>6650</max-voxel-y>
    <max-voxel-z>4380</max-voxel-z>
    <normalized-projection-volume>2.66214726276279e-05</normalized-projection-volume>
    <projection-density>0.000954687711782753</projection-density>
    <projection-energy>0.655479550361633</projection-energy>
    <projection-intensity>686.590515136719</projection-intensity>
    <projection-volume>1.15148229492187e-05</projection-volume>
    <section-data-set-id>478097069</section-data-set-id>
    <structure-id>143</structure-id>
    <sum-pixel-intensity>2090307840.0</sum-pixel-intensity>
    <sum-pixels>9846000.0</sum-pixels>
    <sum-projection-pixel-intensity>6453851.5</sum-projection-pixel-intensity>
    <sum-projection-pixels>9399.85546875</sum-projection-pixels>
    <volume>0.01206135</volume>
  </projection-structure-unionize>
  <projection-structure-unionize>
    <hemisphere-id>1</hemisphere-id>
    <id>634357031</id>
    <is-injection>false</is-injection>
    <max-voxel-density>0.297621011734009</max-voxel-density>
    <max-voxel-x>5900</max-voxel-x>
    <max-voxel-y>6440</max-voxel-y>
    <max-voxel-z>3750</max-voxel-z>
    <normalized-projection-volume>0.000363638290979068</normalized-projection-volume>
    <projection-density>0.000577157188672572</projection-density>
    <projection-energy>0.496786892414093</projection-energy>
    <projection-intensity>860.748046875</projection-intensity>
    <projection-volume>0.000157287712695312</projection-volume>
    <section-data-set-id>478097069</section-data-set-id>
    <structure-id>23</structure-id>
    <sum-pixel-intensity>78936784896.0</sum-pixel-intensity>
    <sum-pixels>222466496.0</sum-pixels>
    <sum-projection-pixel-intensity>110518440.0</sum-projection-pixel-intensity>
    <sum-projection-pixels>128398.1328125</sum-projection-pixels>
    <volume>0.2725214576</volume>
  </projection-structure-unionize>
  <projection-structure-unionize>
    <hemisphere-id>3</hemisphere-id>
    <id>634357095</id>
    <is-injection>false</is-injection>
    <max-voxel-density>0.0965995341539383</max-voxel-density>
    <max-voxel-x>8390</max-voxel-x>
    <max-voxel-y>4440</max-voxel-y>
    <max-voxel-z>8100</max-voxel-z>
    <normalized-projection-volume>1.42768595552029e-05</normalized-projection-volume>
    <projection-density>0.000313194853378019</projection-density>
    <projection-energy>0.143590639677924</projection-energy>
    <projection-intensity>458.470623412874</projection-intensity>
    <projection-volume>6.17529737548828e-06</projection-volume>
    <section-data-set-id>478097069</section-data-set-id>
    <structure-id>66</structure-id>
    <sum-pixel-intensity>1955743424.0</sum-pixel-intensity>
    <sum-pixels>16095600.0</sum-pixels>
    <sum-projection-pixel-intensity>2311177.5</sum-projection-pixel-intensity>
    <sum-projection-pixels>5041.05908203125</sum-projection-pixels>
    <volume>0.01971711</volume>
  </projection-structure-unionize>
  <projection-structure-unionize>
    <hemisphere-id>2</hemisphere-id>
    <id>634355626</id>
    <is-injection>false</is-injection>
    <max-voxel-density>0.270724177360535</max-voxel-density>
    <max-voxel-x>13160</max-voxel-x>
    <max-voxel-y>6410</max-voxel-y>
    <max-voxel-z>7580</max-voxel-z>
    <normalized-projection-volume>3.70105199023523e-05</normalized-projection-volume>
    <projection-density>1.72766449395567e-05</projection-density>
    <projection-energy>0.0121952379122376</projection-energy>
    <projection-intensity>705.880065917969</projection-intensity>
    <projection-volume>1.60084902099609e-05</projection-volume>
    <section-data-set-id>478097069</section-data-set-id>
    <structure-id>429</structure-id>
    <sum-pixel-intensity>186434797568.0</sum-pixel-intensity>
    <sum-pixels>756405888.0</sum-pixels>
    <sum-projection-pixel-intensity>9224550.0</sum-projection-pixel-intensity>
    <sum-projection-pixels>13068.1552734375</sum-projection-pixels>
    <volume>0.9265972128</volume>
  </projection-structure-unionize>
  <projection-structure-unionize>
    <hemisphere-id>3</hemisphere-id>
    <id>634357446</id>
    <is-injection>false</is-injection>
    <max-voxel-density>0.0135188763961196</max-voxel-density>
    <max-voxel-x>7720</max-voxel-x>
    <max-voxel-y>3100</max-voxel-y>
    <max-voxel-z>7980</max-voxel-z>
    <normalized-projection-volume>1.27388935717261e-07</normalized-projection-volume>
    <projection-density>5.21418196093841e-07</projection-density>
    <projection-energy>0.00034832907229902</projection-energy>
    <projection-intensity>668.04165046118</projection-intensity>
    <projection-volume>5.51006723403931e-08</projection-volume>
    <section-data-set-id>478097069</section-data-set-id>
    <structure-id>496345672</structure-id>
    <sum-pixel-intensity>24819080192.0</sum-pixel-intensity>
    <sum-pixels>86265000.0</sum-pixels>
    <sum-projection-pixel-intensity>30048.607421875</sum-projection-pixel-intensity>
    <sum-projection-pixels>44.9801406860352</sum-projection-pixels>
    <volume>0.105674625</volume>
  </projection-structure-unionize>
  <projection-structure-unionize>
    <hemisphere-id>2</hemisphere-id>
    <id>634356200</id>
    <is-injection>false</is-injection>
    <max-voxel-density>0.391178578138351</max-voxel-density>
    <max-voxel-x>5700</max-voxel-x>
    <max-voxel-y>5880</max-voxel-y>
    <max-voxel-z>8720</max-voxel-z>
    <normalized-projection-volume>0.00128090043338568</normalized-projection-volume>
    <projection-density>0.00550072779878974</projection-density>
    <projection-energy>4.28701877593994</projection-energy>
    <projection-intensity>779.354858398438</projection-intensity>
    <projection-volume>0.00055403928671875</projection-volume>
    <section-data-set-id>478097069</section-data-set-id>
    <structure-id>1105</structure-id>
    <sum-pixel-intensity>31033950208.0</sum-pixel-intensity>
    <sum-pixels>82221296.0</sum-pixels>
    <sum-projection-pixel-intensity>352484256.0</sum-projection-pixel-intensity>
    <sum-projection-pixels>452276.96875</sum-projection-pixels>
    <volume>0.1007210876</volume>
  </projection-structure-unionize>
  <projection-structure-unionize>
    <hemisphere-id>3</hemisphere-id>
    <id>634357590</id>
    <is-injection>false</is-injection>
    <max-voxel-density>0.317691177129745</max-voxel-density>
    <max-voxel-x>10020</max-voxel-x>
    <max-voxel-y>5460</max-voxel-y>
    <max-voxel-z>3170</max-voxel-z>
    <normalized-projection-volume>0.000109393897446663</normalized-projection-volume>
    <projection-density>2.64637571258946e-05</projection-density>
    <projection-energy>0.00549444248284252</projection-energy>
    <projection-intensity>207.621406767909</projection-intensity>
    <projection-volume>4.731711796875e-05</projection-volume>
    <section-data-set-id>478097069</section-data-set-id>
    <structure-id>794</structure-id>
    <sum-pixel-intensity>7699452672.0</sum-pixel-intensity>
    <sum-pixels>1459589376.0</sum-pixels>
    <sum-projection-pixel-intensity>8019629.875</sum-projection-pixel-intensity>
    <sum-projection-pixels>38626.21875</sum-projection-pixels>
    <volume>1.7879969856</volume>
  </projection-structure-unionize>
  <projection-structure-unionize>
    <hemisphere-id>1</hemisphere-id>
    <id>634356683</id>
    <is-injection>false</is-injection>
    <max-voxel-density>0.607886135578156</max-voxel-density>
    <max-voxel-x>6630</max-voxel-x>
    <max-voxel-y>4270</max-voxel-y>
    <max-voxel-z>5470</max-voxel-z>
    <normalized-projection-volume>0.0828207314097939</normalized-projection-volume>
    <projection-density>0.00320523674599826</projection-density>
    <projection-energy>2.76681041717529</projection-energy>
    <projection-intensity>863.215637207031</projection-intensity>
    <projection-volume>0.0358231895</projection-volume>
    <section-data-set-id>478097069</section-data-set-id>
    <structure-id>549</structure-id>
    <sum-pixel-intensity>2588316105728.0</sum-pixel-intensity>
    <sum-pixels>9123638272.0</sum-pixels>
    <sum-projection-pixel-intensity>25243377664.0</sum-projection-pixel-intensity>
    <sum-projection-pixels>29243420.0</sum-projection-pixels>
    <volume>11.1764568832</volume>
  </projection-structure-unionize>
  <projection-structure-unionize>
    <hemisphere-id>3</hemisphere-id>
    <id>634357142</id>
    <is-injection>false</is-injection>
    <max-voxel-density>0.58894807100296</max-voxel-density>
    <max-voxel-x>8090</max-voxel-x>
    <max-voxel-y>4130</max-voxel-y>
    <max-voxel-z>7130</max-voxel-z>
    <normalized-projection-volume>0.00896064983602271</normalized-projection-volume>
    <projection-density>0.0011431014766726</projection-density>
    <projection-energy>0.774978472379026</projection-energy>
    <projection-intensity>677.961220586359</projection-intensity>
    <projection-volume>0.00387582977902832</projection-volume>
    <section-data-set-id>478097069</section-data-set-id>
    <structure-id>138</structure-id>
    <sum-pixel-intensity>781278996480.0</sum-pixel-intensity>
    <sum-pixels>2767858096.0</sum-pixels>
    <sum-projection-pixel-intensity>2145030439.0</sum-projection-pixel-intensity>
    <sum-projection-pixels>3163942.67675781</sum-projection-pixels>
    <volume>3.3906261676</volume>
  </projection-structure-unionize>
  <projection-structure-unionize>
    <hemisphere-id>3</hemisphere-id>
    <id>634357132</id>
    <is-injection>false</is-injection>
    <max-voxel-density>0.173798263072968</max-voxel-density>
    <max-voxel-x>7590</max-voxel-x>
    <max-voxel-y>6930</max-voxel-y>
    <max-voxel-z>5680</max-voxel-z>
    <normalized-projection-volume>0.000147813886913411</normalized-projection-volume>
    <projection-density>0.000465575589520656</projection-density>
    <projection-energy>0.214708217144713</projection-energy>
    <projection-intensity>461.167256139374</projection-intensity>
    <projection-volume>6.39352586181641e-05</projection-volume>
    <section-data-set-id>478097069</section-data-set-id>
    <structure-id>126</structure-id>
    <sum-pixel-intensity>18292098048.0</sum-pixel-intensity>
    <sum-pixels>112102200.0</sum-pixels>
    <sum-projection-pixel-intensity>24069263.5</sum-projection-pixel-intensity>
    <sum-projection-pixels>52192.0478515625</sum-projection-pixels>
    <volume>0.137325195</volume>
  </projection-structure-unionize>
  <projection-structure-unionize>
    <hemisphere-id>2</hemisphere-id>
    <id>634356246</id>
    <is-injection>false</is-injection>
    <max-voxel-density>0.53471302986145</max-voxel-density>
    <max-voxel-x>6620</max-voxel-x>
    <max-voxel-y>4150</max-voxel-y>
    <max-voxel-z>9510</max-voxel-z>
    <normalized-projection-volume>0.00658422226154658</normalized-projection-volume>
    <projection-density>0.00169886194635183</projection-density>
    <projection-energy>1.94856262207031</projection-energy>
    <projection-intensity>1146.98107910156</projection-intensity>
    <projection-volume>0.00284793236875</projection-volume>
    <section-data-set-id>478097069</section-data-set-id>
    <structure-id>484682516</structure-id>
    <sum-pixel-intensity>162640084992.0</sum-pixel-intensity>
    <sum-pixels>1368470656.0</sum-pixels>
    <sum-projection-pixel-intensity>2666550784.0</sum-projection-pixel-intensity>
    <sum-projection-pixels>2324842.75</sum-projection-pixels>
    <volume>1.6763765536</volume>
  </projection-structure-unionize>
  <projection-structure-unionize>
    <hemisphere-id>3</hemisphere-id>
    <id>634357708</id>
    <is-injection>false</is-injection>
    <max-voxel-density>0.0627199336886406</max-voxel-density>
    <max-voxel-x>5840</max-voxel-x>
    <max-voxel-y>2180</max-voxel-y>
    <max-voxel-z>8400</max-voxel-z>
    <normalized-projection-volume>3.76688006676766e-06</normalized-projection-volume>
    <projection-density>5.02425102224598e-06</projection-density>
    <projection-energy>0.00462709182028962</projection-energy>
    <projection-intensity>920.951560700719</projection-intensity>
    <projection-volume>1.62932222595215e-06</projection-volume>
    <section-data-set-id>478097069</section-data-set-id>
    <structure-id>182305709</structure-id>
    <sum-pixel-intensity>94368907264.0</sum-pixel-intensity>
    <sum-pixels>264727808.0</sum-pixels>
    <sum-projection-pixel-intensity>1224919.875</sum-projection-pixel-intensity>
    <sum-projection-pixels>1330.05895996094</sum-projection-pixels>
    <volume>0.3242915648</volume>
  </projection-structure-unionize>
  <projection-structure-unionize>
    <hemisphere-id>2</hemisphere-id>
    <id>634356176</id>
    <is-injection>false</is-injection>
    <max-voxel-density>0.143933951854706</max-voxel-density>
    <max-voxel-x>5960</max-voxel-x>
    <max-voxel-y>6940</max-voxel-y>
    <max-voxel-z>5900</max-voxel-z>
    <normalized-projection-volume>6.34895487564576e-05</normalized-projection-volume>
    <projection-density>0.000757375673856586</projection-density>
    <projection-energy>0.377860963344574</projection-energy>
    <projection-intensity>498.908203125</projection-intensity>
    <projection-volume>2.74617006835937e-05</projection-volume>
    <section-data-set-id>478097069</section-data-set-id>
    <structure-id>286</structure-id>
    <sum-pixel-intensity>5522653696.0</sum-pixel-intensity>
    <sum-pixels>29599200.0</sum-pixels>
    <sum-projection-pixel-intensity>11184382.0</sum-projection-pixel-intensity>
    <sum-projection-pixels>22417.71484375</sum-projection-pixels>
    <volume>0.03625902</volume>
  </projection-structure-unionize>
  <projection-structure-unionize>
    <hemisphere-id>2</hemisphere-id>
    <id>634355568</id>
    <is-injection>false</is-injection>
    <max-voxel-density>0.995248138904572</max-voxel-density>
    <max-voxel-x>9050</max-voxel-x>
    <max-voxel-y>4720</max-voxel-y>
    <max-voxel-z>7340</max-voxel-z>
    <normalized-projection-volume>2.4220290601358</normalized-projection-volume>
    <projection-density>0.0160274437156995</projection-density>
    <projection-energy>15.4483701906919</projection-energy>
    <projection-intensity>963.869876239815</projection-intensity>
    <projection-volume>1.04762182751614</projection-volume>
    <section-data-set-id>478097069</section-data-set-id>
    <structure-id>343</structure-id>
    <sum-pixel-intensity>14784514772615.0</sum-pixel-intensity>
    <sum-pixels>53358570900.0</sum-pixels>
    <sum-projection-pixel-intensity>824302956109.478</sum-projection-pixel-intensity>
    <sum-projection-pixels>855201491.84991</sum-projection-pixels>
    <volume>65.3642493525</volume>
  </projection-structure-unionize>
  <projection-structure-unionize>
    <hemisphere-id>1</hemisphere-id>
    <id>634356269</id>
    <is-injection>false</is-injection>
    <max-voxel-density>0.106991328299046</max-voxel-density>
    <max-voxel-x>6240</max-voxel-x>
    <max-voxel-y>4500</max-voxel-y>
    <max-voxel-z>5390</max-voxel-z>
    <normalized-projection-volume>1.74476876025211e-05</normalized-projection-volume>
    <projection-density>0.000122719546197914</projection-density>
    <projection-energy>0.110338196158409</projection-energy>
    <projection-intensity>899.108581542969</projection-intensity>
    <projection-volume>7.54680390625e-06</projection-volume>
    <section-data-set-id>478097069</section-data-set-id>
    <structure-id>1113</structure-id>
    <sum-pixel-intensity>15708162048.0</sum-pixel-intensity>
    <sum-pixels>50201100.0</sum-pixels>
    <sum-projection-pixel-intensity>5539099.0</sum-projection-pixel-intensity>
    <sum-projection-pixels>6160.65625</sum-projection-pixels>
    <volume>0.0614963475</volume>
  </projection-structure-unionize>
  <projection-structure-unionize>
    <hemisphere-id>3</hemisphere-id>
    <id>634357669</id>
    <is-injection>false</is-injection>
    <max-voxel-density>0.552264392375946</max-voxel-density>
    <max-voxel-x>10570</max-voxel-x>
    <max-voxel-y>4330</max-voxel-y>
    <max-voxel-z>6450</max-voxel-z>
    <normalized-projection-volume>0.0140904404795147</normalized-projection-volume>
    <projection-density>0.0102102236350003</projection-density>
    <projection-energy>8.17152303589809</projection-energy>
    <projection-intensity>800.327527389939</projection-intensity>
    <projection-volume>0.0060946638703125</projection-volume>
    <section-data-set-id>478097069</section-data-set-id>
    <structure-id>898</structure-id>
    <sum-pixel-intensity>153852715008.0</sum-pixel-intensity>
    <sum-pixels>487279808.0</sum-pixels>
    <sum-projection-pixel-intensity>3981818176.0</sum-projection-pixel-intensity>
    <sum-projection-pixels>4975235.8125</sum-projection-pixels>
    <volume>0.5969177648</volume>
  </projection-structure-unionize>
  <projection-structure-unionize>
    <hemisphere-id>1</hemisphere-id>
    <id>634356485</id>
    <is-injection>false</is-injection>
    <max-voxel-density>0.314656466245651</max-voxel-density>
    <max-voxel-x>4480</max-voxel-x>
    <max-voxel-y>5230</max-voxel-y>
    <max-voxel-z>4540</max-voxel-z>
    <normalized-projection-volume>0.00026131908931155</normalized-projection-volume>
    <projection-density>3.51020556072419e-05</projection-density>
    <projection-energy>0.0228585320923401</projection-energy>
    <projection-intensity>651.202093350458</projection-intensity>
    <projection-volume>0.000113030675979614</projection-volume>
    <section-data-set-id>478097069</section-data-set-id>
    <structure-id>840</structure-id>
    <sum-pixel-intensity>266714705920.0</sum-pixel-intensity>
    <sum-pixels>2628619264.0</sum-pixels>
    <sum-projection-pixel-intensity>60086377.8046875</sum-projection-pixel-intensity>
    <sum-projection-pixels>92269.9395751953</sum-projection-pixels>
    <volume>3.2200585984</volume>
  </projection-structure-unionize>
  <projection-structure-unionize>
    <hemisphere-id>2</hemisphere-id>
    <id>634355964</id>
    <is-injection>false</is-injection>
    <max-voxel-density>0.0</max-voxel-density>
    <max-voxel-x>0</max-voxel-x>
    <max-voxel-y>0</max-voxel-y>
    <max-voxel-z>0</max-voxel-z>
    <normalized-projection-volume>0.0</normalized-projection-volume>
    <projection-density>0.0</projection-density>
    <projection-energy>0.0</projection-energy>
    <projection-intensity>0.0</projection-intensity>
    <projection-volume>0.0</projection-volume>
    <section-data-set-id>478097069</section-data-set-id>
    <structure-id>182305693</structure-id>
    <sum-pixel-intensity>19095758848.0</sum-pixel-intensity>
    <sum-pixels>74808000.0</sum-pixels>
    <sum-projection-pixel-intensity>0.0</sum-projection-pixel-intensity>
    <sum-projection-pixels>0.0</sum-projection-pixels>
    <volume>0.0916398</volume>
  </projection-structure-unionize>
  <projection-structure-unionize>
    <hemisphere-id>2</hemisphere-id>
    <id>634355927</id>
    <is-injection>false</is-injection>
    <max-voxel-density>0.590960085391998</max-voxel-density>
    <max-voxel-x>8860</max-voxel-x>
    <max-voxel-y>4370</max-voxel-y>
    <max-voxel-z>5940</max-voxel-z>
    <normalized-projection-volume>0.00481531272917406</normalized-projection-volume>
    <projection-density>0.00740110951140363</projection-density>
    <projection-energy>2.41297071555895</projection-energy>
    <projection-intensity>326.028241014546</projection-intensity>
    <projection-volume>0.0020828101546875</projection-volume>
    <section-data-set-id>478097069</section-data-set-id>
    <structure-id>877</structure-id>
    <sum-pixel-intensity>18929372514.7109</sum-pixel-intensity>
    <sum-pixels>229729500.0</sum-pixels>
    <sum-projection-pixel-intensity>554330556.0</sum-projection-pixel-intensity>
    <sum-projection-pixels>1700253.1875</sum-projection-pixels>
    <volume>0.2814186375</volume>
  </projection-structure-unionize>
  <projection-structure-unionize>
    <hemisphere-id>2</hemisphere-id>
    <id>634356094</id>
    <is-injection>false</is-injection>
    <max-voxel-density>0.0</max-voxel-density>
    <max-voxel-x>0</max-voxel-x>
    <max-voxel-y>0</max-voxel-y>
    <max-voxel-z>0</max-voxel-z>
    <normalized-projection-volume>0.0</normalized-projection-volume>
    <projection-density>0.0</projection-density>
    <projection-energy>0.0</projection-energy>
    <projection-intensity>0.0</projection-intensity>
    <projection-volume>0.0</projection-volume>
    <section-data-set-id>478097069</section-data-set-id>
    <structure-id>1074</structure-id>
    <sum-pixel-intensity>13731741696.0</sum-pixel-intensity>
    <sum-pixels>53051400.0</sum-pixels>
    <sum-projection-pixel-intensity>0.0</sum-projection-pixel-intensity>
    <sum-projection-pixels>0.0</sum-projection-pixels>
    <volume>0.064987965</volume>
  </projection-structure-unionize>
  <projection-structure-unionize>
    <hemisphere-id>2</hemisphere-id>
    <id>634355420</id>
    <is-injection>false</is-injection>
    <max-voxel-density>0.594224631786346</max-voxel-density>
    <max-voxel-x>10680</max-voxel-x>
    <max-voxel-y>4340</max-voxel-y>
    <max-voxel-z>6630</max-voxel-z>
    <normalized-projection-volume>0.00104490107848644</normalized-projection-volume>
    <projection-density>0.056598287075758</projection-density>
    <projection-energy>42.2760200500488</projection-energy>
    <projection-intensity>746.948791503906</projection-intensity>
    <projection-volume>0.00045196038125</projection-volume>
    <section-data-set-id>478097069</section-data-set-id>
    <structure-id>147</structure-id>
    <sum-pixel-intensity>2007176448.0</sum-pixel-intensity>
    <sum-pixels>6518700.0</sum-pixels>
    <sum-projection-pixel-intensity>275584704.0</sum-projection-pixel-intensity>
    <sum-projection-pixels>368947.25</sum-projection-pixels>
    <volume>0.0079854075</volume>
  </projection-structure-unionize>
  <projection-structure-unionize>
    <hemisphere-id>1</hemisphere-id>
    <id>634356784</id>
    <is-injection>false</is-injection>
    <max-voxel-density>0.0366736799478531</max-voxel-density>
    <max-voxel-x>7860</max-voxel-x>
    <max-voxel-y>5200</max-voxel-y>
    <max-voxel-z>3290</max-voxel-z>
    <normalized-projection-volume>2.46240049318746e-06</normalized-projection-volume>
    <projection-density>1.14117420801634e-07</projection-density>
    <projection-energy>5.16734452211598e-05</projection-energy>
    <projection-intensity>452.809438367714</projection-intensity>
    <projection-volume>1.06508404346108e-06</projection-volume>
    <section-data-set-id>478097069</section-data-set-id>
    <structure-id>375</structure-id>
    <sum-pixel-intensity>3000004231168.0</sum-pixel-intensity>
    <sum-pixels>7618962608.0</sum-pixels>
    <sum-projection-pixel-intensity>393698.046966553</sum-projection-pixel-intensity>
    <sum-projection-pixels>869.456362009048</sum-projection-pixels>
    <volume>9.3332291948</volume>
  </projection-structure-unionize>
  <projection-structure-unionize>
    <hemisphere-id>3</hemisphere-id>
    <id>634357068</id>
    <is-injection>false</is-injection>
    <max-voxel-density>0.230072885751724</max-voxel-density>
    <max-voxel-x>5260</max-voxel-x>
    <max-voxel-y>6810</max-voxel-y>
    <max-voxel-z>5990</max-voxel-z>
    <normalized-projection-volume>0.000210305676541183</normalized-projection-volume>
    <projection-density>0.00164595216107875</projection-density>
    <projection-energy>0.993035030322375</projection-energy>
    <projection-intensity>603.319497251697</projection-intensity>
    <projection-volume>9.09653896484375e-05</projection-volume>
    <section-data-set-id>478097069</section-data-set-id>
    <structure-id>576073699</structure-id>
    <sum-pixel-intensity>7702325760.0</sum-pixel-intensity>
    <sum-pixels>45115200.0</sum-pixels>
    <sum-projection-pixel-intensity>44800974.0</sum-projection-pixel-intensity>
    <sum-projection-pixels>74257.4609375</sum-projection-pixels>
    <volume>0.05526612</volume>
  </projection-structure-unionize>
  <projection-structure-unionize>
    <hemisphere-id>1</hemisphere-id>
    <id>634356362</id>
    <is-injection>false</is-injection>
    <max-voxel-density>0.14397294819355</max-voxel-density>
    <max-voxel-x>12130</max-voxel-x>
    <max-voxel-y>3600</max-voxel-y>
    <max-voxel-z>4740</max-voxel-z>
    <normalized-projection-volume>1.69567512360028e-05</normalized-projection-volume>
    <projection-density>2.65023500105599e-05</projection-density>
    <projection-energy>0.00693746469914913</projection-energy>
    <projection-intensity>261.767913818359</projection-intensity>
    <projection-volume>7.33445482177734e-06</projection-volume>
    <section-data-set-id>478097069</section-data-set-id>
    <structure-id>989</structure-id>
    <sum-pixel-intensity>34905411584.0</sum-pixel-intensity>
    <sum-pixels>225916192.0</sum-pixels>
    <sum-projection-pixel-intensity>1567285.625</sum-projection-pixel-intensity>
    <sum-projection-pixels>5987.31005859375</sum-projection-pixels>
    <volume>0.2767473352</volume>
  </projection-structure-unionize>
  <projection-structure-unionize>
    <hemisphere-id>1</hemisphere-id>
    <id>634356184</id>
    <is-injection>false</is-injection>
    <max-voxel-density>0.0874319970607758</max-voxel-density>
    <max-voxel-x>8570</max-voxel-x>
    <max-voxel-y>5100</max-voxel-y>
    <max-voxel-z>5620</max-voxel-z>
    <normalized-projection-volume>1.32404865837502e-05</normalized-projection-volume>
    <projection-density>0.0005447908770293</projection-density>
    <projection-energy>0.325060546398163</projection-energy>
    <projection-intensity>596.670288085938</projection-intensity>
    <projection-volume>5.72702573242187e-06</projection-volume>
    <section-data-set-id>478097069</section-data-set-id>
    <structure-id>607344854</structure-id>
    <sum-pixel-intensity>2000667392.0</sum-pixel-intensity>
    <sum-pixels>8581500.0</sum-pixels>
    <sum-projection-pixel-intensity>2789507.0</sum-projection-pixel-intensity>
    <sum-projection-pixels>4675.123046875</sum-projection-pixels>
    <volume>0.0105123375</volume>
  </projection-structure-unionize>
  <projection-structure-unionize>
    <hemisphere-id>1</hemisphere-id>
    <id>634356413</id>
    <is-injection>false</is-injection>
    <max-voxel-density>0.571469128131866</max-voxel-density>
    <max-voxel-x>12200</max-voxel-x>
    <max-voxel-y>1700</max-voxel-y>
    <max-voxel-z>4570</max-voxel-z>
    <normalized-projection-volume>0.000313357561113084</normalized-projection-volume>
    <projection-density>7.37316149752587e-05</projection-density>
    <projection-energy>0.0888630077242851</projection-energy>
    <projection-intensity>1205.22253417969</projection-intensity>
    <projection-volume>0.000135539340234375</projection-volume>
    <section-data-set-id>478097069</section-data-set-id>
    <structure-id>936</structure-id>
    <sum-pixel-intensity>585555443712.0</sum-pixel-intensity>
    <sum-pixels>1500636544.0</sum-pixels>
    <sum-projection-pixel-intensity>133351080.0</sum-projection-pixel-intensity>
    <sum-projection-pixels>110644.359375</sum-projection-pixels>
    <volume>1.8382797664</volume>
  </projection-structure-unionize>
  <projection-structure-unionize>
    <hemisphere-id>2</hemisphere-id>
    <id>634355530</id>
    <is-injection>false</is-injection>
    <max-voxel-density>0.180285140872002</max-voxel-density>
    <max-voxel-x>5160</max-voxel-x>
    <max-voxel-y>2600</max-voxel-y>
    <max-voxel-z>5890</max-voxel-z>
    <normalized-projection-volume>0.000116330300478411</normalized-projection-volume>
    <projection-density>0.000181730880285613</projection-density>
    <projection-energy>0.130789965391159</projection-energy>
    <projection-intensity>719.690307617188</projection-intensity>
    <projection-volume>5.03173822265625e-05</projection-volume>
    <section-data-set-id>478097069</section-data-set-id>
    <structure-id>296</structure-id>
    <sum-pixel-intensity>79480266752.0</sum-pixel-intensity>
    <sum-pixels>226023296.0</sum-pixels>
    <sum-projection-pixel-intensity>29561578.0</sum-projection-pixel-intensity>
    <sum-projection-pixels>41075.4140625</sum-projection-pixels>
    <volume>0.2768785376</volume>
  </projection-structure-unionize>
  <projection-structure-unionize>
    <hemisphere-id>1</hemisphere-id>
    <id>634356745</id>
    <is-injection>false</is-injection>
    <max-voxel-density>0.0458434000611305</max-voxel-density>
    <max-voxel-x>6620</max-voxel-x>
    <max-voxel-y>560</max-voxel-y>
    <max-voxel-z>5510</max-voxel-z>
    <normalized-projection-volume>4.22793990069547e-06</normalized-projection-volume>
    <projection-density>3.98139491153415e-06</projection-density>
    <projection-energy>0.00120022031478584</projection-energy>
    <projection-intensity>301.457214355469</projection-intensity>
    <projection-volume>1.82874854736328e-06</projection-volume>
    <section-data-set-id>478097069</section-data-set-id>
    <structure-id>442</structure-id>
    <sum-pixel-intensity>89654435840.0</sum-pixel-intensity>
    <sum-pixels>374958016.0</sum-pixels>
    <sum-projection-pixel-intensity>450032.21875</sum-projection-pixel-intensity>
    <sum-projection-pixels>1492.85595703125</sum-projection-pixels>
    <volume>0.4593235696</volume>
  </projection-structure-unionize>
  <projection-structure-unionize>
    <hemisphere-id>3</hemisphere-id>
    <id>634357164</id>
    <is-injection>false</is-injection>
    <max-voxel-density>0.0</max-voxel-density>
    <max-voxel-x>0</max-voxel-x>
    <max-voxel-y>0</max-voxel-y>
    <max-voxel-z>0</max-voxel-z>
    <normalized-projection-volume>0.0</normalized-projection-volume>
    <projection-density>0.0</projection-density>
    <projection-energy>0.0</projection-energy>
    <projection-intensity>0.0</projection-intensity>
    <projection-volume>0.0</projection-volume>
    <section-data-set-id>478097069</section-data-set-id>
    <structure-id>164</structure-id>
    <sum-pixel-intensity>49282100.0</sum-pixel-intensity>
    <sum-pixels>388800.0</sum-pixels>
    <sum-projection-pixel-intensity>0.0</sum-projection-pixel-intensity>
    <sum-projection-pixels>0.0</sum-projection-pixels>
    <volume>0.00047628</volume>
  </projection-structure-unionize>
  <projection-structure-unionize>
    <hemisphere-id>1</hemisphere-id>
    <id>634356528</id>
    <is-injection>false</is-injection>
    <max-voxel-density>0.142003908753395</max-voxel-density>
    <max-voxel-x>6590</max-voxel-x>
    <max-voxel-y>4460</max-voxel-y>
    <max-voxel-z>1880</max-voxel-z>
    <normalized-projection-volume>3.85791410140126e-05</normalized-projection-volume>
    <projection-density>3.88072168579336e-06</projection-density>
    <projection-energy>0.00258225602404586</projection-energy>
    <projection-intensity>665.406136569661</projection-intensity>
    <projection-volume>1.66869798873663e-05</projection-volume>
    <section-data-set-id>478097069</section-data-set-id>
    <structure-id>776</structure-id>
    <sum-pixel-intensity>381951380480.0</sum-pixel-intensity>
    <sum-pixels>3510178132.0</sum-pixels>
    <sum-projection-pixel-intensity>9064178.62683105</sum-projection-pixel-intensity>
    <sum-projection-pixels>13622.02439785</sum-projection-pixels>
    <volume>4.2999682117</volume>
  </projection-structure-unionize>
  <projection-structure-unionize>
    <hemisphere-id>2</hemisphere-id>
    <id>634355595</id>
    <is-injection>false</is-injection>
    <max-voxel-density>0.242162987589836</max-voxel-density>
    <max-voxel-x>7140</max-voxel-x>
    <max-voxel-y>2970</max-voxel-y>
    <max-voxel-z>9410</max-voxel-z>
    <normalized-projection-volume>0.000935754418603545</normalized-projection-volume>
    <projection-density>8.14180012316662e-05</projection-density>
    <projection-energy>0.0640497783360113</projection-energy>
    <projection-intensity>786.678343450909</projection-intensity>
    <projection-volume>0.000404750203149414</projection-volume>
    <section-data-set-id>478097069</section-data-set-id>
    <structure-id>378</structure-id>
    <sum-pixel-intensity>1654951737344.0</sum-pixel-intensity>
    <sum-pixels>4058172936.0</sum-pixels>
    <sum-projection-pixel-intensity>259925077.0</sum-projection-pixel-intensity>
    <sum-projection-pixels>330408.329101562</sum-projection-pixels>
    <volume>4.9712618466</volume>
  </projection-structure-unionize>
  <projection-structure-unionize>
    <hemisphere-id>3</hemisphere-id>
    <id>634357471</id>
    <is-injection>false</is-injection>
    <max-voxel-density>0.0</max-voxel-density>
    <max-voxel-x>0</max-voxel-x>
    <max-voxel-y>0</max-voxel-y>
    <max-voxel-z>0</max-voxel-z>
    <normalized-projection-volume>0.0</normalized-projection-volume>
    <projection-density>0.0</projection-density>
    <projection-energy>0.0</projection-energy>
    <projection-intensity>0.0</projection-intensity>
    <projection-volume>0.0</projection-volume>
    <section-data-set-id>478097069</section-data-set-id>
    <structure-id>618</structure-id>
    <sum-pixel-intensity>79729133696.0</sum-pixel-intensity>
    <sum-pixels>916648192.0</sum-pixels>
    <sum-projection-pixel-intensity>0.0</sum-projection-pixel-intensity>
    <sum-projection-pixels>0.0</sum-projection-pixels>
    <volume>1.1228940352</volume>
  </projection-structure-unionize>
  <projection-structure-unionize>
    <hemisphere-id>1</hemisphere-id>
    <id>634357003</id>
    <is-injection>false</is-injection>
    <max-voxel-density>0.0</max-voxel-density>
    <max-voxel-x>0</max-voxel-x>
    <max-voxel-y>0</max-voxel-y>
    <max-voxel-z>0</max-voxel-z>
    <normalized-projection-volume>0.0</normalized-projection-volume>
    <projection-density>0.0</projection-density>
    <projection-energy>0.0</projection-energy>
    <projection-intensity>0.0</projection-intensity>
    <projection-volume>0.0</projection-volume>
    <section-data-set-id>478097069</section-data-set-id>
    <structure-id>66</structure-id>
    <sum-pixel-intensity>1085446656.0</sum-pixel-intensity>
    <sum-pixels>8047800.0</sum-pixels>
    <sum-projection-pixel-intensity>0.0</sum-projection-pixel-intensity>
    <sum-projection-pixels>0.0</sum-projection-pixels>
    <volume>0.009858555</volume>
  </projection-structure-unionize>
  <projection-structure-unionize>
    <hemisphere-id>2</hemisphere-id>
    <id>634356248</id>
    <is-injection>false</is-injection>
    <max-voxel-density>0.484998822212219</max-voxel-density>
    <max-voxel-x>7130</max-voxel-x>
    <max-voxel-y>3700</max-voxel-y>
    <max-voxel-z>9510</max-voxel-z>
    <normalized-projection-volume>0.000356096390588918</normalized-projection-volume>
    <projection-density>0.000685800099745393</projection-density>
    <projection-energy>0.423997968435287</projection-energy>
    <projection-intensity>618.252990722656</projection-intensity>
    <projection-volume>0.000154025547265625</projection-volume>
    <section-data-set-id>478097069</section-data-set-id>
    <structure-id>484682524</structure-id>
    <sum-pixel-intensity>21583495168.0</sum-pixel-intensity>
    <sum-pixels>183340800.0</sum-pixels>
    <sum-projection-pixel-intensity>77736128.0</sum-projection-pixel-intensity>
    <sum-projection-pixels>125735.140625</sum-projection-pixels>
    <volume>0.22459248</volume>
  </projection-structure-unionize>
  <projection-structure-unionize>
    <hemisphere-id>2</hemisphere-id>
    <id>634355515</id>
    <is-injection>false</is-injection>
    <max-voxel-density>0.286130845546722</max-voxel-density>
    <max-voxel-x>8090</max-voxel-x>
    <max-voxel-y>760</max-voxel-y>
    <max-voxel-z>6540</max-voxel-z>
    <normalized-projection-volume>0.000132965879075496</normalized-projection-volume>
    <projection-density>0.000137878494570032</projection-density>
    <projection-energy>0.0742637068033218</projection-energy>
    <projection-intensity>538.617065429688</projection-intensity>
    <projection-volume>5.75129173828125e-05</projection-volume>
    <section-data-set-id>478097069</section-data-set-id>
    <structure-id>274</structure-id>
    <sum-pixel-intensity>100351770624.0</sum-pixel-intensity>
    <sum-pixels>340512288.0</sum-pixels>
    <sum-projection-pixel-intensity>25287704.0</sum-projection-pixel-intensity>
    <sum-projection-pixels>46949.3203125</sum-projection-pixels>
    <volume>0.4171275528</volume>
  </projection-structure-unionize>
  <projection-structure-unionize>
    <hemisphere-id>2</hemisphere-id>
    <id>634355659</id>
    <is-injection>false</is-injection>
    <max-voxel-density>0.279279261827469</max-voxel-density>
    <max-voxel-x>3710</max-voxel-x>
    <max-voxel-y>3970</max-voxel-y>
    <max-voxel-z>7370</max-voxel-z>
    <normalized-projection-volume>0.000385101674411027</normalized-projection-volume>
    <projection-density>0.00690928008407354</projection-density>
    <projection-energy>3.52938890457153</projection-energy>
    <projection-intensity>510.818634033203</projection-intensity>
    <projection-volume>0.000166571461328125</projection-volume>
    <section-data-set-id>478097069</section-data-set-id>
    <structure-id>488</structure-id>
    <sum-pixel-intensity>4034270208.0</sum-pixel-intensity>
    <sum-pixels>19680300.0</sum-pixels>
    <sum-projection-pixel-intensity>69459432.0</sum-projection-pixel-intensity>
    <sum-projection-pixels>135976.703125</sum-projection-pixels>
    <volume>0.0241083675</volume>
  </projection-structure-unionize>
  <projection-structure-unionize>
    <hemisphere-id>2</hemisphere-id>
    <id>634356074</id>
    <is-injection>false</is-injection>
    <max-voxel-density>0.629703104496002</max-voxel-density>
    <max-voxel-x>12170</max-voxel-x>
    <max-voxel-y>6230</max-voxel-y>
    <max-voxel-z>5770</max-voxel-z>
    <normalized-projection-volume>0.00520358774430484</normalized-projection-volume>
    <projection-density>0.00155616761185229</projection-density>
    <projection-energy>0.551939904689789</projection-energy>
    <projection-intensity>354.678955078125</projection-intensity>
    <projection-volume>0.002250754209375</projection-volume>
    <section-data-set-id>478097069</section-data-set-id>
    <structure-id>1048</structure-id>
    <sum-pixel-intensity>156090368000.0</sum-pixel-intensity>
    <sum-pixels>1180689280.0</sum-pixels>
    <sum-projection-pixel-intensity>651669504.0</sum-projection-pixel-intensity>
    <sum-projection-pixels>1837350.375</sum-projection-pixels>
    <volume>1.446344368</volume>
  </projection-structure-unionize>
  <projection-structure-unionize>
    <hemisphere-id>1</hemisphere-id>
    <id>634356758</id>
    <is-injection>false</is-injection>
    <max-voxel-density>0.264583647251129</max-voxel-density>
    <max-voxel-x>7700</max-voxel-x>
    <max-voxel-y>4350</max-voxel-y>
    <max-voxel-z>4630</max-voxel-z>
    <normalized-projection-volume>0.000355192835241953</normalized-projection-volume>
    <projection-density>0.00206571724265814</projection-density>
    <projection-energy>1.21669411659241</projection-energy>
    <projection-intensity>588.993530273438</projection-intensity>
    <projection-volume>0.000153634724414062</projection-volume>
    <section-data-set-id>478097069</section-data-set-id>
    <structure-id>422</structure-id>
    <sum-pixel-intensity>13183065088.0</sum-pixel-intensity>
    <sum-pixels>60713100.0</sum-pixels>
    <sum-projection-pixel-intensity>73869272.0</sum-projection-pixel-intensity>
    <sum-projection-pixels>125416.1015625</sum-projection-pixels>
    <volume>0.0743735475</volume>
  </projection-structure-unionize>
  <projection-structure-unionize>
    <hemisphere-id>2</hemisphere-id>
    <id>634355888</id>
    <is-injection>false</is-injection>
    <max-voxel-density>0.194368869066238</max-voxel-density>
    <max-voxel-x>3190</max-voxel-x>
    <max-voxel-y>3590</max-voxel-y>
    <max-voxel-z>6040</max-voxel-z>
    <normalized-projection-volume>0.000349775795584614</normalized-projection-volume>
    <projection-density>0.000816311163362116</projection-density>
    <projection-energy>0.699777126312256</projection-energy>
    <projection-intensity>857.2431640625</projection-intensity>
    <projection-volume>0.000151291643945312</projection-volume>
    <section-data-set-id>478097069</section-data-set-id>
    <structure-id>827</structure-id>
    <sum-pixel-intensity>60712239104.0</sum-pixel-intensity>
    <sum-pixels>151294496.0</sum-pixels>
    <sum-projection-pixel-intensity>105872432.0</sum-projection-pixel-intensity>
    <sum-projection-pixels>123503.3828125</sum-projection-pixels>
    <volume>0.1853357576</volume>
  </projection-structure-unionize>
  <projection-structure-unionize>
    <hemisphere-id>3</hemisphere-id>
    <id>634357705</id>
    <is-injection>false</is-injection>
    <max-voxel-density>0.592539191246033</max-voxel-density>
    <max-voxel-x>11920</max-voxel-x>
    <max-voxel-y>7110</max-voxel-y>
    <max-voxel-z>4340</max-voxel-z>
    <normalized-projection-volume>0.00435809460873425</normalized-projection-volume>
    <projection-density>0.0018054785970211</projection-density>
    <projection-energy>0.707118108316274</projection-energy>
    <projection-intensity>391.651338034671</projection-intensity>
    <projection-volume>0.00188504552386932</projection-volume>
    <section-data-set-id>478097069</section-data-set-id>
    <structure-id>938</structure-id>
    <sum-pixel-intensity>130740060160.0</sum-pixel-intensity>
    <sum-pixels>852301808.0</sum-pixels>
    <sum-projection-pixel-intensity>602678042.1875</sum-projection-pixel-intensity>
    <sum-projection-pixels>1538812.67254639</sum-projection-pixels>
    <volume>1.0440697148</volume>
  </projection-structure-unionize>
  <projection-structure-unionize>
    <hemisphere-id>1</hemisphere-id>
    <id>634356926</id>
    <is-injection>false</is-injection>
    <max-voxel-density>0.356146395206451</max-voxel-density>
    <max-voxel-x>7020</max-voxel-x>
    <max-voxel-y>5250</max-voxel-y>
    <max-voxel-z>5510</max-voxel-z>
    <normalized-projection-volume>0.00144627312140182</normalized-projection-volume>
    <projection-density>0.00267675216309726</projection-density>
    <projection-energy>2.3242073059082</projection-energy>
    <projection-intensity>868.293823242188</projection-intensity>
    <projection-volume>0.00062556941015625</projection-volume>
    <section-data-set-id>478097069</section-data-set-id>
    <structure-id>181</structure-id>
    <sum-pixel-intensity>75265171456.0</sum-pixel-intensity>
    <sum-pixels>190779296.0</sum-pixels>
    <sum-projection-pixel-intensity>443410656.0</sum-projection-pixel-intensity>
    <sum-projection-pixels>510668.90625</sum-projection-pixels>
    <volume>0.2337046376</volume>
  </projection-structure-unionize>
  <projection-structure-unionize>
    <hemisphere-id>1</hemisphere-id>
    <id>634355528</id>
    <is-injection>false</is-injection>
    <max-voxel-density>0.0</max-voxel-density>
    <max-voxel-x>0</max-voxel-x>
    <max-voxel-y>0</max-voxel-y>
    <max-voxel-z>0</max-voxel-z>
    <normalized-projection-volume>0.0</normalized-projection-volume>
    <projection-density>0.0</projection-density>
    <projection-energy>0.0</projection-energy>
    <projection-intensity>0.0</projection-intensity>
    <projection-volume>0.0</projection-volume>
    <section-data-set-id>478097069</section-data-set-id>
    <structure-id>312782554</structure-id>
    <sum-pixel-intensity>66569830400.0</sum-pixel-intensity>
    <sum-pixels>192023104.0</sum-pixels>
    <sum-projection-pixel-intensity>0.0</sum-projection-pixel-intensity>
    <sum-projection-pixels>0.0</sum-projection-pixels>
    <volume>0.2352283024</volume>
  </projection-structure-unionize>
  <projection-structure-unionize>
    <hemisphere-id>1</hemisphere-id>
    <id>634356581</id>
    <is-injection>false</is-injection>
    <max-voxel-density>0.0</max-voxel-density>
    <max-voxel-x>0</max-voxel-x>
    <max-voxel-y>0</max-voxel-y>
    <max-voxel-z>0</max-voxel-z>
    <normalized-projection-volume>0.0</normalized-projection-volume>
    <projection-density>0.0</projection-density>
    <projection-energy>0.0</projection-energy>
    <projection-intensity>0.0</projection-intensity>
    <projection-volume>0.0</projection-volume>
    <section-data-set-id>478097069</section-data-set-id>
    <structure-id>692</structure-id>
    <sum-pixel-intensity>24052391936.0</sum-pixel-intensity>
    <sum-pixels>75768304.0</sum-pixels>
    <sum-projection-pixel-intensity>0.0</sum-projection-pixel-intensity>
    <sum-projection-pixels>0.0</sum-projection-pixels>
    <volume>0.0928161724</volume>
  </projection-structure-unionize>
  <projection-structure-unionize>
    <hemisphere-id>1</hemisphere-id>
    <id>634357028</id>
    <is-injection>false</is-injection>
    <max-voxel-density>0.196251705288887</max-voxel-density>
    <max-voxel-x>7400</max-voxel-x>
    <max-voxel-y>3370</max-voxel-y>
    <max-voxel-z>3060</max-voxel-z>
    <normalized-projection-volume>7.51630349047507e-05</normalized-projection-volume>
    <projection-density>0.000861981243360788</projection-density>
    <projection-energy>0.543944895267487</projection-energy>
    <projection-intensity>631.040283203125</projection-intensity>
    <projection-volume>3.25109377441406e-05</projection-volume>
    <section-data-set-id>478097069</section-data-set-id>
    <structure-id>27</structure-id>
    <sum-pixel-intensity>6409232896.0</sum-pixel-intensity>
    <sum-pixels>30789000.0</sum-pixels>
    <sum-projection-pixel-intensity>16747519.0</sum-projection-pixel-intensity>
    <sum-projection-pixels>26539.541015625</sum-projection-pixels>
    <volume>0.037716525</volume>
  </projection-structure-unionize>
  <projection-structure-unionize>
    <hemisphere-id>1</hemisphere-id>
    <id>634356818</id>
    <is-injection>false</is-injection>
    <max-voxel-density>0.0</max-voxel-density>
    <max-voxel-x>0</max-voxel-x>
    <max-voxel-y>0</max-voxel-y>
    <max-voxel-z>0</max-voxel-z>
    <normalized-projection-volume>0.0</normalized-projection-volume>
    <projection-density>0.0</projection-density>
    <projection-energy>0.0</projection-energy>
    <projection-intensity>0.0</projection-intensity>
    <projection-volume>0.0</projection-volume>
    <section-data-set-id>478097069</section-data-set-id>
    <structure-id>330</structure-id>
    <sum-pixel-intensity>2736098816.0</sum-pixel-intensity>
    <sum-pixels>13954500.0</sum-pixels>
    <sum-projection-pixel-intensity>0.0</sum-projection-pixel-intensity>
    <sum-projection-pixels>0.0</sum-projection-pixels>
    <volume>0.0170942625</volume>
  </projection-structure-unionize>
  <projection-structure-unionize>
    <hemisphere-id>2</hemisphere-id>
    <id>634355520</id>
    <is-injection>false</is-injection>
    <max-voxel-density>0.0</max-voxel-density>
    <max-voxel-x>0</max-voxel-x>
    <max-voxel-y>0</max-voxel-y>
    <max-voxel-z>0</max-voxel-z>
    <normalized-projection-volume>0.0</normalized-projection-volume>
    <projection-density>0.0</projection-density>
    <projection-energy>0.0</projection-energy>
    <projection-intensity>0.0</projection-intensity>
    <projection-volume>0.0</projection-volume>
    <section-data-set-id>478097069</section-data-set-id>
    <structure-id>281</structure-id>
    <sum-pixel-intensity>14567149568.0</sum-pixel-intensity>
    <sum-pixels>61217100.0</sum-pixels>
    <sum-projection-pixel-intensity>0.0</sum-projection-pixel-intensity>
    <sum-projection-pixels>0.0</sum-projection-pixels>
    <volume>0.0749909475</volume>
  </projection-structure-unionize>
  <projection-structure-unionize>
    <hemisphere-id>2</hemisphere-id>
    <id>634356196</id>
    <is-injection>false</is-injection>
    <max-voxel-density>0.183011785149574</max-voxel-density>
    <max-voxel-x>10410</max-voxel-x>
    <max-voxel-y>5200</max-voxel-y>
    <max-voxel-z>7570</max-voxel-z>
    <normalized-projection-volume>6.47751575369482e-05</normalized-projection-volume>
    <projection-density>0.00114205235149711</projection-density>
    <projection-energy>0.609820127487183</projection-energy>
    <projection-intensity>533.968627929688</projection-intensity>
    <projection-volume>2.80177765136719e-05</projection-volume>
    <section-data-set-id>478097069</section-data-set-id>
    <structure-id>549009227</structure-id>
    <sum-pixel-intensity>3788860928.0</sum-pixel-intensity>
    <sum-pixels>20026800.0</sum-pixels>
    <sum-projection-pixel-intensity>12212746.0</sum-projection-pixel-intensity>
    <sum-projection-pixels>22871.654296875</sum-projection-pixels>
    <volume>0.02453283</volume>
  </projection-structure-unionize>
  <projection-structure-unionize>
    <hemisphere-id>3</hemisphere-id>
    <id>634357625</id>
    <is-injection>false</is-injection>
    <max-voxel-density>0.0</max-voxel-density>
    <max-voxel-x>0</max-voxel-x>
    <max-voxel-y>0</max-voxel-y>
    <max-voxel-z>0</max-voxel-z>
    <normalized-projection-volume>0.0</normalized-projection-volume>
    <projection-density>0.0</projection-density>
    <projection-energy>0.0</projection-energy>
    <projection-intensity>0.0</projection-intensity>
    <projection-volume>0.0</projection-volume>
    <section-data-set-id>478097069</section-data-set-id>
    <structure-id>838</structure-id>
    <sum-pixel-intensity>264856625152.0</sum-pixel-intensity>
    <sum-pixels>576842368.0</sum-pixels>
    <sum-projection-pixel-intensity>0.0</sum-projection-pixel-intensity>
    <sum-projection-pixels>0.0</sum-projection-pixels>
    <volume>0.7066319008</volume>
  </projection-structure-unionize>
  <projection-structure-unionize>
    <hemisphere-id>3</hemisphere-id>
    <id>634357438</id>
    <is-injection>false</is-injection>
    <max-voxel-density>0.442850649356842</max-voxel-density>
    <max-voxel-x>7130</max-voxel-x>
    <max-voxel-y>3890</max-voxel-y>
    <max-voxel-z>6530</max-voxel-z>
    <normalized-projection-volume>0.00603579368188837</normalized-projection-volume>
    <projection-density>0.00656070901131595</projection-density>
    <projection-energy>5.14538435869209</projection-energy>
    <projection-intensity>784.272606789495</projection-intensity>
    <projection-volume>0.00261071566464844</projection-volume>
    <section-data-set-id>478097069</section-data-set-id>
    <structure-id>575</structure-id>
    <sum-pixel-intensity>98241294336.0</sum-pixel-intensity>
    <sum-pixels>324842400.0</sum-pixels>
    <sum-projection-pixel-intensity>1671439004.0</sum-projection-pixel-intensity>
    <sum-projection-pixels>2131196.4609375</sum-projection-pixels>
    <volume>0.39793194</volume>
  </projection-structure-unionize>
  <projection-structure-unionize>
    <hemisphere-id>1</hemisphere-id>
    <id>634357044</id>
    <is-injection>false</is-injection>
    <max-voxel-density>0.29796227812767</max-voxel-density>
    <max-voxel-x>5990</max-voxel-x>
    <max-voxel-y>3850</max-voxel-y>
    <max-voxel-z>3530</max-voxel-z>
    <normalized-projection-volume>0.000689926913506608</normalized-projection-volume>
    <projection-density>0.000258120708167553</projection-density>
    <projection-energy>0.0829405188560486</projection-energy>
    <projection-intensity>321.324554443359</projection-intensity>
    <projection-volume>0.000298420240234375</projection-volume>
    <section-data-set-id>478097069</section-data-set-id>
    <structure-id>6</structure-id>
    <sum-pixel-intensity>33166977024.0</sum-pixel-intensity>
    <sum-pixels>943776896.0</sum-pixels>
    <sum-projection-pixel-intensity>78277344.0</sum-projection-pixel-intensity>
    <sum-projection-pixels>243608.359375</sum-projection-pixels>
    <volume>1.1561266976</volume>
  </projection-structure-unionize>
  <projection-structure-unionize>
    <hemisphere-id>3</hemisphere-id>
    <id>634357635</id>
    <is-injection>false</is-injection>
    <max-voxel-density>0.225005358457565</max-voxel-density>
    <max-voxel-x>5900</max-voxel-x>
    <max-voxel-y>4620</max-voxel-y>
    <max-voxel-z>9460</max-voxel-z>
    <normalized-projection-volume>0.000205410152107394</normalized-projection-volume>
    <projection-density>0.00154506788261057</projection-density>
    <projection-energy>0.870286066561644</projection-energy>
    <projection-intensity>563.267204215775</projection-intensity>
    <projection-volume>8.88478848098755e-05</projection-volume>
    <section-data-set-id>478097069</section-data-set-id>
    <structure-id>849</structure-id>
    <sum-pixel-intensity>10122016768.0</sum-pixel-intensity>
    <sum-pixels>46942200.0</sum-pixels>
    <sum-projection-pixel-intensity>40853142.59375</sum-projection-pixel-intensity>
    <sum-projection-pixels>72528.885559082</sum-projection-pixels>
    <volume>0.057504195</volume>
  </projection-structure-unionize>
  <projection-structure-unionize>
    <hemisphere-id>1</hemisphere-id>
    <id>634356541</id>
    <is-injection>false</is-injection>
    <max-voxel-density>0.344704121351242</max-voxel-density>
    <max-voxel-x>5380</max-voxel-x>
    <max-voxel-y>6990</max-voxel-y>
    <max-voxel-z>3620</max-voxel-z>
    <normalized-projection-volume>0.0032627332468081</normalized-projection-volume>
    <projection-density>0.000669539091177285</projection-density>
    <projection-energy>0.458095192909241</projection-energy>
    <projection-intensity>684.19482421875</projection-intensity>
    <projection-volume>0.00141125910625</projection-volume>
    <section-data-set-id>478097069</section-data-set-id>
    <structure-id>754</structure-id>
    <sum-pixel-intensity>644837998592.0</sum-pixel-intensity>
    <sum-pixels>1720658688.0</sum-pixels>
    <sum-projection-pixel-intensity>788225472.0</sum-projection-pixel-intensity>
    <sum-projection-pixels>1152048.25</sum-projection-pixels>
    <volume>2.1078068928</volume>
  </projection-structure-unionize>
  <projection-structure-unionize>
    <hemisphere-id>1</hemisphere-id>
    <id>634356702</id>
    <is-injection>false</is-injection>
    <max-voxel-density>0.224970519542694</max-voxel-density>
    <max-voxel-x>5520</max-voxel-x>
    <max-voxel-y>5910</max-voxel-y>
    <max-voxel-z>4800</max-voxel-z>
    <normalized-projection-volume>0.000583966690110067</normalized-projection-volume>
    <projection-density>0.000824816117528826</projection-density>
    <projection-energy>0.680015206336975</projection-energy>
    <projection-intensity>824.444641113281</projection-intensity>
    <projection-volume>0.000252588319921875</projection-volume>
    <section-data-set-id>478097069</section-data-set-id>
    <structure-id>523</structure-id>
    <sum-pixel-intensity>89418489856.0</sum-pixel-intensity>
    <sum-pixels>249988496.0</sum-pixels>
    <sum-projection-pixel-intensity>169995984.0</sum-projection-pixel-intensity>
    <sum-projection-pixels>206194.546875</sum-projection-pixels>
    <volume>0.3062359076</volume>
  </projection-structure-unionize>
  <projection-structure-unionize>
    <hemisphere-id>3</hemisphere-id>
    <id>634357379</id>
    <is-injection>false</is-injection>
    <max-voxel-density>0.226781666278839</max-voxel-density>
    <max-voxel-x>7920</max-voxel-x>
    <max-voxel-y>5110</max-voxel-y>
    <max-voxel-z>8120</max-voxel-z>
    <normalized-projection-volume>7.95806717210934e-05</normalized-projection-volume>
    <projection-density>4.98473667930778e-06</projection-density>
    <projection-energy>0.00186635625253365</projection-energy>
    <projection-intensity>374.414211342619</projection-intensity>
    <projection-volume>3.44217375900269e-05</projection-volume>
    <section-data-set-id>478097069</section-data-set-id>
    <structure-id>463</structure-id>
    <sum-pixel-intensity>2074334658560.0</sum-pixel-intensity>
    <sum-pixels>5637083648.0</sum-pixels>
    <sum-projection-pixel-intensity>10520806.3125</sum-projection-pixel-intensity>
    <sum-projection-pixels>28099.3776245117</sum-projection-pixels>
    <volume>6.9054274688</volume>
  </projection-structure-unionize>
  <projection-structure-unionize>
    <hemisphere-id>3</hemisphere-id>
    <id>634357384</id>
    <is-injection>false</is-injection>
    <max-voxel-density>0.12220399081707</max-voxel-density>
    <max-voxel-x>7970</max-voxel-x>
    <max-voxel-y>4020</max-voxel-y>
    <max-voxel-z>7490</max-voxel-z>
    <normalized-projection-volume>4.34880308332926e-05</normalized-projection-volume>
    <projection-density>2.43789552469219e-05</projection-density>
    <projection-energy>0.0109387159703924</projection-energy>
    <projection-intensity>448.69502649313</projection-intensity>
    <projection-volume>1.88102657752991e-05</projection-volume>
    <section-data-set-id>478097069</section-data-set-id>
    <structure-id>475</structure-id>
    <sum-pixel-intensity>134311752704.0</sum-pixel-intensity>
    <sum-pixels>629859600.0</sum-pixels>
    <sum-projection-pixel-intensity>6889855.265625</sum-projection-pixel-intensity>
    <sum-projection-pixels>15355.3190002441</sum-projection-pixels>
    <volume>0.77157801</volume>
  </projection-structure-unionize>
  <projection-structure-unionize>
    <hemisphere-id>3</hemisphere-id>
    <id>634357260</id>
    <is-injection>false</is-injection>
    <max-voxel-density>0.180285140872002</max-voxel-density>
    <max-voxel-x>5160</max-voxel-x>
    <max-voxel-y>2600</max-voxel-y>
    <max-voxel-z>5890</max-voxel-z>
    <normalized-projection-volume>0.000116330300478411</normalized-projection-volume>
    <projection-density>9.08654434950369e-05</projection-density>
    <projection-energy>0.0653949803475125</projection-energy>
    <projection-intensity>719.690322659179</projection-intensity>
    <projection-volume>5.03173822265625e-05</projection-volume>
    <section-data-set-id>478097069</section-data-set-id>
    <structure-id>296</structure-id>
    <sum-pixel-intensity>166690734080.0</sum-pixel-intensity>
    <sum-pixels>452046592.0</sum-pixels>
    <sum-projection-pixel-intensity>29561578.0</sum-projection-pixel-intensity>
    <sum-projection-pixels>41075.4140625</sum-projection-pixels>
    <volume>0.5537570752</volume>
  </projection-structure-unionize>
  <projection-structure-unionize>
    <hemisphere-id>2</hemisphere-id>
    <id>634355519</id>
    <is-injection>false</is-injection>
    <max-voxel-density>0.528075397014618</max-voxel-density>
    <max-voxel-x>10580</max-voxel-x>
    <max-voxel-y>4330</max-voxel-y>
    <max-voxel-z>6450</max-voxel-z>
    <normalized-projection-volume>0.00122495651323339</normalized-projection-volume>
    <projection-density>0.0617476217448711</projection-density>
    <projection-energy>50.9081268310547</projection-energy>
    <projection-intensity>824.454895019531</projection-intensity>
    <projection-volume>0.0005298413640625</projection-volume>
    <section-data-set-id>478097069</section-data-set-id>
    <structure-id>280</structure-id>
    <sum-pixel-intensity>2573166080.0</sum-pixel-intensity>
    <sum-pixels>7004700.0</sum-pixels>
    <sum-projection-pixel-intensity>356596160.0</sum-projection-pixel-intensity>
    <sum-projection-pixels>432523.5625</sum-projection-pixels>
    <volume>0.0085807575</volume>
  </projection-structure-unionize>
  <projection-structure-unionize>
    <hemisphere-id>3</hemisphere-id>
    <id>634357485</id>
    <is-injection>false</is-injection>
    <max-voxel-density>0.597319185733795</max-voxel-density>
    <max-voxel-x>6760</max-voxel-x>
    <max-voxel-y>5200</max-voxel-y>
    <max-voxel-z>6570</max-voxel-z>
    <normalized-projection-volume>0.115120641283652</normalized-projection-volume>
    <projection-density>0.00929355990754536</projection-density>
    <projection-energy>8.79309974977475</projection-energy>
    <projection-intensity>946.149789451049</projection-intensity>
    <projection-volume>0.0497941575480713</projection-volume>
    <section-data-set-id>478097069</section-data-set-id>
    <structure-id>637</structure-id>
    <sum-pixel-intensity>1392962665472.0</sum-pixel-intensity>
    <sum-pixels>4373812864.0</sum-pixels>
    <sum-projection-pixel-intensity>38459372800.0</sum-projection-pixel-intensity>
    <sum-projection-pixels>40648291.8759766</sum-projection-pixels>
    <volume>5.3579207584</volume>
  </projection-structure-unionize>
  <projection-structure-unionize>
    <hemisphere-id>2</hemisphere-id>
    <id>634356877</id>
    <is-injection>false</is-injection>
    <max-voxel-density>0.0</max-voxel-density>
    <max-voxel-x>0</max-voxel-x>
    <max-voxel-y>0</max-voxel-y>
    <max-voxel-z>0</max-voxel-z>
    <normalized-projection-volume>0.0</normalized-projection-volume>
    <projection-density>0.0</projection-density>
    <projection-energy>0.0</projection-energy>
    <projection-intensity>0.0</projection-intensity>
    <projection-volume>0.0</projection-volume>
    <section-data-set-id>478097069</section-data-set-id>
    <structure-id>312782604</structure-id>
    <sum-pixel-intensity>18964496384.0</sum-pixel-intensity>
    <sum-pixels>76833000.0</sum-pixels>
    <sum-projection-pixel-intensity>0.0</sum-projection-pixel-intensity>
    <sum-projection-pixels>0.0</sum-projection-pixels>
    <volume>0.094120425</volume>
  </projection-structure-unionize>
  <projection-structure-unionize>
    <hemisphere-id>3</hemisphere-id>
    <id>634357064</id>
    <is-injection>false</is-injection>
    <max-voxel-density>0.442373514175415</max-voxel-density>
    <max-voxel-x>6800</max-voxel-x>
    <max-voxel-y>6290</max-voxel-y>
    <max-voxel-z>6730</max-voxel-z>
    <normalized-projection-volume>0.00354663527311265</normalized-projection-volume>
    <projection-density>0.00649432716128019</projection-density>
    <projection-energy>4.79434416702318</projection-energy>
    <projection-intensity>738.235701399143</projection-intensity>
    <projection-volume>0.00153405778134766</projection-volume>
    <section-data-set-id>478097069</section-data-set-id>
    <structure-id>576073704</structure-id>
    <sum-pixel-intensity>63039535104.0</sum-pixel-intensity>
    <sum-pixels>192828608.0</sum-pixels>
    <sum-projection-pixel-intensity>924486712.0</sum-projection-pixel-intensity>
    <sum-projection-pixels>1252292.06640625</sum-projection-pixels>
    <volume>0.2362150448</volume>
  </projection-structure-unionize>
  <projection-structure-unionize>
    <hemisphere-id>1</hemisphere-id>
    <id>634356326</id>
    <is-injection>false</is-injection>
    <max-voxel-density>0.0186792220920324</max-voxel-density>
    <max-voxel-x>12710</max-voxel-x>
    <max-voxel-y>4990</max-voxel-y>
    <max-voxel-z>5280</max-voxel-z>
    <normalized-projection-volume>7.50330901899916e-07</normalized-projection-volume>
    <projection-density>7.21292735761381e-06</projection-density>
    <projection-energy>0.00139547418802977</projection-energy>
    <projection-intensity>193.468490600586</projection-intensity>
    <projection-volume>3.24547315979004e-07</projection-volume>
    <section-data-set-id>478097069</section-data-set-id>
    <structure-id>1039</structure-id>
    <sum-pixel-intensity>3830914560.0</sum-pixel-intensity>
    <sum-pixels>36730800.0</sum-pixels>
    <sum-projection-pixel-intensity>51256.8828125</sum-projection-pixel-intensity>
    <sum-projection-pixels>264.936584472656</sum-projection-pixels>
    <volume>0.04499523</volume>
  </projection-structure-unionize>
  <projection-structure-unionize>
    <hemisphere-id>1</hemisphere-id>
    <id>634356708</id>
    <is-injection>false</is-injection>
    <max-voxel-density>0.0</max-voxel-density>
    <max-voxel-x>0</max-voxel-x>
    <max-voxel-y>0</max-voxel-y>
    <max-voxel-z>0</max-voxel-z>
    <normalized-projection-volume>0.0</normalized-projection-volume>
    <projection-density>0.0</projection-density>
    <projection-energy>0.0</projection-energy>
    <projection-intensity>0.0</projection-intensity>
    <projection-volume>0.0</projection-volume>
    <section-data-set-id>478097069</section-data-set-id>
    <structure-id>510</structure-id>
    <sum-pixel-intensity>5089001984.0</sum-pixel-intensity>
    <sum-pixels>22420800.0</sum-pixels>
    <sum-projection-pixel-intensity>0.0</sum-projection-pixel-intensity>
    <sum-projection-pixels>0.0</sum-projection-pixels>
    <volume>0.02746548</volume>
  </projection-structure-unionize>
  <projection-structure-unionize>
    <hemisphere-id>3</hemisphere-id>
    <id>634357891</id>
    <is-injection>false</is-injection>
    <max-voxel-density>0.0</max-voxel-density>
    <max-voxel-x>0</max-voxel-x>
    <max-voxel-y>0</max-voxel-y>
    <max-voxel-z>0</max-voxel-z>
    <normalized-projection-volume>0.0</normalized-projection-volume>
    <projection-density>0.0</projection-density>
    <projection-energy>0.0</projection-energy>
    <projection-intensity>0.0</projection-intensity>
    <projection-volume>0.0</projection-volume>
    <section-data-set-id>478097069</section-data-set-id>
    <structure-id>250</structure-id>
    <sum-pixel-intensity>112010170368.0</sum-pixel-intensity>
    <sum-pixels>507241792.0</sum-pixels>
    <sum-projection-pixel-intensity>0.0</sum-projection-pixel-intensity>
    <sum-projection-pixels>0.0</sum-projection-pixels>
    <volume>0.6213711952</volume>
  </projection-structure-unionize>
  <projection-structure-unionize>
    <hemisphere-id>2</hemisphere-id>
    <id>634355444</id>
    <is-injection>false</is-injection>
    <max-voxel-density>0.340369999408722</max-voxel-density>
    <max-voxel-x>6230</max-voxel-x>
    <max-voxel-y>4790</max-voxel-y>
    <max-voxel-z>5710</max-voxel-z>
    <normalized-projection-volume>0.00231918365541163</normalized-projection-volume>
    <projection-density>0.00429232884198427</projection-density>
    <projection-energy>3.86568212509155</projection-energy>
    <projection-intensity>900.602478027344</projection-intensity>
    <projection-volume>0.0010031371875</projection-volume>
    <section-data-set-id>478097069</section-data-set-id>
    <structure-id>181</structure-id>
    <sum-pixel-intensity>80914276352.0</sum-pixel-intensity>
    <sum-pixels>190779296.0</sum-pixels>
    <sum-projection-pixel-intensity>737492096.0</sum-projection-pixel-intensity>
    <sum-projection-pixels>818887.5</sum-projection-pixels>
    <volume>0.2337046376</volume>
  </projection-structure-unionize>
  <projection-structure-unionize>
    <hemisphere-id>1</hemisphere-id>
    <id>634356365</id>
    <is-injection>false</is-injection>
    <max-voxel-density>0.0</max-voxel-density>
    <max-voxel-x>0</max-voxel-x>
    <max-voxel-y>0</max-voxel-y>
    <max-voxel-z>0</max-voxel-z>
    <normalized-projection-volume>0.0</normalized-projection-volume>
    <projection-density>0.0</projection-density>
    <projection-energy>0.0</projection-energy>
    <projection-intensity>0.0</projection-intensity>
    <projection-volume>0.0</projection-volume>
    <section-data-set-id>478097069</section-data-set-id>
    <structure-id>986</structure-id>
    <sum-pixel-intensity>32389459968.0</sum-pixel-intensity>
    <sum-pixels>335231104.0</sum-pixels>
    <sum-projection-pixel-intensity>0.0</sum-projection-pixel-intensity>
    <sum-projection-pixels>0.0</sum-projection-pixels>
    <volume>0.4106581024</volume>
  </projection-structure-unionize>
  <projection-structure-unionize>
    <hemisphere-id>2</hemisphere-id>
    <id>634355385</id>
    <is-injection>false</is-injection>
    <max-voxel-density>0.803859174251556</max-voxel-density>
    <max-voxel-x>6370</max-voxel-x>
    <max-voxel-y>5290</max-voxel-y>
    <max-voxel-z>7200</max-voxel-z>
    <normalized-projection-volume>0.0257010084029584</normalized-projection-volume>
    <projection-density>0.179473176598549</projection-density>
    <projection-energy>302.720794677734</projection-energy>
    <projection-intensity>1686.71875</projection-intensity>
    <projection-volume>0.01111668635</projection-volume>
    <section-data-set-id>478097069</section-data-set-id>
    <structure-id>102</structure-id>
    <sum-pixel-intensity>41156591616.0</sum-pixel-intensity>
    <sum-pixels>50563800.0</sum-pixels>
    <sum-projection-pixel-intensity>15306713088.0</sum-projection-pixel-intensity>
    <sum-projection-pixels>9074846.0</sum-projection-pixels>
    <volume>0.061940655</volume>
  </projection-structure-unionize>
  <projection-structure-unionize>
    <hemisphere-id>2</hemisphere-id>
    <id>634355889</id>
    <is-injection>false</is-injection>
    <max-voxel-density>0.218348801136017</max-voxel-density>
    <max-voxel-x>9370</max-voxel-x>
    <max-voxel-y>2950</max-voxel-y>
    <max-voxel-z>7540</max-voxel-z>
    <normalized-projection-volume>0.000207181897835714</normalized-projection-volume>
    <projection-density>8.14787053968757e-05</projection-density>
    <projection-energy>0.0612286552786827</projection-energy>
    <projection-intensity>751.468139648438</projection-intensity>
    <projection-volume>8.96142337890625e-05</projection-volume>
    <section-data-set-id>478097069</section-data-set-id>
    <structure-id>828</structure-id>
    <sum-pixel-intensity>258383642624.0</sum-pixel-intensity>
    <sum-pixels>897835520.0</sum-pixels>
    <sum-projection-pixel-intensity>54973260.0</sum-projection-pixel-intensity>
    <sum-projection-pixels>73154.4765625</sum-projection-pixels>
    <volume>1.099848512</volume>
  </projection-structure-unionize>
  <projection-structure-unionize>
    <hemisphere-id>1</hemisphere-id>
    <id>634356920</id>
    <is-injection>false</is-injection>
    <max-voxel-density>0.0</max-voxel-density>
    <max-voxel-x>0</max-voxel-x>
    <max-voxel-y>0</max-voxel-y>
    <max-voxel-z>0</max-voxel-z>
    <normalized-projection-volume>0.0</normalized-projection-volume>
    <projection-density>0.0</projection-density>
    <projection-energy>0.0</projection-energy>
    <projection-intensity>0.0</projection-intensity>
    <projection-volume>0.0</projection-volume>
    <section-data-set-id>478097069</section-data-set-id>
    <structure-id>190</structure-id>
    <sum-pixel-intensity>1545012352.0</sum-pixel-intensity>
    <sum-pixels>252328496.0</sum-pixels>
    <sum-projection-pixel-intensity>0.0</sum-projection-pixel-intensity>
    <sum-projection-pixels>0.0</sum-projection-pixels>
    <volume>0.3091024076</volume>
  </projection-structure-unionize>
  <projection-structure-unionize>
    <hemisphere-id>1</hemisphere-id>
    <id>634356486</id>
    <is-injection>false</is-injection>
    <max-voxel-density>0.341452956199646</max-voxel-density>
    <max-voxel-x>11860</max-voxel-x>
    <max-voxel-y>5180</max-voxel-y>
    <max-voxel-z>5080</max-voxel-z>
    <normalized-projection-volume>9.768364358532e-05</normalized-projection-volume>
    <projection-density>0.00044001275091432</projection-density>
    <projection-energy>0.393109083175659</projection-energy>
    <projection-intensity>893.40380859375</projection-intensity>
    <projection-volume>4.22519774414062e-05</projection-volume>
    <section-data-set-id>478097069</section-data-set-id>
    <structure-id>839</structure-id>
    <sum-pixel-intensity>22065766400.0</sum-pixel-intensity>
    <sum-pixels>78387296.0</sum-pixels>
    <sum-projection-pixel-intensity>30814758.0</sum-projection-pixel-intensity>
    <sum-projection-pixels>34491.41015625</sum-projection-pixels>
    <volume>0.0960244376</volume>
  </projection-structure-unionize>
  <projection-structure-unionize>
    <hemisphere-id>3</hemisphere-id>
    <id>634357175</id>
    <is-injection>false</is-injection>
    <max-voxel-density>0.36305183172226</max-voxel-density>
    <max-voxel-x>2650</max-voxel-x>
    <max-voxel-y>2800</max-voxel-y>
    <max-voxel-z>6820</max-voxel-z>
    <normalized-projection-volume>0.00191466712770405</normalized-projection-volume>
    <projection-density>0.000771322869989889</projection-density>
    <projection-energy>0.547769255443457</projection-energy>
    <projection-intensity>710.168564625392</projection-intensity>
    <projection-volume>0.000828168046546036</projection-volume>
    <section-data-set-id>478097069</section-data-set-id>
    <structure-id>184</structure-id>
    <sum-pixel-intensity>180218086968.0</sum-pixel-intensity>
    <sum-pixels>876488400.0</sum-pixels>
    <sum-projection-pixel-intensity>480113398.272827</sum-projection-pixel-intensity>
    <sum-projection-pixels>676055.548200846</sum-projection-pixels>
    <volume>1.07369829</volume>
  </projection-structure-unionize>
  <projection-structure-unionize>
    <hemisphere-id>1</hemisphere-id>
    <id>634356919</id>
    <is-injection>false</is-injection>
    <max-voxel-density>0.338919132947922</max-voxel-density>
    <max-voxel-x>7130</max-voxel-x>
    <max-voxel-y>5820</max-voxel-y>
    <max-voxel-z>4560</max-voxel-z>
    <normalized-projection-volume>0.00341518812682343</normalized-projection-volume>
    <projection-density>0.00129799987189472</projection-density>
    <projection-energy>0.67505931854248</projection-energy>
    <projection-intensity>520.076599121094</projection-intensity>
    <projection-volume>0.001477201775</projection-volume>
    <section-data-set-id>478097069</section-data-set-id>
    <structure-id>194</structure-id>
    <sum-pixel-intensity>161563426816.0</sum-pixel-intensity>
    <sum-pixels>929028608.0</sum-pixels>
    <sum-projection-pixel-intensity>627149440.0</sum-projection-pixel-intensity>
    <sum-projection-pixels>1205879.0</sum-projection-pixels>
    <volume>1.1380600448</volume>
  </projection-structure-unionize>
  <projection-structure-unionize>
    <hemisphere-id>1</hemisphere-id>
    <id>634356310</id>
    <is-injection>false</is-injection>
    <max-voxel-density>0.217634841799736</max-voxel-density>
    <max-voxel-x>9050</max-voxel-x>
    <max-voxel-y>4180</max-voxel-y>
    <max-voxel-z>5670</max-voxel-z>
    <normalized-projection-volume>0.00010332558194541</normalized-projection-volume>
    <projection-density>0.0116990664973855</projection-density>
    <projection-energy>4.03697633743286</projection-energy>
    <projection-intensity>345.068237304688</projection-intensity>
    <projection-volume>4.46923353515625e-05</projection-volume>
    <section-data-set-id>478097069</section-data-set-id>
    <structure-id>1060</structure-id>
    <sum-pixel-intensity>321768352.0</sum-pixel-intensity>
    <sum-pixels>3118500.0</sum-pixels>
    <sum-projection-pixel-intensity>12589310.0</sum-projection-pixel-intensity>
    <sum-projection-pixels>36483.5390625</sum-projection-pixels>
    <volume>0.0038201625</volume>
  </projection-structure-unionize>
  <projection-structure-unionize>
    <hemisphere-id>2</hemisphere-id>
    <id>634355807</id>
    <is-injection>false</is-injection>
    <max-voxel-density>0.58595222234726</max-voxel-density>
    <max-voxel-x>4170</max-voxel-x>
    <max-voxel-y>5260</max-voxel-y>
    <max-voxel-z>8020</max-voxel-z>
    <normalized-projection-volume>0.0638341807893663</normalized-projection-volume>
    <projection-density>0.00562282325699925</projection-density>
    <projection-energy>5.21747732162476</projection-energy>
    <projection-intensity>927.91064453125</projection-intensity>
    <projection-volume>0.02761076745</projection-volume>
    <section-data-set-id>478097069</section-data-set-id>
    <structure-id>703</structure-id>
    <sum-pixel-intensity>1351578767360.0</sum-pixel-intensity>
    <sum-pixels>4008556032.0</sum-pixels>
    <sum-projection-pixel-intensity>20914550784.0</sum-projection-pixel-intensity>
    <sum-projection-pixels>22539402.0</sum-projection-pixels>
    <volume>4.9104811392</volume>
  </projection-structure-unionize>
  <projection-structure-unionize>
    <hemisphere-id>2</hemisphere-id>
    <id>634355978</id>
    <is-injection>false</is-injection>
    <max-voxel-density>0.17034837603569</max-voxel-density>
    <max-voxel-x>11420</max-voxel-x>
    <max-voxel-y>6510</max-voxel-y>
    <max-voxel-z>7080</max-voxel-z>
    <normalized-projection-volume>4.62883270769642e-05</normalized-projection-volume>
    <projection-density>0.00171257008332759</projection-density>
    <projection-energy>0.946968138217926</projection-energy>
    <projection-intensity>552.951477050781</projection-intensity>
    <projection-volume>2.00215028808594e-05</projection-volume>
    <section-data-set-id>478097069</section-data-set-id>
    <structure-id>939</structure-id>
    <sum-pixel-intensity>1853165056.0</sum-pixel-intensity>
    <sum-pixels>9543600.0</sum-pixels>
    <sum-projection-pixel-intensity>9037485.0</sum-projection-pixel-intensity>
    <sum-projection-pixels>16344.083984375</sum-projection-pixels>
    <volume>0.01169091</volume>
  </projection-structure-unionize>
  <projection-structure-unionize>
    <hemisphere-id>1</hemisphere-id>
    <id>634356480</id>
    <is-injection>false</is-injection>
    <max-voxel-density>0.228558301925659</max-voxel-density>
    <max-voxel-x>11270</max-voxel-x>
    <max-voxel-y>4420</max-voxel-y>
    <max-voxel-z>3430</max-voxel-z>
    <normalized-projection-volume>9.78183571227982e-05</normalized-projection-volume>
    <projection-density>0.000229125216719694</projection-density>
    <projection-energy>0.174020230770111</projection-energy>
    <projection-intensity>759.498352050781</projection-intensity>
    <projection-volume>4.23102462890625e-05</projection-volume>
    <section-data-set-id>478097069</section-data-set-id>
    <structure-id>846</structure-id>
    <sum-pixel-intensity>46661881856.0</sum-pixel-intensity>
    <sum-pixels>150742800.0</sum-pixels>
    <sum-projection-pixel-intensity>26232296.0</sum-projection-pixel-intensity>
    <sum-projection-pixels>34538.9765625</sum-projection-pixels>
    <volume>0.18465993</volume>
  </projection-structure-unionize>
  <projection-structure-unionize>
    <hemisphere-id>2</hemisphere-id>
    <id>634355871</id>
    <is-injection>false</is-injection>
    <max-voxel-density>0.723642528057098</max-voxel-density>
    <max-voxel-x>7920</max-voxel-x>
    <max-voxel-y>4920</max-voxel-y>
    <max-voxel-z>6850</max-voxel-z>
    <normalized-projection-volume>0.0240553342880745</normalized-projection-volume>
    <projection-density>0.0788030326366425</projection-density>
    <projection-energy>72.880729675293</projection-energy>
    <projection-intensity>924.846801757812</projection-intensity>
    <projection-volume>0.01040486825</projection-volume>
    <section-data-set-id>478097069</section-data-set-id>
    <structure-id>804</structure-id>
    <sum-pixel-intensity>43693355008.0</sum-pixel-intensity>
    <sum-pixels>107784816.0</sum-pixels>
    <sum-projection-pixel-intensity>7855435776.0</sum-projection-pixel-intensity>
    <sum-projection-pixels>8493770.0</sum-projection-pixels>
    <volume>0.1320363996</volume>
  </projection-structure-unionize>
  <projection-structure-unionize>
    <hemisphere-id>1</hemisphere-id>
    <id>634356843</id>
    <is-injection>false</is-injection>
    <max-voxel-density>0.240662351250648</max-voxel-density>
    <max-voxel-x>7810</max-voxel-x>
    <max-voxel-y>5670</max-voxel-y>
    <max-voxel-z>2550</max-voxel-z>
    <normalized-projection-volume>0.000379083584701032</normalized-projection-volume>
    <projection-density>0.00015652852919743</projection-density>
    <projection-energy>0.106511532641368</projection-energy>
    <projection-intensity>680.460828370939</projection-intensity>
    <projection-volume>0.000163968403320312</projection-volume>
    <section-data-set-id>478097069</section-data-set-id>
    <structure-id>295</structure-id>
    <sum-pixel-intensity>321011834880.0</sum-pixel-intensity>
    <sum-pixels>855126912.0</sum-pixels>
    <sum-projection-pixel-intensity>91080878.0</sum-projection-pixel-intensity>
    <sum-projection-pixels>133851.7578125</sum-projection-pixels>
    <volume>1.0475304672</volume>
  </projection-structure-unionize>
  <projection-structure-unionize>
    <hemisphere-id>1</hemisphere-id>
    <id>634356231</id>
    <is-injection>false</is-injection>
    <max-voxel-density>0.0</max-voxel-density>
    <max-voxel-x>0</max-voxel-x>
    <max-voxel-y>0</max-voxel-y>
    <max-voxel-z>0</max-voxel-z>
    <normalized-projection-volume>0.0</normalized-projection-volume>
    <projection-density>0.0</projection-density>
    <projection-energy>0.0</projection-energy>
    <projection-intensity>0.0</projection-intensity>
    <projection-volume>0.0</projection-volume>
    <section-data-set-id>478097069</section-data-set-id>
    <structure-id>182305713</structure-id>
    <sum-pixel-intensity>2255701248.0</sum-pixel-intensity>
    <sum-pixels>11054700.0</sum-pixels>
    <sum-projection-pixel-intensity>0.0</sum-projection-pixel-intensity>
    <sum-projection-pixels>0.0</sum-projection-pixels>
    <volume>0.0135420075</volume>
  </projection-structure-unionize>
  <projection-structure-unionize>
    <hemisphere-id>2</hemisphere-id>
    <id>634356020</id>
    <is-injection>false</is-injection>
    <max-voxel-density>0.0</max-voxel-density>
    <max-voxel-x>0</max-voxel-x>
    <max-voxel-y>0</max-voxel-y>
    <max-voxel-z>0</max-voxel-z>
    <normalized-projection-volume>0.0</normalized-projection-volume>
    <projection-density>0.0</projection-density>
    <projection-energy>0.0</projection-energy>
    <projection-intensity>0.0</projection-intensity>
    <projection-volume>0.0</projection-volume>
    <section-data-set-id>478097069</section-data-set-id>
    <structure-id>982</structure-id>
    <sum-pixel-intensity>4000813056.0</sum-pixel-intensity>
    <sum-pixels>27756000.0</sum-pixels>
    <sum-projection-pixel-intensity>0.0</sum-projection-pixel-intensity>
    <sum-projection-pixels>0.0</sum-projection-pixels>
    <volume>0.0340011</volume>
  </projection-structure-unionize>
  <projection-structure-unionize>
    <hemisphere-id>2</hemisphere-id>
    <id>634356207</id>
    <is-injection>false</is-injection>
    <max-voxel-density>0.239537686109543</max-voxel-density>
    <max-voxel-x>8270</max-voxel-x>
    <max-voxel-y>5370</max-voxel-y>
    <max-voxel-z>5870</max-voxel-z>
    <normalized-projection-volume>5.15855494584836e-05</normalized-projection-volume>
    <projection-density>0.000503816991113126</projection-density>
    <projection-energy>0.289618670940399</projection-energy>
    <projection-intensity>574.848937988281</projection-intensity>
    <projection-volume>2.23127577148437e-05</projection-volume>
    <section-data-set-id>478097069</section-data-set-id>
    <structure-id>607344834</structure-id>
    <sum-pixel-intensity>10871416832.0</sum-pixel-intensity>
    <sum-pixels>36153000.0</sum-pixels>
    <sum-projection-pixel-intensity>10470584.0</sum-projection-pixel-intensity>
    <sum-projection-pixels>18214.49609375</sum-projection-pixels>
    <volume>0.044287425</volume>
  </projection-structure-unionize>
  <projection-structure-unionize>
    <hemisphere-id>2</hemisphere-id>
    <id>634355346</id>
    <is-injection>false</is-injection>
    <max-voxel-density>0.0908500850200653</max-voxel-density>
    <max-voxel-x>8570</max-voxel-x>
    <max-voxel-y>520</max-voxel-y>
    <max-voxel-z>7100</max-voxel-z>
    <normalized-projection-volume>7.58208102315644e-06</normalized-projection-volume>
    <projection-density>2.03599101951113e-05</projection-density>
    <projection-energy>0.0136056412011385</projection-energy>
    <projection-intensity>668.256408691406</projection-intensity>
    <projection-volume>3.2795451171875e-06</projection-volume>
    <section-data-set-id>478097069</section-data-set-id>
    <structure-id>41</structure-id>
    <sum-pixel-intensity>41435127808.0</sum-pixel-intensity>
    <sum-pixels>131492704.0</sum-pixels>
    <sum-projection-pixel-intensity>1789042.5</sum-projection-pixel-intensity>
    <sum-projection-pixels>2677.1796875</sum-projection-pixels>
    <volume>0.1610785624</volume>
  </projection-structure-unionize>
  <projection-structure-unionize>
    <hemisphere-id>1</hemisphere-id>
    <id>634356586</id>
    <is-injection>false</is-injection>
    <max-voxel-density>0.382531404495239</max-voxel-density>
    <max-voxel-x>7260</max-voxel-x>
    <max-voxel-y>4900</max-voxel-y>
    <max-voxel-z>5180</max-voxel-z>
    <normalized-projection-volume>0.00208573718676586</normalized-projection-volume>
    <projection-density>0.00176216545514762</projection-density>
    <projection-energy>1.36941564083099</projection-energy>
    <projection-intensity>777.120910644531</projection-intensity>
    <projection-volume>0.0009021625046875</projection-volume>
    <section-data-set-id>478097069</section-data-set-id>
    <structure-id>685</structure-id>
    <sum-pixel-intensity>104851996672.0</sum-pixel-intensity>
    <sum-pixels>417928512.0</sum-pixels>
    <sum-projection-pixel-intensity>572317824.0</sum-projection-pixel-intensity>
    <sum-projection-pixels>736459.1875</sum-projection-pixels>
    <volume>0.5119624272</volume>
  </projection-structure-unionize>
  <projection-structure-unionize>
    <hemisphere-id>1</hemisphere-id>
    <id>634356756</id>
    <is-injection>false</is-injection>
    <max-voxel-density>0.0</max-voxel-density>
    <max-voxel-x>0</max-voxel-x>
    <max-voxel-y>0</max-voxel-y>
    <max-voxel-z>0</max-voxel-z>
    <normalized-projection-volume>0.0</normalized-projection-volume>
    <projection-density>0.0</projection-density>
    <projection-energy>0.0</projection-energy>
    <projection-intensity>0.0</projection-intensity>
    <projection-volume>0.0</projection-volume>
    <section-data-set-id>478097069</section-data-set-id>
    <structure-id>425</structure-id>
    <sum-pixel-intensity>108304681984.0</sum-pixel-intensity>
    <sum-pixels>357509708.0</sum-pixels>
    <sum-projection-pixel-intensity>0.0</sum-projection-pixel-intensity>
    <sum-projection-pixels>0.0</sum-projection-pixels>
    <volume>0.4379493923</volume>
  </projection-structure-unionize>
  <projection-structure-unionize>
    <hemisphere-id>2</hemisphere-id>
    <id>634355472</id>
    <is-injection>false</is-injection>
    <max-voxel-density>0.36422473192215</max-voxel-density>
    <max-voxel-x>7070</max-voxel-x>
    <max-voxel-y>3370</max-voxel-y>
    <max-voxel-z>6920</max-voxel-z>
    <normalized-projection-volume>0.00281995222946438</normalized-projection-volume>
    <projection-density>0.00184284546412528</projection-density>
    <projection-energy>1.33387875556946</projection-energy>
    <projection-intensity>723.814758300781</projection-intensity>
    <projection-volume>0.001219739084375</projection-volume>
    <section-data-set-id>478097069</section-data-set-id>
    <structure-id>218</structure-id>
    <sum-pixel-intensity>136990654464.0</sum-pixel-intensity>
    <sum-pixels>540308672.0</sum-pixels>
    <sum-projection-pixel-intensity>720706240.0</sum-projection-pixel-intensity>
    <sum-projection-pixels>995705.375</sum-projection-pixels>
    <volume>0.6618781232</volume>
  </projection-structure-unionize>
  <projection-structure-unionize>
    <hemisphere-id>3</hemisphere-id>
    <id>634357703</id>
    <is-injection>false</is-injection>
    <max-voxel-density>0.571469128131866</max-voxel-density>
    <max-voxel-x>12200</max-voxel-x>
    <max-voxel-y>1700</max-voxel-y>
    <max-voxel-z>4570</max-voxel-z>
    <normalized-projection-volume>0.000313361853329227</normalized-projection-volume>
    <projection-density>3.68663136216573e-05</projection-density>
    <projection-energy>0.044431541365208</projection-energy>
    <projection-intensity>1205.20705761876</projection-intensity>
    <projection-volume>0.000135541196784899</projection-volume>
    <section-data-set-id>478097069</section-data-set-id>
    <structure-id>936</structure-id>
    <sum-pixel-intensity>1206707683328.0</sum-pixel-intensity>
    <sum-pixels>3001273088.0</sum-pixels>
    <sum-projection-pixel-intensity>133351189.357758</sum-projection-pixel-intensity>
    <sum-projection-pixels>110645.874926448</sum-projection-pixels>
    <volume>3.6765595328</volume>
  </projection-structure-unionize>
  <projection-structure-unionize>
    <hemisphere-id>2</hemisphere-id>
    <id>634355381</id>
    <is-injection>false</is-injection>
    <max-voxel-density>0.170887097716331</max-voxel-density>
    <max-voxel-x>7120</max-voxel-x>
    <max-voxel-y>3810</max-voxel-y>
    <max-voxel-z>10740</max-voxel-z>
    <normalized-projection-volume>6.01907044047852e-05</normalized-projection-volume>
    <projection-density>8.9889916125685e-05</projection-density>
    <projection-energy>0.0557474046945572</projection-energy>
    <projection-intensity>620.174194335938</projection-intensity>
    <projection-volume>2.60348221191406e-05</projection-volume>
    <section-data-set-id>478097069</section-data-set-id>
    <structure-id>97</structure-id>
    <sum-pixel-intensity>66352160768.0</sum-pixel-intensity>
    <sum-pixels>236432704.0</sum-pixels>
    <sum-projection-pixel-intensity>13180510.0</sum-projection-pixel-intensity>
    <sum-projection-pixels>21252.916015625</sum-projection-pixels>
    <volume>0.2896300624</volume>
  </projection-structure-unionize>
  <projection-structure-unionize>
    <hemisphere-id>2</hemisphere-id>
    <id>634356888</id>
    <is-injection>false</is-injection>
    <max-voxel-density>0.0</max-voxel-density>
    <max-voxel-x>0</max-voxel-x>
    <max-voxel-y>0</max-voxel-y>
    <max-voxel-z>0</max-voxel-z>
    <normalized-projection-volume>0.0</normalized-projection-volume>
    <projection-density>0.0</projection-density>
    <projection-energy>0.0</projection-energy>
    <projection-intensity>0.0</projection-intensity>
    <projection-volume>0.0</projection-volume>
    <section-data-set-id>478097069</section-data-set-id>
    <structure-id>312782616</structure-id>
    <sum-pixel-intensity>47779020800.0</sum-pixel-intensity>
    <sum-pixels>109932304.0</sum-pixels>
    <sum-projection-pixel-intensity>0.0</sum-projection-pixel-intensity>
    <sum-projection-pixels>0.0</sum-projection-pixels>
    <volume>0.1346670724</volume>
  </projection-structure-unionize>
  <projection-structure-unionize>
    <hemisphere-id>1</hemisphere-id>
    <id>634356781</id>
    <is-injection>false</is-injection>
    <max-voxel-density>0.297903686761856</max-voxel-density>
    <max-voxel-x>10660</max-voxel-x>
    <max-voxel-y>6820</max-voxel-y>
    <max-voxel-z>5690</max-voxel-z>
    <normalized-projection-volume>0.000635162832692889</normalized-projection-volume>
    <projection-density>0.00222953445360257</projection-density>
    <projection-energy>1.09876131830469</projection-energy>
    <projection-intensity>492.820963824653</projection-intensity>
    <projection-volume>0.000274732644008303</projection-volume>
    <section-data-set-id>478097069</section-data-set-id>
    <structure-id>379</structure-id>
    <sum-pixel-intensity>11475102592.0</sum-pixel-intensity>
    <sum-pixels>100591200.0</sum-pixels>
    <sum-projection-pixel-intensity>110525719.521851</sum-projection-pixel-intensity>
    <sum-projection-pixels>224271.546129227</sum-projection-pixels>
    <volume>0.12322422</volume>
  </projection-structure-unionize>
  <projection-structure-unionize>
    <hemisphere-id>2</hemisphere-id>
    <id>634355990</id>
    <is-injection>false</is-injection>
    <max-voxel-density>0.482031852006912</max-voxel-density>
    <max-voxel-x>4880</max-voxel-x>
    <max-voxel-y>5580</max-voxel-y>
    <max-voxel-z>8600</max-voxel-z>
    <normalized-projection-volume>0.0068120963667224</normalized-projection-volume>
    <projection-density>0.00293723028153181</projection-density>
    <projection-energy>3.7151837348938</projection-energy>
    <projection-intensity>1264.85949707031</projection-intensity>
    <projection-volume>0.0029464967875</projection-volume>
    <section-data-set-id>478097069</section-data-set-id>
    <structure-id>952</structure-id>
    <sum-pixel-intensity>248782651392.0</sum-pixel-intensity>
    <sum-pixels>818901888.0</sum-pixels>
    <sum-projection-pixel-intensity>3042371072.0</sum-projection-pixel-intensity>
    <sum-projection-pixels>2405303.5</sum-projection-pixels>
    <volume>1.0031548128</volume>
  </projection-structure-unionize>
  <projection-structure-unionize>
    <hemisphere-id>2</hemisphere-id>
    <id>634356028</id>
    <is-injection>false</is-injection>
    <max-voxel-density>0.0112876826897264</max-voxel-density>
    <max-voxel-x>7040</max-voxel-x>
    <max-voxel-y>3700</max-voxel-y>
    <max-voxel-z>10390</max-voxel-z>
    <normalized-projection-volume>2.41658552843596e-07</normalized-projection-volume>
    <projection-density>8.87656597114983e-07</projection-density>
    <projection-energy>0.00061266781995073</projection-energy>
    <projection-intensity>690.208190917969</projection-intensity>
    <projection-volume>1.04526728820801e-07</projection-volume>
    <section-data-set-id>478097069</section-data-set-id>
    <structure-id>990</structure-id>
    <sum-pixel-intensity>38812168192.0</sum-pixel-intensity>
    <sum-pixels>96127200.0</sum-pixels>
    <sum-projection-pixel-intensity>58894.04296875</sum-projection-pixel-intensity>
    <sum-projection-pixels>85.3279418945312</sum-projection-pixels>
    <volume>0.11775582</volume>
  </projection-structure-unionize>
  <projection-structure-unionize>
    <hemisphere-id>3</hemisphere-id>
    <id>634357513</id>
    <is-injection>false</is-injection>
    <max-voxel-density>0.322311908006668</max-voxel-density>
    <max-voxel-x>3850</max-voxel-x>
    <max-voxel-y>4720</max-voxel-y>
    <max-voxel-z>7780</max-voxel-z>
    <normalized-projection-volume>0.00121368210536093</normalized-projection-volume>
    <projection-density>0.00283549198380846</projection-density>
    <projection-energy>2.14346974927085</projection-energy>
    <projection-intensity>755.942799877667</projection-intensity>
    <projection-volume>0.000524964743887329</projection-volume>
    <section-data-set-id>478097069</section-data-set-id>
    <structure-id>675</structure-id>
    <sum-pixel-intensity>51672606720.0</sum-pixel-intensity>
    <sum-pixels>151135200.0</sum-pixels>
    <sum-projection-pixel-intensity>323953729.25</sum-projection-pixel-intensity>
    <sum-projection-pixels>428542.648071289</sum-projection-pixels>
    <volume>0.18514062</volume>
  </projection-structure-unionize>
  <projection-structure-unionize>
    <hemisphere-id>2</hemisphere-id>
    <id>634356164</id>
    <is-injection>false</is-injection>
    <max-voxel-density>0.188379049301147</max-voxel-density>
    <max-voxel-x>4770</max-voxel-x>
    <max-voxel-y>4680</max-voxel-y>
    <max-voxel-z>6080</max-voxel-z>
    <normalized-projection-volume>0.000251957106573327</normalized-projection-volume>
    <projection-density>0.000105051782156806</projection-density>
    <projection-energy>0.0715179219841957</projection-energy>
    <projection-intensity>680.787292480469</projection-intensity>
    <projection-volume>0.000108981254101562</projection-volume>
    <section-data-set-id>478097069</section-data-set-id>
    <structure-id>258</structure-id>
    <sum-pixel-intensity>220425519104.0</sum-pixel-intensity>
    <sum-pixels>846861312.0</sum-pixels>
    <sum-projection-pixel-intensity>60565760.0</sum-projection-pixel-intensity>
    <sum-projection-pixels>88964.2890625</sum-projection-pixels>
    <volume>1.0374051072</volume>
  </projection-structure-unionize>
  <projection-structure-unionize>
    <hemisphere-id>1</hemisphere-id>
    <id>634356476</id>
    <is-injection>false</is-injection>
    <max-voxel-density>0.43003123998642</max-voxel-density>
    <max-voxel-x>10790</max-voxel-x>
    <max-voxel-y>4420</max-voxel-y>
    <max-voxel-z>3720</max-voxel-z>
    <normalized-projection-volume>0.00049330090605452</normalized-projection-volume>
    <projection-density>0.00455011380836368</projection-density>
    <projection-energy>0.553574025630951</projection-energy>
    <projection-intensity>121.661575317383</projection-intensity>
    <projection-volume>0.00021337183984375</projection-volume>
    <section-data-set-id>478097069</section-data-set-id>
    <structure-id>850</structure-id>
    <sum-pixel-intensity>552451072.0</sum-pixel-intensity>
    <sum-pixels>38280600.0</sum-pixels>
    <sum-projection-pixel-intensity>21191146.0</sum-projection-pixel-intensity>
    <sum-projection-pixels>174181.09375</sum-projection-pixels>
    <volume>0.046893735</volume>
  </projection-structure-unionize>
  <projection-structure-unionize>
    <hemisphere-id>1</hemisphere-id>
    <id>634356534</id>
    <is-injection>false</is-injection>
    <max-voxel-density>0.0</max-voxel-density>
    <max-voxel-x>0</max-voxel-x>
    <max-voxel-y>0</max-voxel-y>
    <max-voxel-z>0</max-voxel-z>
    <normalized-projection-volume>0.0</normalized-projection-volume>
    <projection-density>0.0</projection-density>
    <projection-energy>0.0</projection-energy>
    <projection-intensity>0.0</projection-intensity>
    <projection-volume>0.0</projection-volume>
    <section-data-set-id>478097069</section-data-set-id>
    <structure-id>767</structure-id>
    <sum-pixel-intensity>813707558912.0</sum-pixel-intensity>
    <sum-pixels>2035374336.0</sum-pixels>
    <sum-projection-pixel-intensity>0.0</sum-projection-pixel-intensity>
    <sum-projection-pixels>0.0</sum-projection-pixels>
    <volume>2.4933335616</volume>
  </projection-structure-unionize>
  <projection-structure-unionize>
    <hemisphere-id>3</hemisphere-id>
    <id>634357736</id>
    <is-injection>false</is-injection>
    <max-voxel-density>0.459960997104645</max-voxel-density>
    <max-voxel-x>11040</max-voxel-x>
    <max-voxel-y>5410</max-voxel-y>
    <max-voxel-z>5800</max-voxel-z>
    <normalized-projection-volume>0.000316727160460472</normalized-projection-volume>
    <projection-density>0.000519247818693839</projection-density>
    <projection-energy>0.232938835621876</projection-energy>
    <projection-intensity>448.608212178591</projection-intensity>
    <projection-volume>0.000136996823088074</projection-volume>
    <section-data-set-id>478097069</section-data-set-id>
    <structure-id>970</structure-id>
    <sum-pixel-intensity>38284435456.0</sum-pixel-intensity>
    <sum-pixels>215377200.0</sum-pixels>
    <sum-projection-pixel-intensity>50169714.1875</sum-projection-pixel-intensity>
    <sum-projection-pixels>111834.141296387</sum-projection-pixels>
    <volume>0.26383707</volume>
  </projection-structure-unionize>
  <projection-structure-unionize>
    <hemisphere-id>1</hemisphere-id>
    <id>634356198</id>
    <is-injection>false</is-injection>
    <max-voxel-density>0.316051304340363</max-voxel-density>
    <max-voxel-x>8420</max-voxel-x>
    <max-voxel-y>3750</max-voxel-y>
    <max-voxel-z>3860</max-voxel-z>
    <normalized-projection-volume>0.000154330370800834</normalized-projection-volume>
    <projection-density>0.000589301169384271</projection-density>
    <projection-energy>0.339083164930344</projection-energy>
    <projection-intensity>575.398742675781</projection-intensity>
    <projection-volume>6.67538915039062e-05</projection-volume>
    <section-data-set-id>478097069</section-data-set-id>
    <structure-id>1029</structure-id>
    <sum-pixel-intensity>18858657792.0</sum-pixel-intensity>
    <sum-pixels>92470496.0</sum-pixels>
    <sum-projection-pixel-intensity>31355188.0</sum-projection-pixel-intensity>
    <sum-projection-pixels>54492.97265625</sum-projection-pixels>
    <volume>0.1132763576</volume>
  </projection-structure-unionize>
  <projection-structure-unionize>
    <hemisphere-id>3</hemisphere-id>
    <id>634357409</id>
    <is-injection>false</is-injection>
    <max-voxel-density>0.0252357926219702</max-voxel-density>
    <max-voxel-x>7410</max-voxel-x>
    <max-voxel-y>2420</max-voxel-y>
    <max-voxel-z>930</max-voxel-z>
    <normalized-projection-volume>3.37795520187631e-07</normalized-projection-volume>
    <projection-density>6.73068384481614e-07</projection-density>
    <projection-energy>0.000214843429049826</projection-energy>
    <projection-intensity>319.200001074624</projection-intensity>
    <projection-volume>1.46109708595276e-07</projection-volume>
    <section-data-set-id>478097069</section-data-set-id>
    <structure-id>527</structure-id>
    <sum-pixel-intensity>42220353536.0</sum-pixel-intensity>
    <sum-pixels>177208192.0</sum-pixels>
    <sum-projection-pixel-intensity>38072.015625</sum-projection-pixel-intensity>
    <sum-projection-pixels>119.273231506348</sum-projection-pixels>
    <volume>0.2170800352</volume>
  </projection-structure-unionize>
  <projection-structure-unionize>
    <hemisphere-id>1</hemisphere-id>
    <id>634356313</id>
    <is-injection>false</is-injection>
    <max-voxel-density>0.160741910338402</max-voxel-density>
    <max-voxel-x>5600</max-voxel-x>
    <max-voxel-y>4670</max-voxel-y>
    <max-voxel-z>1900</max-voxel-z>
    <normalized-projection-volume>0.000117980743902784</normalized-projection-volume>
    <projection-density>5.23514021652916e-05</projection-density>
    <projection-energy>0.0158069265829658</projection-energy>
    <projection-intensity>301.938934377685</projection-intensity>
    <projection-volume>5.10312632385254e-05</projection-volume>
    <section-data-set-id>478097069</section-data-set-id>
    <structure-id>1057</structure-id>
    <sum-pixel-intensity>283447331840.0</sum-pixel-intensity>
    <sum-pixels>795741324.0</sum-pixels>
    <sum-projection-pixel-intensity>12578224.6875</sum-projection-pixel-intensity>
    <sum-projection-pixels>41658.1740722656</sum-projection-pixels>
    <volume>0.9747831219</volume>
  </projection-structure-unionize>
  <projection-structure-unionize>
    <hemisphere-id>3</hemisphere-id>
    <id>634357282</id>
    <is-injection>false</is-injection>
    <max-voxel-density>0.661122858524323</max-voxel-density>
    <max-voxel-x>11830</max-voxel-x>
    <max-voxel-y>7200</max-voxel-y>
    <max-voxel-z>4220</max-voxel-z>
    <normalized-projection-volume>0.0106511154747291</normalized-projection-volume>
    <projection-density>0.0048795437443947</projection-density>
    <projection-energy>1.62169620737621</projection-energy>
    <projection-intensity>332.345869270894</projection-intensity>
    <projection-volume>0.00460702195625</projection-volume>
    <section-data-set-id>478097069</section-data-set-id>
    <structure-id>326</structure-id>
    <sum-pixel-intensity>48402897472.0</sum-pixel-intensity>
    <sum-pixels>770734816.0</sum-pixels>
    <sum-projection-pixel-intensity>1249897728.0</sum-projection-pixel-intensity>
    <sum-projection-pixels>3760834.25</sum-projection-pixels>
    <volume>0.9441501496</volume>
  </projection-structure-unionize>
  <projection-structure-unionize>
    <hemisphere-id>3</hemisphere-id>
    <id>634357720</id>
    <is-injection>false</is-injection>
    <max-voxel-density>0.534094214439392</max-voxel-density>
    <max-voxel-x>12520</max-voxel-x>
    <max-voxel-y>7280</max-voxel-y>
    <max-voxel-z>4250</max-voxel-z>
    <normalized-projection-volume>0.00213226405869393</normalized-projection-volume>
    <projection-density>0.00163113704215526</projection-density>
    <projection-energy>0.56610248955379</projection-energy>
    <projection-intensity>347.060041506865</projection-intensity>
    <projection-volume>0.0009222871875</projection-volume>
    <section-data-set-id>478097069</section-data-set-id>
    <structure-id>955</structure-id>
    <sum-pixel-intensity>61807939584.0</sum-pixel-intensity>
    <sum-pixels>461572192.0</sum-pixels>
    <sum-projection-pixel-intensity>261297167.0</sum-projection-pixel-intensity>
    <sum-projection-pixels>752887.5</sum-projection-pixels>
    <volume>0.5654259352</volume>
  </projection-structure-unionize>
  <projection-structure-unionize>
    <hemisphere-id>3</hemisphere-id>
    <id>634357148</id>
    <is-injection>true</is-injection>
    <max-voxel-density>0.469278126955032</max-voxel-density>
    <max-voxel-x>8860</max-voxel-x>
    <max-voxel-y>5090</max-voxel-y>
    <max-voxel-z>6300</max-voxel-z>
    <normalized-projection-volume>0.000522882127033655</normalized-projection-volume>
    <projection-density>0.149806705278786</projection-density>
    <projection-energy>251.245860357388</projection-energy>
    <projection-intensity>1677.13360953922</projection-intensity>
    <projection-volume>0.000226166869140625</projection-volume>
    <section-data-set-id>478097069</section-data-set-id>
    <structure-id>146</structure-id>
    <sum-pixel-intensity>733631488.0</sum-pixel-intensity>
    <sum-pixels>1232428.25</sum-pixels>
    <sum-projection-pixel-intensity>309642496.0</sum-projection-pixel-intensity>
    <sum-projection-pixels>184626.015625</sum-projection-pixels>
    <volume>0.00150972460625</volume>
  </projection-structure-unionize>
  <projection-structure-unionize>
    <hemisphere-id>3</hemisphere-id>
    <id>634357173</id>
    <is-injection>false</is-injection>
    <max-voxel-density>0.201025858521461</max-voxel-density>
    <max-voxel-x>4160</max-voxel-x>
    <max-voxel-y>4190</max-voxel-y>
    <max-voxel-z>9370</max-voxel-z>
    <normalized-projection-volume>4.84483271949281e-05</normalized-projection-volume>
    <projection-density>4.7288494299324e-05</projection-density>
    <projection-energy>0.0410297090143906</projection-energy>
    <projection-intensity>867.646763178441</projection-intensity>
    <projection-volume>2.09557869934082e-05</projection-volume>
    <section-data-set-id>478097069</section-data-set-id>
    <structure-id>180</structure-id>
    <sum-pixel-intensity>135161511936.0</sum-pixel-intensity>
    <sum-pixels>361753216.0</sum-pixels>
    <sum-projection-pixel-intensity>14842629.1875</sum-projection-pixel-intensity>
    <sum-projection-pixels>17106.7648925781</sum-projection-pixels>
    <volume>0.4431476896</volume>
  </projection-structure-unionize>
  <projection-structure-unionize>
    <hemisphere-id>3</hemisphere-id>
    <id>634357619</id>
    <is-injection>false</is-injection>
    <max-voxel-density>0.331182330846786</max-voxel-density>
    <max-voxel-x>3760</max-voxel-x>
    <max-voxel-y>3890</max-voxel-y>
    <max-voxel-z>7660</max-voxel-z>
    <normalized-projection-volume>0.000841774526091593</normalized-projection-volume>
    <projection-density>0.0068400160055047</projection-density>
    <projection-energy>4.42003083734909</projection-energy>
    <projection-intensity>646.201826690456</projection-intensity>
    <projection-volume>0.0003641002421875</projection-volume>
    <section-data-set-id>478097069</section-data-set-id>
    <structure-id>831</structure-id>
    <sum-pixel-intensity>10681332736.0</sum-pixel-intensity>
    <sum-pixels>43453800.0</sum-pixels>
    <sum-projection-pixel-intensity>192067136.0</sum-projection-pixel-intensity>
    <sum-projection-pixels>297224.6875</sum-projection-pixels>
    <volume>0.053230905</volume>
  </projection-structure-unionize>
  <projection-structure-unionize>
    <hemisphere-id>2</hemisphere-id>
    <id>634355373</id>
    <is-injection>false</is-injection>
    <max-voxel-density>0.597068548202515</max-voxel-density>
    <max-voxel-x>6120</max-voxel-x>
    <max-voxel-y>2570</max-voxel-y>
    <max-voxel-z>7730</max-voxel-z>
    <normalized-projection-volume>0.00211404931041681</normalized-projection-volume>
    <projection-density>0.000448169303126633</projection-density>
    <projection-energy>0.347464770078659</projection-energy>
    <projection-intensity>775.297973632812</projection-intensity>
    <projection-volume>0.0009144086</projection-volume>
    <section-data-set-id>478097069</section-data-set-id>
    <structure-id>81</structure-id>
    <sum-pixel-intensity>57283463168.0</sum-pixel-intensity>
    <sum-pixels>1665566976.0</sum-pixels>
    <sum-projection-pixel-intensity>578725824.0</sum-projection-pixel-intensity>
    <sum-projection-pixels>746456.0</sum-projection-pixels>
    <volume>2.0403195456</volume>
  </projection-structure-unionize>
  <projection-structure-unionize>
    <hemisphere-id>3</hemisphere-id>
    <id>634357110</id>
    <is-injection>false</is-injection>
    <max-voxel-density>0.270865112543106</max-voxel-density>
    <max-voxel-x>11250</max-voxel-x>
    <max-voxel-y>4540</max-voxel-y>
    <max-voxel-z>3350</max-voxel-z>
    <normalized-projection-volume>0.000220227947548482</normalized-projection-volume>
    <projection-density>0.0001411329914868</projection-density>
    <projection-energy>0.0914070393260267</projection-energy>
    <projection-intensity>647.665994769024</projection-intensity>
    <projection-volume>9.52571580078125e-05</projection-volume>
    <section-data-set-id>478097069</section-data-set-id>
    <structure-id>96</structure-id>
    <sum-pixel-intensity>139370229760.0</sum-pixel-intensity>
    <sum-pixels>550976384.0</sum-pixels>
    <sum-projection-pixel-intensity>50363120.0</sum-projection-pixel-intensity>
    <sum-projection-pixels>77760.9453125</sum-projection-pixels>
    <volume>0.6749460704</volume>
  </projection-structure-unionize>
  <projection-structure-unionize>
    <hemisphere-id>1</hemisphere-id>
    <id>634356949</id>
    <is-injection>false</is-injection>
    <max-voxel-density>0.0</max-voxel-density>
    <max-voxel-x>0</max-voxel-x>
    <max-voxel-y>0</max-voxel-y>
    <max-voxel-z>0</max-voxel-z>
    <normalized-projection-volume>0.0</normalized-projection-volume>
    <projection-density>0.0</projection-density>
    <projection-energy>0.0</projection-energy>
    <projection-intensity>0.0</projection-intensity>
    <projection-volume>0.0</projection-volume>
    <section-data-set-id>478097069</section-data-set-id>
    <structure-id>148</structure-id>
    <sum-pixel-intensity>30786048000.0</sum-pixel-intensity>
    <sum-pixels>65983500.0</sum-pixels>
    <sum-projection-pixel-intensity>0.0</sum-projection-pixel-intensity>
    <sum-projection-pixels>0.0</sum-projection-pixels>
    <volume>0.0808297875</volume>
  </projection-structure-unionize>
  <projection-structure-unionize>
    <hemisphere-id>1</hemisphere-id>
    <id>634356508</id>
    <is-injection>false</is-injection>
    <max-voxel-density>0.368914127349854</max-voxel-density>
    <max-voxel-x>5730</max-voxel-x>
    <max-voxel-y>5390</max-voxel-y>
    <max-voxel-z>4500</max-voxel-z>
    <normalized-projection-volume>0.00169803117400208</normalized-projection-volume>
    <projection-density>0.000988063413991674</projection-density>
    <projection-energy>0.815361267076776</projection-energy>
    <projection-intensity>825.211474821035</projection-intensity>
    <projection-volume>0.000734464565667803</projection-volume>
    <section-data-set-id>478097069</section-data-set-id>
    <structure-id>809</structure-id>
    <sum-pixel-intensity>196801549888.0</sum-pixel-intensity>
    <sum-pixels>606806104.0</sum-pixels>
    <sum-projection-pixel-intensity>494766193.827362</sum-projection-pixel-intensity>
    <sum-projection-pixels>599562.910749227</sum-projection-pixels>
    <volume>0.7433374774</volume>
  </projection-structure-unionize>
  <projection-structure-unionize>
    <hemisphere-id>3</hemisphere-id>
    <id>634357279</id>
    <is-injection>true</is-injection>
    <max-voxel-density>1.0</max-voxel-density>
    <max-voxel-x>8350</max-voxel-x>
    <max-voxel-y>5300</max-voxel-y>
    <max-voxel-z>6510</max-voxel-z>
    <normalized-projection-volume>0.645360194019838</normalized-projection-volume>
    <projection-density>0.576739825989898</projection-density>
    <projection-energy>3162.5616895291</projection-energy>
    <projection-intensity>5483.51535131283</projection-intensity>
    <projection-volume>0.279143399636719</projection-volume>
    <section-data-set-id>478097069</section-data-set-id>
    <structure-id>323</structure-id>
    <sum-pixel-intensity>1438465191936.0</sum-pixel-intensity>
    <sum-pixels>395103914.625</sum-pixels>
    <sum-projection-pixel-intensity>1249540503776.0</sum-projection-pixel-intensity>
    <sum-projection-pixels>227872162.96875</sum-projection-pixels>
    <volume>0.484002295415625</volume>
  </projection-structure-unionize>
  <projection-structure-unionize>
    <hemisphere-id>2</hemisphere-id>
    <id>634356093</id>
    <is-injection>false</is-injection>
    <max-voxel-density>0.172804072499275</max-voxel-density>
    <max-voxel-x>12530</max-voxel-x>
    <max-voxel-y>4180</max-voxel-y>
    <max-voxel-z>7430</max-voxel-z>
    <normalized-projection-volume>2.70513485778587e-05</normalized-projection-volume>
    <projection-density>6.85646198024675e-07</projection-density>
    <projection-energy>0.000542445972072759</projection-energy>
    <projection-intensity>791.145599050252</projection-intensity>
    <projection-volume>1.17007610273361e-05</projection-volume>
    <section-data-set-id>478097069</section-data-set-id>
    <structure-id>1073</structure-id>
    <sum-pixel-intensity>5275230552064.0</sum-pixel-intensity>
    <sum-pixels>13930860672.0</sum-pixels>
    <sum-projection-pixel-intensity>7556739.2590332</sum-projection-pixel-intensity>
    <sum-projection-pixels>9551.64165496826</sum-projection-pixels>
    <volume>17.0653043232</volume>
  </projection-structure-unionize>
  <projection-structure-unionize>
    <hemisphere-id>2</hemisphere-id>
    <id>634355560</id>
    <is-injection>false</is-injection>
    <max-voxel-density>0.370759844779968</max-voxel-density>
    <max-voxel-x>7740</max-voxel-x>
    <max-voxel-y>5700</max-voxel-y>
    <max-voxel-z>8760</max-voxel-z>
    <normalized-projection-volume>0.00168481359157613</normalized-projection-volume>
    <projection-density>0.00184181320946664</projection-density>
    <projection-energy>1.402503490448</projection-energy>
    <projection-intensity>761.479797363281</projection-intensity>
    <projection-volume>0.000728747446875</projection-volume>
    <section-data-set-id>478097069</section-data-set-id>
    <structure-id>334</structure-id>
    <sum-pixel-intensity>115773325312.0</sum-pixel-intensity>
    <sum-pixels>322994688.0</sum-pixels>
    <sum-projection-pixel-intensity>453001184.0</sum-projection-pixel-intensity>
    <sum-projection-pixels>594895.875</sum-projection-pixels>
    <volume>0.3956684928</volume>
  </projection-structure-unionize>
  <projection-structure-unionize>
    <hemisphere-id>2</hemisphere-id>
    <id>634355636</id>
    <is-injection>false</is-injection>
    <max-voxel-density>0.602303266525269</max-voxel-density>
    <max-voxel-x>6780</max-voxel-x>
    <max-voxel-y>3980</max-voxel-y>
    <max-voxel-z>5740</max-voxel-z>
    <normalized-projection-volume>0.109893815324142</normalized-projection-volume>
    <projection-density>0.0427410222645196</projection-density>
    <projection-energy>42.9536576971924</projection-energy>
    <projection-intensity>1004.97497302139</projection-intensity>
    <projection-volume>0.04753335190625</projection-volume>
    <section-data-set-id>478097069</section-data-set-id>
    <structure-id>444</structure-id>
    <sum-pixel-intensity>414964031488.0</sum-pixel-intensity>
    <sum-pixels>907857000.0</sum-pixels>
    <sum-projection-pixel-intensity>38995778816.0</sum-projection-pixel-intensity>
    <sum-projection-pixels>38802736.25</sum-projection-pixels>
    <volume>1.112124825</volume>
  </projection-structure-unionize>
  <projection-structure-unionize>
    <hemisphere-id>3</hemisphere-id>
    <id>634357327</id>
    <is-injection>false</is-injection>
    <max-voxel-density>0.0</max-voxel-density>
    <max-voxel-x>0</max-voxel-x>
    <max-voxel-y>0</max-voxel-y>
    <max-voxel-z>0</max-voxel-z>
    <normalized-projection-volume>0.0</normalized-projection-volume>
    <projection-density>0.0</projection-density>
    <projection-energy>0.0</projection-energy>
    <projection-intensity>0.0</projection-intensity>
    <projection-volume>0.0</projection-volume>
    <section-data-set-id>478097069</section-data-set-id>
    <structure-id>380</structure-id>
    <sum-pixel-intensity>554935300.0</sum-pixel-intensity>
    <sum-pixels>20080800.0</sum-pixels>
    <sum-projection-pixel-intensity>0.0</sum-projection-pixel-intensity>
    <sum-projection-pixels>0.0</sum-projection-pixels>
    <volume>0.02459898</volume>
  </projection-structure-unionize>
  <projection-structure-unionize>
    <hemisphere-id>3</hemisphere-id>
    <id>634357916</id>
    <is-injection>false</is-injection>
    <max-voxel-density>0.187238141894341</max-voxel-density>
    <max-voxel-x>8370</max-voxel-x>
    <max-voxel-y>5510</max-voxel-y>
    <max-voxel-z>6040</max-voxel-z>
    <normalized-projection-volume>1.90849122167067e-05</normalized-projection-volume>
    <projection-density>0.000120742737794523</projection-density>
    <projection-energy>0.0657752255883469</projection-energy>
    <projection-intensity>544.755128049869</projection-intensity>
    <projection-volume>8.25496726836562e-06</projection-volume>
    <section-data-set-id>478097069</section-data-set-id>
    <structure-id>607344846</structure-id>
    <sum-pixel-intensity>13828893696.0</sum-pixel-intensity>
    <sum-pixels>55810800.0</sum-pixels>
    <sum-projection-pixel-intensity>3670967.96026611</sum-projection-pixel-intensity>
    <sum-projection-pixels>6738.74879050255</sum-projection-pixels>
    <volume>0.06836823</volume>
  </projection-structure-unionize>
  <projection-structure-unionize>
    <hemisphere-id>1</hemisphere-id>
    <id>634356374</id>
    <is-injection>false</is-injection>
    <max-voxel-density>0.18190136551857</max-voxel-density>
    <max-voxel-x>10440</max-voxel-x>
    <max-voxel-y>3570</max-voxel-y>
    <max-voxel-z>5180</max-voxel-z>
    <normalized-projection-volume>0.000141105621262913</normalized-projection-volume>
    <projection-density>8.28943666419946e-05</projection-density>
    <projection-energy>0.0642005279660225</projection-energy>
    <projection-intensity>774.486022949219</projection-intensity>
    <projection-volume>6.103367265625e-05</projection-volume>
    <section-data-set-id>478097069</section-data-set-id>
    <structure-id>976</structure-id>
    <sum-pixel-intensity>260263231488.0</sum-pixel-intensity>
    <sum-pixels>601046976.0</sum-pixels>
    <sum-projection-pixel-intensity>38587532.0</sum-projection-pixel-intensity>
    <sum-projection-pixels>49823.40625</sum-projection-pixels>
    <volume>0.7362825456</volume>
  </projection-structure-unionize>
  <projection-structure-unionize>
    <hemisphere-id>2</hemisphere-id>
    <id>634355365</id>
    <is-injection>false</is-injection>
    <max-voxel-density>0.0965995341539383</max-voxel-density>
    <max-voxel-x>8390</max-voxel-x>
    <max-voxel-y>4440</max-voxel-y>
    <max-voxel-z>8100</max-voxel-z>
    <normalized-projection-volume>1.42768595552029e-05</normalized-projection-volume>
    <projection-density>0.00062638969393447</projection-density>
    <projection-energy>0.287181288003922</projection-energy>
    <projection-intensity>458.470611572266</projection-intensity>
    <projection-volume>6.17529737548828e-06</projection-volume>
    <section-data-set-id>478097069</section-data-set-id>
    <structure-id>66</structure-id>
    <sum-pixel-intensity>870296768.0</sum-pixel-intensity>
    <sum-pixels>8047800.0</sum-pixels>
    <sum-projection-pixel-intensity>2311177.5</sum-projection-pixel-intensity>
    <sum-projection-pixels>5041.05908203125</sum-projection-pixels>
    <volume>0.009858555</volume>
  </projection-structure-unionize>
  <projection-structure-unionize>
    <hemisphere-id>3</hemisphere-id>
    <id>634357258</id>
    <is-injection>false</is-injection>
    <max-voxel-density>0.0</max-voxel-density>
    <max-voxel-x>0</max-voxel-x>
    <max-voxel-y>0</max-voxel-y>
    <max-voxel-z>0</max-voxel-z>
    <normalized-projection-volume>0.0</normalized-projection-volume>
    <projection-density>0.0</projection-density>
    <projection-energy>0.0</projection-energy>
    <projection-intensity>0.0</projection-intensity>
    <projection-volume>0.0</projection-volume>
    <section-data-set-id>478097069</section-data-set-id>
    <structure-id>312782554</structure-id>
    <sum-pixel-intensity>134052970496.0</sum-pixel-intensity>
    <sum-pixels>384046208.0</sum-pixels>
    <sum-projection-pixel-intensity>0.0</sum-projection-pixel-intensity>
    <sum-projection-pixels>0.0</sum-projection-pixels>
    <volume>0.4704566048</volume>
  </projection-structure-unionize>
  <projection-structure-unionize>
    <hemisphere-id>3</hemisphere-id>
    <id>634357312</id>
    <is-injection>false</is-injection>
    <max-voxel-density>0.041962593793869</max-voxel-density>
    <max-voxel-x>6520</max-voxel-x>
    <max-voxel-y>1530</max-voxel-y>
    <max-voxel-z>6880</max-voxel-z>
    <normalized-projection-volume>1.49779315071406e-06</normalized-projection-volume>
    <projection-density>4.19221914848325e-07</projection-density>
    <projection-energy>0.000197666304397714</projection-energy>
    <projection-intensity>471.507565317118</projection-intensity>
    <projection-volume>6.47853827857971e-07</projection-volume>
    <section-data-set-id>478097069</section-data-set-id>
    <structure-id>361</structure-id>
    <sum-pixel-intensity>460547671552.0</sum-pixel-intensity>
    <sum-pixels>1261528200.0</sum-pixels>
    <sum-projection-pixel-intensity>249361.6171875</sum-projection-pixel-intensity>
    <sum-projection-pixels>528.86026763916</sum-projection-pixels>
    <volume>1.545372045</volume>
  </projection-structure-unionize>
  <projection-structure-unionize>
    <hemisphere-id>2</hemisphere-id>
    <id>634355633</id>
    <is-injection>false</is-injection>
    <max-voxel-density>0.0309398993849754</max-voxel-density>
    <max-voxel-x>7630</max-voxel-x>
    <max-voxel-y>1150</max-voxel-y>
    <max-voxel-z>7200</max-voxel-z>
    <normalized-projection-volume>1.79364414565104e-06</normalized-projection-volume>
    <projection-density>5.95693236391526e-05</projection-density>
    <projection-energy>0.0329256616532803</projection-energy>
    <projection-intensity>552.728454589844</projection-intensity>
    <projection-volume>7.75820896911621e-07</projection-volume>
    <section-data-set-id>478097069</section-data-set-id>
    <structure-id>441</structure-id>
    <sum-pixel-intensity>2457227264.0</sum-pixel-intensity>
    <sum-pixels>10631700.0</sum-pixels>
    <sum-projection-pixel-intensity>350055.75</sum-projection-pixel-intensity>
    <sum-projection-pixels>633.323181152344</sum-projection-pixels>
    <volume>0.0130238325</volume>
  </projection-structure-unionize>
  <projection-structure-unionize>
    <hemisphere-id>1</hemisphere-id>
    <id>634356779</id>
    <is-injection>false</is-injection>
    <max-voxel-density>0.367312252521515</max-voxel-density>
    <max-voxel-x>8410</max-voxel-x>
    <max-voxel-y>5200</max-voxel-y>
    <max-voxel-z>4560</max-voxel-z>
    <normalized-projection-volume>0.000929673289440899</normalized-projection-volume>
    <projection-density>0.000470632541691884</projection-density>
    <projection-energy>0.290492832660675</projection-energy>
    <projection-intensity>617.239135742188</projection-intensity>
    <projection-volume>0.000402119878125</projection-volume>
    <section-data-set-id>478097069</section-data-set-id>
    <structure-id>381</structure-id>
    <sum-pixel-intensity>180106428416.0</sum-pixel-intensity>
    <sum-pixels>697489216.0</sum-pixels>
    <sum-projection-pixel-intensity>202615616.0</sum-projection-pixel-intensity>
    <sum-projection-pixels>328261.125</sum-projection-pixels>
    <volume>0.8544242896</volume>
  </projection-structure-unionize>
  <projection-structure-unionize>
    <hemisphere-id>2</hemisphere-id>
    <id>634355355</id>
    <is-injection>false</is-injection>
    <max-voxel-density>0.236960276961327</max-voxel-density>
    <max-voxel-x>8900</max-voxel-x>
    <max-voxel-y>5490</max-voxel-y>
    <max-voxel-z>9820</max-voxel-z>
    <normalized-projection-volume>0.000164121280344389</normalized-projection-volume>
    <projection-density>9.77753370534629e-05</projection-density>
    <projection-energy>0.0792818069458008</projection-energy>
    <projection-intensity>810.85693359375</projection-intensity>
    <projection-volume>7.09888409179687e-05</projection-volume>
    <section-data-set-id>478097069</section-data-set-id>
    <structure-id>52</structure-id>
    <sum-pixel-intensity>182952181760.0</sum-pixel-intensity>
    <sum-pixels>592686016.0</sum-pixels>
    <sum-projection-pixel-intensity>46989220.0</sum-projection-pixel-intensity>
    <sum-projection-pixels>57950.07421875</sum-projection-pixels>
    <volume>0.7260403696</volume>
  </projection-structure-unionize>
  <projection-structure-unionize>
    <hemisphere-id>1</hemisphere-id>
    <id>634356568</id>
    <is-injection>false</is-injection>
    <max-voxel-density>0.0</max-voxel-density>
    <max-voxel-x>0</max-voxel-x>
    <max-voxel-y>0</max-voxel-y>
    <max-voxel-z>0</max-voxel-z>
    <normalized-projection-volume>0.0</normalized-projection-volume>
    <projection-density>0.0</projection-density>
    <projection-energy>0.0</projection-energy>
    <projection-intensity>0.0</projection-intensity>
    <projection-volume>0.0</projection-volume>
    <section-data-set-id>478097069</section-data-set-id>
    <structure-id>707</structure-id>
    <sum-pixel-intensity>24103383040.0</sum-pixel-intensity>
    <sum-pixels>68063400.0</sum-pixels>
    <sum-projection-pixel-intensity>0.0</sum-projection-pixel-intensity>
    <sum-projection-pixels>0.0</sum-projection-pixels>
    <volume>0.083377665</volume>
  </projection-structure-unionize>
  <projection-structure-unionize>
    <hemisphere-id>1</hemisphere-id>
    <id>634356572</id>
    <is-injection>false</is-injection>
    <max-voxel-density>0.0</max-voxel-density>
    <max-voxel-x>0</max-voxel-x>
    <max-voxel-y>0</max-voxel-y>
    <max-voxel-z>0</max-voxel-z>
    <normalized-projection-volume>0.0</normalized-projection-volume>
    <projection-density>0.0</projection-density>
    <projection-energy>0.0</projection-energy>
    <projection-intensity>0.0</projection-intensity>
    <projection-volume>0.0</projection-volume>
    <section-data-set-id>478097069</section-data-set-id>
    <structure-id>702</structure-id>
    <sum-pixel-intensity>127547269120.0</sum-pixel-intensity>
    <sum-pixels>255314704.0</sum-pixels>
    <sum-projection-pixel-intensity>0.0</sum-projection-pixel-intensity>
    <sum-projection-pixels>0.0</sum-projection-pixels>
    <volume>0.3127605124</volume>
  </projection-structure-unionize>
  <projection-structure-unionize>
    <hemisphere-id>2</hemisphere-id>
    <id>634355963</id>
    <is-injection>false</is-injection>
    <max-voxel-density>0.423783034086227</max-voxel-density>
    <max-voxel-x>8400</max-voxel-x>
    <max-voxel-y>4760</max-voxel-y>
    <max-voxel-z>7940</max-voxel-z>
    <normalized-projection-volume>0.00442955971254143</normalized-projection-volume>
    <projection-density>0.0039240880869329</projection-density>
    <projection-energy>2.01214170455933</projection-energy>
    <projection-intensity>512.766723632812</projection-intensity>
    <projection-volume>0.0019159569625</projection-volume>
    <section-data-set-id>478097069</section-data-set-id>
    <structure-id>924</structure-id>
    <sum-pixel-intensity>19464316928.0</sum-pixel-intensity>
    <sum-pixels>398575808.0</sum-pixels>
    <sum-projection-pixel-intensity>801991040.0</sum-projection-pixel-intensity>
    <sum-projection-pixels>1564046.5</sum-projection-pixels>
    <volume>0.4882553648</volume>
  </projection-structure-unionize>
  <projection-structure-unionize>
    <hemisphere-id>3</hemisphere-id>
    <id>634357908</id>
    <is-injection>false</is-injection>
    <max-voxel-density>0.801113605499268</max-voxel-density>
    <max-voxel-x>6330</max-voxel-x>
    <max-voxel-y>5540</max-voxel-y>
    <max-voxel-z>7100</max-voxel-z>
    <normalized-projection-volume>0.343887308120561</normalized-projection-volume>
    <projection-density>0.0237324380568941</projection-density>
    <projection-energy>24.8045984029683</projection-energy>
    <projection-intensity>1045.17699966198</projection-intensity>
    <projection-volume>0.148744643952649</projection-volume>
    <section-data-set-id>478097069</section-data-set-id>
    <structure-id>290</structure-id>
    <sum-pixel-intensity>1502224347300.0</sum-pixel-intensity>
    <sum-pixels>5116381168.0</sum-pixels>
    <sum-projection-pixel-intensity>126909780148.75</sum-projection-pixel-intensity>
    <sum-projection-pixels>121424199.14502</sum-projection-pixels>
    <volume>6.2675669308</volume>
  </projection-structure-unionize>
  <projection-structure-unionize>
    <hemisphere-id>1</hemisphere-id>
    <id>634356511</id>
    <is-injection>false</is-injection>
    <max-voxel-density>0.17278353869915</max-voxel-density>
    <max-voxel-x>7540</max-voxel-x>
    <max-voxel-y>4910</max-voxel-y>
    <max-voxel-z>4530</max-voxel-z>
    <normalized-projection-volume>0.000324886703426258</normalized-projection-volume>
    <projection-density>0.00105858757160604</projection-density>
    <projection-energy>0.589946269989014</projection-energy>
    <projection-intensity>557.295715332031</projection-intensity>
    <projection-volume>0.00014052614296875</projection-volume>
    <section-data-set-id>478097069</section-data-set-id>
    <structure-id>804</structure-id>
    <sum-pixel-intensity>25391790080.0</sum-pixel-intensity>
    <sum-pixels>108366304.0</sum-pixels>
    <sum-projection-pixel-intensity>63930300.0</sum-projection-pixel-intensity>
    <sum-projection-pixels>114715.21875</sum-projection-pixels>
    <volume>0.1327487224</volume>
  </projection-structure-unionize>
  <projection-structure-unionize>
    <hemisphere-id>3</hemisphere-id>
    <id>634357515</id>
    <is-injection>false</is-injection>
    <max-voxel-density>0.0</max-voxel-density>
    <max-voxel-x>0</max-voxel-x>
    <max-voxel-y>0</max-voxel-y>
    <max-voxel-z>0</max-voxel-z>
    <normalized-projection-volume>0.0</normalized-projection-volume>
    <projection-density>0.0</projection-density>
    <projection-energy>0.0</projection-energy>
    <projection-intensity>0.0</projection-intensity>
    <projection-volume>0.0</projection-volume>
    <section-data-set-id>478097069</section-data-set-id>
    <structure-id>678</structure-id>
    <sum-pixel-intensity>54736402432.0</sum-pixel-intensity>
    <sum-pixels>119257200.0</sum-pixels>
    <sum-projection-pixel-intensity>0.0</sum-projection-pixel-intensity>
    <sum-projection-pixels>0.0</sum-projection-pixels>
    <volume>0.14609007</volume>
  </projection-structure-unionize>
  <projection-structure-unionize>
    <hemisphere-id>1</hemisphere-id>
    <id>634356346</id>
    <is-injection>false</is-injection>
    <max-voxel-density>0.0252357926219702</max-voxel-density>
    <max-voxel-x>7410</max-voxel-x>
    <max-voxel-y>2420</max-voxel-y>
    <max-voxel-z>930</max-voxel-z>
    <normalized-projection-volume>3.37795520187631e-07</normalized-projection-volume>
    <projection-density>2.18180733297646e-07</projection-density>
    <projection-energy>6.96432903030707e-05</projection-energy>
    <projection-intensity>319.200001074624</projection-intensity>
    <projection-volume>1.46109708595276e-07</projection-volume>
    <section-data-set-id>478097069</section-data-set-id>
    <structure-id>1011</structure-id>
    <sum-pixel-intensity>203160170496.0</sum-pixel-intensity>
    <sum-pixels>546671696.0</sum-pixels>
    <sum-projection-pixel-intensity>38072.015625</sum-projection-pixel-intensity>
    <sum-projection-pixels>119.273231506348</sum-projection-pixels>
    <volume>0.6696728276</volume>
  </projection-structure-unionize>
  <projection-structure-unionize>
    <hemisphere-id>1</hemisphere-id>
    <id>634356995</id>
    <is-injection>false</is-injection>
    <max-voxel-density>0.302760601043701</max-voxel-density>
    <max-voxel-x>5480</max-voxel-x>
    <max-voxel-y>3720</max-voxel-y>
    <max-voxel-z>4570</max-voxel-z>
    <normalized-projection-volume>0.000115531378508918</normalized-projection-volume>
    <projection-density>2.44921502599027e-05</projection-density>
    <projection-energy>0.0149322375655174</projection-energy>
    <projection-intensity>609.674438476562</projection-intensity>
    <projection-volume>4.99718173828125e-05</projection-volume>
    <section-data-set-id>478097069</section-data-set-id>
    <structure-id>81</structure-id>
    <sum-pixel-intensity>99614688256.0</sum-pixel-intensity>
    <sum-pixels>1665567104.0</sum-pixels>
    <sum-projection-pixel-intensity>24870644.0</sum-projection-pixel-intensity>
    <sum-projection-pixels>40793.3203125</sum-projection-pixels>
    <volume>2.0403197024</volume>
  </projection-structure-unionize>
  <projection-structure-unionize>
    <hemisphere-id>3</hemisphere-id>
    <id>634357297</id>
    <is-injection>true</is-injection>
    <max-voxel-density>1.0</max-voxel-density>
    <max-voxel-x>8350</max-voxel-x>
    <max-voxel-y>5300</max-voxel-y>
    <max-voxel-z>6510</max-voxel-z>
    <normalized-projection-volume>0.945898627951596</normalized-projection-volume>
    <projection-density>0.563476411192822</projection-density>
    <projection-energy>3045.22824632637</projection-energy>
    <projection-intensity>5404.35799234245</projection-intensity>
    <projection-volume>0.409137968478421</projection-volume>
    <section-data-set-id>478097069</section-data-set-id>
    <structure-id>343</structure-id>
    <sum-pixel-intensity>2087926241977.0</sum-pixel-intensity>
    <sum-pixels>592731428.885742</sum-pixels>
    <sum-projection-pixel-intensity>1805002489728.25</sum-projection-pixel-intensity>
    <sum-projection-pixels>333990178.349731</sum-projection-pixels>
    <volume>0.726096000385034</volume>
  </projection-structure-unionize>
  <projection-structure-unionize>
    <hemisphere-id>1</hemisphere-id>
    <id>634356988</id>
    <is-injection>false</is-injection>
    <max-voxel-density>0.270865112543106</max-voxel-density>
    <max-voxel-x>11250</max-voxel-x>
    <max-voxel-y>4540</max-voxel-y>
    <max-voxel-z>3350</max-voxel-z>
    <normalized-projection-volume>0.000220227947548482</normalized-projection-volume>
    <projection-density>0.000282265973510221</projection-density>
    <projection-energy>0.182814076542854</projection-energy>
    <projection-intensity>647.666015625</projection-intensity>
    <projection-volume>9.52571580078125e-05</projection-volume>
    <section-data-set-id>478097069</section-data-set-id>
    <structure-id>96</structure-id>
    <sum-pixel-intensity>75386519552.0</sum-pixel-intensity>
    <sum-pixels>275488192.0</sum-pixels>
    <sum-projection-pixel-intensity>50363120.0</sum-projection-pixel-intensity>
    <sum-projection-pixels>77760.9453125</sum-projection-pixels>
    <volume>0.3374730352</volume>
  </projection-structure-unionize>
  <projection-structure-unionize>
    <hemisphere-id>2</hemisphere-id>
    <id>634356092</id>
    <is-injection>false</is-injection>
    <max-voxel-density>0.0148397423326969</max-voxel-density>
    <max-voxel-x>8320</max-voxel-x>
    <max-voxel-y>3500</max-voxel-y>
    <max-voxel-z>8190</max-voxel-z>
    <normalized-projection-volume>4.54921150115507e-07</normalized-projection-volume>
    <projection-density>2.06224740395555e-06</projection-density>
    <projection-energy>0.000502184382639825</projection-energy>
    <projection-intensity>243.513168334961</projection-intensity>
    <projection-volume>1.96771101760864e-07</projection-volume>
    <section-data-set-id>478097069</section-data-set-id>
    <structure-id>1072</structure-id>
    <sum-pixel-intensity>17899622400.0</sum-pixel-intensity>
    <sum-pixels>77890496.0</sum-pixels>
    <sum-projection-pixel-intensity>39115.390625</sum-projection-pixel-intensity>
    <sum-projection-pixels>160.629470825195</sum-projection-pixels>
    <volume>0.0954158576</volume>
  </projection-structure-unionize>
  <projection-structure-unionize>
    <hemisphere-id>2</hemisphere-id>
    <id>634355821</id>
    <is-injection>false</is-injection>
    <max-voxel-density>0.173289433121681</max-voxel-density>
    <max-voxel-x>10380</max-voxel-x>
    <max-voxel-y>3700</max-voxel-y>
    <max-voxel-z>7300</max-voxel-z>
    <normalized-projection-volume>6.92590042053002e-05</normalized-projection-volume>
    <projection-density>7.85279462434119e-06</projection-density>
    <projection-energy>0.0047392868436873</projection-energy>
    <projection-intensity>603.515930175781</projection-intensity>
    <projection-volume>2.99572146972656e-05</projection-volume>
    <section-data-set-id>478097069</section-data-set-id>
    <structure-id>728</structure-id>
    <sum-pixel-intensity>360398225408.0</sum-pixel-intensity>
    <sum-pixels>3114161152.0</sum-pixels>
    <sum-projection-pixel-intensity>14758903.0</sum-projection-pixel-intensity>
    <sum-projection-pixels>24454.869140625</sum-projection-pixels>
    <volume>3.8148474112</volume>
  </projection-structure-unionize>
  <projection-structure-unionize>
    <hemisphere-id>3</hemisphere-id>
    <id>634357365</id>
    <is-injection>false</is-injection>
    <max-voxel-density>0.0309398993849754</max-voxel-density>
    <max-voxel-x>7630</max-voxel-x>
    <max-voxel-y>1150</max-voxel-y>
    <max-voxel-z>7200</max-voxel-z>
    <normalized-projection-volume>1.79364414565104e-06</normalized-projection-volume>
    <projection-density>2.97846619615087e-05</projection-density>
    <projection-energy>0.0164628304974745</projection-energy>
    <projection-intensity>552.728465367503</projection-intensity>
    <projection-volume>7.75820896911621e-07</projection-volume>
    <section-data-set-id>478097069</section-data-set-id>
    <structure-id>441</structure-id>
    <sum-pixel-intensity>5062565376.0</sum-pixel-intensity>
    <sum-pixels>21263400.0</sum-pixels>
    <sum-projection-pixel-intensity>350055.75</sum-projection-pixel-intensity>
    <sum-projection-pixels>633.323181152344</sum-projection-pixels>
    <volume>0.026047665</volume>
  </projection-structure-unionize>
  <projection-structure-unionize>
    <hemisphere-id>3</hemisphere-id>
    <id>634357882</id>
    <is-injection>false</is-injection>
    <max-voxel-density>0.0539245568215847</max-voxel-density>
    <max-voxel-x>9040</max-voxel-x>
    <max-voxel-y>5030</max-voxel-y>
    <max-voxel-z>9270</max-voxel-z>
    <normalized-projection-volume>6.87108322860731e-06</normalized-projection-volume>
    <projection-density>2.02980397068689e-06</projection-density>
    <projection-energy>0.00220582149460019</projection-energy>
    <projection-intensity>1086.71651373986</projection-intensity>
    <projection-volume>2.97201090087891e-06</projection-volume>
    <section-data-set-id>478097069</section-data-set-id>
    <structure-id>484682470</structure-id>
    <sum-pixel-intensity>458379362304.0</sum-pixel-intensity>
    <sum-pixels>1195254016.0</sum-pixels>
    <sum-projection-pixel-intensity>2636517.0</sum-projection-pixel-intensity>
    <sum-projection-pixels>2426.13134765625</sum-projection-pixels>
    <volume>1.4641861696</volume>
  </projection-structure-unionize>
  <projection-structure-unionize>
    <hemisphere-id>3</hemisphere-id>
    <id>634357925</id>
    <is-injection>false</is-injection>
    <max-voxel-density>0.866912305355072</max-voxel-density>
    <max-voxel-x>9540</max-voxel-x>
    <max-voxel-y>6220</max-voxel-y>
    <max-voxel-z>3970</max-voxel-z>
    <normalized-projection-volume>0.00190702199241035</normalized-projection-volume>
    <projection-density>0.0105811711466279</projection-density>
    <projection-energy>17.7954214673179</projection-energy>
    <projection-intensity>1681.80074026958</projection-intensity>
    <projection-volume>0.00082486122800293</projection-volume>
    <section-data-set-id>478097069</section-data-set-id>
    <structure-id>549009223</structure-id>
    <sum-pixel-intensity>13937638400.0</sum-pixel-intensity>
    <sum-pixels>63637200.0</sum-pixels>
    <sum-projection-pixel-intensity>1132450795.0</sum-projection-pixel-intensity>
    <sum-projection-pixels>673356.104492188</sum-projection-pixels>
    <volume>0.07795557</volume>
  </projection-structure-unionize>
  <projection-structure-unionize>
    <hemisphere-id>2</hemisphere-id>
    <id>634356038</id>
    <is-injection>false</is-injection>
    <max-voxel-density>0.139083236455917</max-voxel-density>
    <max-voxel-x>8300</max-voxel-x>
    <max-voxel-y>3010</max-voxel-y>
    <max-voxel-z>9880</max-voxel-z>
    <normalized-projection-volume>2.72846020763386e-05</normalized-projection-volume>
    <projection-density>9.962276741951e-06</projection-density>
    <projection-energy>0.00655317430019238</projection-energy>
    <projection-intensity>657.798861639434</projection-intensity>
    <projection-volume>1.1801652243042e-05</projection-volume>
    <section-data-set-id>478097069</section-data-set-id>
    <structure-id>1002</structure-id>
    <sum-pixel-intensity>371527521280.0</sum-pixel-intensity>
    <sum-pixels>967048204.0</sum-pixels>
    <sum-projection-pixel-intensity>6337235.4375</sum-projection-pixel-intensity>
    <sum-projection-pixels>9634.00183105469</sum-projection-pixels>
    <volume>1.1846340499</volume>
  </projection-structure-unionize>
  <projection-structure-unionize>
    <hemisphere-id>3</hemisphere-id>
    <id>634357540</id>
    <is-injection>false</is-injection>
    <max-voxel-density>0.0733023583889008</max-voxel-density>
    <max-voxel-x>12900</max-voxel-x>
    <max-voxel-y>5280</max-voxel-y>
    <max-voxel-z>6200</max-voxel-z>
    <normalized-projection-volume>3.76663789188621e-06</normalized-projection-volume>
    <projection-density>4.43603089634799e-06</projection-density>
    <projection-energy>0.00284701119987412</projection-energy>
    <projection-intensity>641.792464118757</projection-intensity>
    <projection-volume>1.62921747589111e-06</projection-volume>
    <section-data-set-id>478097069</section-data-set-id>
    <structure-id>711</structure-id>
    <sum-pixel-intensity>52061057024.0</sum-pixel-intensity>
    <sum-pixels>299811584.0</sum-pixels>
    <sum-projection-pixel-intensity>853566.9375</sum-projection-pixel-intensity>
    <sum-projection-pixels>1329.97344970703</sum-projection-pixels>
    <volume>0.3672691904</volume>
  </projection-structure-unionize>
  <projection-structure-unionize>
    <hemisphere-id>2</hemisphere-id>
    <id>634355842</id>
    <is-injection>false</is-injection>
    <max-voxel-density>0.0</max-voxel-density>
    <max-voxel-x>0</max-voxel-x>
    <max-voxel-y>0</max-voxel-y>
    <max-voxel-z>0</max-voxel-z>
    <normalized-projection-volume>0.0</normalized-projection-volume>
    <projection-density>0.0</projection-density>
    <projection-energy>0.0</projection-energy>
    <projection-intensity>0.0</projection-intensity>
    <projection-volume>0.0</projection-volume>
    <section-data-set-id>478097069</section-data-set-id>
    <structure-id>763</structure-id>
    <sum-pixel-intensity>521839232.0</sum-pixel-intensity>
    <sum-pixels>3898800.0</sum-pixels>
    <sum-projection-pixel-intensity>0.0</sum-projection-pixel-intensity>
    <sum-projection-pixels>0.0</sum-projection-pixels>
    <volume>0.00477603</volume>
  </projection-structure-unionize>
  <projection-structure-unionize>
    <hemisphere-id>1</hemisphere-id>
    <id>634357032</id>
    <is-injection>false</is-injection>
    <max-voxel-density>0.0389428213238716</max-voxel-density>
    <max-voxel-x>7060</max-voxel-x>
    <max-voxel-y>340</max-voxel-y>
    <max-voxel-z>4250</max-voxel-z>
    <normalized-projection-volume>3.98635619562037e-06</normalized-projection-volume>
    <projection-density>1.27314517652577e-06</projection-density>
    <projection-energy>0.000539336350566773</projection-energy>
    <projection-intensity>423.625176854179</projection-intensity>
    <projection-volume>1.72425419311523e-06</projection-volume>
    <section-data-set-id>478097069</section-data-set-id>
    <structure-id>22</structure-id>
    <sum-pixel-intensity>417252001792.0</sum-pixel-intensity>
    <sum-pixels>1105572616.0</sum-pixels>
    <sum-projection-pixel-intensity>596275.5</sum-projection-pixel-intensity>
    <sum-projection-pixels>1407.55444335938</sum-projection-pixels>
    <volume>1.3543264546</volume>
  </projection-structure-unionize>
  <projection-structure-unionize>
    <hemisphere-id>1</hemisphere-id>
    <id>634356405</id>
    <is-injection>false</is-injection>
    <max-voxel-density>0.0</max-voxel-density>
    <max-voxel-x>0</max-voxel-x>
    <max-voxel-y>0</max-voxel-y>
    <max-voxel-z>0</max-voxel-z>
    <normalized-projection-volume>0.0</normalized-projection-volume>
    <projection-density>0.0</projection-density>
    <projection-energy>0.0</projection-energy>
    <projection-intensity>0.0</projection-intensity>
    <projection-volume>0.0</projection-volume>
    <section-data-set-id>478097069</section-data-set-id>
    <structure-id>944</structure-id>
    <sum-pixel-intensity>185007882240.0</sum-pixel-intensity>
    <sum-pixels>474029088.0</sum-pixels>
    <sum-projection-pixel-intensity>0.0</sum-projection-pixel-intensity>
    <sum-projection-pixels>0.0</sum-projection-pixels>
    <volume>0.5806856328</volume>
  </projection-structure-unionize>
  <projection-structure-unionize>
    <hemisphere-id>2</hemisphere-id>
    <id>634355935</id>
    <is-injection>false</is-injection>
    <max-voxel-density>0.238874450325966</max-voxel-density>
    <max-voxel-x>5610</max-voxel-x>
    <max-voxel-y>2660</max-voxel-y>
    <max-voxel-z>8610</max-voxel-z>
    <normalized-projection-volume>5.12953461641477e-05</normalized-projection-volume>
    <projection-density>5.00106252729893e-05</projection-density>
    <projection-energy>0.0340267680585384</projection-energy>
    <projection-intensity>680.390747070312</projection-intensity>
    <projection-volume>2.21872334960937e-05</projection-volume>
    <section-data-set-id>478097069</section-data-set-id>
    <structure-id>889</structure-id>
    <sum-pixel-intensity>134932144128.0</sum-pixel-intensity>
    <sum-pixels>362163584.0</sum-pixels>
    <sum-projection-pixel-intensity>12323256.0</sum-projection-pixel-intensity>
    <sum-projection-pixels>18112.02734375</sum-projection-pixels>
    <volume>0.4436503904</volume>
  </projection-structure-unionize>
  <projection-structure-unionize>
    <hemisphere-id>2</hemisphere-id>
    <id>634355914</id>
    <is-injection>false</is-injection>
    <max-voxel-density>0.336454302072525</max-voxel-density>
    <max-voxel-x>6640</max-voxel-x>
    <max-voxel-y>4670</max-voxel-y>
    <max-voxel-z>9600</max-voxel-z>
    <normalized-projection-volume>0.00189726629900116</normalized-projection-volume>
    <projection-density>0.00278387172147632</projection-density>
    <projection-energy>1.72369039058685</projection-energy>
    <projection-intensity>619.170166015625</projection-intensity>
    <projection-volume>0.0008206415109375</projection-volume>
    <section-data-set-id>478097069</section-data-set-id>
    <structure-id>857</structure-id>
    <sum-pixel-intensity>72736088064.0</sum-pixel-intensity>
    <sum-pixels>240640192.0</sum-pixels>
    <sum-projection-pixel-intensity>414789184.0</sum-projection-pixel-intensity>
    <sum-projection-pixels>669911.4375</sum-projection-pixels>
    <volume>0.2947842352</volume>
  </projection-structure-unionize>
  <projection-structure-unionize>
    <hemisphere-id>3</hemisphere-id>
    <id>634357807</id>
    <is-injection>false</is-injection>
    <max-voxel-density>0.272592455148697</max-voxel-density>
    <max-voxel-x>3560</max-voxel-x>
    <max-voxel-y>3610</max-voxel-y>
    <max-voxel-z>6320</max-voxel-z>
    <normalized-projection-volume>0.000890783038877597</normalized-projection-volume>
    <projection-density>0.00170413380622035</projection-density>
    <projection-energy>1.19122241943908</projection-energy>
    <projection-intensity>699.019299476917</projection-intensity>
    <projection-volume>0.00038529833125</projection-volume>
    <section-data-set-id>478097069</section-data-set-id>
    <structure-id>1054</structure-id>
    <sum-pixel-intensity>62957002752.0</sum-pixel-intensity>
    <sum-pixels>184568400.0</sum-pixels>
    <sum-projection-pixel-intensity>219862016.0</sum-projection-pixel-intensity>
    <sum-projection-pixels>314529.25</sum-projection-pixels>
    <volume>0.22609629</volume>
  </projection-structure-unionize>
  <projection-structure-unionize>
    <hemisphere-id>3</hemisphere-id>
    <id>634357447</id>
    <is-injection>false</is-injection>
    <max-voxel-density>0.421533107757568</max-voxel-density>
    <max-voxel-x>8700</max-voxel-x>
    <max-voxel-y>3740</max-voxel-y>
    <max-voxel-z>5950</max-voxel-z>
    <normalized-projection-volume>0.00108980201211497</normalized-projection-volume>
    <projection-density>0.00462864474417602</projection-density>
    <projection-energy>3.4767998118718</projection-energy>
    <projection-intensity>751.148555145969</projection-intensity>
    <projection-volume>0.000471381782470703</projection-volume>
    <section-data-set-id>478097069</section-data-set-id>
    <structure-id>587</structure-id>
    <sum-pixel-intensity>26869193728.0</sum-pixel-intensity>
    <sum-pixels>83134800.0</sum-pixels>
    <sum-projection-pixel-intensity>289043057.0</sum-projection-pixel-intensity>
    <sum-projection-pixels>384801.455078125</sum-projection-pixels>
    <volume>0.10184013</volume>
  </projection-structure-unionize>
  <projection-structure-unionize>
    <hemisphere-id>2</hemisphere-id>
    <id>634355989</id>
    <is-injection>false</is-injection>
    <max-voxel-density>0.00193300726823509</max-voxel-density>
    <max-voxel-x>13150</max-voxel-x>
    <max-voxel-y>3140</max-voxel-y>
    <max-voxel-z>6830</max-voxel-z>
    <normalized-projection-volume>1.01611517658526e-08</normalized-projection-volume>
    <projection-density>6.38849639855721e-09</projection-density>
    <projection-energy>7.74072816511762e-07</projection-energy>
    <projection-intensity>121.166664123535</projection-intensity>
    <projection-volume>4.39509358406067e-09</projection-volume>
    <section-data-set-id>478097069</section-data-set-id>
    <structure-id>951</structure-id>
    <sum-pixel-intensity>279717806080.0</sum-pixel-intensity>
    <sum-pixels>561608128.0</sum-pixels>
    <sum-projection-pixel-intensity>434.7255859375</sum-projection-pixel-intensity>
    <sum-projection-pixels>3.58783149719238</sum-projection-pixels>
    <volume>0.6879699568</volume>
  </projection-structure-unionize>
  <projection-structure-unionize>
    <hemisphere-id>2</hemisphere-id>
    <id>634356142</id>
    <is-injection>false</is-injection>
    <max-voxel-density>0.0</max-voxel-density>
    <max-voxel-x>0</max-voxel-x>
    <max-voxel-y>0</max-voxel-y>
    <max-voxel-z>0</max-voxel-z>
    <normalized-projection-volume>0.0</normalized-projection-volume>
    <projection-density>0.0</projection-density>
    <projection-energy>0.0</projection-energy>
    <projection-intensity>0.0</projection-intensity>
    <projection-volume>0.0</projection-volume>
    <section-data-set-id>478097069</section-data-set-id>
    <structure-id>196</structure-id>
    <sum-pixel-intensity>14247957504.0</sum-pixel-intensity>
    <sum-pixels>99129600.0</sum-pixels>
    <sum-projection-pixel-intensity>0.0</sum-projection-pixel-intensity>
    <sum-projection-pixels>0.0</sum-projection-pixels>
    <volume>0.12143376</volume>
  </projection-structure-unionize>
  <projection-structure-unionize>
    <hemisphere-id>1</hemisphere-id>
    <id>634356381</id>
    <is-injection>false</is-injection>
    <max-voxel-density>0.0283195376396179</max-voxel-density>
    <max-voxel-x>2100</max-voxel-x>
    <max-voxel-y>3150</max-voxel-y>
    <max-voxel-z>5140</max-voxel-z>
    <normalized-projection-volume>8.29081644450902e-07</normalized-projection-volume>
    <projection-density>1.68921371823672e-06</projection-density>
    <projection-energy>0.000721003045327961</projection-energy>
    <projection-intensity>426.82763671875</projection-intensity>
    <projection-volume>3.58610076904297e-07</projection-volume>
    <section-data-set-id>478097069</section-data-set-id>
    <structure-id>969</structure-id>
    <sum-pixel-intensity>84912259072.0</sum-pixel-intensity>
    <sum-pixels>173301296.0</sum-pixels>
    <sum-projection-pixel-intensity>124950.765625</sum-projection-pixel-intensity>
    <sum-projection-pixels>292.742919921875</sum-projection-pixels>
    <volume>0.2122940876</volume>
  </projection-structure-unionize>
  <projection-structure-unionize>
    <hemisphere-id>1</hemisphere-id>
    <id>634356507</id>
    <is-injection>false</is-injection>
    <max-voxel-density>0.0</max-voxel-density>
    <max-voxel-x>0</max-voxel-x>
    <max-voxel-y>0</max-voxel-y>
    <max-voxel-z>0</max-voxel-z>
    <normalized-projection-volume>0.0</normalized-projection-volume>
    <projection-density>0.0</projection-density>
    <projection-energy>0.0</projection-energy>
    <projection-intensity>0.0</projection-intensity>
    <projection-volume>0.0</projection-volume>
    <section-data-set-id>478097069</section-data-set-id>
    <structure-id>810</structure-id>
    <sum-pixel-intensity>54656995328.0</sum-pixel-intensity>
    <sum-pixels>163526400.0</sum-pixels>
    <sum-projection-pixel-intensity>0.0</sum-projection-pixel-intensity>
    <sum-projection-pixels>0.0</sum-projection-pixels>
    <volume>0.20031984</volume>
  </projection-structure-unionize>
  <projection-structure-unionize>
    <hemisphere-id>1</hemisphere-id>
    <id>634356971</id>
    <is-injection>false</is-injection>
    <max-voxel-density>0.0396398194134235</max-voxel-density>
    <max-voxel-x>4870</max-voxel-x>
    <max-voxel-y>5230</max-voxel-y>
    <max-voxel-z>1520</max-voxel-z>
    <normalized-projection-volume>9.27426288212849e-06</normalized-projection-volume>
    <projection-density>1.72426662174985e-05</projection-density>
    <projection-energy>0.00522426702082157</projection-energy>
    <projection-intensity>302.98486328125</projection-intensity>
    <projection-volume>4.01147962646484e-06</projection-volume>
    <section-data-set-id>478097069</section-data-set-id>
    <structure-id>120</structure-id>
    <sum-pixel-intensity>64746926080.0</sum-pixel-intensity>
    <sum-pixels>189917104.0</sum-pixels>
    <sum-projection-pixel-intensity>992177.625</sum-projection-pixel-intensity>
    <sum-projection-pixels>3274.67724609375</sum-projection-pixels>
    <volume>0.2326484524</volume>
  </projection-structure-unionize>
  <projection-structure-unionize>
    <hemisphere-id>1</hemisphere-id>
    <id>634356618</id>
    <is-injection>false</is-injection>
    <max-voxel-density>0.160741910338402</max-voxel-density>
    <max-voxel-x>5600</max-voxel-x>
    <max-voxel-y>4670</max-voxel-y>
    <max-voxel-z>1900</max-voxel-z>
    <normalized-projection-volume>2.31491031454858e-05</normalized-projection-volume>
    <projection-density>4.13919988204725e-05</projection-density>
    <projection-energy>0.0322728008031845</projection-energy>
    <projection-intensity>779.686889648438</projection-intensity>
    <projection-volume>1.00128880126953e-05</projection-volume>
    <section-data-set-id>478097069</section-data-set-id>
    <structure-id>638</structure-id>
    <sum-pixel-intensity>62476349440.0</sum-pixel-intensity>
    <sum-pixels>197472608.0</sum-pixels>
    <sum-projection-pixel-intensity>6372994.0</sum-projection-pixel-intensity>
    <sum-projection-pixels>8173.7861328125</sum-projection-pixels>
    <volume>0.2419039448</volume>
  </projection-structure-unionize>
  <projection-structure-unionize>
    <hemisphere-id>1</hemisphere-id>
    <id>634356814</id>
    <is-injection>false</is-injection>
    <max-voxel-density>0.306959092617035</max-voxel-density>
    <max-voxel-x>7910</max-voxel-x>
    <max-voxel-y>5850</max-voxel-y>
    <max-voxel-z>2710</max-voxel-z>
    <normalized-projection-volume>0.000444883243281626</normalized-projection-volume>
    <projection-density>0.000486339762574062</projection-density>
    <projection-energy>0.336265712976456</projection-energy>
    <projection-intensity>691.42138671875</projection-intensity>
    <projection-volume>0.00019242931640625</projection-volume>
    <section-data-set-id>478097069</section-data-set-id>
    <structure-id>334</structure-id>
    <sum-pixel-intensity>115229958144.0</sum-pixel-intensity>
    <sum-pixels>322994688.0</sum-pixels>
    <sum-projection-pixel-intensity>108612040.0</sum-projection-pixel-intensity>
    <sum-projection-pixels>157085.15625</sum-projection-pixels>
    <volume>0.3956684928</volume>
  </projection-structure-unionize>
  <projection-structure-unionize>
    <hemisphere-id>2</hemisphere-id>
    <id>634355866</id>
    <is-injection>false</is-injection>
    <max-voxel-density>0.161685258150101</max-voxel-density>
    <max-voxel-x>10450</max-voxel-x>
    <max-voxel-y>5910</max-voxel-y>
    <max-voxel-z>7090</max-voxel-z>
    <normalized-projection-volume>2.14416295244065e-05</normalized-projection-volume>
    <projection-density>0.000155690227984451</projection-density>
    <projection-energy>0.0437574461102486</projection-energy>
    <projection-intensity>281.054534912109</projection-intensity>
    <projection-volume>9.2743392211914e-06</projection-volume>
    <section-data-set-id>478097069</section-data-set-id>
    <structure-id>798</structure-id>
    <sum-pixel-intensity>1526253184.0</sum-pixel-intensity>
    <sum-pixels>48627900.0</sum-pixels>
    <sum-projection-pixel-intensity>2127832.75</sum-projection-pixel-intensity>
    <sum-projection-pixels>7570.88916015625</sum-projection-pixels>
    <volume>0.0595691775</volume>
  </projection-structure-unionize>
  <projection-structure-unionize>
    <hemisphere-id>2</hemisphere-id>
    <id>634356071</id>
    <is-injection>false</is-injection>
    <max-voxel-density>0.139333084225655</max-voxel-density>
    <max-voxel-x>7390</max-voxel-x>
    <max-voxel-y>4700</max-voxel-y>
    <max-voxel-z>9720</max-voxel-z>
    <normalized-projection-volume>4.19721725988967e-05</normalized-projection-volume>
    <projection-density>0.000554884609300643</projection-density>
    <projection-energy>0.283711403608322</projection-energy>
    <projection-intensity>511.298034667969</projection-intensity>
    <projection-volume>1.81545980957031e-05</projection-volume>
    <section-data-set-id>478097069</section-data-set-id>
    <structure-id>1045</structure-id>
    <sum-pixel-intensity>3852531712.0</sum-pixel-intensity>
    <sum-pixels>26708400.0</sum-pixels>
    <sum-projection-pixel-intensity>7577478.0</sum-projection-pixel-intensity>
    <sum-projection-pixels>14820.080078125</sum-projection-pixels>
    <volume>0.03271779</volume>
  </projection-structure-unionize>
  <projection-structure-unionize>
    <hemisphere-id>2</hemisphere-id>
    <id>634356209</id>
    <is-injection>false</is-injection>
    <max-voxel-density>0.124728992581367</max-voxel-density>
    <max-voxel-x>8630</max-voxel-x>
    <max-voxel-y>5780</max-voxel-y>
    <max-voxel-z>5880</max-voxel-z>
    <normalized-projection-volume>3.83425757853728e-06</normalized-projection-volume>
    <projection-density>4.39397445006762e-05</projection-density>
    <projection-energy>0.0425270609557629</projection-energy>
    <projection-intensity>967.849487304688</projection-intensity>
    <projection-volume>1.65846562194824e-06</projection-volume>
    <section-data-set-id>478097069</section-data-set-id>
    <structure-id>607344838</structure-id>
    <sum-pixel-intensity>11195881472.0</sum-pixel-intensity>
    <sum-pixels>30811500.0</sum-pixels>
    <sum-projection-pixel-intensity>1310322.5</sum-projection-pixel-intensity>
    <sum-projection-pixels>1353.84948730469</sum-projection-pixels>
    <volume>0.0377440875</volume>
  </projection-structure-unionize>
  <projection-structure-unionize>
    <hemisphere-id>2</hemisphere-id>
    <id>634355729</id>
    <is-injection>false</is-injection>
    <max-voxel-density>0.336638212203979</max-voxel-density>
    <max-voxel-x>10370</max-voxel-x>
    <max-voxel-y>4830</max-voxel-y>
    <max-voxel-z>5990</max-voxel-z>
    <normalized-projection-volume>0.000722286704911384</normalized-projection-volume>
    <projection-density>0.00523646920919418</projection-density>
    <projection-energy>3.6289587020874</projection-energy>
    <projection-intensity>693.016357421875</projection-intensity>
    <projection-volume>0.000312417109375</projection-volume>
    <section-data-set-id>478097069</section-data-set-id>
    <structure-id>604</structure-id>
    <sum-pixel-intensity>15788718080.0</sum-pixel-intensity>
    <sum-pixels>48703500.0</sum-pixels>
    <sum-projection-pixel-intensity>176742992.0</sum-projection-pixel-intensity>
    <sum-projection-pixels>255034.375</sum-projection-pixels>
    <volume>0.0596617875</volume>
  </projection-structure-unionize>
  <projection-structure-unionize>
[truncated: 2,292,855 more chars]
