# Supplementary material for: The Computational Bottleneck of Basal Ganglia Output (and What to Do About it)
Source: eNeuro. 2025 Apr 18;12(4):ENEURO.0431-23.2024. doi: 10.1523/ENEURO.0431-23.2024 (PMC12039478; doi:10.1523/ENEURO.0431-23.2024)
Supplement: Extended Code — Download Extended Code, ZIP file. [file eneuro-12-ENEURO.0431-23.2024-s009.zip › Counting SNr target neurons/Oh2014_regions_for_connectome.xlsx]

## Sheet: Voxel Count_295 Structures
ID	Ontology order	Acronym	Name	Major Region	Voxel Count	Structure Hit with rAAV?	Primary Inj Site	Secondary Inj Site	Represented in Linear Model Matrix
672	496	CP	Caudoputamen	Striatum	23893	Yes	Yes		Yes
507	314	MOB	Main olfactory bulb	Olfactory Areas	16978	Yes	Yes		Yes
961	350	PIR	Piriform area	Olfactory Areas	12933	Yes	Yes		Yes
985	16	MOp	Primary motor area	Isocortex	11760	Yes	Yes		Yes
329	49	SSp-bfd	Primary somatosensory area, barrel field	Isocortex	10306	Yes	Yes		Yes
993	22	MOs	Secondary motor area	Isocortex	10098	Yes	Yes		Yes
1017	954	AN	Ansiform lobule	Cerebellar Cortex	9044	Yes	Yes		Yes
918	428	ENTl	Entorhinal area, lateral part	Hippocampal Formation	8409	Yes	Yes		Yes
382	391	CA1	Field CA1	Hippocampal Formation	8275	Yes	Yes		Yes
294	735	SCm	Superior colliculus, motor related	Midbrain	6779	Yes	Yes		Yes
928	916	CUL	Culmen	Cerebellar Cortex	6635	Yes	Yes		Yes
385	169	VISp	Primary visual area	Isocortex	6227	Yes	Yes		Yes
726	407	DG	Dentate gyrus	Hippocampal Formation	6177	Yes	Yes		Yes
378	91	SSs	Supplemental somatosensory area	Isocortex	5729	Yes	Yes		Yes
128	731	MRN	Midbrain reticular nucleus	Midbrain	5604	Yes	Yes		Yes
369	70	SSp-ul	Primary somatosensory area, upper limb	Isocortex	5406	Yes	Yes		Yes
1041	971	PFL	Paraflocculus	Cerebellar Cortex	5283	Yes	Yes		Yes
1007	950	SIM	Simple lobule	Cerebellar Cortex	5218	Yes	Yes		Yes
795	743	PAG	Periaqueductal gray	Midbrain	5104	Yes	Yes		Yes
463	401	CA3	Field CA3	Hippocampal Formation	5035	Yes	Yes		Yes
56	498	ACB	Nucleus accumbens	Striatum	4904	Yes	Yes		Yes
361	77	SSp-tr	Primary somatosensory area, trunk	Isocortex	4799	Yes	Yes		Yes
754	500	OT	Olfactory tubercle	Striatum	4066	Yes	Yes		Yes
886	280	RSPv	Retrosplenial area, ventral part	Isocortex	3997	Yes	Yes		Yes
159	324	AON	Anterior olfactory nucleus	Olfactory Areas	3951	Yes	Yes		Yes
920	907	CENT	Central lobule	Cerebellar Cortex	3839	Yes	Yes		Yes
518	474	SUBv	Subiculum, ventral part	Hippocampal Formation	3823	Yes	Yes		Yes
541	294	TEa	Temporal association areas	Isocortex	3773	Yes	Yes		Yes
194	702	LHA	Lateral hypothalamic area	Hypothalamus	3568	Yes	Yes		Yes
22	287	PTLp	Posterior parietal association areas	Isocortex	3498	Yes	Yes		Yes
895	307	ECT	Ectorhinal area	Isocortex	3390	Yes	Yes		Yes
342	535	SI	Substantia innominata	Pallidum	3297	Yes	Yes		Yes
337	56	SSp-ll	Primary somatosensory area, lower limb	Isocortex	3254	Yes	Yes		Yes
1025	963	PRM	Paramedian lobule	Cerebellar Cortex	3243	Yes	Yes		Yes
1093	804	PRNc	Pontine reticular nucleus, caudal part	Pons	3159	Yes	Yes		Yes
926	441	ENTm	Entorhinal area, medial part, dorsal zone	Hippocampal Formation	3106	Yes	Yes		Yes
828	722	ICe	Inferior colliculus, external nucleus	Midbrain	2991	Yes	Yes		Yes
1048	861	GRN	Gigantocellular reticular nucleus	Medulla	2972	Yes	Yes		Yes
182305689	84	SSp-un	Primary somatosensory area, unassigned	Isocortex	2958	Yes	Yes
345	63	SSp-m	Primary somatosensory area, mouth	Isocortex	2924	Yes	Yes		Yes
146	818	PRNr	Pontine reticular nucleus	Pons	2827	Yes	Yes		Yes
39	196	ACAd	Anterior cingulate area, dorsal part	Isocortex	2789	Yes	Yes		Yes
879	273	RSPd	Retrosplenial area, dorsal part	Isocortex	2738	Yes	Yes		Yes
136	864	IRN	Intermediate reticular nucleus	Medulla	2735	Yes	Yes		Yes
1002	120	AUDp	Primary auditory area	Isocortex	2689	Yes	Yes		Yes
936	929	DEC	Declive (VI)	Cerebellar Cortex	2572	Not covered	No	No
1011	113	AUDd	Dorsal auditory area	Isocortex	2556	Yes	Yes		Yes
1018	134	AUDv	Ventral auditory area	Isocortex	2554	Yes	Yes		Yes
302	715	SCs	Superior colliculus, sensory related	Midbrain	2505	Yes	Yes		Yes
48	202	ACAv	Anterior cingulate area, ventral part	Isocortex	2418	Yes	Yes		Yes
258	510	LSr	Lateral septal nucleus, rostral (rostroventral) part	Striatum	2398	Yes	Yes		Yes
104	248	AId	Agranular insular area, dorsal part	Isocortex	2364	Yes	Yes		Yes
797	709	ZI	Zona incerta	Hypothalamus	2144	Yes	Yes
1057	98	GU	Gustatory areas	Isocortex	2104	Yes	Yes		Yes
952	482	EPd	Endopiriform nucleus, dorsal part	Cortical Subplate	2009	Yes	Yes		Yes
402	148	VISal	Anterolateral visual area	Isocortex	1981	Yes	Yes		Yes
647	365	COAp	Cortical amygdalar area, posterior part	Olfactory Areas	1915	Yes	Yes		Yes
723	228	ORBl	Orbital area, lateral part	Isocortex	1853	Yes	Yes		Yes
1022	532	GPe	Globus pallidus, external segment	Pallidum	1807	Yes	Yes		Yes
394	155	VISam	Anteromedial visual area	Isocortex	1795	Yes	Yes		Yes
677	105	VISC	Visceral area	Isocortex	1793	Yes	Yes		Yes
972	208	PL	Prelimbic area	Isocortex	1790	Yes	Yes		Yes
44	215	ILA	Infralimbic area	Isocortex	1764	Yes	Yes		Yes
1033	967	COPY	Copula pyramidis	Cerebellar Cortex	1750	Yes	No	Yes
589	332	TT	Taenia tecta	Olfactory Areas	1734	Yes	Yes		Yes
437	842	SPVI	Spinal nucleus of the trigeminal, interpolar part	Medulla	1707	Yes	Yes		Yes
811	720	ICc	Inferior colliculus, central nucleus	Midbrain	1684	Yes	Yes		Yes
852	874	PARN	Parvicellular reticular nucleus	Medulla	1597	Yes	Yes		Yes
957	941	UVU	Uvula (IX)	Cerebellar Cortex	1567	Yes	No	Yes
746	241	ORBvl	Orbital area, ventrolateral part	Isocortex	1556	Yes	Yes		Yes
403	522	MEA	Medial amygdalar nucleus	Striatum	1493	Yes	Yes		Yes
351	543	BST	Bed nuclei of the stria terminalis	Pallidum	1481	Yes	Yes		Yes
922	301	PERI	Perirhinal area	Isocortex	1412	Yes	Yes		Yes
262	617	RT	Reticular nucleus of the thalamus	Thalamus	1395	Yes	Yes		Yes
295	485	BLA	Basolateral amygdalar nucleus	Cortical Subplate	1381	Yes	Yes		Yes
353	42	SSp-n	Primary somatosensory area, nose	Isocortex	1358	Yes	No	Yes	Yes
1049	975	FL	Flocculus	Cerebellar Cortex	1348	Yes	Yes		Yes
111	254	AIp	Agranular insular area, posterior part	Isocortex	1348	Yes	Yes		Yes
509	470	SUBd	Subiculum, dorsal part	Hippocampal Formation	1340	Yes	Yes		Yes
1084	465	PRE	Presubiculum	Hippocampal Formation	1309	Yes	Yes		Yes
733	571	VPM	Ventral posteromedial nucleus of the thalamus	Thalamus	1301	Yes	Yes		Yes
968	945	NOD	Nodulus (X)	Cerebellar Cortex	1276	Yes	No	Yes	Yes
533	183	VISpm	posteromedial visual area	Isocortex	1265	Yes	No	Yes	Yes
381	728	SNr	Substantia nigra, reticular part	Midbrain	1241	Yes	Yes		Yes
536	517	CEA	Central amygdalar nucleus	Striatum	1236	Yes	Yes		Yes
629	566	VAL	Ventral anterior-lateral complex of the thalamus	Thalamus	1196	Yes	Yes		Yes
362	601	MD	Mediodorsal nucleus of thalamus	Thalamus	1193	Yes	Yes		Yes
202	889	MV	Medial vestibular nucleus	Medulla	1178	Yes	Yes		Yes
596	540	NDB	Diagonal band nucleus	Pallidum	1168	Yes	No	Yes	Yes
820	721	ICd	Inferior colliculus, dorsal nucleus	Midbrain	1149	Yes	Yes		Yes
119	260	AIv	Agranular insular area, ventral part	Isocortex	1120	Yes	No	Yes	Yes
843	457	PAR	Parasubiculum	Hippocampal Formation	1104	Yes	Yes		Yes
1020	587	PO	Posterior complex of the thalamus	Thalamus	1102	Yes	Yes		Yes
7	781	PSV	Principal sensory nucleus of the trigeminal	Pons	1093	Yes	Yes		Yes
226	703	LPO	Lateral preoptic area	Hypothalamus	1081	Yes	Yes		Yes
566	383	TR	Postpiriform transition area	Olfactory Areas	1069	Yes	Yes		Yes
319	489	BMA	Basomedial amygdalar nucleus	Cortical Subplate	1053	Yes	Yes		Yes
1107	873	MDRNv	Medullary reticular nucleus, ventral part	Medulla	1031	Yes	Yes		Yes
731	234	ORBm	Orbital area, medial part	Isocortex	1024	Yes	Yes		Yes
215	748	APN	Anterior pretectal nucleus	Midbrain	967	Yes	Yes		Yes
155	598	LD	Lateral dorsal nucleus of thalamus	Thalamus	947	Yes	Yes		Yes
894	267	RSPagl	Retrosplenial area, lateral agranular part	Isocortex	937	Yes	Yes		Yes
718	569	VPL	Ventral posterolateral nucleus of the thalamus	Thalamus	923	Yes	Yes		Yes
523	657	MPO	Medial preoptic area	Hypothalamus	903	Yes	Yes		Yes
583	480	CLA	Claustrum	Cortical Subplate	885	Yes	Yes		Yes
409	162	VISl	Lateral visual area	Isocortex	880	Yes	Yes		Yes
218	586	LP	Lateral posterior nucleus of the thalamus	Thalamus	856	Yes	Yes		Yes
101	829	VCO	Ventral cochlear nucleus	Medulla	854	Yes	Yes		Yes
88	669	AHN	Anterior hypothalamic nucleus	Hypothalamus	842	Yes	Yes		Yes
867	782	PB	Parabrachial nucleus	Pons	832	Yes	Yes		Yes
398	794	SOC	Superior olivary complex	Pons	819	Not covered	No	No	Yes
429	841	SPVC	Spinal nucleus of the trigeminal, caudal part	Medulla	806	Yes	Yes		Yes
1037	461	POST	Postsubiculum	Hippocampal Formation	789	Yes	Yes		Yes
612	777	NLL	Nucleus of the lateral lemniscus	Pons	753	Yes	Yes		Yes
749	729	VTA	Ventral tegmental area	Midbrain	747	Yes	Yes		Yes
307	870	MARN	Magnocellular reticular nucleus	Medulla	734	Yes	Yes		Yes
181	610	RE	Nucleus of reunions	Thalamus	716	Yes	Yes		Yes
931	803	PG	Pontine gray	Pons	705	Yes	No	Yes	Yes
946	700	PH	Posterior hypothalamic nucleus	Hypothalamus	697	Yes	Yes		Yes
978	878	PGRNl	Paragigantocellular reticular nucleus, lateral part	Medulla	692	Yes	Yes		Yes
564	539	MS	Medial septal nucleus	Pallidum	691	Yes	Yes		Yes
250	509	LSc	Lateral septal nucleus, caudal (caudodorsal) part	Striatum	690	Yes	No	Yes	Yes
425	176	VISpl	Posterolateral visual area	Isocortex	679	Yes	Yes		Yes
574	809	TRN	Tegmental reticular nucleus	Pons	669	Yes	Yes		Yes
685	567	VM	Ventral medial nucleus of the thalamus	Thalamus	665	Yes	Yes		Yes
661	853	VII	Facial motor nucleus	Medulla	660	Yes	Yes		Yes
898	802	PCG	Pontine central gray	Pons	652	Yes	Yes		Yes
788	378	PAA	Piriform-amygdalar area	Olfactory Areas	647	Yes	No	Yes	Yes
23	515	AAA	Anterior amygdalar area	Striatum	624	Yes	Yes		Yes
149	608	PVT	Paraventricular nucleus of the thalamus	Thalamus	615	Yes	Yes		Yes
170	583	LGd	Dorsal part of the lateral geniculate complex	Thalamus	605	Yes	Yes		Yes
651	835	NTS	Nucleus of the solitary tract	Medulla	604	Yes	Yes		Yes
423	396	CA2	Field CA2	Hippocampal Formation	595	Yes	No	Yes	Yes
445	843	SPVO	Spinal nucleus of the trigeminal, oral part	Medulla	594	Yes	Yes		Yes
679	812	CS	Superior central nucleus raphe	Pons	584	Yes	Yes		Yes
151	320	AOB	Accessory olfactory bulb	Olfactory Areas	571	Yes	Yes		Yes
83	863	IO	Inferior olivary complex	Medulla	567	Yes	No	Yes	Yes
96	828	DCO	Dorsal cochlear nucleus	Medulla	564	Yes	Yes		Yes
235	867	LRN	Lateral reticular nucleus	Medulla	562	Yes	Yes		Yes
131	484	LA	Lateral amygdalar nucleus	Cortical Subplate	556	Yes	Yes		Yes
951	937	PYR	Pyramus (VIII)	Cerebellar Cortex	551	Yes	Yes		Yes
91	984	IP	Interposed nucleus	Cerebellar Nuclei	529	Yes	Yes		Yes
639	361	COAa	Cortical amygdalar area, anterior part	Olfactory Areas	521	Yes	No	Yes	Yes
184	7	FRP	Frontal pole, cerebral cortex	Isocortex	514	Yes	No	Yes	Yes
225	890	SPIV	Spinal vestibular nucleus	Medulla	513	Yes	Yes		Yes
930	616	PF	Parafascicular nucleus	Thalamus	496	Yes	Yes		Yes
209	888	LAV	Lateral vestibular nucleus	Medulla	494	Yes	Yes		Yes
621	810	V	Motor nucleus of trigeminal	Pons	493	Yes	No	Yes	Yes
1098	872	MDRNd	Medullary reticular nucleus, dorsal part	Medulla	491	Yes	Yes		Yes
966	483	EPv	Endopiriform nucleus, ventral part	Cortical Subplate	487	Yes	No	Yes	Yes
830	652	DMH	Dorsomedial nucleus of the hypothalamus	Hypothalamus	484	Yes	Yes		Yes
614	708	TU	Tuberal nucleus	Hypothalamus	466	Yes	No	Yes	Yes
1052	767	PPN	Pedunculopontine nucleus	Midbrain	458	Yes	No	Yes	Yes
693	695	VMH	Ventromedial hypothalamic nucleus	Hypothalamus	456	Yes	Yes		Yes
1079	581	MGv	Medial geniculate complex, ventral part	Thalamus	446	Yes	Yes		Yes
374	766	SNc	Substantia nigra, compact part	Midbrain	431	Yes	No	Yes	Yes
178	620	LGv	Ventral part of the lateral geniculate complex	Thalamus	409	Yes	Yes		Yes
246	730	RR	Midbrain reticular nucleus, retrorubral area	Midbrain	401	Yes	No	Yes	Yes
599	613	CM	Central medial nucleus of the thalamus	Thalamus	390	Yes	Yes		Yes
619	355	NLOT	Nucleus of the lateral olfactory tract	Olfactory Areas	389	Yes	Yes		Yes
255	591	AV	Anteroventral nucleus of thalamus	Thalamus	385	Yes	Yes		Yes
298	536	MA	Magnocellular nucleus	Pallidum	376	Yes	No	Yes	Yes
491	676	MM	Medial mammillary nucleus	Hypothalamus	374	Yes	Yes		Yes
217	891	SUV	Superior vestibular nucleus	Medulla	360	Yes	No	Yes	Yes
1096	593	AMd	Anteromedial nucleus, dorsal part	Thalamus	359	Yes	Yes		Yes
214	755	RN	Red nucleus	Midbrain	357	Yes	Yes		Yes
169	882	PRP	Nucleus prepositus	Medulla	356	Yes	Yes		Yes
989	983	FN	Fastigial nucleus	Cerebellar Nuclei	337	Yes	Yes		Yes
814	344	DP	Dorsal peduncular area	Olfactory Areas	335	Yes	Yes		Yes
998	499	FS	Fundus of striatum	Striatum	331	Yes	No	Yes	Yes
616	754	CUN	Cuneiform nucleus	Midbrain	330	Yes	Yes		Yes
1031	533	GPi	Globus pallidus, internal segment	Pallidum	324	Yes	No	Yes	Yes
944	933	FOTU	Folium-tuber vermis (VII)	Cerebellar Cortex	323	Yes	No	Yes
773	893	XII	Hypoglossal nucleus	Medulla	315	Yes	Yes		Yes
186	626	LH	Lateral habenula	Thalamus	307	Yes	Yes		Yes
780	492	PA	Posterior amygdalar nucleus	Cortical Subplate	298	Yes	No	Yes	Yes
575	615	CL	Central lateral nucleus of the thalamus	Thalamus	285	Yes	No	Yes	Yes
38	633	PVH	Paraventricular hypothalamic nucleus	Hypothalamus	283	Yes	No	Yes	Yes
422	575	SPFp	Subparafascicular nucleus, parvicellular part	Thalamus	279	Yes	Yes		Yes
903	833	ECU	External cuneate nucleus	Medulla	266	Yes	No	Yes
223	646	ARH	Arcuate hypothalamic nucleus	Hypothalamus	265	Yes	No	Yes	Yes
634	751	NPC	Nucleus of the posterior commissure	Midbrain	263	Yes	Yes		Yes
100	770	IPN	Interpeduncular nucleus	Midbrain	257	Yes	Yes		Yes
846	985	DN	Dentate nucleus	Cerebellar Nuclei	250	Yes	Yes		Yes
173	706	RCH	Retrochiasmatic area	Hypothalamus	234	Yes	No	Yes	Yes
934	451	ENTmv	Entorhinal area, medial part, ventral zone	Hippocampal Formation	231	Not covered	No	No
310	512	SF	Septofimbrial nucleus	Striatum	230	Yes	No	Yes	Yes
483	625	MH	Medial habenula	Thalamus	225	Yes	No	Yes	Yes
189	612	RH	Rhomboid nucleus	Thalamus	221	Yes	No	Yes	Yes
515	684	MPN	Medial preoptic nucleus	Hypothalamus	215	Yes	Yes		Yes
970	877	PGRNd	Paragigantocellular reticular nucleus, dorsal part	Medulla	215	Yes	No	Yes	Yes
59	600	IMD	Intermediodorsal nucleus of the thalamus	Thalamus	213	Yes	No	Yes	Yes
1072	580	MGd	Medial geniculate complex, dorsal part	Thalamus	206	Yes	Yes		Yes
470	707	STN	Subthalamic nucleus	Hypothalamus	204	Yes	Yes		Yes
366	605	SMT	Submedial nucleus of the thalamus	Thalamus	202	Yes	No	Yes	Yes
907	614	PCN	Paracentral nucleus	Thalamus	199	Yes	No	Yes
525	678	SUM	Supramammillary nucleus	Hypothalamus	191	Yes	Yes		Yes
1027	127	AUDpo	Posterior auditory area	Isocortex	191	Not covered	No	No
711	831	CU	Cuneate nucleus	Medulla	185	Not covered	No	No
1105	521	IA	Intercalated amygdalar nucleus	Striatum	180	Yes	Yes		Yes
1088	582	MGm	Medial geniculate complex, medial part	Thalamus	175	Yes	Yes		Yes
452	656	MEPO	Median preoptic nucleus	Hypothalamus	167	Yes	No	Yes	Yes
534	808	SUT	Supratrigeminal nucleus	Pons	164	Yes	No	Yes	Yes
581	541	TRS	Triangular nucleus of septum	Pallidum	159	Yes	Yes		Yes
741	572	VPMpc	Ventral posteromedial nucleus of the thalamus, parvicellular part	Thalamus	157	Yes	No	Yes	Yes
347	664	SBPV	Subparaventricular zone	Hypothalamus	156	Yes	No	Yes	Yes
1029	588	POL	Posterior limiting nucleus of the thalamus	Thalamus	155	Yes	No	Yes	Yes
64	595	AD	Anterodorsal nucleus	Thalamus	155	Yes	No	Yes	Yes
126	662	PVp	Periventricular hypothalamic nucleus, posterior part	Hypothalamus	149	Yes	No	Yes	Yes
642	834	NTB	Nucleus of the trapezoid body	Medulla	147	Not covered	No	No
872	773	DR	Dorsal nucleus raphe	Midbrain	145	Yes	Yes		Yes
135	856	AMB	Nucleus ambiguus	Medulla	143	Yes	No	Yes	Yes
206	897	RM	Nucleus raphe magnus	Medulla	134	Yes	Yes		Yes
162	816	LDT	Laterodorsal tegmental nucleus	Pons	133	Yes	No	Yes
628	750	NOT	Nucleus of the optic tract	Midbrain	131	Yes	Yes		Yes
604	817	NI	Nucleus incertus	Pons	125	Yes	No	Yes	Yes
15	609	PT	Parataenial nucleus	Thalamus	118	Yes	Yes		Yes
266	511	LSv	Lateral septal nucleus, ventral part	Striatum	113	Yes	No	Yes	Yes
118	645	PVi	Periventricular hypothalamic nucleus, intermediate part	Hypothalamus	112	Yes	No	Yes
1044	577	PP	Peripeduncular nucleus	Thalamus	111	Yes	No	Yes	Yes
580	723	NB	Nucleus of the brachium of the inferior colliculus	Midbrain	109	Yes	No	Yes
286	665	SCH	Suprachiasmatic nucleus	Hypothalamus	106	Not covered	No	No
325	589	SGN	Suprageniculate nucleus	Thalamus	106	Yes	No	Yes
531	749	MPT	Medial pretectal area	Midbrain	104	Yes	Yes		Yes
1104	594	AMv	Anteromedial nucleus, ventral part	Thalamus	99	Yes	Yes		Yes
27	619	IGL	Intergeniculate leaflet of the lateral geniculate complex	Thalamus	98	Yes	No	Yes
880	800	DTN	Dorsal tegmental nucleus	Pons	97	Not covered	No	No
133	663	PVpo	Periventricular hypothalamic nucleus, preoptic part	Hypothalamus	94	Yes	Yes		Yes
271	724	SAG	Nucleus sagulum	Midbrain	93	Yes	No	Yes
912	903	LING	Lingula (I)	Cerebellar Cortex	91	Yes	No	Yes
839	859	DMX	Dorsal motor nucleus of the vagus nerve	Medulla	91	Yes	No	Yes
1004	689	PMv	Ventral premammillary nucleus	Hypothalamus	88	Yes	No	Yes
333	513	SH	Septohippocampal nucleus	Striatum	87	Not covered	No	No
980	688	PMd	Dorsal premammillary nucleus	Hypothalamus	84	Yes	Yes		Yes
1113	597	IAD	Interanterodorsal nucleus of the thalamus	Thalamus	80	Yes	No	Yes
460	726	MEV	Midbrain trigeminal nucleus	Midbrain	77	Yes	No	Yes
414	574	SPFm	Subparafascicular nucleus, magnocellular part	Thalamus	77	Yes	Yes		Yes
272	651	AVPV	Anteroventral periventricular nucleus	Hypothalamus	76	Yes	Yes
706	752	OP	Olivary pretectal nucleus	Midbrain	76	Yes	Yes
358	821	SLD	Sublaterodorsal nucleus	Pons	76	Yes	No	Yes
609	576	SPA	Subparafascicular area	Thalamus	73	Yes	No	Yes	Yes
982	424	FC	Fasciola cinerea	Hippocampal Formation	68	Not covered	No	No
591	772	CLI	Central linear nucleus raphe	Midbrain	68	Yes	No	Yes	Yes
263	650	AVP	Anteroventral preoptic nucleus	Hypothalamus	67	Yes	No	Yes
364	705	PSTN	Parasubthalamic nucleus	Hypothalamus	66	Yes	No	Yes
874	725	PBG	Parabigeminal nucleus	Midbrain	64	Yes	Yes
725	570	VPLpc	Ventral posterolateral nucleus of the thalamus, parvicellular part	Thalamus	64	Yes	No	Yes
238	819	RPO	Nucleus raphe pontis	Pons	62	Not covered	No	No
292	516	BA	Bed nucleus of the accessory olfactory tract	Striatum	61	Yes	No	Yes
106	865	ISN	Inferior salivatory nucleus	Medulla	58	Yes	No	Yes
1061	753	PPT	Posterior pretectal nucleus	Midbrain	58	Yes	No	Yes
210	675	LM	Lateral mammillary nucleus	Hypothalamus	53	Yes	No	Yes
1069	884	PPY	Parapyramidal nucleus	Medulla	53	Yes	No	Yes
765	892	x	Nucleus x	Medulla	52	Yes	No	Yes
230	898	RPA	Nucleus raphe pallidus	Medulla	51	Yes	No	Yes
757	759	VTN	Ventral tegmental nucleus	Midbrain	51	Yes	No	Yes
147	815	LC	Locus ceruleus	Pons	49	Yes	Yes
63	690	PVHd	Paraventricular hypothalamic nucleus, descending division	Hypothalamus	48	Yes	No	Yes
1039	832	GR	Gracile nucleus	Medulla	47	Yes	Yes
222	899	RO	Nucleus raphe obscurus	Medulla	47	Yes	No	Yes
1120	596	IAM	Interanteromedial nucleus of the thalamus	Thalamus	44	Yes	No	Yes
35	756	III	Oculomotor nucleus	Midbrain	41	Yes	Yes
72	648	ADP	Anterodorsal preoptic nucleus	Hypothalamus	37	Yes	No	Yes
350	820	SLC	Subceruleus nucleus	Pons	34	Yes	No	Yes
280	799	B	Barrington's nucleus	Pons	32	Yes	No	Yes
1109	660	PS	Parastrial nucleus	Hypothalamus	31	Yes	No	Yes
689	667	VLPO	Ventrolateral preoptic nucleus	Hypothalamus	31	Yes	No	Yes
1	683	TMv	Tuberomammillary nucleus, ventral part	Hypothalamus	31	Yes	No	Yes
8	824	AP	Area postrema	Medulla	31	Not covered	No	No
231	760	AT	Anterior tegmental nucleus	Midbrain	31	Yes	No	Yes
12	769	IF	Interfascicular nucleus raphe	Midbrain	31	Yes	Yes
5	630	SO	Supraoptic nucleus	Hypothalamus	28	Yes	No	Yes
203	866	LIN	Linear nucleus of the medulla	Medulla	28	Yes	No	Yes
975	757	EW	Edinger-Westphal nucleus	Midbrain	26	Yes	No	Yes
321	623	SubG	Subgeniculate nucleus	Thalamus	24	Not covered	No	No
1077	606	PR	Perireunensis nucleus	Thalamus	23	Yes	No	Yes
859	875	PAS	Parasolitary nucleus	Medulla	21	Not covered	No	No
19	425	IG	Induseum griseum	Hippocampal Formation	20	Yes	No	Yes
781	894	y	Nucleus y	Medulla	19	Not covered	No	No
177	881	NR	Nucleus of Roller	Medulla	18	Yes	No	Yes
318	806	SG	Supragenual nucleus	Pons	18	Not covered	No	No
30	644	PVa	Periventricular hypothalamic nucleus, anterior part	Hypothalamus	17	Yes	No	Yes
1126	682	TMd	Tuberomammillary nucleus, dorsal part	Hypothalamus	17	Yes	No	Yes
763	658	OV	Vascular organ of the lamina terminalis	Hypothalamus	16	Yes	No	Yes
576	854	ACVII	Accessory facial motor nucleus	Medulla	15	Yes	No	Yes
356	704	PST	Preparasubthalamic nucleus	Hypothalamus	14	Yes	No	Yes
653	851	VI	Abducens nucleus	Medulla	14	Yes	No	Yes
197	771	RL	Rostral linear nucleus raphe	Midbrain	12	Yes	No	Yes
115	758	IV	Trochlear nucleus	Midbrain	11	Yes	No	Yes
66	761	LT	Lateral terminal nucleus of the accessory optic tract	Midbrain	11	Yes	No	Yes
372	862	ICB	Infracerebellar nucleus	Medulla	6	Not covered	No	No
287	560	BAC	Bed nucleus of the anterior commissure	Pallidum	5	Yes	No	Yes
338	666	SFO	Subfornical organ	Hypothalamus	4	Not covered	No	No
332	631	ASO	Accessory supraoptic group	Hypothalamus	2	Yes	No	Yes
914	659	PD	Posterodorsal preoptic nucleus	Hypothalamus	2	Yes	No	Yes
